# Supplementary material for: Subtype-specific secretomic characterization of pulmonary neuroendocrine tumor cells
Source: Nat Commun. 2019 Jul 19;10:3201. doi: 10.1038/s41467-019-11153-5 (PMC6642156; doi:10.1038/s41467-019-11153-5)
Supplement: Supplementary file 3 — Supplementary Data 1 [file 41467_2019_11153_MOESM3_ESM.xlsx]

## Sheet: TMT_set1_NE_NSCLC
									HBEC-34KT_1	HBEC-34KT_2	HCC4018_1	HCC4018_2	H2081_1	H2081_2
Protein Id	Gene Symbol	Description	Group ID	Number of peptides	Collapsed?	(126+127)	(128+129)	(130+131)	default~rq_126_sn_sum	default~rq_127_sn_sum	default~rq_128_sn_sum	default~rq_129_sn_sum	default~rq_130_sn_sum	default~rq_131_sn_sum
IPI:IPI00004534.4	PFAS	Phosphoribosylformylglycinamidine synthase	1643	2	C	0	18.8879	8.63206	0	0	12.0448	6.84314	6.08773	2.54433
IPI:IPI00651691.4	DNAH2	Isoform 2 of Dynein heavy chain 2, axonemal	1759	2	C	0	61.3644	33.6885	0	0	35.043	26.3214	19.1722	14.5163
IPI:IPI00009057.2	G3BP2	Isoform A of Ras GTPase-activating protein-binding protein 2	1693	1	C	0	14.9659	13.2345	0	0	8.83352	6.13239	6.44473	6.78978
IPI:IPI00016932.3	INPPL1	Isoform 1 of Phosphatidylinositol-3,4,5-trisphosphate 5-phosphatase 2	1166	1	C	0	22.7751	237.176	0	0	15.2122	7.56289	115.494	121.682
IPI:IPI00021338.2	DLAT	Dihydrolipoyllysine-residue acetyltransferase component of pyruvate dehydrogenase complex, mitochondrial	1498	1	C	0	12.6753	18.9703	0	0	8.86703	3.80825	10.301	8.66931
IPI:IPI00023322.1	DPF2	Zinc finger protein ubi-d4	1448	1	C	0	89.2252	83.9144	0	0	44.1305	45.0947	39.4375	44.4769
IPI:IPI00027487.3	CKM	Creatine kinase M-type	958	1	C	0	365.092	137.604	0	0	102.881	262.211	66.492	71.1119
IPI:IPI00028123.3	DMTF1	Isoform 1 of Cyclin-D-binding Myb-like transcription factor 1	1728	1	C	0	20.4315	19.6783	0	0	9.09758	11.3339	7.47872	12.1996
IPI:IPI00032409.1	ROBLD3	Isoform 1 of Mitogen-activated protein-binding protein-interacting protein	652	1	C	0	0.00038492	1.82947	0	0	0.00038492	0	0	1.82947
IPI:IPI00216984.5	CALML3	Calmodulin-like protein 3	25	1	C	0	75.9361	2.61961	0	0	49.9032	26.0329	0.797283	1.82233
IPI:IPI00217952.6	GFPT1	Isoform 1 of Glucosamine--fructose-6-phosphate aminotransferase [isomerizing] 1	803	1	C	0	14.6941	16.8582	0	0	7.67536	7.01878	8.90051	7.95772
IPI:IPI00219465.5	TCN2	Transcobalamin-2	677	1	C	0	16.2163	0.0177807	0	0	8.55539	7.66091	0	0.0177807
IPI:IPI00238209.3	NUDCD3	NudC domain-containing protein 3	1185	1	C	0	4.13193	13.6048	0	0	4.13193	0	7.75114	5.85364
IPI:IPI00385761.6	C2orf21	Isoform 1 of Protein unc-80 homolog	1824	1	C	0	33.7199	27.2892	0	0	10.4647	23.2552	14.7122	12.577
IPI:IPI00386427.1	SMPDL3B	Isoform 2 of Acid sphingomyelinase-like phosphodiesterase 3b	1123	1	C	0	71.4329	12.7482	0	0	31.5586	39.8743	5.56818	7.18
IPI:IPI00418609.3	DBX2	Homeobox protein DBX2	1887	1	C	0	122.37	54.6483	0	0	43.3926	78.9778	29.6301	25.0182
IPI:IPI00424603.5	CSPP1	Isoform 1 of Centrosome and spindle pole-associated protein 1	1685	1	C	0	52.9809	31.7853	0	0	14.0131	38.9678	16.3307	15.4546
IPI:IPI00478740.3	FAM92A2	similar to FAM92A1 protein	828	1	C	0	261.97	130.356	0	0	121.084	140.886	60.4167	69.9397
IPI:IPI00853516.3	DNAH17	Isoform 2 of Dynein heavy chain 17, axonemal	721	1	C	0	152.888	44.3624	0	0	50.2429	102.645	22.0783	22.2841
IPI:IPI00413942.3	GRIPAP1	96 kDa protein	557	1	C	0.000104624	0	4.98778	7.9983e-06	9.66257e-05	0	0	2.06872	2.91906
IPI:IPI00000190.1	CD81	CD81 antigen	1737	4	C	0.00230241	77.1325	109.207	0.000176014	0.0021264	33.0969	44.0356	50.4372	58.7703
IPI:IPI00374260.4	RPL10P16	similar to QM protein isoform 1	482	2	C	0.00171372	15.7719	16.512	0.000131011	0.00158271	6.04599	9.72594	7.83368	8.67829
IPI:IPI00003168.1	PRPSAP2	Phosphoribosyl pyrophosphate synthetase-associated protein 2	709	1	C	0.00119328	1.71877	11.0295	9.12241e-05	0.00110206	0	1.71877	6.89084	4.13867
IPI:IPI00022305.4	BZW2	Basic leucine zipper and W2 domain-containing protein 2	1135	1	C	0.00210028	3.67335	16.4171	0.000160563	0.00193972	0	3.67335	7.64309	8.77401
IPI:IPI00789437.1	NAP1L4	32 kDa protein	13	2	C	0.00468975	8.07423	34.2752	0.000358521	0.00433123	0	8.07423	17.9417	16.3335
IPI:IPI00165506.4	POLDIP2	Polymerase delta-interacting protein 2	583	2	C	0.00159822	7.57849	8.86629	0.000122182	0.00147604	4.18639	3.3921	3.45761	5.40868
IPI:IPI00179298.5	HUWE1	482 kDa protein	1211	2	C	0.0048474	9.45248	26.1383	0.000370574	0.00447683	0	9.45248	10.8974	15.2409
IPI:IPI00480208.2	WDR64	Isoform 1 of WD repeat-containing protein 64	1836	1	C	0.00364078	7.64323	9.69895	0.00027833	0.00336245	0	7.64323	4.36048	5.33847
IPI:IPI00168769.9	EXPH5	Exophilin 5	1202	1	C	0.00297314	6.29961	5.84026	0.000227291	0.00274585	0	6.29961	3.18357	2.65669
IPI:IPI00291412.1	PPM1F	Protein phosphatase 1F	1694	1	C	0.00118077	2.3634	2.21382	9.02674e-05	0.0010905	0	2.3634	2.21382	0
IPI:IPI00926510.1	ARMC10	21 kDa protein	1802	1	C	0.00657733	14.4392	8.446	0.000502823	0.00607451	0	14.4392	3.37879	5.06721
IPI:IPI00220173.2	MAPT	Isoform Tau-B of Microtubule-associated protein tau	225	5	C	32.1733	219.753	1458.49	18.4753	13.698	111.927	107.826	761.305	697.189
IPI:IPI00291866.5	SERPING1	Plasma protease C1 inhibitor	1276	1	C	4.88484	295.661	156.541	0	4.88484	111.882	183.779	84.509	72.0321
IPI:IPI00025767.1	HGF	Isoform 1 of Hepatocyte growth factor	966	1	C	3.91654	352.634	113.643	0	3.91654	134.812	217.822	53.6763	59.9669
IPI:IPI00302351.2	STK33	Isoform 1 of Serine/threonine-protein kinase 33	1828	2	C	3.72857	149.681	105.166	0	3.72857	91.0442	58.6367	52.5524	52.6138
IPI:IPI00439194.1	MBD3	Isoform 1 of Methyl-CpG-binding domain protein 3	1600	1	C	8.50396	82.0488	209.976	5.90302	2.60094	32.8448	49.204	111.685	98.2907
IPI:IPI00221160.1	CHRD	Isoform 2 of Chordin	1293	1	C	19.7775	125.116	466.108	10.1603	9.61722	76.4424	48.6737	221.071	245.037
IPI:IPI00185326.1	KDM2B	Isoform 1 of Lysine-specific demethylase 2B	1807	1	C	5.22708	381.581	107.325	4.09932	1.12776	117.972	263.609	50.2914	57.0339
IPI:IPI00183666.8	TRPV2	Transient receptor potential cation channel subfamily V member 2	1525	1	C	4.53403	55.7834	91.9794	0	4.53403	29.4766	26.3068	48.8291	43.1503
IPI:IPI00004392.2	NUDT1	Isoform p26 of 7,8-dihydro-8-oxoguanine triphosphatase	1861	1	C	23.0693	256.891	450.571	14.1661	8.90317	142.292	114.599	111.701	338.87
IPI:IPI00170791.8	INADL	Isoform 2 of InaD-like protein	1570	5	C	76.9327	2274.33	1500.53	23.1015	53.8312	1068.49	1205.84	740.656	759.878
IPI:IPI00377047.3	HEPACAM2	Isoform 2 of HEPACAM family member 2	1625	10	C	144.419	1102.71	2749.25	76.1051	68.3141	623.034	479.673	1351.26	1397.99
IPI:IPI00025864.5	BCHE	Cholinesterase precursor	423	17	C	174.127	938.541	3209.75	90.1809	83.9462	481.384	457.157	1653.49	1556.26
IPI:IPI00022420.3	RBP4	Retinol-binding protein 4	1432	3	C	16.7218	572.622	304.756	8.92349	7.79826	220.337	352.285	152.828	151.928
IPI:IPI00026272.2	HIST1H2AB	Histone H2A type 1-B/E	342	11	C	34.4547	734.94	614.007	19.6355	14.8192	288.055	446.885	303.526	310.481
IPI:IPI00011695.8	PRSS2	Protease serine 2 isoform B	1568	18	C	190.189	500.862	3375.34	94.8797	95.3095	304.294	196.568	1841.95	1533.39
IPI:IPI00151462.3	MAP1LC3B2	Microtubule-associated proteins 1A/1B light chain 3 beta 2	1268	1	C	8.20794	66.8683	144.884	3.86429	4.34365	31.5701	35.2982	76.5945	68.2893
IPI:IPI00298971.1	VTN	Vitronectin	804	7	C	35.4335	1139.17	621.674	24.4096	11.0239	561.773	577.393	302.136	319.538
IPI:IPI00006288.1	SLIT2	Isoform 1 of Slit homolog 2 protein	1212	1	C	44.2405	128.772	757.514	21.5358	22.7047	68.4735	60.2985	372.531	384.983
IPI:IPI00216230.3	TMPO	Lamina-associated polypeptide 2, isoform alpha	509	2	C	27.6204	372.649	459.793	14.8546	12.7658	177.578	195.071	225.075	234.718
IPI:IPI00740057.4	ANKRD31	Ankyrin repeat domain-containing protein 31	1668	2	C	23.6528	706.08	374.603	14.2408	9.41199	243.081	462.999	186.314	188.289
IPI:IPI00045478.1	RAB40C	Ras-related protein Rab-40C	1692	1	C	8.77349	296.776	138.193	6.29586	2.47763	148.588	148.188	66.9678	71.2251
IPI:IPI00018294.3	RLF	Zinc finger protein Rlf	1792	1	C	11.0786	312.593	170.694	6.05546	5.02314	133.03	179.563	90.6269	80.0673
IPI:IPI00009362.2	SCG2	Secretogranin-2	145	75	C	975.87	2010.55	14982	454.035	521.835	1176	834.551	7904.88	7077.07
IPI:IPI00293867.7	DDT	D-dopachrome decarboxylase	1140	11	C	89.041	1241.92	1338.54	48.1222	40.9188	547.805	694.111	706.094	632.444
IPI:IPI00007427.2	AGR2	AGR2	1510	20	C	210.101	192.602	3141.36	83.6753	126.426	108.986	83.6158	1696.53	1444.83
IPI:IPI00008730.2	SCGN	Secretagogin	1182	12	C	278.986	584.907	4142.96	151.774	127.212	355.462	229.445	2186.07	1956.89
IPI:IPI00000779.1	ADAM22	Isoform 1 of Disintegrin and metalloproteinase domain-containing protein 22	1349	5	C	57.5898	261.735	855.02	30.6271	26.9627	168.905	92.83	426.273	428.747
IPI:IPI00293836.5	CADM2	Isoform 3 of Cell adhesion molecule 2	831	4	C	39.2073	543.249	557.255	18.0256	21.1817	321.02	222.229	261.944	295.311
IPI:IPI00910585.1	NID1	cDNA FLJ51241, highly similar to Nidogen-1	29	2	C	11.0335	60.7199	152.524	4.34048	6.69307	31.5595	29.1604	74.4907	78.0337
IPI:IPI00292950.4	SERPIND1	Serpin peptidase inhibitor, clade D (Heparin cofactor), member 1	1481	2	C	5.83353	142.538	79.8636	3.98242	1.85111	83.016	59.5224	39.7157	40.1479
IPI:IPI00163505.2	RBM39	Isoform 1 of RNA-binding protein 39	1380	1	C	17.1773	208.925	227.254	9.44683	7.73042	147.318	61.6068	117.01	110.244
IPI:IPI00791134.2	CLSTN2	cDNA FLJ39113 fis, clone NTONG2005897, highly similar to Calsyntenin-2	871	1	C	23.7193	182.103	311.393	13.7801	9.93921	98.2828	83.8198	150.025	161.368
IPI:IPI00003739.5	DDX49	Probable ATP-dependent RNA helicase DDX49	981	2	C	17.4182	366.868	213.514	11.4584	5.95983	179.931	186.937	104.278	109.236
IPI:IPI00031370.3	TUBB2B	Tubulin beta-2B chain	425	2	C	27.0497	324.24	331.295	14.7424	12.3073	147.007	177.233	165.937	165.358
IPI:IPI00290315.4	CHGA	Chromogranin-A	232	112	C	1223.2	5114.28	14951.6	626.896	596.309	2535.24	2579.04	7334.94	7616.68
IPI:IPI00157417.1	SEZ6L	Isoform 4 of Seizure 6-like protein	122	7	C	148.801	378.807	1817.66	77.8491	70.9522	224.365	154.442	889.562	928.102
IPI:IPI00004560.1	DCLK1	Isoform 2 of Serine/threonine-protein kinase DCLK1	873	9	C	126.592	420.511	1540.59	64.2792	62.3126	233.127	187.384	787.979	752.608
IPI:IPI00018278.3	H2AFV	Histone H2A.V	342	7	C	81.3826	909.533	986.127	47.862	33.5206	524.598	384.935	465.677	520.45
IPI:IPI00419595.2	PODXL2	Isoform 1 of Podocalyxin-like protein 2	1036	11	C	145.435	977.4	1713.53	77.1366	68.2984	538.743	438.657	841.844	871.681
IPI:IPI00027745.4	GUSB	Isoform Long of Beta-glucuronidase	1335	1	C	31.5322	360.284	370.719	18.9797	12.5525	227.873	132.411	192.252	178.467
IPI:IPI00018352.1	UCHL1	Ubiquitin carboxyl-terminal hydrolase isozyme L1	30	37	C	616.719	1857.43	7159.63	342.494	274.225	982.689	874.742	3941.75	3217.88
IPI:IPI00006128.1	SPOCK2	Testican-2	1000	7	C	199.797	213.18	2316.53	105.832	93.9653	126.226	86.9541	1129.53	1187
IPI:IPI00165008.2	KLHL24	Isoform 1 of Kelch-like protein 24	1774	2	C	75.6764	616.83	864.646	44.7545	30.9219	238.455	378.375	409.911	454.735
IPI:IPI00031812.3	YBX1	Nuclease-sensitive element-binding protein 1	1078	38	C	352.767	1348.27	3960.99	177.873	174.894	732.023	616.244	1953.8	2007.19
IPI:IPI00003807.7	ACP2	Lysosomal acid phosphatase	1289	3	C	54.9874	286.286	613.7	25.1562	29.8312	131.612	154.674	316.677	297.023
IPI:IPI00550821.2	CPSF7	Isoform 1 of Cleavage and polyadenylation specificity factor subunit 7	1667	2	C	33.9794	252.087	378.262	18.5635	15.4159	131.163	120.924	196.283	181.979
IPI:IPI00026358.3	GABARAPL2	Gamma-aminobutyric acid receptor-associated protein-like 2	408	6	C	179.005	1390.05	1990.31	93.3763	85.6292	729.149	660.899	981.943	1008.37
IPI:IPI00292530.1	ITIH1	Inter-alpha-trypsin inhibitor heavy chain H1	65	2	C	41.1915	452.876	454.558	23.2416	17.9499	243.285	209.591	234.136	220.422
IPI:IPI00374740.3	CD47	Isoform OA3-323 of Leukocyte surface antigen CD47	769	3	C	130.24	239.431	1435.42	73.2519	56.9878	129.079	110.352	712.631	722.794
IPI:IPI00064606.5	MEGF11	Isoform 1 of Multiple epidermal growth factor-like domains 11	1313	1	C	16.2068	65.4598	178.286	7.70198	8.50481	51.1898	14.27	82.0177	96.2682
IPI:IPI00019580.1	PLG	Plasminogen	296	7	C	58.741	1562.4	644.823	36.2856	22.4554	706.604	855.799	304.285	340.538
IPI:IPI00031526.3	C19orf43	Uncharacterized protein C19orf43	1067	2	C	49.1332	105.777	538.308	22.4238	26.7094	61.6171	44.1597	255.907	282.401
IPI:IPI00654888.4	KLKB1	Plasma kallikrein	1249	1	C	28.2628	629.33	308.65	13.1287	15.1341	237.51	391.82	149.12	159.53
IPI:IPI00335509.3	DPYSL5	Dihydropyrimidinase-related protein 5	88	21	C	292.174	833.068	3130.02	141.548	150.626	425.547	407.521	1584.45	1545.57
IPI:IPI00162547.4	LPHN3	latrophilin 3 precursor	622	9	C	226.782	828.725	2410.58	101.923	124.859	448.734	379.991	1158.45	1252.13
IPI:IPI00383046.3	CMBL	Carboxymethylenebutenolidase homolog	365	7	C	236.361	703.103	2419.86	124.831	111.53	356.912	346.191	1283.84	1136.02
IPI:IPI00015260.1	NELL2	Protein kinase C-binding protein NELL2	285	42	C	753.858	2579.74	7670.19	394.707	359.151	1350.22	1229.52	3774.04	3896.15
IPI:IPI00022937.4	F5	252 kDa protein	257	4	C	68.3858	1148.89	693.065	36.7328	31.653	546.63	602.259	331.659	361.406
IPI:IPI00015423.1	MAP1LC3A	Isoform 2 of Microtubule-associated proteins 1A/1B light chain 3A	1268	2	C	51.5123	166.255	520.411	30.7502	20.7621	93.615	72.6395	258.041	262.37
IPI:IPI00555812.4	GC	Vitamin D-binding protein	1462	35	C	440.413	5235.74	4398.1	236.342	204.071	2553.82	2681.92	2354.92	2043.18
IPI:IPI00013475.1	TUBB2A	Tubulin beta-2A chain	425	24	C	247.457	1808.04	2457.75	132.612	114.845	933.713	874.328	1257.72	1200.03
IPI:IPI00021924.1	H1FX	Histone H1x	331	6	C	163.204	636.001	1617.92	89.6271	73.5767	366.998	269.003	799.221	818.698
IPI:IPI00414656.3	NFKBIE	NF-kappa-B inhibitor epsilon	1416	1	C	17.1893	321.405	169.678	10.6904	6.49888	226.346	95.0592	77.9566	91.7218
IPI:IPI00013683.2	TUBB3	Tubulin beta-3 chain	425	31	C	229.749	1062.66	2253.62	107.177	122.572	544.18	518.478	1145.38	1108.24
IPI:IPI00168325.4	STK3	cDNA FLJ90748 fis, clone PLACE1011824, highly similar to Human Ste20-like kinase (MST2) mRNA	1719	1	C	24.8264	557.195	240.618	14.4194	10.407	201.932	355.263	119.621	120.997
IPI:IPI00152418.2	CD55	Decay-accelerating factor splicing variant 4	1346	3	C	53.5705	461.192	517.678	33.5132	20.0573	246.721	214.471	253.694	263.984
IPI:IPI00296608.6	C7	Complement component C7	1706	1	C	15.2128	358.093	146.94	11.2111	4.00175	126.865	231.228	70.0132	76.9264
IPI:IPI00018909.3	TFF3	trefoil factor 3 precursor	994	5	C	53.5134	511.824	515.947	28.8955	24.6179	286.211	225.613	240.788	275.159
IPI:IPI00290085.2	CDH2	Cadherin-2	1022	87	C	834.187	4415.78	7990.24	431.326	402.861	2387.62	2028.16	3962.67	4027.57
IPI:IPI00472109.3	PRODH2	Proline dehydrogenase 2 (Fragment)	1205	2	C	18.4185	242.25	172.937	15.177	3.24147	101.006	141.244	80.8392	92.098
IPI:IPI00217465.5	HIST1H1C	Histone H1.2	472	26	C	610.354	6265.29	5714.44	337.751	272.603	3359.86	2905.43	2851.28	2863.16
IPI:IPI00552256.3	GDAP1L1	Ganglioside-induced differentiation-associated protein 1-like 1	1889	1	C	23.2055	476.067	216.975	13.8546	9.35095	206.699	269.368	107.773	109.202
IPI:IPI00012386.1	COCH	Cochlin	1099	15	C	367.485	1709.95	3396.93	191.999	175.486	935.125	774.826	1720.17	1676.76
IPI:IPI00030296.6	EIF4A2	Eukaryotic translation initiation factor 4A, isoform 2, isoform CRA_b	744	8	C	216.756	667.182	1972.36	139.934	76.8224	373.344	293.838	1013.53	958.826
IPI:IPI00296259.4	TMED4	Isoform 1 of Transmembrane emp24 domain-containing protein 4	946	2	C	75.5907	165.743	682.961	34.4624	41.1283	89.3995	76.3437	355.211	327.75
IPI:IPI00250297.3	AASDHPPT	L-aminoadipate-semialdehyde dehydrogenase-phosphopantetheinyl transferase	261	2	C	98.0951	270.708	883.135	59.2582	38.8369	125.023	145.685	467.149	415.986
IPI:IPI00554777.2	ASNS	Asparagine synthetase [glutamine-hydrolyzing]	637	10	C	318.882	1450.36	2858.62	165.253	153.629	764.506	685.851	1516.18	1342.44
IPI:IPI00003102.1	CNTFR	Ciliary neurotrophic factor receptor alpha	1758	1	C	6.29109	32.2803	55.6938	0	6.29109	15.6699	16.6104	29.3949	26.2989
IPI:IPI00171611.7	HIST2H3D	Histone H3.2	1121	7	C	129.837	1271.85	1149.21	71.1798	58.6569	620.854	651	594.749	554.459
IPI:IPI00006715.3	RAD21	Double-strand-break repair protein rad21 homolog	1612	2	C	20.323	134.66	179.3	11.6107	8.71229	62.3189	72.341	92.1379	87.1623
IPI:IPI00259102.2	EPDR1	Isoform 1 of Mammalian ependymin-related protein 1	541	5	C	105.382	332.224	927.687	59.4702	45.9117	195.597	136.627	438.348	489.339
IPI:IPI00297477.3	SNRPA1	U2 small nuclear ribonucleoprotein A'	1359	5	C	141.646	720.95	1243.33	85.2798	56.3665	321.171	399.779	665.331	577.999
IPI:IPI00745313.1	AEBP1	Isoform 1 of Adipocyte enhancer-binding protein 1	415	7	C	179.421	333.086	1560.49	94.1766	85.2446	179.106	153.98	763.909	796.576
IPI:IPI00029131.1	PCSK2	Neuroendocrine convertase 2	939	52	C	597.595	4829.35	5186.09	297.189	300.406	2241.62	2587.73	2505.52	2680.57
IPI:IPI00022431.2	AHSG	cDNA FLJ55606, highly similar to Alpha-2-HS-glycoprotein	390	53	C	886.408	13767.3	7605.99	520.397	366.011	5473.43	8293.89	3622.24	3983.75
IPI:IPI00176427.1	CADM4	Cell adhesion molecule 4	883	14	C	146.686	1097.99	1252.86	73.3529	73.3332	569.832	528.156	605.595	647.269
IPI:IPI00021156.7	KALRN	Isoform 4 of Kalirin	877	24	C	358.051	5802.34	3052.82	196.204	161.847	2595.66	3206.68	1524.31	1528.51
IPI:IPI00246975.8	GSTM3	Glutathione S-transferase Mu 3	1662	1	C	26.7493	199.978	227.286	16.0517	10.6976	88.4371	111.541	120.216	107.07
IPI:IPI00021010.1	DLL3	Delta-like protein 3	207	5	C	12.1054	266.972	102.407	8.14009	3.96533	134.916	132.056	47.0467	55.3603
IPI:IPI00290189.5	BBS4	Isoform 2 of Bardet-Biedl syndrome 4 protein	1730	1	C	14.5043	372.34	122.282	10.6597	3.8446	110.508	261.832	65.9259	56.3565
IPI:IPI00013303.2	LSAMP	Limbic system-associated membrane protein	94	13	C	352.772	423.038	2951.22	191.64	161.132	249.802	173.236	1444.84	1506.38
IPI:IPI00165393.1	ANP32E	Acidic leucine-rich nuclear phosphoprotein 32 family member E	868	5	C	32.2352	212.602	268.589	16.0833	16.1519	120.746	91.8565	140.199	128.39
IPI:IPI00023087.1	UBE2T	Ubiquitin-conjugating enzyme E2 T	713	3	C	58.7073	440.069	487.827	36.1227	22.5846	219.027	221.042	238.147	249.68
IPI:IPI00016150.1	SERPINI1	Neuroserpin	520	45	C	1259.95	3496.74	10442.5	726.643	533.31	1745.21	1751.53	5292	5150.49
IPI:IPI00220737.1	NCAM1	Isoform 3 of Neural cell adhesion molecule 1	59	57	C	1139.06	1513.09	9412.3	578.235	560.826	807.449	705.636	4644.78	4767.52
IPI:IPI00219468.4	PFN2	Isoform IIa of Profilin-2	825	8	C	348.073	887.944	2863.33	178.776	169.297	482.88	405.064	1494.66	1368.67
IPI:IPI00646917.1	NUDT21	Cleavage and polyadenylation specificity factor subunit 5	515	4	C	140.698	651.862	1151.24	83.9244	56.7741	361.978	289.884	609.7	541.536
IPI:IPI00019904.2	ADD2	Isoform 1 of Beta-adducin	1857	1	C	30.7157	144.162	248.924	12.6454	18.0703	73.0588	71.1028	128.136	120.788
IPI:IPI00748819.3	NPNT	cDNA FLJ60269, highly similar to Homo sapiens nephronectin (NPNT), mRNA	887	8	C	53.5243	217.214	432.649	23.0928	30.4315	115.483	101.731	215.303	217.346
IPI:IPI00429633.6	ERO1LB	ERO1-like protein beta	968	2	C	120.338	136.269	969.903	68.3994	51.9389	74.178	62.0913	502.664	467.239
IPI:IPI00292071.6	SCG3	Secretogranin-3	886	57	C	1407.93	7503.41	11300	771.31	636.625	3644.66	3858.75	5958.93	5341.1
IPI:IPI00478003.1	A2M	Alpha-2-macroglobulin	307	14	C	228.112	4867.73	1816.96	139.665	88.4472	2328.14	2539.59	885.162	931.797
IPI:IPI00889621.2	CHRDL1	chordin-like 1 isoform 1 precursor	465	4	C	63.7648	198.777	502.91	27.5685	36.1963	101.013	97.7639	260.533	242.377
IPI:IPI00008087.3	FSTL5	Follistatin-related protein 5	18	87	C	2371.67	2941.9	18595.4	1057.56	1314.11	1483.74	1458.16	9443.79	9151.59
IPI:IPI00470779.2	TXLNA	Alpha-taxilin	1230	2	C	50.3881	158.304	395.056	25.5014	24.8867	79.8251	78.4791	201.648	193.408
IPI:IPI00217882.3	SORT1	Sortilin	202	11	C	189.563	2070.6	1478.41	120.303	69.2602	1071.34	999.259	727.828	750.586
IPI:IPI00029266.1	SNRPE	Small nuclear ribonucleoprotein E	1315	5	C	177.063	1120.69	1367.28	91.9455	85.118	606.604	514.082	699.251	668.029
IPI:IPI00064262.1	DCHS1	Protocadherin-16	1547	3	C	38.2445	90.6796	292.468	21.3317	16.9128	58.5698	32.1098	139.833	152.635
IPI:IPI00032184.5	FAM149B1	Isoform 1 of Protein FAM149B1	1665	1	C	25.3594	403.238	193.491	15.5765	9.78293	186.51	216.728	91.9478	101.543
IPI:IPI00026836.3	MAPT	Isoform Tau-D of Microtubule-associated protein tau	225	6	C	168.91	489.168	1285.12	80.8722	88.0376	226.298	262.87	647.056	638.065
IPI:IPI00026215.1	FEN1	Flap endonuclease 1	1059	5	C	79.7606	359.768	605.548	39.1598	40.6008	180.493	179.275	327.951	277.597
IPI:IPI00024719.1	HAT1	Histone acetyltransferase type B catalytic subunit	1682	3	C	36.3024	179.375	275.328	21.2283	15.0741	93.2962	86.0793	143.92	131.408
IPI:IPI00300567.1	DCI	Isoform 1 of 3,2-trans-enoyl-CoA isomerase, mitochondrial	800	4	C	54.2112	226.254	408.471	32.2144	21.9968	140.827	85.4273	207.506	200.965
IPI:IPI00025340.3	PDXP	Pyridoxal phosphate phosphatase	74	3	C	91.1139	373.94	685.201	53.027	38.0869	215.713	158.227	354.055	331.146
IPI:IPI00643041.3	RANP1	GTP-binding nuclear protein Ran	1271	25	C	541.491	1801.64	4024.68	266.185	275.306	759.332	1042.31	2180.98	1843.7
IPI:IPI00009607.1	RAP2C	Ras-related protein Rap-2c	1879	1	C	49.6478	103.815	366.245	24.1412	25.5066	54.4642	49.3511	176.291	189.954
IPI:IPI00009010.3	HSPC152	TRM112-like protein	1458	1	C	18.6946	52.9701	137.439	11.5312	7.16342	38.8969	14.0732	69.9715	67.467
IPI:IPI00328319.8	RBBP4	Histone-binding protein RBBP4	898	33	C	594.718	2306.65	4356.63	301.407	293.311	1303	1003.65	2160.59	2196.04
IPI:IPI00000846.1	CHD4	Isoform 1 of Chromodomain-helicase-DNA-binding protein 4	287	4	C	125.796	623.342	918.703	64.6118	61.1846	338.827	284.515	455.968	462.735
IPI:IPI00298702.2	SLC39A6	solute carrier family 39 (zinc transporter), member 6 isoform 1	1298	4	C	37.6161	163.588	273.734	15.7968	21.8193	129.773	33.815	134.945	138.789
IPI:IPI00218895.6	POLR2G	DNA-directed RNA polymerase II subunit RPB7	1347	3	C	174.157	833.852	1264.24	108.432	65.7251	530.019	303.833	652.988	611.249
IPI:IPI00061507.2	C11orf54	Isoform 3 of Ester hydrolase C11orf54	628	1	C	31.0014	131.77	221.041	18.594	12.4074	91.3893	40.3805	109.017	112.024
IPI:IPI00022792.3	MFAP4	Microfibril-associated glycoprotein 4	188	4	C	116.285	299.51	828.865	64.8962	51.3888	120.343	179.167	435.819	393.046
IPI:IPI00376119.1	PRKACB	Isoform 2 of cAMP-dependent protein kinase catalytic subunit beta	1616	1	C	38.0603	467.777	269.693	21.0345	17.0258	147.433	320.344	136.692	133.001
IPI:IPI00003813.5	CADM1	Isoform 1 of Cell adhesion molecule 1	841	26	C	291.752	1049.35	2062.93	152.097	139.655	504.342	545.006	1027.46	1035.47
IPI:IPI00442171.4	PREPL	Isoform 1 of Prolyl endopeptidase-like	1390	1	C	61.9224	174.55	436.858	31.9864	29.936	101.593	72.9568	218.525	218.333
IPI:IPI00888305.2	LOC100133752	similar to hCG2041858	1259	1	C	2.39662	25.9423	16.9049	0	2.39662	13.4195	12.5228	9.28708	7.61779
IPI:IPI00005491.3	CLSTN2	Calsyntenin-2	871	17	C	567.519	2708.95	4000.67	301.879	265.64	1253.53	1455.42	1980.35	2020.32
IPI:IPI00396218.2	SCYL2	SCY1-like protein 2	1657	1	C	41.5525	190.168	290.779	21.89	19.6625	102.847	87.3211	149.092	141.687
IPI:IPI00219616.7	PRPS1	Ribose-phosphate pyrophosphokinase 1	1584	5	C	169.891	823.296	1180.44	90.1691	79.7215	380.03	443.266	630.402	550.036
IPI:IPI00028413.8	ITIH3	Isoform 1 of Inter-alpha-trypsin inhibitor heavy chain H3	1229	14	C	328.548	4554.59	2273.88	184.504	144.044	2153.71	2400.88	1111.09	1162.79
IPI:IPI00022391.1	APCS	Serum amyloid P-component	1837	2	C	84.0181	1145.72	579.918	46.96	37.0581	470.258	675.461	281.193	298.725
IPI:IPI00007960.4	POSTN	Isoform 1 of Periostin	8	40	C	811.2	2195.49	5594.43	417.64	393.56	963.952	1231.54	2845.65	2748.78
IPI:IPI00292946.1	SERPINA7	Thyroxine-binding globulin	681	7	C	239.888	3379.6	1646.6	123.044	116.844	1388.27	1991.33	804.092	842.505
IPI:IPI00016334.2	MCAM	Isoform 1 of Cell surface glycoprotein MUC18	616	14	C	252.427	422.076	1725.29	133.782	118.645	240.622	181.454	849.177	876.117
IPI:IPI00013495.1	ABCF1	Isoform 2 of ATP-binding cassette sub-family F member 1	806	3	C	50.641	381.677	346.08	29.6973	20.9437	193.623	188.054	170.025	176.055
IPI:IPI00015872.3	TSPAN8	Tetraspanin-8	1736	1	C	4.8515	36.144	33.1171	4.8515	0	15.0261	21.1179	16.3612	16.7559
IPI:IPI00027090.3	B4GALT3	16 kDa protein	1787	1	C	16.8159	218.718	114.606	6.84281	9.97311	120.008	98.7096	54.5757	60.0302
IPI:IPI00014897.4	PLCB4	Isoform 2 of 1-phosphatidylinositol-4,5-bisphosphate phosphodiesterase beta-4	1412	3	C	106.672	449.607	722.849	58.6288	48.0436	260.717	188.89	355.344	367.505
IPI:IPI00016645.3	EPHA7	Isoform 1 of Ephrin type-A receptor 7	304	22	C	479.926	2466.28	3247.11	266.342	213.584	1379.71	1086.57	1596.73	1650.38
IPI:IPI00008556.1	F11	Isoform 1 of Coagulation factor XI	1566	1	C	33.5642	429.711	226.87	20.8633	12.7009	189.158	240.553	98.7959	128.074
IPI:IPI00006157.1	NSBP1	Nucleosome-binding protein 1	1133	3	C	66.5245	926.306	442.834	28.6625	37.862	293.78	632.526	218.143	224.691
IPI:IPI00221300.2	EIF2B1	Translation initiation factor eIF-2B subunit alpha	665	3	C	65.3626	697.78	434.961	35.9887	29.3739	354.842	342.938	215.964	218.997
IPI:IPI00296215.2	EPCAM	Tumor-associated calcium signal transducer 1	477	34	C	555.077	3765.39	3689.9	334.344	220.733	1803.51	1961.88	1832.31	1857.59
IPI:IPI00031655.1	VPS25	Vacuolar protein-sorting-associated protein 25	1598	2	C	34.7315	118.225	230.698	21.0521	13.6794	65.2893	52.9356	113.522	117.176
IPI:IPI00220528.6	SNRPF	Small nuclear ribonucleoprotein F	1497	3	C	141.332	612.872	926.314	65.9487	75.3835	311.404	301.468	485.986	440.328
IPI:IPI00219718.3	RBP1	retinol binding protein 1, cellular isoform a	503	49	C	1420.08	1486.23	9276.24	736.083	683.994	847.232	639.002	4941.47	4334.77
IPI:IPI00018534.4	HIST1H2BL	Histone H2B type 1-L	588	10	C	307.336	3005.91	2001.87	174.385	132.951	1678.28	1327.63	921.339	1080.53
IPI:IPI00604590.3	NME1	Nucleoside diphosphate kinase	693	23	C	620.382	1855.21	4027.76	355.807	264.575	877.353	977.86	2138.85	1888.91
IPI:IPI00555734.3	ASRGL1	Isoform 1 of L-asparaginase	128	7	C	162.276	1677.7	1041.36	93.7276	68.5488	989.061	688.637	520.095	521.269
IPI:IPI00376427.4	NCAM2	Neural cell adhesion molecule 2	700	1	C	26.0899	86.5896	167.375	13.2359	12.854	37.8103	48.7793	83.1171	84.2584
IPI:IPI00221117.3	ACYP1	Acylphosphatase-1	599	8	C	267.111	1056.89	1713.45	137.445	129.666	586.286	470.602	910.456	802.998
IPI:IPI00015195.1	CSTF3	Cleavage stimulation factor 77 kDa subunit	1594	1	C	19.1095	92.799	122.496	8.40214	10.7074	43.914	48.885	64.6403	57.8559
IPI:IPI00419258.4	HMGB1	High mobility group protein B1	929	36	C	915.823	2486.63	5867.82	445.954	469.869	1121.91	1364.72	2994.21	2873.61
IPI:IPI00018822.2	PDGFD	Isoform 1 of Platelet-derived growth factor D	675	14	C	579.301	704.007	3682.65	324.633	254.668	394.234	309.773	1810.4	1872.25
IPI:IPI00479514.2	CACNA2D1	Voltage-dependent calcium channel subunit alpha-2/delta-1	474	19	C	679.094	1421.45	4308.16	353.663	325.431	736.251	685.2	2142.58	2165.58
IPI:IPI00298828.3	APOH	Beta-2-glycoprotein 1	863	9	C	219.93	2533.9	1393.42	111.843	108.087	992.467	1541.43	659.513	733.911
IPI:IPI00044761.4	PUS7	Pseudouridylate synthase 7 homolog	1754	1	C	18.9312	82.4171	119.71	9.3245	9.60666	33.8669	48.5502	60.3464	59.3633
IPI:IPI00027166.1	TIMP2	Metalloproteinase inhibitor 2	931	60	C	1622.83	3169.55	10194.6	781.978	840.85	1645.41	1524.14	5104.76	5089.84
IPI:IPI00217467.3	HIST1H1E	Histone H1.4	472	3	C	151.507	1109.63	951.148	74.4815	77.0253	768.7	340.93	471.73	479.418
IPI:IPI00150057.6	SMARCC2	Isoform 2 of SWI/SNF complex subunit SMARCC2	12	11	C	325.138	1906.95	2037.69	168.986	156.152	991.36	915.585	1011.66	1026.03
IPI:IPI00075607.4	LOC152667	RcNIP30 (Fragment)	1404	1	C	15.7103	52.72	98.2519	8.25483	7.45547	36.3095	16.4105	44.2104	54.0415
IPI:IPI00003441.1	C1orf9	Isoform 1 of Protein C1orf9	894	1	C	36.5589	103.243	228.486	13.8073	22.7516	51.7145	51.528	114.324	114.162
IPI:IPI00008787.3	NAGLU	Alpha-N-acetylglucosaminidase	1580	2	C	25.9754	319.294	161.635	13.7549	12.2205	106.308	212.986	83.8564	77.7786
IPI:IPI00619951.3	TPD52	tumor protein D52 isoform 2	1513	5	C	232.402	712.778	1445.33	109.607	122.795	404.97	307.808	863.698	581.633
IPI:IPI00030968.4	C9orf142	Isoform 1 of Uncharacterized protein C9orf142	572	1	C	69.2177	294.425	429.29	33.8992	35.3185	168.681	125.744	196.327	232.963
IPI:IPI00026829.1	DHPS	Isoform Long of Deoxyhypusine synthase	533	8	C	176.887	490.588	1091.85	97.6945	79.1927	293.376	197.212	550.944	540.91
IPI:IPI00029822.4	SMARCA4	SWI/SNF-related matrix-associated actin-dependent regulator of chromatin a4 isoform D	403	5	C	214.51	986.108	1319.23	106.659	107.851	626.708	359.4	648.418	670.812
IPI:IPI00185146.5	IPO9	Importin-9	2	4	C	153.118	362.205	938.785	78.6404	74.4781	201.777	160.428	465.948	472.837
IPI:IPI00006176.3	HGS	Isoform 1 of Hepatocyte growth factor-regulated tyrosine kinase substrate	615	2	C	54.5118	201.826	332.258	24.6172	29.8946	96.4072	105.419	169.801	162.457
IPI:IPI00449049.5	PARP1	Poly [ADP-ribose] polymerase 1	664	45	C	1457.13	6904.79	8878.12	775.726	681.409	3328.57	3576.22	4455.12	4423
IPI:IPI00029863.4	SERPINF2	55 kDa protein	1627	1	C	32.9962	340.614	200.862	17.2294	15.7668	160.26	180.354	97.0568	103.805
IPI:IPI00183041.1	SCN8A	Isoform 1 of Sodium channel protein type 8 subunit alpha	1806	1	C	26.0073	363.76	158.066	9.72059	16.2867	120.514	243.246	79.6103	78.4558
IPI:IPI00220289.7	CHD6	Isoform 1 of Chromodomain-helicase-DNA-binding protein 6	1683	1	C	38.6226	403.004	234.584	20.962	17.6606	163.506	239.498	110.539	124.045
IPI:IPI00029751.1	CNTN1	Isoform 1 of Contactin-1	710	58	C	1475.39	3969.25	8865.38	809.522	665.865	2007.6	1961.65	4287.12	4578.26
IPI:IPI00010790.1	BGN	Biglycan	965	4	C	166.298	404.414	998.623	79.014	87.2836	201.153	203.261	503.639	494.984
IPI:IPI00290142.5	CTPS	CTP synthase 1	1170	10	C	370.157	1039.22	2222.06	194.546	175.611	579.244	459.979	1134.54	1087.52
IPI:IPI00017726.1	HSD17B10	Isoform 1 of 3-hydroxyacyl-CoA dehydrogenase type-2	1353	1	C	39.4144	256.861	235.157	22.7281	16.6863	162.124	94.7369	120.705	114.452
IPI:IPI00152330.1	LRRC20	Isoform 1 of Leucine-rich repeat-containing protein 20	1695	1	C	20.4859	57.8859	122.016	8.62277	11.8631	35.607	22.2789	62.9134	59.1028
IPI:IPI00024035.1	CDH6	Isoform 1 of Cadherin-6	1204	7	C	168.506	266.851	1002.81	92.9332	75.5724	140.319	126.532	491.423	511.386
IPI:IPI00374068.4	ADAMTSL4	Isoform 1 of ADAMTS-like protein 4	1358	3	C	67.8964	182.447	403.707	31.0606	36.8358	115.033	67.4135	191.926	211.781
IPI:IPI00100748.4	HSPBP1	cDNA FLJ55382, highly similar to Hsp70-binding protein 1	1193	1	C	36.4956	283.768	216.963	24.6067	11.8889	149.726	134.042	117.048	99.915
IPI:IPI00027253.3	GABARAP	Gamma-aminobutyric acid receptor-associated protein	408	2	C	48.8655	311.723	290.402	26.2443	22.6212	136.717	175.006	151.172	139.23
IPI:IPI00018134.4	FLJ10357	Isoform 4 of Protein SOLO	1752	6	C	36.1629	329.101	214.656	20.1028	16.0601	260.282	68.8185	94.8432	119.813
IPI:IPI00018783.1	ITPA	Inosine triphosphate pyrophosphatase	1311	5	C	84.2005	564.676	499.497	35.7682	48.4323	305.348	259.328	271.231	228.266
IPI:IPI00005981.6	TAGLN3	Neuronal protein NP25	40	28	C	547.336	557.703	3241.22	253.366	293.97	303.454	254.249	1688.15	1553.07
IPI:IPI00644472.2	HDHD2	Isoform 2 of Haloacid dehalogenase-like hydrolase domain-containing protein 2	1388	4	C	26.4022	166.839	155.933	17.9392	8.46304	85.8562	80.9831	81.8902	74.0425
IPI:IPI00019943.1	AFM	Afamin	1811	1	C	21.598	217.64	127.222	12.4065	9.19151	91.2258	126.414	64.6779	62.5444
IPI:IPI00337548.6	CGREF1	Cell growth regulator with EF hand domain protein 1	1321	1	C	37.7389	61.936	222.298	21.984	15.7549	47.4307	14.5053	130.308	91.9899
IPI:IPI00013939.3	RPA2	Isoform 1 of Replication protein A 32 kDa subunit	169	5	C	144.848	752.112	852.227	86.0347	58.813	478.473	273.639	415.181	437.046
IPI:IPI00007423.1	ANP32B	Isoform 1 of Acidic leucine-rich nuclear phosphoprotein 32 family member B	856	24	C	824.296	3502.11	4831.47	401.777	422.519	1791.18	1710.93	2520.99	2310.48
IPI:IPI00032892.1	GGPS1	Geranylgeranyl pyrophosphate synthetase	1775	1	C	29.7466	311.754	174.347	17.7513	11.9953	113.462	198.292	89.1459	85.2013
IPI:IPI00008454.1	DNAJB11	DnaJ homolog subfamily B member 11	916	45	C	785.718	1054.69	4599.73	385.479	400.239	529.126	525.562	2257.85	2341.88
IPI:IPI00023728.1	GGH	Gamma-glutamyl hydrolase	647	39	C	1327.5	6107.99	7769.83	688.501	639.002	2835.41	3272.58	3831.69	3938.14
IPI:IPI00289601.1	HDAC2	histone deacetylase 2	909	10	C	210.424	887.608	1231	108.26	102.164	437.866	449.742	615.876	615.12
IPI:IPI00006601.5	CHGB	Secretogranin-1	634	64	C	1254.17	4141.83	7332.17	749.571	504.6	2223.75	1918.08	3532.88	3799.29
IPI:IPI00011107.2	IDH2	Isocitrate dehydrogenase [NADP], mitochondrial	725	8	C	218.02	1256.31	1268.9	117.134	100.886	681.476	574.832	686.327	582.578
IPI:IPI00016467.2	SLITRK3	SLIT and NTRK-like protein 3	1565	1	C	11.0145	27.0916	63.8951	6.28317	4.73138	14.0645	13.0271	34.9294	28.9657
IPI:IPI00026944.2	NID1	Isoform 1 of Nidogen-1	29	70	C	1351.24	2985.88	7796.21	729.702	621.541	1648.13	1337.75	3746.54	4049.67
IPI:IPI00216003.4	CUL5	Cullin-5	1852	2	C	33.1078	331.009	190.821	20.6776	12.4302	143.545	187.464	96.1262	94.6944
IPI:IPI00014481.4	AAMP	Angio-associated migratory cell protein	1376	2	C	27.9787	234.299	161.033	15.5612	12.4175	135.625	98.6738	78.4651	82.5679
IPI:IPI00004084.3	ATF6B	Isoform 2 of Cyclic AMP-dependent transcription factor ATF-6 beta	1619	1	C	46.5041	112.814	267.292	22.7945	23.7096	64.7831	48.0311	124.519	142.773
IPI:IPI00018768.1	TSN	Translin	1131	7	C	188.137	314.981	1073.1	102.691	85.4463	144.651	170.33	547.83	525.267
IPI:IPI00025426.2	PZP	Isoform 1 of Pregnancy zone protein	307	9	C	179.64	2865.41	1021.71	114.774	64.8658	772.586	2092.82	512.762	508.944
IPI:IPI00298860.6	LTF	cDNA FLJ78440, highly similar to Human lactoferrin	845	27	C	503.932	7041.96	2860.61	268.226	235.706	3029.72	4012.24	1300.69	1559.92
IPI:IPI00013415.1	RPS7	40S ribosomal protein S7	672	19	C	393.048	1503.9	2230.41	206.745	186.303	655.237	848.667	1217.25	1013.16
IPI:IPI00453473.6	HIST1H4J	Histone H4	875	21	C	503.687	3136.05	2857.89	281.913	221.774	1426.79	1709.26	1447.53	1410.36
IPI:IPI00298961.3	XPO1	Exportin-1	779	3	C	54.315	238.425	306.654	25.0237	29.2913	134.69	103.735	141.494	165.16
IPI:IPI00020354.1	IL13RA1	Interleukin-13 receptor alpha-1 chain	1544	1	C	55.0074	38.5648	308.015	27.4345	27.5729	18.2535	20.3113	156.577	151.438
IPI:IPI00170692.4	VAPA	Vesicle-associated membrane protein-associated protein A	797	4	C	160.864	756.883	900.286	81.518	79.3462	451.676	305.207	449.228	451.058
IPI:IPI00221222.7	SUB1	Activated RNA polymerase II transcriptional coactivator p15	885	22	C	551.367	1932.23	3084.83	278.956	272.411	1025.5	906.729	1522.17	1562.66
IPI:IPI00414123.4	CRMP1	Dihydropyrimidinase-related protein 1	67	48	C	1049.88	2995.79	5871.39	553.995	495.888	1488.34	1507.45	3021.63	2849.76
IPI:IPI00019568.1	F2	Prothrombin (Fragment)	1577	9	C	95.8001	1087.58	533.332	55.0162	40.7839	503.237	584.347	267.709	265.623
IPI:IPI00001146.1	LSM6	U6 snRNA-associated Sm-like protein LSm6	1739	2	C	118.426	385.355	657.295	59.7619	58.6639	176.782	208.573	341.03	316.265
IPI:IPI00032179.3	SERPINC1	Antithrombin-III	1281	8	C	156.965	2229.07	870.148	93.737	63.2285	842.835	1386.24	411.195	458.953
IPI:IPI00218493.7	HPRT1	Hypoxanthine-guanine phosphoribosyltransferase	1734	10	C	271.206	1043.89	1501.76	126.804	144.402	577.345	466.543	772.211	729.547
IPI:IPI00016786.1	CDC42	Isoform 2 of Cell division control protein 42 homolog	1888	3	C	105.357	349.484	582.562	51.3342	54.0227	187.546	161.938	302.062	280.5
IPI:IPI00479997.4	STMN1	Stathmin	508	21	C	784.542	1405.15	4328.84	426.745	357.797	642.168	762.983	2259.9	2068.94
IPI:IPI00025394.1	DDC	Aromatic-L-amino-acid decarboxylase	288	11	C	377.472	2375.59	2076.67	195.328	182.144	1345.08	1030.51	1020.51	1056.16
IPI:IPI00176221.7	NEGR1	Neuronal growth regulator 1	987	13	C	429.88	404.841	2361.56	209.835	220.045	229.835	175.006	1144.08	1217.48
IPI:IPI00002214.1	KPNA2	Importin subunit alpha-2	707	5	C	154.463	733.328	846.775	73.3555	81.1078	402.667	330.661	404.703	442.072
IPI:IPI00008085.5	SLC39A10	Zinc transporter ZIP10	1374	7	C	461.77	847.199	2527.61	239.855	221.915	468.917	378.282	1247.89	1279.72
IPI:IPI00297284.1	IGFBP2	Insulin-like growth factor-binding protein 2	259	161	C	2124.72	10912.4	11562.4	1138.85	985.869	6273.65	4638.79	5681.6	5880.82
IPI:IPI00003949.1	UBE2N	Ubiquitin-conjugating enzyme E2 N	246	11	C	411.036	1341.38	2235.41	226.306	184.73	653.169	688.211	1168.68	1066.73
IPI:IPI00917164.1	LOC647983	hypothetical protein	1443	4	C	55.0712	673.056	297.291	24.7456	30.3256	398.365	274.691	140.885	156.406
IPI:IPI00006952.3	LACTB2	Beta-lactamase-like protein 2	1201	3	C	54.155	541.722	292.239	30.7972	23.3578	296.857	244.865	141.696	150.543
IPI:IPI00016613.2	CSNK2A1	CSNK2A1 protein	1238	7	C	129.457	425.947	698.063	81.2629	48.1943	231.358	194.589	362.114	335.949
IPI:IPI00025465.2	OGN	cDNA FLJ59205, highly similar to Mimecan	1756	1	C	15.5882	136.969	83.9829	8.87218	6.71602	53.0611	83.9078	39.5172	44.4657
IPI:IPI00219420.3	SMC3	Structural maintenance of chromosomes protein 3	421	9	C	219.712	1258.37	1179.59	125.514	94.1983	706.381	551.989	582.675	596.918
IPI:IPI00022395.1	C9	Complement component C9	402	4	C	111.654	773.822	599.154	57.1116	54.542	408.151	365.671	285.811	313.343
IPI:IPI00297026.5	INHBB	Inhibin beta B chain	91	3	C	191.47	581.271	1025.92	72.789	118.681	314.998	266.273	511.01	514.914
IPI:IPI00032258.4	C4A	Complement C4-A	1005	12	C	225.539	2224.03	1207.62	125.954	99.5853	860.565	1363.46	564.439	643.177
IPI:IPI00038378.5	ENOPH1	Isoform 1 of Enolase-phosphatase E1	230	14	C	270.32	1122.42	1444.99	140.02	130.3	618.443	503.979	716.297	728.691
IPI:IPI00003965.5	USP7	Ubiquitin carboxyl-terminal hydrolase 7	327	4	C	76.6353	199.24	408.961	37.8777	38.7576	115.826	83.4143	215.728	193.233
IPI:IPI00152692.2	DTD1	D-tyrosyl-tRNA(Tyr) deacylase 1	722	5	C	60.747	178.092	323.136	40.1123	20.6347	84.7315	93.3603	162.202	160.934
IPI:IPI00030250.4	ELAVL2	Isoform 1 of ELAV-like protein 2	434	13	C	681.281	606.613	3619.15	391.977	289.304	340.682	265.931	1889.76	1729.39
IPI:IPI00032288.3	MANSC1	MANSC domain-containing protein 1	1417	1	C	79.1894	91.6621	419.559	44.0576	35.1318	56.8301	34.832	223.684	195.875
IPI:IPI00012462.1	EIF2A	Eukaryotic translation initiation factor 2A	737	13	C	457.206	895.854	2416.47	251.122	206.084	516.823	379.031	1294.26	1122.21
IPI:IPI00219446.5	PEBP1	Phosphatidylethanolamine-binding protein 1	643	42	C	759.273	3016.44	4002.06	326.143	433.13	1435.45	1580.99	2019.36	1982.7
IPI:IPI00002922.5	TBL1XR1	F-box-like/WD repeat-containing protein TBL1XR1	1106	8	C	369.863	1722.98	1945.82	183.962	185.901	972.776	750.204	964.626	981.19
IPI:IPI00216057.5	SORD	Sorbitol dehydrogenase	504	11	C	467.206	1291.43	2441.21	259.827	207.379	684.109	607.316	1268.11	1173.1
IPI:IPI00022462.2	TFRC	Transferrin receptor protein 1	3	38	C	1289.33	6330.07	6723.35	712.483	576.843	3339.1	2990.97	3366.41	3356.94
IPI:IPI00022229.1	APOB	Apolipoprotein B-100	1336	3	C	81.5897	1025.15	423.902	45.0752	36.5145	561.125	464.026	188.418	235.484
IPI:IPI00019146.6	CXADR	Isoform 1 of Coxsackievirus and adenovirus receptor	1575	2	C	191.152	140.23	991.282	93.285	97.8666	70.5429	69.6867	516.511	474.771
IPI:IPI00027350.3	PRDX2	Peroxiredoxin-2	182	38	C	1551.72	3999.79	8032.1	832.748	718.974	2134.8	1864.99	4154.37	3877.73
IPI:IPI00021033.2	COL3A1	Isoform 1 of Collagen alpha-1(III) chain	1284	8	C	158.06	1590.87	817.99	79.3854	78.6743	558.368	1032.5	398.652	419.338
IPI:IPI00022145.6	NUCKS1	Isoform 1 of Nuclear ubiquitous casein and cyclin-dependent kinases substrate	758	38	C	693.188	2790.47	3579.58	351.087	342.101	1318.75	1471.72	1765.34	1814.24
IPI:IPI00015351.2	C1orf128	Isoform 1 of UPF0424 protein C1orf128	971	4	C	174.309	657.68	894.457	93.9252	80.3835	468.914	188.766	442.723	451.734
IPI:IPI00054042.1	GTF2I	Isoform 1 of General transcription factor II-I	337	5	C	75.165	393.111	385.312	42.7366	32.4284	225.403	167.708	193.988	191.324
IPI:IPI00007926.1	C6orf108	c-Myc-responsive protein Rcl	1323	1	C	66.9948	108.656	343.402	38.8383	28.1565	76.5121	32.1442	166.384	177.018
IPI:IPI00301812.3	SMOC1	Isoform 1 of SPARC-related modular calcium-binding protein 1	651	41	C	1448.17	2106.38	7394.52	694.457	753.709	1060.17	1046.21	3645.83	3748.69
IPI:IPI00293350.3	TSNAX	Translin-associated protein X	452	12	C	499.043	1002.57	2546.96	271.124	227.919	478.762	523.812	1282.71	1264.25
IPI:IPI00000005.1	NRAS	GTPase NRas	1766	1	C	3.30085	8.17956	16.8395	3.30085	0	5.11659	3.06297	10.0719	6.76761
IPI:IPI00030739.1	APOM	Apolipoprotein M	286	1	C	49.5698	378.028	252.762	28.6703	20.8995	196.697	181.331	122.234	130.528
IPI:IPI00011172.1	FGF9	Glia-activating factor	1194	5	C	184.054	551.203	938.248	96.2424	87.8119	286.759	264.444	448.708	489.54
IPI:IPI00019178.2	PSPH	Phosphoserine phosphatase	1531	6	C	237.643	473.512	1209.84	143.739	93.9043	265.487	208.025	618.844	590.999
IPI:IPI00022977.1	CKB	Creatine kinase B-type	958	101	C	1676.26	4719.32	8526.37	834.55	841.71	2439.14	2280.18	4307.42	4218.95
IPI:IPI00018404.4	TCEB3	elongin A	1375	2	C	72.8474	122.365	369.909	43.2125	29.6349	76.5349	45.8306	178.322	191.587
IPI:IPI00021552.1	B3GALNT1	UDP-GalNAc:beta-1,3-N-acetylgalactosaminyltransferase 1	1856	1	C	6.78176	25.3288	34.4265	6.78176	0	13.1235	12.2053	19.2225	15.204
IPI:IPI00025812.1	CA11	Carbonic anhydrase-related protein 11	1854	2	C	28.4369	422.947	144.011	11.4705	16.9664	219.195	203.752	65.8769	78.1344
IPI:IPI00007694.5	PPME1	Isoform 1 of Protein phosphatase methylesterase 1	900	15	C	288.982	2462.68	1460.38	174.041	114.941	1259.18	1203.5	748.974	711.411
IPI:IPI00384998.4	NFASC	Isoform 7 of Neurofascin	105	21	C	818.843	3464.26	4137.76	427.336	391.507	1761.86	1702.4	2054.38	2083.38
IPI:IPI00022443.1	AFP	Alpha-fetoprotein	1519	26	C	412.327	4307.06	2075.91	215.049	197.278	1834.95	2472.11	1030.4	1045.51
IPI:IPI00095891.2	GNAS	Isoform XLas-1 of Guanine nucleotide-binding protein G(s) subunit alpha isoforms XLas	1567	10	C	477.631	1599.52	2403.65	242.426	235.205	872.773	726.747	1185.1	1218.55
IPI:IPI00019770.3	FAU	ubiquitin-like protein fubi and ribosomal protein S30 precursor	1286	3	C	236.342	743.24	1189.01	111.952	124.39	375.059	368.181	640.475	548.537
IPI:IPI00337415.9	GNAI1	Guanine nucleotide-binding protein G(i), alpha-1 subunit	1567	3	C	87.3564	326.098	438.664	51.8391	35.5173	164.285	161.813	224.327	214.337
IPI:IPI00028277.8	FTO	Isoform 1 of Protein fto	150	3	C	78.8238	413.136	394.765	45.0155	33.8083	216.908	196.228	195.572	199.193
IPI:IPI00046057.1	STXBP1	Isoform 2 of Syntaxin-binding protein 1	63	6	C	80.734	483.684	404.254	49.2332	31.5008	256.944	226.74	209.607	194.647
IPI:IPI00000041.1	RHOB	Rho-related GTP-binding protein RhoB	1221	2	C	85.3495	205.226	426.955	42.0379	43.3116	130.032	75.194	212.97	213.985
IPI:IPI00022426.1	AMBP	Protein AMBP	1076	2	C	53.772	557.295	268.806	37.3654	16.4066	260.215	297.08	129.488	139.318
IPI:IPI00013723.3	PIN1	Peptidyl-prolyl cis-trans isomerase NIMA-interacting 1	1545	6	C	119.714	386.197	597.254	54.4211	65.2925	172.248	213.949	318.055	279.199
IPI:IPI00335385.4	DCPS	Scavenger mRNA-decapping enzyme DcpS	1690	1	C	59.689	61.8014	297.666	29.0406	30.6484	33.9006	27.9008	156.3	141.366
IPI:IPI00013981.4	YES1	Proto-oncogene tyrosine-protein kinase Yes	961	2	C	117.878	451.22	584.971	68.2514	49.6269	257.348	193.872	277.761	307.21
IPI:IPI00003919.1	QPCT	Glutaminyl-peptide cyclotransferase	926	51	C	291.54	4137.58	1443.47	102.26	189.28	2172.97	1964.61	685.8	757.667
IPI:IPI00107555.4	PFN2	Profilin	825	10	C	266.414	624.439	1315.17	131.169	135.245	329.826	294.613	676.098	639.077
IPI:IPI00177543.6	PAM	peptidylglycine alpha-amidating monooxygenase isoform a preproprotein	252	79	C	2207.47	6148.18	10864	1191.63	1015.84	3228.57	2919.61	5387.92	5476.06
IPI:IPI00398728.2	RP1L1	Isoform 1 of Retinitis pigmentosa 1-like 1 protein	1820	1	C	0.00191346	4.36864	0.00941359	0.000146279	0.00176718	0	4.36864	0	0.00941359
IPI:IPI00025849.1	ANP32A	Acidic leucine-rich nuclear phosphoprotein 32 family member A	856	26	C	786.43	1618.03	3864.52	386.641	399.789	825.674	792.356	1975.31	1889.21
IPI:IPI00028160.1	HMBS	Isoform 1 of Porphobilinogen deaminase	464	5	C	108.109	149.026	530.054	69.2883	38.8203	67.0983	81.9278	278.105	251.949
IPI:IPI00011140.3	NOV	Protein NOV homolog	413	12	C	488.833	690.559	2392.7	248.719	240.114	346.976	343.583	1153.11	1239.59
IPI:IPI00062037.1	DYNLL2	Dynein light chain 2, cytoplasmic	928	5	C	241.252	1594.48	1178.79	126.38	114.872	712.927	881.556	589.257	589.535
IPI:IPI00220739.3	PGRMC1	Membrane-associated progesterone receptor component 1	1291	2	C	133.304	174.085	650.628	64.0903	69.2141	83.4819	90.6035	351.145	299.483
IPI:IPI00020075.4	ABHD10	Abhydrolase domain-containing protein 10, mitochondrial	1507	1	C	79.2297	147.523	385.966	56.83	22.3997	90.5064	57.0162	189.244	196.722
IPI:IPI00168884.3	ATP6AP2	Renin receptor	607	37	C	1047.59	3194.61	5082.96	634.565	413.026	1595.11	1599.5	2514.93	2568.03
IPI:IPI00013871.1	RRM1	Ribonucleoside-diphosphate reductase large subunit	1868	1	C	3.68488	15.4373	17.8509	3.68488	0	8.97037	6.46693	9.38353	8.46736
IPI:IPI00166091.1	GPC2	Glypican-2	1424	1	C	5.05916	69.3157	24.3839	5.05916	0	48.9032	20.4125	10.3385	14.0454
IPI:IPI00004962.2	GOLIM4	Golgi integral membrane protein 4	1052	1	C	51.132	32.8414	246.04	26.028	25.104	20.3295	12.5119	136.365	109.675
IPI:IPI00005198.2	ILF2	Interleukin enhancer-binding factor 2	1489	9	C	250.354	798.905	1203.56	139.694	110.66	396.44	402.465	606.346	597.211
IPI:IPI00070643.6	FAF1	Isoform Long of FAS-associated factor 1	1344	5	C	182.842	417.784	878.334	94.9712	87.8705	236.909	180.875	443.416	434.918
IPI:IPI00003935.6	HIST2H2BE	Histone H2B type 2-E	588	45	C	1097.56	5470.35	5267.88	676.78	420.78	3072.84	2397.51	2465.4	2802.48
IPI:IPI00011654.2	TUBB	Tubulin beta chain	425	34	C	575.351	1611.05	2757.65	268.57	306.781	829.133	781.912	1431.8	1325.85
IPI:IPI00018349.5	MCM4	DNA replication licensing factor MCM4	335	2	C	92.5664	308.594	443.023	63.2178	29.3486	194.77	113.824	205.006	238.017
IPI:IPI00003565.1	PSMD10	26S proteasome non-ATPase regulatory subunit 10	718	3	C	69.7656	134.65	333.529	34.2966	35.469	89.5413	45.1085	181.461	152.068
IPI:IPI00333215.1	TCEA1	Isoform 1 of Transcription elongation factor A protein 1	639	7	C	191.755	1022.82	916.687	104.615	87.1397	468.151	554.67	441.702	474.985
IPI:IPI00465315.6	CYCS	Cytochrome c	203	23	C	618.283	1634.61	2951.12	288.749	329.534	833.613	800.992	1476.61	1474.51
IPI:IPI00033130.3	SAE1	SUMO-activating enzyme subunit 1	221	21	C	623.795	2334.72	2971.92	342.26	281.535	1187.98	1146.74	1508.75	1463.17
IPI:IPI00456758.4	RPL27A	60S ribosomal protein L27a	1431	3	C	93.5198	370.687	445.465	42.1915	51.3283	193.839	176.848	233.795	211.67
IPI:IPI00029236.1	IGFBP5	Insulin-like growth factor-binding protein 5	564	44	C	1263.73	5850.39	6019.32	617.709	646.021	3146.17	2704.22	2886.4	3132.92
IPI:IPI00016371.1	ERBB4	Isoform JM-A of Receptor tyrosine-protein kinase erbB-4	1074	1	C	50.9151	3.54265	242.1	38.3384	12.5767	2.17926	1.36339	124.721	117.379
IPI:IPI00024128.1	RPL37P23	similar to ribosomal protein L37	829	5	C	336.484	1319.62	1594.71	161.007	175.477	670.433	649.183	811.51	783.197
IPI:IPI00607581.2	NELL1	nel-like 1 isoform 2 precursor	265	36	C	922.066	2949.35	4352.16	482.093	439.973	1656.39	1292.96	2093.15	2259.01
IPI:IPI00017597.3	MAPRE3	Isoform 1 of Microtubule-associated protein RP/EB family member 3	1038	2	C	114.491	246.917	539.574	56.2399	58.2513	123.019	123.898	274.273	265.301
IPI:IPI00291987.1	IGFBPL1	Insulin-like growth factor-binding protein-like 1	383	89	C	1673.74	2546.43	7882.68	861.59	812.152	1240.25	1306.18	3648.03	4234.65
IPI:IPI00374054.3	ENAH	Isoform 2 of Protein enabled homolog	139	14	C	352.164	660.523	1656	165.708	186.456	375.252	285.271	831.719	824.282
IPI:IPI00410214.1	BPNT1	Isoform 1 of 3'(2'),5'-bisphosphate nucleotidase 1	395	11	C	386.106	1163.38	1814.15	226.739	159.367	598.192	565.191	924.376	889.771
IPI:IPI00301311.1	SET	Isoform 2 of Protein SET	1091	5	C	109.067	498.812	510.393	54.901	54.1656	288.049	210.763	238.386	272.007
IPI:IPI00028122.1	PSIP1	Isoform 1 of PC4 and SFRS1-interacting protein	41	10	C	561.945	854.061	2628.54	260.644	301.301	432.547	421.514	1339.77	1288.77
IPI:IPI00241562.6	RELN	reelin isoform a	578	44	C	1745	1471.37	8123.95	862.557	882.442	770.821	700.546	4095.6	4028.35
IPI:IPI00293102.4	PPP2R4	Isoform 2 of Serine/threonine-protein phosphatase 2A regulatory subunit B'	1256	9	C	235.347	1275.16	1093.18	121.707	113.64	655.915	619.241	564.3	528.877
IPI:IPI00171798.1	MTA2	Metastasis-associated protein MTA2	1371	5	C	86.9279	334.235	403.702	54.7096	32.2183	181.207	153.028	203.314	200.388
IPI:IPI00008575.3	KHDRBS1	Isoform 1 of KH domain-containing, RNA-binding, signal transduction-associated protein 1	1001	13	C	450.851	2062.09	2092.83	261.9	188.951	971.007	1091.08	1089.9	1002.93
IPI:IPI00012535.1	DNAJA1	DnaJ homolog subfamily A member 1	1307	9	C	147.313	718.852	682.665	79.2559	68.0575	335.32	383.532	343.59	339.075
IPI:IPI00465044.2	RCC2	Protein RCC2	329	29	C	890.02	3211.86	4114.5	431.466	458.554	1700.1	1511.76	2206.92	1907.58
IPI:IPI00030182.1	GAMT	Guanidinoacetate N-methyltransferase	1428	3	C	7.49459	71.2876	34.6206	0	7.49459	35.6246	35.663	17.0844	17.5362
IPI:IPI00018381.1	TLL1	Isoform 1 of Tolloid-like protein 1	1331	4	C	171.827	114.299	793.321	88.3897	83.4375	64.002	50.2975	374.956	418.365
IPI:IPI00217950.5	HMGN2	Non-histone chromosomal protein HMG-17	231	18	C	906.767	1805.83	4182.37	431.488	475.279	805.179	1000.65	2114.07	2068.3
IPI:IPI00007752.1	TUBB2C	Tubulin beta-2C chain	425	132	C	2365.9	7282.22	10883.3	1197.09	1168.81	3890.93	3391.29	5480.41	5402.93
IPI:IPI00291006.2	MDH2	Malate dehydrogenase, mitochondrial	315	53	C	1240.84	10139.8	5704.48	685.596	555.248	5093.16	5046.62	2749.55	2954.93
IPI:IPI00184330.5	MCM2	DNA replication licensing factor MCM2	436	5	C	143.822	466.585	661.098	70.4704	73.3518	266.329	200.256	336.952	324.146
IPI:IPI00028158.1	NTS	Neurotensin/neuromedin N	293	16	C	474.747	765.843	2177.34	235.578	239.169	480.098	285.745	1081.87	1095.47
IPI:IPI00013830.1	SNW1	SNW domain-containing protein 1	1422	3	C	150.6	466.06	690.662	71.1322	79.4674	269.357	196.703	354.05	336.612
IPI:IPI00005492.2	WDR5	WD repeat-containing protein 5	668	5	C	155.042	676.369	710.606	75.4092	79.6332	293.221	383.148	381.767	328.839
IPI:IPI00009030.1	LAMP2	Isoform LAMP-2A of Lysosome-associated membrane glycoprotein 2	855	6	C	445.571	2355.68	2040.92	242.302	203.269	1321.28	1034.4	967.5	1073.42
IPI:IPI00029111.3	DPYSL3	Collapsin response mediator protein 4 long variant	67	61	C	1697.88	4213.58	7725.26	899.774	798.105	2283.66	1929.92	3847.37	3877.89
IPI:IPI00219483.1	SNRNP70	Isoform 2 of U1 small nuclear ribonucleoprotein 70 kDa	982	13	C	450.59	1899.58	2037.27	228.449	222.141	918.501	981.075	1023.55	1013.72
IPI:IPI00026516.1	OXCT1	Succinyl-CoA:3-ketoacid-coenzyme A transferase 1, mitochondrial	330	11	C	368.074	1848.53	1660.15	207.955	160.119	1075.74	772.794	794.708	865.44
IPI:IPI00020199.1	ST8SIA2	Alpha-2,8-sialyltransferase 8B	1708	1	C	19.5285	51.7759	87.8965	10.0297	9.49879	27.6	24.1759	42.0687	45.8278
IPI:IPI00008438.1	RPS10	40S ribosomal protein S10	32	14	C	491.046	1452.26	2209.81	254.664	236.382	836.092	616.166	1133.81	1076
IPI:IPI00026268.3	GNB1	Guanine nucleotide-binding protein G(I)/G(S)/G(T) subunit beta-1	151	13	C	134.169	617.347	603.725	73.2817	60.8872	350.561	266.786	298.621	305.104
IPI:IPI00000335.1	HINT2	Histidine triad nucleotide-binding protein 2	1017	1	C	25.7737	46.3765	115.772	10.1056	15.6681	22.0107	24.3658	57.9771	57.7945
IPI:IPI00006721.4	OPA1	Isoform 1 of Dynamin-like 120 kDa protein, mitochondrial	476	5	C	27.3226	143.643	122.413	9.81671	17.5059	76.7908	66.8523	62.0527	60.3605
IPI:IPI00010271.3	RAC1	Isoform A of Ras-related C3 botulinum toxin substrate 1	1602	6	C	236.783	478.72	1059.3	116.635	120.148	231.597	247.123	521.506	537.789
IPI:IPI00006558.3	SH3GLB1	Isoform 1 of Endophilin-B1	1400	1	C	22.0085	41.7237	98.1293	9.74673	12.2618	22.0685	19.6552	54.9936	43.1357
IPI:IPI00166053.1	SLC34A3	Sodium-dependent phosphate transport protein 2C	653	1	C	52.9651	391.522	235.955	24.4866	28.4785	170.814	220.708	115.992	119.963
IPI:IPI00012069.1	NQO1	NAD(P)H dehydrogenase [quinone] 1	1660	1	C	28.25	153.552	125.686	14.8647	13.3853	61.663	91.8892	64.9587	60.7276
IPI:IPI00294495.5	UFC1	Ufm1-conjugating enzyme 1	1500	2	C	146.249	322.441	647.287	75.8515	70.3977	238.14	84.3008	326.587	320.7
IPI:IPI00010207.1	UFM1	Ubiquitin-fold modifier 1	1239	8	C	89.0313	132.253	393.948	32.4039	56.6274	66.5787	65.6745	205.617	188.331
IPI:IPI00026665.2	QARS	cDNA FLJ75085, highly similar to Homo sapiens glutaminyl-tRNA synthetase (QARS), mRNA	735	2	C	54.8183	235.856	242.108	30.3919	24.4264	127.834	108.022	126.02	116.088
IPI:IPI00067738.2	FAM3B	Isoform B of Protein FAM3B	1408	8	C	183.235	1480.59	807.745	108.382	74.8527	786.974	693.617	395.227	412.518
IPI:IPI00013405.1	MMP10	Stromelysin-2	874	4	C	257.15	300.934	1133.05	145.803	111.347	156.839	144.095	569.382	563.67
IPI:IPI00296053.3	FH	Isoform Mitochondrial of Fumarate hydratase, mitochondrial	21	23	C	625.209	2266.77	2747.47	353.527	271.682	1093.37	1173.4	1378.07	1369.4
IPI:IPI00429689.3	PPP2CB	Serine/threonine-protein phosphatase 2A catalytic subunit beta isoform	1143	1	C	33.7107	81.8531	148.054	15.6463	18.0644	46.5392	35.3139	78.6941	69.3595
IPI:IPI00017341.3	SF3A2	SF3A2 protein (Fragment)	1066	9	C	400.885	1487.36	1759.44	215.614	185.271	758.829	728.53	857.994	901.444
IPI:IPI00003021.1	ATP1A2	Sodium/potassium-transporting ATPase subunit alpha-2	1499	2	C	28.4584	198.174	124.742	9.92237	18.536	99.6674	98.5069	58.6138	66.1287
IPI:IPI00012074.3	HNRNPR	Heterogeneous nuclear ribonucleoprotein R	350	30	C	1094.67	4365.66	4793.72	590.936	503.734	2333.79	2031.87	2406.43	2387.29
IPI:IPI00012048.1	NME1	Isoform 1 of Nucleoside diphosphate kinase A	693	42	C	1918.93	3692.23	8382.75	1047.5	871.435	1940.2	1752.03	4404.04	3978.71
IPI:IPI00025710.1	C21orf59	Uncharacterized protein C21orf59	1463	2	C	62.6386	197.914	272.607	35.4743	27.1643	106.427	91.4866	131.16	141.447
IPI:IPI00030351.2	DLG1	Isoform 1 of Disks large homolog 1	1250	6	C	48.7847	228.339	212.083	27.8686	20.9161	146.025	82.3141	98.6408	113.442
IPI:IPI00015865.6	ADPRHL2	Poly(ADP-ribose) glycohydrolase ARH3	1482	1	C	37.3619	97.0408	161.792	20.3247	17.0372	69.661	27.3798	80.6271	81.1649
IPI:IPI00215780.5	RPS19	40S ribosomal protein S19	486	15	C	966.343	2650.61	4178.73	512.416	453.927	1371.94	1278.67	2150.58	2028.15
IPI:IPI00470594.1	C1orf144	Isoform 1 of UPF0485 protein C1orf144	1551	2	C	74.6465	62.4482	322.434	25.6211	49.0254	22.9371	39.5111	152.451	169.983
IPI:IPI00005948.1	MRI1	Isoform 1 of Methylthioribose-1-phosphate isomerase	1476	3	C	76.0591	203.146	327.545	47.1847	28.8744	127.443	75.7033	158.92	168.625
IPI:IPI00009322.2	NEDD4	E3 ubiquitin-protein ligase NEDD4	1671	1	C	66.0091	78.3643	283.013	31.7777	34.2314	37.666	40.6983	144.842	138.171
IPI:IPI00183657.3	ZNF706	Zinc finger protein 706	76	1	C	62.3074	97.2814	266.805	27.3357	34.9717	52.3642	44.9172	129.014	137.791
IPI:IPI00029193.1	HGFAC	Hepatocyte growth factor activator	996	4	C	100.582	836.497	429.245	53.9652	46.6169	340.436	496.061	204.635	224.61
IPI:IPI00395865.4	RBBP7	Histone-binding protein RBBP7	898	5	C	142.324	482.222	606.893	72.8259	69.4977	222.595	259.627	301.082	305.811
IPI:IPI00219153.4	RPL22	60S ribosomal protein L22	349	3	C	150.853	488.811	642.998	68.2676	82.5852	237.977	250.834	338.894	304.104
IPI:IPI00290770.3	CCT3	chaperonin containing TCP1, subunit 3 isoform b	173	40	C	1397.42	4228	5928.68	748.983	648.441	2237.21	1990.79	2994.39	2934.29
IPI:IPI00021983.1	NCSTN	Isoform 1 of Nicastrin	489	5	C	215.226	649.68	909.101	110.701	104.525	385.66	264.02	438.027	471.074
IPI:IPI00008418.6	DIABLO	Diablo homolog, mitochondrial precursor	1621	2	C	103.497	672.805	436.673	64.4359	39.0608	308.923	363.882	240.3	196.373
IPI:IPI00017964.1	SNRPD3	Small nuclear ribonucleoprotein Sm D3	1265	9	C	275.835	1097.23	1163.4	131.066	144.769	539.752	557.482	593.705	569.693
IPI:IPI00021370.1	UBE2K	Isoform 1 of Ubiquitin-conjugating enzyme E2 K	1224	13	C	371.307	838.829	1565.66	202.414	168.893	423.262	415.567	815.042	750.623
IPI:IPI00376199.4	IRF2BP2	Isoform 1 of Interferon regulatory factor 2-binding protein 2	1634	1	C	39.0604	82.6964	164.677	19.9923	19.0681	40.3973	42.2991	88.1149	76.562
IPI:IPI00297779.7	CCT2	T-complex protein 1 subunit beta	62	51	C	1109.13	3245.91	4670.14	595.193	513.938	1720.97	1524.94	2350.66	2319.48
IPI:IPI00302927.6	CCT4	T-complex protein 1 subunit delta	262	29	C	786.211	2672.59	3302.54	495.139	291.072	1477.3	1195.29	1693.23	1609.31
IPI:IPI00003856.1	ATP6V1E1	V-type proton ATPase subunit E 1	1299	5	C	312.997	752.584	1312.73	165.387	147.61	416.012	336.572	657.197	655.53
IPI:IPI00170786.1	WBP11	WW domain-binding protein 11	179	3	C	90.8022	222.808	380.522	49.4781	41.3241	127.004	95.8038	190.927	189.595
IPI:IPI00412792.2	BTF3L4	Transcription factor BTF3 homolog 4	623	5	C	163.257	573.299	682.628	79.5155	83.7417	277.856	295.443	341.694	340.934
IPI:IPI00023860.1	NAP1L1	Nucleosome assembly protein 1-like 1	13	8	C	156.282	401.208	652.985	72.2504	84.0312	198.311	202.897	319.579	333.406
IPI:IPI00031556.7	U2AF2	Isoform 1 of Splicing factor U2AF 65 kDa subunit	997	12	C	349.361	2416.5	1457.41	191.408	157.953	1369.13	1047.37	716.364	741.051
IPI:IPI00060423.4	CTHRC1	Isoform 1 of Collagen triple helix repeat-containing protein 1	1528	2	C	41.8874	1324.64	174.738	28.897	12.9904	710.065	614.58	79.7289	95.0089
IPI:IPI00003925.6	PDHB	Isoform 1 of Pyruvate dehydrogenase E1 component subunit beta, mitochondrial	1835	1	C	16.0155	41.7535	66.8025	6.80671	9.20875	22.2124	19.5411	32.3557	34.4468
IPI:IPI00059292.3	MAGOHB	Protein mago nashi homolog 2	1395	2	C	63.6934	178.733	265.651	33.3116	30.3818	98.2207	80.5127	133.447	132.204
IPI:IPI00218292.2	UFD1L	Isoform Short of Ubiquitin fusion degradation protein 1 homolog	787	3	C	240.57	475.048	1003.14	156.181	84.3885	296.949	178.099	497.184	505.954
IPI:IPI00103525.1	PSPC1	Isoform 1 of Paraspeckle component 1	102	6	C	218.908	672.537	912.301	104.869	114.039	334.175	338.362	455.495	456.806
IPI:IPI00306301.2	PDHA1	Mitochondrial PDHA1	1302	3	C	93.5657	228.035	388.035	44.4941	49.0716	140.118	87.9169	189.562	198.473
IPI:IPI00911047.1	CHGB	cDNA FLJ58131, highly similar to Secretogranin-1	634	2	C	32.0685	54.175	132.891	18.0388	14.0297	37.784	16.391	63.7477	69.1435
IPI:IPI00219103.6	HPCA	Neuron-specific calcium-binding protein hippocalcin	1702	1	C	24.7956	48.0955	102.316	8.80271	15.9929	25.5955	22.5	65.6716	36.6445
IPI:IPI00010865.1	CSNK2B	Casein kinase II subunit beta	1269	7	C	182.741	534.09	751.966	96.6847	86.0562	307.219	226.871	376.593	375.373
IPI:IPI00641181.5	MARCKSL1	MARCKS-related protein	14	7	C	558.166	698.285	2295.38	326.151	232.015	358.072	340.213	1276.67	1018.71
IPI:IPI00021327.3	GRB2	Isoform 1 of Growth factor receptor-bound protein 2	459	12	C	656.617	1223.45	2696.76	322.15	334.467	670.695	552.754	1337.91	1358.85
IPI:IPI00893555.1	ANKMY2	10 kDa protein	1502	2	C	28.2366	141.253	115.695	13.8337	14.4029	98.3689	42.8845	58.9626	56.7321
IPI:IPI00004656.3	B2M	Beta-2-microglobulin	889	34	C	1614.82	1527.32	6600.89	752.317	862.499	636.485	890.832	3409.91	3190.98
IPI:IPI00015161.1	PDE6D	Retinal rod rhodopsin-sensitive cGMP 3',5'-cyclic phosphodiesterase subunit delta	1554	1	C	19.7651	66.6972	80.762	8.54645	11.2187	47.5095	19.1877	41.1425	39.6195
IPI:IPI00784154.1	HSPD1	60 kDa heat shock protein, mitochondrial	133	89	C	2398.22	15494.9	9799.1	1190.07	1208.15	7880.42	7614.51	4681.48	5117.62
IPI:IPI00029444.1	C12orf10	UPF0160 protein MYG1, mitochondrial	576	5	C	191.945	878.754	783.845	98.7811	93.1634	492.283	386.471	391.525	392.32
IPI:IPI00103554.1	GATAD2B	Transcriptional repressor p66-beta	1697	1	C	22.3473	63.6518	91.2119	10.0876	12.2597	36.8834	26.7684	44.6594	46.5525
IPI:IPI00554737.3	PPP2R1A	Serine/threonine-protein phosphatase 2A 65 kDa regulatory subunit A alpha isoform	443	17	C	779.98	1989.56	3176.66	430.108	349.872	978.377	1011.18	1657.21	1519.45
IPI:IPI00004968.1	PRPF19	Pre-mRNA-processing factor 19	554	15	C	431.614	1796.98	1755.19	230.465	201.149	959.434	837.55	868.348	886.846
IPI:IPI00216237.5	RPL36	60S ribosomal protein L36	1085	4	C	239.223	831.593	972.563	116.375	122.848	436	395.593	487.948	484.615
IPI:IPI00017763.6	NAP1L4	cDNA FLJ59403, highly similar to Nucleosome assembly protein 1-like 4	13	29	C	1024.58	1454.43	4163.73	558.466	466.116	734.959	719.473	2090.44	2073.29
IPI:IPI00001661.3	RCC1	regulator of chromosome condensation 1 isoform a	1859	2	C	38.236	209.32	154.944	21.754	16.482	110.767	98.553	80.4402	74.5033
IPI:IPI00020096.2	KLC1	Isoform A of Kinesin light chain 1	510	6	C	386.832	535.575	1566.7	194.173	192.659	283.493	252.082	787.347	779.354
IPI:IPI00414984.3	SGCE	sarcoglycan, epsilon isoform 1	1219	6	C	181.818	526.338	734.677	87.3395	94.4788	318.072	208.266	370.338	364.339
IPI:IPI00304232.1	WDR12	Ribosome biogenesis protein WDR12	1573	1	C	9.0411	40.1543	36.4205	5.0609	3.9802	23.4622	16.6921	20.6761	15.7444
IPI:IPI00028888.1	HNRNPD	Isoform 1 of Heterogeneous nuclear ribonucleoprotein D0	1232	25	C	1107.53	3093.07	4456.97	567.24	540.292	1571.14	1521.93	2220.73	2236.24
IPI:IPI00220271.3	AKR1A1	Alcohol dehydrogenase [NADP+]	505	30	C	1220.23	2155.31	4909.82	663.807	556.425	1165.02	990.292	2520.98	2388.84
IPI:IPI00005055.4	CXorf56	UPF0428 protein CXorf56	1255	1	C	59.6786	126.296	239.235	27.0338	32.6448	67.8109	58.4854	112.599	126.636
IPI:IPI00293434.2	SRP14	Signal recognition particle 14 kDa protein	1227	5	C	316.067	836.181	1266.5	162.462	153.605	374.669	461.512	681.344	585.153
IPI:IPI00031091.3	EFHD1	EF-hand domain-containing protein D1	905	6	C	663.346	779.084	2649.78	275.407	387.939	393.806	385.278	1147.18	1502.6
IPI:IPI00419585.9	PPIA	Peptidyl-prolyl cis-trans isomerase A	351	120	C	4535.89	12120.3	18090.1	2035.58	2500.31	5618.22	6502.08	8924.41	9165.65
IPI:IPI00216689.2	PCBP2	Poly(rC)-binding protein 2	264	1	C	2.08155	9.36317	8.26661	0	2.08155	5.82872	3.53445	3.13948	5.12713
IPI:IPI00026627.4	RP2	Protein XRP2	612	2	C	177.066	213.068	702.374	98.6719	78.3945	120.378	92.6899	335.33	367.044
IPI:IPI00420014.2	SNRNP200	Isoform 1 of U5 small nuclear ribonucleoprotein 200 kDa helicase	1409	3	C	30.0756	149.235	119.281	14.7893	15.2863	85.9265	63.3088	59.3437	59.9374
IPI:IPI00291005.8	MDH1	Malate dehydrogenase, cytoplasmic	951	30	C	1467.87	4991.41	5821.37	781.266	686.602	2400.9	2590.51	2953.56	2867.81
IPI:IPI00793443.1	IPO5	importin 5	412	5	C	121.077	155.311	479.779	59.8721	61.2047	78.7018	76.6096	252.981	226.798
IPI:IPI00003927.5	PPID	40 kDa peptidyl-prolyl cis-trans isomerase	351	4	C	273.493	728.641	1082.52	149.837	123.656	409.494	319.147	551.508	531.015
IPI:IPI00306413.3	TPPP3	Tubulin polymerization-promoting protein family member 3	507	3	C	177.122	156.987	699.23	105.651	71.4711	79.6023	77.385	373.129	326.101
IPI:IPI00479058.2	RPS15	40S ribosomal protein S15	1068	2	C	101.715	308.587	401.435	59.6213	42.0936	156.781	151.806	209.98	191.455
IPI:IPI00016346.1	PROSC	Proline synthetase co-transcribed bacterial homolog protein	1804	2	C	48.0041	191.673	189.192	23.2708	24.7333	79.2582	112.415	94.5213	94.6703
IPI:IPI00219018.7	GAPDH	Glyceraldehyde-3-phosphate dehydrogenase	46	321	C	5897.65	11740.8	23096.5	3297.45	2600.2	6416.49	5324.32	11776.8	11319.7
IPI:IPI00018968.2	NAE1	NEDD8-activating enzyme E1 regulatory subunit	1111	1	C	109.608	314.193	428.898	53.5864	56.0212	181.997	132.196	209.121	219.777
IPI:IPI00003627.1	ACTL6A	Isoform 1 of Actin-like protein 6A	1112	13	C	681.476	1698.29	2664.81	375.218	306.258	794.696	903.594	1337.44	1327.37
IPI:IPI00073763.4	SEMA4C	Semaphorin-4C	772	2	C	28.4244	156.45	110.937	17.5956	10.8288	81.5083	74.9413	55.4016	55.5353
IPI:IPI00419194.2	IAH1	Isoamyl acetate-hydrolyzing esterase 1 homolog	1434	1	C	75.8206	142.27	295.783	53.5039	22.3167	86.0784	56.1914	156.859	138.924
IPI:IPI00034319.2	CUTA	Isoform A of Protein CutA	1396	16	C	589.312	1273.37	2298.81	263.697	325.615	644.785	628.581	1185.22	1113.59
IPI:IPI00002523.2	CCBL1	Cysteine conjugate-beta lyase	1757	1	C	22.0977	112.212	85.8719	13.8951	8.2026	62.2621	49.9502	45.4578	40.4141
IPI:IPI00154734.3	SEZ6	Isoform 1 of Seizure protein 6 homolog	1258	10	C	590.951	780.687	2295.02	333.899	257.052	413.623	367.064	1111.16	1183.86
IPI:IPI00298058.1	SUPT5H	Isoform 1 of Transcription elongation factor SPT5	1516	2	C	67.3683	359.576	261.5	37.2393	30.129	202.142	157.434	124.408	137.092
IPI:IPI00304596.3	NONO	Non-POU domain-containing octamer-binding protein	102	16	C	793.285	2669.88	3076.81	389.408	403.877	1449.83	1220.05	1571.11	1505.7
IPI:IPI00300371.5	SF3B3	Isoform 1 of Splicing factor 3B subunit 3	258	9	C	432.517	1540.38	1677.46	222.545	209.972	825.487	714.893	848.453	829.011
IPI:IPI00008449.1	FIP1L1	Isoform 3 of Pre-mRNA 3'-end-processing factor FIP1	1608	3	C	47.621	165.091	184.431	24.4016	23.2194	71.8409	93.2501	87.8118	96.6191
IPI:IPI00297455.5	AKAP8L	A-kinase anchor protein 8-like	1747	1	C	18.0951	63.054	70.0186	9.13188	8.96326	26.1146	36.9394	31.7443	38.2743
IPI:IPI00003419.1	C11orf58	Small acidic protein	1589	6	C	225.132	238.918	871.055	109.29	115.842	116.945	121.973	435.378	435.677
IPI:IPI00007682.2	ATP6V1A	V-type proton ATPase catalytic subunit A	466	23	C	662.957	1889.19	2563.42	357.943	305.014	1036.39	852.804	1284.5	1278.92
IPI:IPI00221092.8	RPS16	40S ribosomal protein S16	575	10	C	692.238	1738.83	2675.18	353.711	338.527	874.927	863.907	1386.29	1288.89
IPI:IPI00297579.4	CBX3	Chromobox protein homolog 3	858	9	C	331.606	970.778	1279.76	150.634	180.972	470.558	500.22	659.552	620.213
IPI:IPI00015897.2	CHORDC1	Isoform 1 of Cysteine and histidine-rich domain-containing protein 1	1243	8	C	325.313	1276.92	1253.5	145.728	179.585	669.648	607.272	634.254	619.242
IPI:IPI00031564.1	GGCT	Isoform 1 of Gamma-glutamylcyclotransferase	405	9	C	395.363	2262	1522.3	187.79	207.573	1073.77	1188.23	765.242	757.059
IPI:IPI00641950.4	GNB2L1	38 kDa protein	251	49	C	1802.04	5531.7	6925.08	930.044	871.996	2666.55	2865.15	3678.76	3246.32
IPI:IPI00032827.1	SF3B14	Pre-mRNA branch site protein p14	1484	6	C	228.764	642.245	877.143	124.119	104.645	344.231	298.014	432.568	444.575
IPI:IPI00170972.2	C9orf64	UPF0553 protein C9orf64	498	7	C	263.884	1290.06	1011.49	149.428	114.456	674.091	615.968	509.434	502.055
IPI:IPI00166768.3	TUBA1C	TUBA1C protein	309	40	C	1058.21	2356.06	4050.42	552.553	505.658	1266.52	1089.54	2112.67	1937.75
IPI:IPI00216171.3	ENO2	Gamma-enolase	140	61	C	1477.01	2794.34	5649.96	766.799	710.209	1452.19	1342.15	2855.15	2794.81
IPI:IPI00219352.4	CBS	Isoform 1 of Cystathionine beta-synthase	110	1	C	57.925	91.1182	221.28	26.8915	31.0335	53.9512	37.167	109.117	112.163
IPI:IPI00032957.1	UBE2I	SUMO-conjugating enzyme UBC9	850	12	C	466.732	697.17	1778.64	227.846	238.886	357.898	339.272	934.116	844.521
IPI:IPI00017292.1	CTNNB1	Isoform 1 of Catenin beta-1	90	5	C	261.077	801.465	993.64	162.707	98.3705	409.588	391.877	507.255	486.385
IPI:IPI00435947.2	WIPF2	Isoform 1 of WAS/WASL-interacting protein family member 2	1355	1	C	69.756	198.027	265.426	33.7423	36.0137	130.074	67.9529	130.312	135.114
IPI:IPI00018627.3	NAT13	Isoform 1 of N-acetyltransferase 13	1755	1	C	13.7756	32.2541	52.4122	9.9276	3.84796	20.5175	11.7366	26.4454	25.9668
IPI:IPI00008998.3	PTPLAD1	Protein tyrosine phosphatase-like protein PTPLAD1	1832	2	C	19.4404	51.0676	73.9263	8.80619	10.6342	22.5864	28.4812	37.8618	36.0645
IPI:IPI00375731.1	RBM10	Putative uncharacterized protein DKFZp686E2459	1332	2	C	45.3509	87.6382	172.259	24.9549	20.396	51.5674	36.0708	82.2192	90.0398
IPI:IPI00179326.7	BAIAP2L1	Brain-specific angiogenesis inhibitor 1-associated protein 2-like protein 1	836	2	C	166.929	351.271	633.338	97.0044	69.925	213.634	137.637	297.692	335.646
IPI:IPI00016077.1	GBAS	Protein NipSnap homolog 2	1555	1	C	65.1025	264.286	246.945	34.0031	31.0994	130.21	134.076	118.311	128.634
IPI:IPI00005038.1	HRSP12	Ribonuclease UK114	49	3	C	111.557	1014.86	422.652	63.97	47.5871	561.413	453.445	207.831	214.821
IPI:IPI00221106.5	SF3B2	splicing factor 3B subunit 2	1137	22	C	1024.73	2944.6	3871.02	552.525	472.201	1715.83	1228.77	1891.61	1979.41
IPI:IPI00333068.4	ARPC1A	Actin-related protein 2/3 complex subunit 1A	924	8	C	576.228	1349.09	2174.14	301.861	274.367	667.006	682.084	1145.5	1028.64
IPI:IPI00479877.4	ALDH9A1	aldehyde dehydrogenase 9A1	1129	13	C	881.648	2229.6	3325.43	445.598	436.05	1180.56	1049.04	1687.39	1638.04
IPI:IPI00009253.2	NAPA	Alpha-soluble NSF attachment protein	71	10	C	307.267	1182.05	1157.99	164.01	143.257	663.923	518.122	608.088	549.905
IPI:IPI00021831.1	PRKAR1A	cAMP-dependent protein kinase type I-alpha regulatory subunit	1649	7	C	476.69	883.176	1795.49	273.097	203.593	364.873	518.303	921.1	874.394
IPI:IPI00382452.1	CHMP1A	Isoform 1 of Charged multivesicular body protein 1a	567	4	C	288.432	961.762	1085.26	140.5	147.932	525.663	436.099	530.87	554.393
IPI:IPI00032304.2	PLS1	Plastin-1	512	8	C	312.876	429.845	1176.12	162.287	150.589	203.116	226.729	600.285	575.83
IPI:IPI00219740.3	MCM7	Isoform 2 of DNA replication licensing factor MCM7	1529	1	C	8.86508	31.3626	33.2536	4.90979	3.95529	19.0444	12.3182	16.4031	16.8505
IPI:IPI00027626.3	CCT6A	T-complex protein 1 subunit zeta	346	28	C	1245.86	3287.26	4673.1	679.299	566.559	1747.69	1539.57	2356.19	2316.91
IPI:IPI00179964.5	PTBP1	Isoform 1 of Polypyrimidine tract-binding protein 1	1043	24	C	1113.66	2838.73	4174.28	672.575	441.088	1447.5	1391.23	2150.96	2023.32
IPI:IPI00009148.1	NUDT3	Diphosphoinositol polyphosphate phosphohydrolase 1	17	2	C	121.537	489.215	455.185	68.7721	52.765	261.228	227.987	220.031	235.154
IPI:IPI00025874.2	RPN1	Dolichyl-diphosphooligosaccharide--protein glycosyltransferase subunit 1 precursor	749	3	C	70.4697	103.935	263.745	35.1737	35.296	54.2943	49.6408	126.725	137.02
IPI:IPI00015602.1	TOMM70A	Mitochondrial import receptor subunit TOM70	4	3	C	283.734	717.073	1061.18	148.74	134.994	382.711	334.362	509.449	551.736
IPI:IPI00030871.2	VNN1	Pantetheinase	949	2	C	71.4825	401.419	267.021	37.8487	33.6338	215.658	185.761	134.938	132.083
IPI:IPI00009316.3	PPIE	Isoform A of Peptidyl-prolyl cis-trans isomerase E	1540	4	C	140.2	356.712	523.598	73.3391	66.8611	179.018	177.694	256.216	267.382
IPI:IPI00031169.1	RAB2A	Ras-related protein Rab-2A	1292	6	C	178.889	684.702	667.433	96.5292	82.36	383.198	301.504	326.848	340.585
IPI:IPI00030098.5	FAM50A	Protein FAM50A	480	3	C	228.986	721.441	852.671	126.057	102.929	391.192	330.249	420.291	432.38
IPI:IPI00006932.4	LUC7L2	cDNA FLJ55988, highly similar to RNA-binding protein Luc7-like 2	217	8	C	431.652	1550.9	1606.3	216.762	214.89	754.606	796.295	794.338	811.958
IPI:IPI00219575.5	BLMH	Bleomycin hydrolase	660	10	C	396.031	1411.96	1473.63	225.694	170.337	725.163	686.799	730.641	742.989
IPI:IPI00006723.5	SNRNP40	cDNA FLJ56825, highly similar to WD repeat protein 57	1527	3	C	130.902	558.827	486.762	72.0278	58.8746	295.842	262.985	235.863	250.899
IPI:IPI00550020.3	PTMS	Parathymosin	34	10	C	363.832	1342.05	1351.19	163.384	200.448	634.519	707.529	664.027	687.165
IPI:IPI00216283.1	PTPRZ1	Isoform Short of Receptor-type tyrosine-protein phosphatase zeta	416	8	C	498.765	434.36	1849.51	252.308	246.457	238.37	195.99	901.166	948.341
IPI:IPI00007321.2	LYPLA1	cDNA FLJ60607, highly similar to Acyl-protein thioesterase 1	696	10	C	151.651	542.349	560.615	70.7082	80.9428	258.428	283.921	291.939	268.676
IPI:IPI00009901.1	NUTF2	Nuclear transport factor 2	181	8	C	351.638	1364.46	1297.8	168.631	183.007	716.033	648.428	647.882	649.918
IPI:IPI00021700.3	PCNA	Proliferating cell nuclear antigen	224	20	C	1028.6	2348.42	3791.8	511.588	517.007	1263.2	1085.22	1938.1	1853.7
IPI:IPI00003348.3	GNB2	Guanine nucleotide-binding protein G(I)/G(S)/G(T) subunit beta-2	151	22	C	645.254	1983.51	2372.95	357.577	287.677	1026.73	956.781	1231.08	1141.87
IPI:IPI00647217.2	SKIV2L2	Superkiller viralicidic activity 2-like 2	1237	1	C	66.7538	170.011	245.349	35.4907	31.2631	91.3307	78.6804	122.232	123.117
IPI:IPI00007811.1	CDK4	Cell division protein kinase 4	961	5	C	133.661	224.712	491.184	67.0206	66.6403	110.488	114.224	262.252	228.932
IPI:IPI00031651.1	C7orf50	Uncharacterized protein C7orf50	1322	1	C	23.5935	76.6803	86.5891	11.5571	12.0364	32.6507	44.0296	43.1134	43.4757
IPI:IPI00017596.3	MAPRE1	Microtubule-associated protein RP/EB family member 1	1038	29	C	1409.55	2852.09	5167.5	730.025	679.521	1510.17	1341.92	2684.76	2482.74
IPI:IPI00929313.1	hCG_2011852	hypothetical protein LOC643677	1096	1	C	11.923	84.0887	43.6262	8.2592	3.6638	32.6815	51.4072	20.5645	23.0617
IPI:IPI00742124.2	UBXN7	UBX domain-containing protein 7	1198	1	C	60.7174	110.945	221.876	27.9855	32.7319	58.2792	52.6653	121.75	100.126
IPI:IPI00257508.4	DPYSL2	Dihydropyrimidinase-related protein 2	67	58	C	2027.74	3189.95	7391.28	1012.98	1014.76	1760.78	1429.17	3700.68	3690.6
IPI:IPI00397949.3	GPR56	Isoform 2 of G-protein coupled receptor 56	967	9	C	235.361	2366.01	856.663	113.663	121.698	1208.52	1157.49	386.886	469.777
IPI:IPI00329629.6	DNAJC7	DnaJ homolog subfamily C member 7	801	4	C	159.371	582.003	579.99	83.3598	76.0113	324.074	257.929	284.275	295.715
IPI:IPI00004416.1	CHMP2A	Charged multivesicular body protein 2a	601	3	C	201.179	494.712	731.309	97.59	103.589	252.961	241.751	361.108	370.201
IPI:IPI00000874.1	PRDX1	Peroxiredoxin-1	182	62	C	2963.07	4712.93	10771	1434.43	1528.64	2462.62	2250.31	5451.16	5319.89
IPI:IPI00784156.1	AP2B1	Isoform 1 of AP-2 complex subunit beta-1	560	8	C	380.823	836.911	1383.54	209.353	171.47	463.951	372.96	676.343	707.193
IPI:IPI00395627.3	CACYBP	Isoform 1 of Calcyclin-binding protein	242	32	C	867.38	1997.57	3144.45	423.698	443.682	834.999	1162.57	1594.86	1549.59
IPI:IPI00299086.3	SDCBP	Syntenin-1	1006	43	C	892.893	1591.19	3231.85	487.17	405.723	824.933	766.256	1552.24	1679.61
IPI:IPI00013180.2	BUD31	Protein BUD31 homolog	1579	3	C	71.8658	356.489	260.075	33.4787	38.3871	148.662	207.827	135.229	124.846
IPI:IPI00219097.4	HMGB2	High mobility group protein B2	929	32	C	1366.09	2829.34	4936.92	695.425	670.67	1446.74	1382.6	2471.86	2465.06
IPI:IPI00003327.1	ARL3	ADP-ribosylation factor-like protein 3	1552	6	C	271.746	964.552	981.799	141.166	130.58	482.823	481.729	493.565	488.234
IPI:IPI00456359.1	ATXN2L	Isoform 1 of Ataxin-2-like protein	694	1	C	69.4997	154.017	250.683	35.1453	34.3544	95.7789	58.2385	131.3	119.383
IPI:IPI00549467.3	NIT2	Nitrilase homolog 2	1312	5	C	47.8461	121.242	172.482	23.3059	24.5402	58.3835	62.8583	80.0743	92.4081
IPI:IPI00176398.2	SLITRK6	Isoform 1 of SLIT and NTRK-like protein 6	1438	7	C	241.323	396.688	869.737	155.299	86.024	242.356	154.332	418.12	451.617
IPI:IPI00071180.1	UBQLN1	Isoform 2 of Ubiquilin-1	565	7	C	120.723	368.209	434.02	49.6932	71.0298	193.441	174.768	230.684	203.336
IPI:IPI00419880.6	RPS3A	40S ribosomal protein S3a	172	13	C	951.891	2820.37	3414.33	487.508	464.383	1421.56	1398.81	1816.95	1597.38
IPI:IPI00026519.1	PPIF	Peptidyl-prolyl cis-trans isomerase, mitochondrial	351	6	C	178.531	848.358	639.316	95.4959	83.035	489.04	359.318	306.187	333.129
IPI:IPI00300074.3	FARSB	Phenylalanyl-tRNA synthetase beta chain	574	8	C	348.004	654.399	1245.23	169.721	178.283	361.253	293.146	652.727	592.503
IPI:IPI00232533.5	EIF1AX	Eukaryotic translation initiation factor 1A, X-chromosomal	214	11	C	862.405	1391.83	3073.9	447.336	415.069	679.197	712.635	1517.34	1556.56
IPI:IPI00554742.3	API5	Isoform 2 of Apoptosis inhibitor 5	876	11	C	602.491	1261.58	2141.51	330.199	272.292	583.595	677.987	1112.7	1028.81
IPI:IPI00303476.1	ATP5B	ATP synthase subunit beta, mitochondrial	394	25	C	761.756	2826.24	2705.15	382.328	379.428	1532.45	1293.79	1335.69	1369.46
IPI:IPI00010204.1	SFRS3	Splicing factor, arginine/serine-rich 3	276	6	C	407.305	1273.38	1437.27	202.213	205.092	697.678	575.698	722.345	714.921
IPI:IPI00219005.3	FKBP4	FK506-binding protein 4	468	65	C	2083.94	8892.3	7353.14	1030.04	1053.9	4465.01	4427.29	3610.75	3742.39
IPI:IPI00008868.3	MAP1B	Microtubule-associated protein 1B	26	92	C	4778.63	4280.53	16858.2	2601.01	2177.62	2103.8	2176.73	8717.77	8140.41
IPI:IPI00020021.3	DEK	Protein DEK	1188	10	C	660.796	1787.27	2330.63	339.104	321.692	953.486	833.785	1223.59	1107.04
IPI:IPI00031508.1	DHX8	ATP-dependent RNA helicase DHX8	1659	1	C	27.0027	135.27	95.2382	14.4611	12.5416	104.233	31.037	42.8753	52.3629
IPI:IPI00328293.3	SRRM1	cDNA FLJ61739, highly similar to Serine/arginine repetitive matrix protein 1	1492	1	C	39.2365	132.19	138.344	22.2718	16.9647	101.261	30.9295	61.7706	76.5738
IPI:IPI00029534.1	PPAT	Amidophosphoribosyltransferase	1439	1	C	69.1027	151.995	243.391	33.7022	35.4005	92.6123	59.3829	130.215	113.176
IPI:IPI00414717.1	GLG1	Isoform 2 of Golgi apparatus protein 1	155	50	C	2001.12	6788.88	7047.48	971.383	1029.74	3400.3	3388.58	3249.35	3798.13
IPI:IPI00030179.3	RPL7	60S ribosomal protein L7	1064	5	C	402.652	1006.02	1415.11	188.932	213.72	477.732	528.289	686.632	728.474
IPI:IPI00219852.2	CD46	Isoform B of Membrane cofactor protein	757	6	C	197.618	1404.87	694.163	101.748	95.8699	748.852	656.022	335.649	358.514
IPI:IPI00478231.2	RHOA	Transforming protein RhoA	1220	2	C	110.001	259.609	386.101	57.0103	52.9911	126.325	133.284	197.325	188.776
IPI:IPI00020416.8	TPP2	Tripeptidyl-peptidase 2	1656	1	C	18.6801	26.1508	65.4962	9.92286	8.75719	9.07023	17.0806	34.9388	30.5574
IPI:IPI00220038.1	SRRT	Isoform 2 of Serrate RNA effector molecule homolog	314	2	C	89.1896	416.024	311.374	51.1968	37.9928	237.477	178.547	156.011	155.363
IPI:IPI00100160.3	CAND1	Isoform 1 of Cullin-associated NEDD8-dissociated protein 1	23	9	C	511.185	1134.59	1783.94	283.444	227.741	577.407	557.183	884.881	899.056
IPI:IPI00644712.4	XRCC6	ATP-dependent DNA helicase 2 subunit 1	532	37	C	1934.84	8603.64	6746.81	983.448	951.394	3802.73	4800.91	3417.93	3328.88
IPI:IPI00001639.2	KPNB1	Importin subunit beta-1	134	31	C	1157.35	2625.14	4034.18	695.893	461.453	1553.44	1071.7	2015.3	2018.88
IPI:IPI00334159.6	VBP1	Von Hippel-Lindau binding protein 1	721	11	C	1178.65	1734.2	4108.12	560.559	618.092	829.942	904.263	2071.74	2036.38
IPI:IPI00010158.3	CHRAC1	Chromatin accessibility complex protein 1	1658	1	C	47.2071	225.568	164.413	22.5124	24.6947	132.246	93.322	88.7981	75.6149
IPI:IPI00019450.2	TROVE2	Isoform Long of 60 kDa SS-A/Ro ribonucleoprotein	391	7	C	556.387	1480.03	1937.22	301.902	254.485	844.225	635.806	991.03	946.188
IPI:IPI00022334.1	OAT	Ornithine aminotransferase, mitochondrial	1414	2	C	126.29	500.123	439.413	70.9831	55.3073	260.555	239.568	223.294	216.119
IPI:IPI00063827.1	ABHD14B	Isoform 1 of Abhydrolase domain-containing protein 14B	760	4	C	90.9119	313.326	316.184	48.0171	42.8948	179.9	133.426	154.728	161.456
IPI:IPI00016342.1	RAB7A	Ras-related protein Rab-7a	738	12	C	619.227	1117.18	2145.62	294.549	324.678	589.664	527.518	1053.63	1091.99
IPI:IPI00033022.2	DNM2	Isoform 1 of Dynamin-2	1273	1	C	79.4024	177.323	274.951	50.0184	29.384	93.5149	83.808	145.941	129.01
IPI:IPI00011676.2	WASL	Neural Wiskott-Aldrich syndrome protein	77	3	C	200.573	503.052	694.129	103.705	96.8685	289.263	213.789	346.843	347.286
IPI:IPI00644346.2	ADAMTSL2	ADAMTS-like protein 2	844	20	C	541	3453.43	1871.48	221.795	319.205	1709.72	1743.71	866.21	1005.27
IPI:IPI00465361.4	RPL13	60S ribosomal protein L13	1050	6	C	381.469	1245.18	1319.13	184.817	196.652	602.808	642.369	703.372	615.762
IPI:IPI00167447.8	FHAD1	Isoform 3 of Forkhead-associated domain-containing protein 1	1810	1	C	20.3983	215.736	70.4793	10.4518	9.94647	74.3001	141.436	33.3441	37.1352
IPI:IPI00007797.3	FABP5L9	Fatty acid-binding protein, epidermal	1245	18	C	1062.87	2109.58	3671.19	481.858	581.01	1076.1	1033.48	1912.94	1758.25
IPI:IPI00289831.4	PTPRS	Isoform PTPS of Receptor-type tyrosine-protein phosphatase S	54	16	C	316.626	2212.42	1093.18	169.269	147.357	1112.48	1099.94	539.864	553.313
IPI:IPI00025869.1	GLA	Alpha-galactosidase A	1023	13	C	434.164	1709.28	1498.73	223.303	210.861	775.623	933.661	747.181	751.546
IPI:IPI00103925.2	IRGQ	Immunity-related GTPase family Q protein	521	4	C	408.862	979.263	1410.21	232.638	176.224	593.096	386.167	684.538	725.676
IPI:IPI00005573.3	NT5C	Isoform 1 of 5'(3')-deoxyribonucleotidase, cytosolic type	1681	3	C	157.561	277.618	543.416	89.8163	67.7452	145.814	131.804	266.127	277.289
IPI:IPI00304409.3	CARHSP1	Calcium-regulated heat stable protein 1	712	9	C	171.68	307.965	591.844	78.5805	93.0999	160.418	147.547	302.991	288.853
IPI:IPI00219669.5	CA8	Carbonic anhydrase-related protein	807	11	C	510.989	849.114	1761.33	307.27	203.719	462.883	386.231	868.587	892.741
IPI:IPI00296432.1	IWS1	Isoform 1 of Protein IWS1 homolog	794	1	C	110.032	150.34	379.147	60.5344	49.4972	96.6086	53.7318	194.21	184.937
IPI:IPI00026848.3	LRPAP1	Alpha-2-macroglobulin receptor-associated protein	1839	1	C	10.2314	31.8367	35.2537	6.91134	3.32008	18.8826	12.9541	17.9674	17.2863
IPI:IPI00430812.6	CNBP	Isoform 1 of Cellular nucleic acid-binding protein	843	14	C	466.592	826.625	1607.35	214.309	252.283	473.14	353.485	786.329	821.021
IPI:IPI00011662.1	SPINT2	Kunitz-type protease inhibitor 2	1782	5	C	156.361	1030.76	538.305	69.6218	86.7388	542.058	488.701	281.187	257.118
IPI:IPI00182469.3	CTNND1	Isoform 1AB of Catenin delta-1	1475	4	C	95.4213	247.22	327.599	51.5916	43.8297	125.978	121.242	156.06	171.539
IPI:IPI00329535.2	THBS3	Thrombospondin-3	360	2	C	44.0145	116.9	150.894	21.9566	22.0579	61.9003	54.9992	67.028	83.8665
IPI:IPI00382470.3	HSP90AA1	heat shock 90kDa protein 1, alpha isoform 1	195	263	C	8936.85	22726.9	30618	4805.15	4131.7	11083.8	11643.1	15961.6	14656.4
IPI:IPI00025285.3	ATP6V1G1	V-type proton ATPase subunit G 1	1048	4	C	302.946	295.162	1037.34	141.618	161.328	156.401	138.761	519.258	518.077
IPI:IPI00024660.1	KIAA0174	Isoform 1 of IST1 homolog	1120	14	C	1189.45	2176.02	4064.55	650.768	538.684	989.65	1186.37	2048.87	2015.68
IPI:IPI00001734.3	C8orf62	Phosphoserine aminotransferase	511	14	C	472.201	2495	1613.53	261.945	210.256	1345.28	1149.72	799.939	813.592
IPI:IPI00220344.9	RPL36A	60S ribosomal protein L36a	1393	3	C	88.9715	323.673	303.322	40.2238	48.7477	207.808	115.865	161.754	141.568
IPI:IPI00000203.1	LRP6	Low-density lipoprotein receptor-related protein 6	1849	1	C	27.8144	169.145	94.822	14.3258	13.4886	85.6175	83.5273	45.296	49.526
IPI:IPI00021290.5	ACLY	ATP-citrate synthase	270	33	C	2115.07	4633.45	7207.29	973.324	1141.75	2407.17	2226.28	3627.29	3580
IPI:IPI00337530.4	REPS1	RALBP1 associated Eps domain containing 1, isoform CRA_e	1494	1	C	32.1376	63.6008	109.496	16.0809	16.0567	44.2219	19.3789	42.9313	66.5646
IPI:IPI00018465.1	CCT7	T-complex protein 1 subunit eta	418	30	C	1170.96	3003.64	3981.49	656.456	514.5	1602.35	1401.29	2072.79	1908.7
IPI:IPI00291893.4	DCUN1D1	DCN1-like protein 1	902	4	C	144.625	282.767	489.364	70.5621	74.0629	152.607	130.16	248.82	240.544
IPI:IPI00022648.2	EIF5	Eukaryotic translation initiation factor 5	589	6	C	355.999	504.813	1204.55	173.605	182.394	242.543	262.27	597.381	607.164
IPI:IPI00011416.2	ECH1	Delta(3,5)-Delta(2,4)-dienoyl-CoA isomerase, mitochondrial	1844	1	C	7.14288	13.6415	24.1326	3.52525	3.61763	8.82667	4.8148	11.3868	12.7458
IPI:IPI00003428.1	NRF1	Isoform Long of Nuclear respiratory factor 1	1206	1	C	38.4904	140.956	129.971	19.6429	18.8475	63.0023	77.9537	67.9722	61.9993
IPI:IPI00026337.1	RANBP3	Isoform 1 of Ran-binding protein 3	1684	2	C	72.7446	134.708	245.599	34.4582	38.2864	67.3768	67.3309	119.17	126.429
IPI:IPI00744692.1	TALDO1	Transaldolase	106	30	C	2445.57	3141.09	8244.76	1345.82	1099.75	1451.07	1690.02	4360.02	3884.74
IPI:IPI00019848.2	HCFC1	Isoform 1 of Host cell factor	1447	6	C	297.787	869.381	1001	174.029	123.758	559.836	309.545	506.442	494.561
IPI:IPI00019148.1	IGBP1	Immunoglobulin-binding protein 1	1406	2	C	226.421	602.789	759.44	110.616	115.805	369.656	233.133	370.482	388.958
IPI:IPI00000494.6	RPL5	60S ribosomal protein L5	934	15	C	766.844	2966.04	2569.89	398.443	368.401	1477.41	1488.63	1324.68	1245.21
IPI:IPI00016862.1	GSR	Isoform Mitochondrial of Glutathione reductase, mitochondrial	185	11	C	486.448	1076.95	1628.72	249.737	236.711	616.581	460.371	789.566	839.156
IPI:IPI00009997.1	B3GNT1	N-acetyllactosaminide beta-1,3-N-acetylglucosaminyltransferase	485	23	C	854.56	1358.99	2859.05	441.92	412.64	727.138	631.852	1393.49	1465.56
IPI:IPI00072377.1	SET	Isoform 1 of Protein SET	1091	44	C	1002.33	3850.09	3349.61	421.132	581.201	1660.17	2189.92	1580.08	1769.53
IPI:IPI00290416.3	OLA1	Isoform 1 of Obg-like ATPase 1	1233	14	C	551.252	942.814	1838.47	290.485	260.767	463.525	479.289	956.889	881.581
IPI:IPI00020906.1	IMPA1	Inositol monophosphatase	1132	21	C	468.183	4324.07	1560.77	244.818	223.365	2214.8	2109.27	754.734	806.038
IPI:IPI00059366.4	H2AFY	H2A histone family, member Y isoform 2	114	5	C	105.693	565.42	351.842	51.8765	53.8166	253.009	312.411	177.458	174.384
IPI:IPI00302925.4	CCT8	59 kDa protein	372	34	C	1830.9	4534.46	6084.39	1066.11	764.794	2482.36	2052.1	3019.47	3064.92
IPI:IPI00430803.3	C2orf79	Uncharacterized protein C2orf79	970	2	C	102.072	120.581	339.097	44.4316	57.6407	67.9366	52.6441	197.585	141.512
IPI:IPI00026202.1	RPL18A	60S ribosomal protein L18a	972	2	C	131.969	369.51	438	63.8443	68.1243	172.014	197.496	232.193	205.807
IPI:IPI00305461.3	ITIH2	Inter-alpha-trypsin inhibitor heavy chain H2	584	26	C	804.682	5289.9	2669.96	437.346	367.336	2305.99	2983.91	1264.05	1405.91
IPI:IPI00382523.1	EVC2	Isoform 1 of Limbin	984	1	C	83.2648	235.038	276.246	49.982	33.2828	148.722	86.3157	138.721	137.525
IPI:IPI00065500.3	C1orf58	BRO1 domain-containing protein BROX	1178	5	C	469.558	1306.03	1556.26	250.217	219.341	608.28	697.745	775.3	780.955
IPI:IPI00025366.4	CS	Citrate synthase, mitochondrial	935	12	C	447.815	2037.88	1482.02	237.691	210.124	1125.26	912.621	726.558	755.459
IPI:IPI00412272.2	SH3BGRL2	SH3 domain-binding glutamic acid-rich-like protein 2	1210	2	C	130.012	462.013	430.168	69.6975	60.3149	254.151	207.862	209.091	221.077
IPI:IPI00019918.5	DDX19A	ATP-dependent RNA helicase DDX19A	1833	1	C	4.69824	27.85	15.5259	0	4.69824	14.2166	13.6334	8.21035	7.31554
IPI:IPI00219798.1	ROBO1	Isoform 1 of Roundabout homolog 1	93	48	C	2025.57	5090.63	6685.64	1035.34	990.231	2657.58	2433.05	3191.99	3493.65
IPI:IPI00021841.1	APOA1	Apolipoprotein A-I	242	8	C	296.696	1505.32	978.58	186.397	110.299	499.109	1006.21	513.206	465.374
IPI:IPI00015148.3	RAP1B	Ras-related protein Rap-1b	1196	9	C	502.314	854.734	1655.49	249.23	253.084	384.918	469.816	794.588	860.902
IPI:IPI00289746.2	PAK1	Isoform 2 of Serine/threonine-protein kinase PAK 1	1605	2	C	65.4785	178.326	214.946	30.5406	34.9379	73.1566	105.169	105.121	109.825
IPI:IPI00029079.5	GMPS	GMP synthase [glutamine-hydrolyzing]	1191	13	C	316.281	612.408	1038.14	156.777	159.504	307.701	304.707	529.226	508.918
IPI:IPI00007138.2	DLGAP4	Isoform 2 of Disks large-associated protein 4	925	1	C	183.203	202.228	600.406	73.4621	109.741	91.5535	110.674	308.58	291.826
IPI:IPI00299254.3	EIF5B	Eukaryotic translation initiation factor 5B	255	10	C	566.892	1404.08	1857.24	257.611	309.281	534.719	869.36	943.975	913.267
IPI:IPI00006657.1	FAM20B	Protein FAM20B	1630	1	C	15.6977	46.4492	51.39	7.66806	8.02963	22.1946	24.2546	28.6784	22.7116
IPI:IPI00440828.1	FAHD1	Isoform 2 of Fumarylacetoacetate hydrolase domain-containing protein 1	1421	1	C	112.505	213.547	368.248	62.7828	49.7219	137.358	76.189	187.178	181.07
IPI:IPI00032328.2	KNG1	Isoform HMW of Kininogen-1	1217	4	C	86.0523	528.769	281.61	48.5848	37.4675	259.757	269.012	136.389	145.221
IPI:IPI00032830.2	REXO2	Isoform 1 of Oligoribonuclease, mitochondrial (Fragment)	496	4	C	355.71	370.075	1163.71	188.342	167.368	174.57	195.505	577.683	586.024
IPI:IPI00179026.2	MCTS1	Isoform 1 of Malignant T cell amplified sequence 1	1892	1	C	44.9651	91.5096	146.893	25.4892	19.4759	45.3165	46.1931	82.535	64.3584
IPI:IPI00024540.3	SH3GLB2	Isoform 1 of Endophilin-B2	755	5	C	97.7209	336.026	319.128	60.9593	36.7616	199.417	136.609	154.806	164.322
IPI:IPI00171411.4	GOLM1	Golgi membrane protein 1	969	34	C	1282.46	5653.69	4184.12	692.881	589.576	3195.67	2458.02	2029.62	2154.5
IPI:IPI00442299.1	NRXN1	Isoform 1 of Neurexin-1-alpha	1444	2	C	24.8242	80.9862	80.8404	14.1122	10.712	36.2858	44.7004	40.0115	40.8289
IPI:IPI00032050.4	WBP2	WW domain-binding protein 2	1587	3	C	249.42	211.342	811.488	123.036	126.384	116.615	94.7272	399.368	412.12
IPI:IPI00012493.1	RPS20	40S ribosomal protein S20	1009	2	C	62.8181	138.69	204.258	29.4868	33.3313	67.5062	71.1835	106.19	98.0681
IPI:IPI00017256.6	RSU1	Ras suppressor protein 1	585	2	C	74.1749	193.314	241.11	43.7988	30.3761	98.7896	94.5241	118.286	122.824
IPI:IPI00013679.1	DUT	Isoform 1 of Deoxyuridine 5'-triphosphate nucleotidohydrolase, mitochondrial	58	13	C	444.458	455.916	1443.59	160.821	283.637	255.843	200.073	729.581	714.009
IPI:IPI00221093.7	RPS17	40S ribosomal protein S17	1648	4	C	209.601	436.432	678.504	117.844	91.7571	244.978	191.454	350.096	328.408
IPI:IPI00745272.3	GLOD4	Isoform 2 of Glyoxalase domain-containing protein 4	19	29	C	811.889	3425.57	2623.63	463.103	348.786	1800.69	1624.88	1305.5	1318.13
IPI:IPI00010740.1	SFPQ	Isoform Long of Splicing factor, proline- and glutamine-rich	240	28	C	1225.76	3476.81	3958.61	649.873	575.889	1985.1	1491.71	1937.02	2021.59
IPI:IPI00217223.1	PAICS	Multifunctional protein ADE2	158	14	C	686.892	1030.32	2217.56	369	317.892	538.718	491.598	1151.75	1065.81
IPI:IPI00012575.1	PIR	Pirin	1815	1	C	106.92	203.303	344.112	45.9447	60.9757	116.958	86.3446	178.255	165.857
IPI:IPI00411706.1	ESD	S-formylglutathione hydrolase	254	12	C	520.928	923.646	1675.31	274.415	246.513	473.198	450.448	879.629	795.678
IPI:IPI00014439.4	QDPR	Dihydropteridine reductase	1105	3	C	177.784	727.859	571.264	86.0222	91.7622	359.204	368.655	297.1	274.164
IPI:IPI00333140.8	DNER	Delta and Notch-like epidermal growth factor-related receptor	1867	2	C	84.6188	176.913	270.893	36.7343	47.8845	90.2569	86.6557	141.631	129.262
IPI:IPI00008860.1	C1QTNF3	Isoform 1 of Complement C1q tumor necrosis factor-related protein 3	1399	1	C	30.2889	308.814	96.9049	15.1261	15.1628	196.436	112.378	49.4392	47.4657
IPI:IPI00305144.1	TSSC4	Isoform 1 of Protein TSSC4 (Fragment)	1860	1	C	12.1748	43.2671	38.9361	5.87564	6.29921	25.527	17.7401	17.7405	21.1956
IPI:IPI00012578.1	KPNA4	Importin subunit alpha-4	666	6	C	380.802	653.437	1215.69	228.332	152.47	362.498	290.939	624.78	590.909
IPI:IPI00044842.1	RAB3IP	Isoform 2 of RAB3A-interacting protein	990	2	C	24.5833	36.7471	78.4749	10.6329	13.9504	16.7593	19.9878	39.7192	38.7557
IPI:IPI00328550.3	THBS4	Thrombospondin-4	360	6	C	165.03	550.734	526.797	75.9001	89.1304	256.991	293.743	261.741	265.056
IPI:IPI00017669.5	SMARCE1	Isoform 1 of SWI/SNF-related matrix-associated actin-dependent regulator of chromatin subfamily E member 1	1592	5	C	76.5963	180.033	244.464	37.546	39.0503	86.9267	93.1064	116.917	127.547
IPI:IPI00329692.3	NMT1	Isoform Long of Glycylpeptide N-tetradecanoyltransferase 1	1251	7	C	448.604	411.523	1430.33	216.388	232.216	199.294	212.229	724.049	706.283
IPI:IPI00003588.1	EEF1E1	Eukaryotic translation elongation factor 1 epsilon-1	456	1	C	63.3056	172.829	201.839	36.8386	26.467	94.0176	78.8115	109.992	91.8465
IPI:IPI00018434.1	TSG101	Isoform 1 of Tumor susceptibility gene 101 protein	706	5	C	241.897	466.381	770.811	127.169	114.728	208.812	257.569	376.746	394.065
IPI:IPI00002520.1	SHMT2	Serine hydroxymethyltransferase, mitochondrial	72	8	C	267.075	1322.15	850.947	150.563	116.512	701.949	620.204	420.773	430.174
IPI:IPI00183002.6	PPP1R12A	Isoform 1 of Protein phosphatase 1 regulatory subunit 12A	1819	1	C	64.3286	190.574	203.979	38.2393	26.0893	111.106	79.4684	105.203	98.7763
IPI:IPI00168479.3	APOA1BP	cDNA FLJ56357, highly similar to Homo sapiens apolipoprotein A-I binding protein (APOA1BP), mRNA	1187	29	C	813.966	2469.58	2579.55	401.19	412.776	1342.65	1126.93	1328.84	1250.71
IPI:IPI00017451.1	SF3A1	Splicing factor 3 subunit 1	658	21	C	674.641	1822.24	2135.36	370.384	304.257	940.249	881.99	1039.17	1096.19
IPI:IPI00024662.1	CBX5	Chromobox protein homolog 5	858	9	C	531.125	1865.68	1679.2	273.324	257.801	1070.21	795.47	817.992	861.205
IPI:IPI00409671.3	DDX42	Isoform 1 of ATP-dependent RNA helicase DDX42	1153	4	C	120.561	290.82	380.557	71.3221	49.2384	167.057	123.763	193.436	187.121
IPI:IPI00007750.1	TUBA4A	Tubulin alpha-4A chain	309	138	C	3762.86	7248.9	11865.9	1983.7	1779.16	3678.8	3570.1	6160.62	5705.24
IPI:IPI00220342.5	DDAH1	N(G),N(G)-dimethylarginine dimethylaminohydrolase 1	556	9	C	361.841	1094.18	1140.76	165.252	196.589	614.362	479.817	543.569	597.186
IPI:IPI00419979.3	PAK2	Serine/threonine-protein kinase PAK 2	1157	7	C	429.364	362.271	1353.31	203.015	226.349	194.52	167.751	682.267	671.045
IPI:IPI00007812.1	ATP6V1B2	V-type proton ATPase subunit B, brain isoform	810	26	C	921.766	1906.98	2898.06	506.163	415.603	1027.37	879.609	1434.65	1463.41
IPI:IPI00027397.3	HN1L	Isoform 1 of Hematological and neurological expressed 1-like protein	590	2	C	31.0578	36.0298	97.6465	10.3893	20.6685	21.0466	14.9832	45.4137	52.2328
IPI:IPI00018671.1	DUSP3	Dual specificity protein phosphatase 3	1126	1	C	8.41386	55.1427	26.3694	4.84727	3.56659	25.4458	29.6969	12.1955	14.1739
IPI:IPI00218606.7	RPS23	40S ribosomal protein S23	379	13	C	411.069	1032.31	1287.6	224.671	186.398	582.183	450.13	665.63	621.967
IPI:IPI00031121.2	CPE	Carboxypeptidase E precursor	121	194	C	4280.96	29426.9	13389	2284.57	1996.39	15899.7	13527.2	6524.86	6864.19
IPI:IPI00219156.7	RPL30	60S ribosomal protein L30	1613	8	C	418.06	1273.67	1307.12	220.995	197.065	580.948	692.726	665.333	641.788
IPI:IPI00398700.3	GNAO1	Isoform Alpha-2 of Guanine nucleotide-binding protein G(o) subunit alpha	1567	5	C	186.033	600.797	580.964	81.9479	104.085	309.773	291.024	278.5	302.464
IPI:IPI00023234.3	UBA2	SUMO-activating enzyme subunit 2	602	21	C	948.45	2777.19	2961.64	482.418	466.032	1438.89	1338.3	1538.49	1423.15
IPI:IPI00100154.1	TOLLIP	Toll-interacting protein	1460	5	C	177.18	273.463	552.982	91.768	85.4123	167.598	105.865	261.086	291.896
IPI:IPI00413344.3	CFL2	Cofilin-2	159	2	C	221.748	148.84	690.935	103.795	117.953	77.7323	71.1074	347.383	343.552
IPI:IPI00025091.3	RPS11	40S ribosomal protein S11	1029	6	C	357.43	1002.54	1113.53	177.021	180.409	479.631	522.908	583.299	530.229
IPI:IPI00032112.3	DIRAS3	GTP-binding protein Di-Ras3	1880	4	C	264.538	1484.54	823.109	181.294	83.2444	679.109	805.432	400.086	423.023
IPI:IPI00003933.2	HAGH	hydroxyacylglutathione hydrolase isoform 1	535	7	C	527.165	1116.92	1638.49	281.08	246.085	675.238	441.686	820.978	817.51
IPI:IPI00550021.4	RPL3	60S ribosomal protein L3	347	11	C	730.054	2295.94	2263.6	370.824	359.23	1195.83	1100.11	1172.56	1091.04
IPI:IPI00033600.1	PPP1R7	Isoform 1 of Protein phosphatase 1 regulatory subunit 7	1533	4	C	135.422	351.637	419.728	68.2029	67.2188	192.139	159.498	202.719	217.009
IPI:IPI00216654.2	NOLC1	Isoform Beta of Nucleolar phosphoprotein p130	87	8	C	562.24	1316.98	1741.17	313.578	248.662	678.94	638.038	877.789	863.383
IPI:IPI00016472.4	ZC3H13	Isoform 2 of Zinc finger CCCH domain-containing protein 13	369	1	C	56.2291	97.8493	174.079	29.6095	26.6196	59.5548	38.2945	82.9165	91.1629
IPI:IPI00550364.8	PGM2	Phosphoglucomutase-2	385	5	C	223.829	524.824	692.556	120.339	103.49	251.234	273.59	361.344	331.212
IPI:IPI00005792.2	PABPN1	Isoform 1 of Polyadenylate-binding protein 2	1334	1	C	50.5374	180.709	156.347	27.1546	23.3828	96.6743	84.0343	75.4932	80.8537
IPI:IPI00296370.2	LCMT1	Putative uncharacterized protein LCMT1	1357	1	C	128.052	386.354	395.964	68.6802	59.3716	216.72	169.634	191.551	204.413
IPI:IPI00156689.3	VAT1	Synaptic vesicle membrane protein VAT-1 homolog	157	4	C	248.082	353.112	766.217	145.771	102.311	163.691	189.421	396.428	369.789
IPI:IPI00005154.1	SSRP1	FACT complex subunit SSRP1	215	15	C	784.382	2679.87	2419.99	418.327	366.055	1415.6	1264.27	1261.54	1158.45
IPI:IPI00017450.2	GTF2F1	General transcription factor IIF subunit 1	460	7	C	364.636	594.589	1124.16	185.272	179.364	329.626	264.963	559.651	564.514
IPI:IPI00003918.6	RPL4	60S ribosomal protein L4	0	14	C	632.234	1813.8	1948.48	313.777	318.457	860.31	953.494	1031.13	917.346
IPI:IPI00010320.1	CBX1	Chromobox protein homolog 1	858	17	C	466.576	1218.12	1434.14	251.905	214.671	553.254	664.866	734.544	699.596
IPI:IPI00001432.1	PCDHB2	Protocadherin beta-2	37	1	C	52.8846	103.555	162.457	20.751	32.1336	48.4949	55.0602	79.7932	82.6633
IPI:IPI00030243.1	PSME3	Isoform 1 of Proteasome activator complex subunit 3	1597	8	C	417.235	755.012	1281.63	222.353	194.882	377.137	377.875	649.529	632.103
IPI:IPI00007346.1	PPIH	Peptidyl-prolyl cis-trans isomerase H	351	6	C	464.084	917.196	1422.31	203.998	260.086	435.453	481.743	735.125	687.184
IPI:IPI00383754.1	WARS2	Tryptophanyl-tRNA synthetase (Fragment)	348	2	C	25.4388	50.0675	77.8934	14.513	10.9258	24.3081	25.7594	37.1205	40.7729
IPI:IPI00016249.4	FXR1	Isoform 1 of Fragile X mental retardation syndrome-related protein 1	1478	2	C	221.434	527.556	677.807	117.136	104.298	325.189	202.367	345.308	332.499
IPI:IPI00221394.8	DKC1	H/ACA ribonucleoprotein complex subunit 4	339	4	C	106.442	366.701	325.767	49.7768	56.6655	174.408	192.293	151.024	174.743
IPI:IPI00033030.2	ADRM1	Proteasomal ubiquitin receptor ADRM1	1495	1	C	77.2103	201.427	236.084	47.9123	29.298	121.247	80.18	122.049	114.035
IPI:IPI00029764.1	SF3A3	Splicing factor 3A subunit 3	1084	23	C	732.933	1681.08	2240.92	351.889	381.044	841.526	839.555	1098.47	1142.45
IPI:IPI00219029.3	GOT1	Aspartate aminotransferase, cytoplasmic	1186	34	C	1142.17	4133.47	3485.93	582.438	559.73	2032.36	2101.11	1750.07	1735.86
IPI:IPI00218236.6	PPP1CB	Serine/threonine-protein phosphatase PP1-beta catalytic subunit	386	13	C	402.505	1105.79	1225.33	213.665	188.84	534.025	571.764	645.196	580.13
IPI:IPI00641815.1	TIPRL	Isoform 2 of TIP41-like protein	1223	9	C	415.683	838.349	1263.22	214.146	201.537	410.589	427.76	636.796	626.422
IPI:IPI00003519.1	EFTUD2	116 kDa U5 small nuclear ribonucleoprotein component	280	9	C	258.295	1003.72	782.499	151.113	107.182	575.926	427.797	389.439	393.06
IPI:IPI00217053.6	PRRC1	Isoform 3 of Protein PPRC1	1461	1	C	102.607	161.507	309.74	54.8632	47.7441	88.2598	73.2476	157.928	151.812
IPI:IPI00009328.4	EIF4A3	Eukaryotic initiation factor 4A-III	744	14	C	912.915	3082.29	2754.47	537.834	375.081	1548.86	1533.43	1383.19	1371.28
IPI:IPI00017160.3	VTA1	Vacuolar protein sorting-associated protein VTA1 homolog	759	4	C	173.427	341.166	523.158	82.3818	91.0447	158.189	182.977	291.395	231.763
IPI:IPI00017704.3	COTL1	Coactosin-like protein	149	22	C	1394.71	2892.51	4201.18	698.377	696.331	1480.34	1412.17	2182.21	2018.97
IPI:IPI00303318.2	FAM49B	Protein FAM49B	817	7	C	352.637	587.181	1060.89	188.912	163.725	347.047	240.134	535.924	524.97
IPI:IPI00010720.1	CCT5	T-complex protein 1 subunit epsilon	262	64	C	2522.4	5524.57	7567.96	1309.6	1212.8	2538.28	2986.29	3811.79	3756.17
IPI:IPI00156282.2	GPS1	Isoform 1 of COP9 signalosome complex subunit 1	529	2	C	23.0219	33.8034	69.0082	12.7826	10.2393	20.115	13.6884	34.6269	34.3813
IPI:IPI00411680.9	PCMT1	protein-L-isoaspartate (D-aspartate) O-methyltransferase 1	502	18	C	759.043	1556.3	2274.93	398.468	360.575	808.681	747.62	1159.21	1115.72
IPI:IPI00215911.3	APEX1	DNA-(apurinic or apyrimidinic site) lyase	523	19	C	451.107	1686.32	1349.85	244.46	206.647	797.753	888.568	694.197	655.65
IPI:IPI00012750.3	RPS25	40S ribosomal protein S25	84	8	C	802.272	1765.97	2399.47	422.156	380.116	810.834	955.135	1322.34	1077.13
IPI:IPI00026216.4	NPEPPS	Puromycin-sensitive aminopeptidase	273	22	C	839.419	1714.14	2508.09	440.51	398.909	935.935	778.206	1271.13	1236.96
IPI:IPI00152900.2	LZIC	cDNA FLJ55829, highly similar to Homo sapiens leucine zipper and CTNNBIP1 domain containing (LZIC), mRNA	1831	2	C	132.891	457.561	397.042	63.5704	69.3207	232.954	224.607	196.631	200.411
IPI:IPI00376798.3	RPL11	Isoform 1 of 60S ribosomal protein L11	1530	5	C	163.478	480.279	488.28	74.7377	88.7401	201.149	279.13	253.935	234.345
IPI:IPI00021000.1	SPP1	Isoform A of Osteopontin	439	6	C	102.168	132.279	304.295	45.3389	56.8286	51.7646	80.5141	147.546	156.749
IPI:IPI00015953.3	DDX21	Isoform 1 of Nucleolar RNA helicase 2	1590	3	C	79.7297	186.258	237.353	37.4325	42.2972	109.806	76.4519	117.128	120.225
IPI:IPI00016910.1	EIF3CL	Eukaryotic translation initiation factor 3 subunit C	1155	3	C	243.014	771.947	723.182	141.282	101.732	420.001	351.946	357.982	365.2
IPI:IPI00021266.1	RPL23A	60S ribosomal protein L23a	1065	8	C	777.806	1787.34	2305.23	344.75	433.056	768.692	1018.65	1181.93	1123.3
IPI:IPI00299059.6	CHL1	Isoform 2 of Neural cell adhesion molecule L1-like protein	1436	4	C	178.508	1722.66	528.951	121.859	56.6495	1071.06	651.604	246.107	282.844
IPI:IPI00024993.4	ECHS1	Enoyl-CoA hydratase, mitochondrial	546	4	C	171.211	732.179	507.127	86.8239	84.3873	355.162	377.017	237.884	269.243
IPI:IPI00013256.1	CSTF2	Isoform 1 of Cleavage stimulation factor 64 kDa subunit	762	14	C	958.321	2620.67	2833.05	493.187	465.134	1528.66	1092.01	1376.65	1456.4
IPI:IPI00177965.5	NT5DC1	5'-nucleotidase domain-containing protein 1	1401	2	C	102.506	300.228	302.967	58.8382	43.6682	181.768	118.46	150.064	152.903
IPI:IPI00414676.6	HSP90AB1	Heat shock protein HSP 90-beta	195	102	C	3660.94	10850.8	10816.1	1964.97	1695.97	5262.52	5588.27	5707.42	5108.68
IPI:IPI00010348.1	DNASE2	Deoxyribonuclease-2-alpha	295	15	C	595.639	5223.04	1759.31	327.607	268.032	3056.26	2166.78	834.954	924.359
IPI:IPI00477747.2	FSTL4	Isoform 1 of Follistatin-related protein 4	18	3	C	105.191	667.605	310.493	56.6176	48.5731	390.002	277.603	147.787	162.706
IPI:IPI00884105.2	LAMP1	Lysosome-associated membrane glycoprotein 1	302	8	C	552.156	1286.08	1626.61	265.155	287.001	669.155	616.925	805.23	821.382
IPI:IPI00165041.5	TCOF1	Treacher Collins-Franceschetti syndrome 1 isoform a	353	4	C	363.094	1395.3	1069.25	199.668	163.426	841.509	553.788	511.415	557.832
IPI:IPI00015955.5	EXOSC5	Exosome complex exonuclease RRP46	1430	2	C	10.6952	28.4185	31.49	6.35829	4.33689	15.8962	12.5223	16.5086	14.9814
IPI:IPI00017448.1	RPS21	40S ribosomal protein S21	189	6	C	507.184	892.819	1492.7	245.029	262.155	436.384	456.435	776.479	716.224
IPI:IPI00020956.1	HDGF	Hepatoma-derived growth factor	41	37	C	1752.37	4229.55	5149.16	834.31	918.063	2088.21	2141.34	2528.07	2621.09
IPI:IPI00247583.5	RPL21P19	60S ribosomal protein L21	1058	6	C	383.437	1081.11	1126.04	200.569	182.868	620.746	460.368	588.183	537.857
IPI:IPI00419273.5	CUL4A	Isoform 1 of Cullin-4A	802	1	C	97.7227	124.934	286.787	55.0069	42.7158	78.7214	46.2129	136.513	150.274
IPI:IPI00007074.5	YARS	Tyrosyl-tRNA synthetase, cytoplasmic	266	15	C	801.332	1708.73	2348.83	447.442	353.89	875.793	832.941	1221.75	1127.08
IPI:IPI00012970.1	PPP6C	Serine/threonine-protein phosphatase 6 catalytic subunit	1297	2	C	178.521	607.137	522.93	96.6943	81.827	388.502	218.635	263.892	259.038
IPI:IPI00300631.3	SAFB	Scaffold attachment factor B1	401	6	C	178.367	569.597	520.898	85.7958	92.5708	222.852	346.745	272.888	248.01
IPI:IPI00647400.1	RNPEP	Putative uncharacterized protein RNPEP	400	20	C	952.716	2027.06	2781.17	524.195	428.521	1099.8	927.259	1420.12	1361.05
IPI:IPI00027120.1	CDC34	Ubiquitin-conjugating enzyme E2 R1	1884	1	C	69.8754	116.579	203.682	34.5494	35.326	63.5904	52.9881	101.221	102.461
IPI:IPI00006196.3	NUMA1	Isoform 2 of Nuclear mitotic apparatus protein 1	82	46	C	1604.99	7121.48	4677.89	832.855	772.138	3598.58	3522.9	2204.26	2473.63
IPI:IPI00020950.3	PPM1A	Isoform Alpha-1 of Protein phosphatase 1A	1457	3	C	106.091	305.292	308.647	58.5329	47.5577	165.671	139.621	150.183	158.464
IPI:IPI00742682.2	TPR	Nucleoprotein TPR	406	24	C	1144.74	3097.6	3329.75	612.682	532.061	1529.56	1568.04	1618.93	1710.82
IPI:IPI00470791.2	ADI1	Isoform 2 of 1,2-dihydroxy-3-keto-5-methylthiopentene dioxygenase	1640	1	C	12.5991	14.3278	36.6443	6.88897	5.71017	9.64068	4.68716	19.3419	17.3024
IPI:IPI00045536.2	CHID1	Isoform 3 of Chitinase domain-containing protein 1	1427	3	C	129.103	674.852	375.411	76.5321	52.5714	416.743	258.109	174.412	200.999
IPI:IPI00006034.1	CRIP2	Cysteine-rich protein 2	1501	7	C	444.888	521.399	1292.35	199.853	245.035	251.76	269.639	636.077	656.277
IPI:IPI00413521.2	DLL1	Delta-like protein 1	1348	2	C	72.7737	285.455	211.035	41.4284	31.3453	191.58	93.8751	94.7737	116.261
IPI:IPI00009032.1	SSB	Lupus La protein	1087	34	C	1950.93	4860.79	5655.65	1054.23	896.702	2359.94	2500.85	2939.88	2715.77
IPI:IPI00179953.2	NASP	Isoform 1 of Nuclear autoantigenic sperm protein	742	30	C	1202.19	1619.03	3483.73	605.306	596.888	831.919	787.108	1766.39	1717.34
IPI:IPI00012788.1	CD3EAP	Isoform 2 of DNA-directed RNA polymerase I subunit RPA34	1377	2	C	106.172	127.948	307.386	44.6107	61.5618	65.0012	62.9467	148.338	159.048
IPI:IPI00018873.1	NAMPT	Isoform 1 of Nicotinamide phosphoribosyltransferase	796	14	C	680.758	2336.11	1970.49	375.876	304.882	1164.26	1171.85	994.459	976.031
IPI:IPI00003438.2	DNAJC8	DnaJ homolog subfamily C member 8	271	6	C	604.029	743.215	1748.21	261.676	342.353	356.442	386.773	886.001	862.211
IPI:IPI00219217.3	LDHB	L-lactate dehydrogenase B chain	948	52	C	3189.59	2848.81	9229.94	1759.62	1429.97	1302.08	1546.73	4841.9	4388.04
IPI:IPI00301865.5	TMEM132A	Isoform 1 of Transmembrane protein 132A	227	15	C	289.423	1252.1	835.857	163.738	125.685	632.498	619.604	411.243	424.614
IPI:IPI00028099.2	CHM	Rab proteins geranylgeranyltransferase component A 1	213	2	C	297.344	547.389	858.381	132.544	164.8	271.233	276.156	421.975	436.406
IPI:IPI00217030.1	RPS4X	40S ribosomal protein S4, X isoform	1386	2	C	93.8286	230.938	270.843	50.311	43.5176	131.384	99.554	138.344	132.499
IPI:IPI00256684.1	AP2A1	Isoform B of AP-2 complex subunit alpha-1	1403	2	C	148.12	313.806	426.971	84.8515	63.268	196.319	117.487	198.752	228.219
IPI:IPI00013862.7	DTYMK	Thymidylate kinase	1300	4	C	330.509	1085.04	951.021	175.266	155.243	634.123	450.917	471.89	479.131
IPI:IPI00294955.3	LSM4	U6 snRNA-associated Sm-like protein LSm4	1222	2	C	102.23	273.762	293.161	48.668	53.5622	150.547	123.215	144.028	149.133
IPI:IPI00017373.1	RPA3	Replication protein A 14 kDa subunit	739	3	C	59.4335	94.8771	170.332	29.3392	30.0943	50.5848	44.2923	88.8183	81.5134
IPI:IPI00069750.2	PUF60	Isoform 1 of Poly(U)-binding-splicing factor PUF60	440	20	C	1213.68	3390.28	3477.51	632.609	581.07	1701.71	1688.57	1726.46	1751.05
IPI:IPI00304693.6	AGFG1	Isoform 2 of Arf-GAP domain and FG repeats-containing protein 1	1491	1	C	43.9416	128.132	125.882	25.1678	18.7738	83.2713	44.8612	59.2513	66.6309
IPI:IPI00295386.7	CBR1	Carbonyl reductase [NADPH] 1	1116	5	C	203.572	573.114	580.935	117.198	86.3737	327.898	245.216	294.734	286.201
IPI:IPI00332511.5	PPP2R2A	Serine/threonine-protein phosphatase 2A 55 kDa regulatory subunit B alpha isoform	687	7	C	251.06	531.618	716.115	133.415	117.645	262.645	268.973	367.671	348.444
IPI:IPI00033036.1	METAP2	Methionine aminopeptidase 2	1483	3	C	98.2212	258.793	279.905	49.12	49.1012	130.508	128.285	136.725	143.18
IPI:IPI00001922.1	ST14	Suppressor of tumorigenicity protein 14	1047	4	C	264.345	607.836	753.161	151.291	113.054	313.691	294.145	364.766	388.395
IPI:IPI00008380.1	PPP2CA	Serine/threonine-protein phosphatase 2A catalytic subunit alpha isoform	1143	15	C	557.563	1077.62	1585.9	282.801	274.762	645.967	431.652	770.917	814.979
IPI:IPI00216048.9	PITPNA	Phosphatidylinositol transfer protein alpha isoform	819	3	C	107.479	365.026	305.685	60.7493	46.7293	196.909	168.117	153.538	152.147
IPI:IPI00017367.6	RDX	Radixin, isoform CRA_a	175	50	C	3185.48	3529.18	9057.81	1712.29	1473.19	1726.93	1802.25	4695.72	4362.09
IPI:IPI00037283.3	DNM1L	Isoform 5 of Dynamin-1-like protein	1364	3	C	157.031	272.714	446.513	79.7512	77.2802	137.595	135.119	228.238	218.275
IPI:IPI00215790.6	RPL38	60S ribosomal protein L38	893	3	C	280.897	574.9	798.361	126.542	154.355	250.127	324.773	422.321	376.04
IPI:IPI00011857.1	CHAF1B	Chromatin assembly factor 1 subunit B	1479	1	C	21.1185	67.055	60.0112	12.5152	8.60327	49.8162	17.2388	26.3384	33.6728
IPI:IPI00554761.2	HMGN1	Non-histone chromosomal protein HMG-14	1803	2	C	165.542	287.451	470.201	75.7281	89.8143	130.935	156.516	214.881	255.32
IPI:IPI00217975.4	LMNB1	Lamin-B1	147	15	C	706.588	1647.15	2005.62	337.5	369.088	912.999	734.147	1055.92	949.705
IPI:IPI00514561.1	HNRNPK	Heterogeneous nuclear ribonucleoprotein K	669	1	C	26.7571	78.2494	75.93	15.9703	10.7868	39.348	38.9014	40.0233	35.9067
IPI:IPI00022296.1	KIT	Mast/stem cell growth factor receptor	1031	2	C	30.7422	1035.53	87.2085	20.3656	10.3766	532.018	503.513	29.4725	57.736
IPI:IPI00012369.1	MAD2L1	Mitotic spindle assembly checkpoint protein MAD2A	1391	1	C	66.7462	115.5	188.972	40.7053	26.0409	76.4458	39.0538	97.7179	91.2542
IPI:IPI00170935.1	LRRC47	Leucine-rich repeat-containing protein 47	619	8	C	314.709	1470.09	889.794	159.846	154.863	871.105	598.983	430.339	459.455
IPI:IPI00026833.4	ADSS	Adenylosuccinate synthetase isozyme 2	378	14	C	1047.42	2592.98	2958.77	534.018	513.405	1434.22	1158.76	1452.33	1506.44
IPI:IPI00215948.4	CTNNA1	Isoform 1 of Catenin alpha-1	426	4	C	74.4886	227.208	210.151	38.916	35.5726	97.1765	130.031	110.682	99.4685
IPI:IPI00002732.2	EXTL2	EXTL2 protein (Fragment)	235	5	C	191.277	661.708	539.478	120.516	70.7606	410.452	251.256	266.716	272.762
IPI:IPI00027223.2	IDH1	Isocitrate dehydrogenase [NADP] cytoplasmic	725	40	C	2166.48	8141.2	6109.92	1201.23	965.246	4108.09	4033.11	3020.2	3089.72
IPI:IPI00179330.6	UBC	ubiquitin and ribosomal protein S27a precursor	1077	52	C	3231.94	5834.14	9099.9	1624.29	1607.65	2942.01	2892.13	4348.6	4751.3
IPI:IPI00478758.2	C10orf119	Isoform 1 of UPF0557 protein C10orf119	1072	1	C	59.9093	81.7362	168.296	36.3126	23.5967	48.7381	32.9981	85.4436	82.852
IPI:IPI00028561.1	KIF5C	Isoform 1 of Kinesin heavy chain isoform 5C	1165	2	C	159.548	133.356	447.77	91.7156	67.832	82.6148	50.7409	211.304	236.466
IPI:IPI00294862.2	PCSK5	Proprotein convertase subtilisin/kexin type 5	50	4	C	34.4901	806.937	96.311	18.3489	16.1412	420.269	386.668	38.6716	57.6394
IPI:IPI00022048.8	PTGFRN	Prostaglandin F2 receptor negative regulator	180	10	C	769.494	1880.55	2147.51	405.395	364.099	1015.59	864.958	1042.04	1105.47
IPI:IPI00002316.1	IL17C	Interleukin-17C	920	4	C	53.305	859.897	148.639	27.5728	25.7322	462.994	396.903	65.791	82.8478
IPI:IPI00395998.5	RPL32	60S ribosomal protein L32	1147	5	C	216.127	481.285	602.345	107.187	108.94	229.801	251.484	308.93	293.415
IPI:IPI00221089.5	RPS13	40S ribosomal protein S13	1402	1	C	32.4637	46.5818	90.4047	17.6142	14.8495	27.2457	19.3361	39.3705	51.0342
IPI:IPI00418313.3	ILF3	interleukin enhancer binding factor 3 isoform d	250	30	C	1804.81	3014.15	5017.66	936.36	868.45	1584.73	1429.42	2629.3	2388.36
IPI:IPI00333699.5	SAP30BP	Isoform 2 of SAP30-binding protein	1356	1	C	44.4841	72.0418	123.578	24.0081	20.476	47.9358	24.106	62.6033	60.9743
IPI:IPI00397191.4	LOC650157	similar to peptidyl-Pro cis trans isomerase	351	3	C	257.382	457.477	712.313	158.658	98.7243	320.097	137.38	352.117	360.196
IPI:IPI00002895.1	SUPT4H1	Transcription elongation factor SPT4	162	2	C	172.246	656.132	476.324	85.0041	87.2415	354.581	301.551	224.6	251.724
IPI:IPI00005615.1	TIAL1	Nucleolysin TIAR	1520	4	C	189.8	622.123	524.062	106.933	82.8673	379.641	242.482	261.266	262.796
IPI:IPI00020127.1	RPA1	Replication protein A 70 kDa DNA-binding subunit	756	13	C	662.086	2912.14	1826.83	361.907	300.179	1462.5	1449.64	923.435	903.398
IPI:IPI00017672.4	NP	cDNA FLJ25678 fis, clone TST04067, highly similar to PURINE NUCLEOSIDE PHOSPHORYLASE	600	13	C	736.112	1139.19	2021.32	414.135	321.977	585.852	553.337	1060.5	960.819
IPI:IPI00328243.2	PLD3	Phospholipase D3	539	14	C	657.754	2134.53	1805.09	352.907	304.847	1052.89	1081.64	913.266	891.822
IPI:IPI00247871.2	TCERG1	Isoform 1 of Transcription elongation regulator 1	731	4	C	241.262	610.909	660.646	134.088	107.174	356.444	254.465	321.306	339.34
IPI:IPI00006236.1	PDGFRL	Platelet-derived growth factor receptor-like protein	1327	4	C	39.4257	161.765	107.84	16.9413	22.4844	97.3132	64.4522	53.9039	53.9364
IPI:IPI00177008.1	PGP	Phosphoglycolate phosphatase	1330	1	C	39.3482	59.7607	107.624	20.2413	19.1069	36.8747	22.886	56.0291	51.5949
IPI:IPI00217949.1	UBE2S	Ubiquitin-conjugating enzyme E2 S	1673	3	C	107.194	351.364	292.787	75.5961	31.5981	185.512	165.852	143.663	149.124
IPI:IPI00301518.6	MOBKL1B	Isoform 1 of Mps one binder kinase activator-like 1B	1604	1	C	29.7202	66.9338	80.9454	16.4069	13.3133	32.2614	34.6724	38.9488	41.9966
IPI:IPI00029056.2	SEPHS1	Selenide, water dikinase 1	1669	4	C	116.617	285.599	317.543	52.8766	63.7408	146.849	138.75	159.762	157.781
IPI:IPI00219512.2	UCHL5	Isoform 2 of Ubiquitin carboxyl-terminal hydrolase isozyme L5	1633	2	C	257.969	372.677	701.752	134.149	123.82	189.32	183.357	377.062	324.69
IPI:IPI00021466.5	PAIP1	Isoform 1 of Polyadenylate-binding protein-interacting protein 1	200	4	C	167.67	611.386	456.008	89.5655	78.1047	309.806	301.58	246.627	209.381
IPI:IPI00031517.1	MCM6	DNA replication licensing factor MCM6	815	9	C	688.637	1514.93	1871.47	425.362	263.275	899.424	615.51	907.315	964.157
IPI:IPI00016832.1	PSMA1	Isoform Short of Proteasome subunit alpha type-1	184	18	C	785.263	1933.26	2129.34	442.012	343.251	965.944	967.318	1079.67	1049.67
IPI:IPI00218342.1	MTHFD1	C-1-tetrahydrofolate synthase, cytoplasmic	1503	2	C	120.009	408.628	325.257	72.4201	47.5885	267.38	141.248	163.231	162.026
IPI:IPI00025084.3	CAPNS1	Calpain small subunit 1	1642	3	C	342.655	909.22	927.222	170.202	172.453	332.641	576.579	508.167	419.055
IPI:IPI00299150.4	CTSS	Cathepsin S	1459	1	C	31.9736	403.888	86.443	15.4762	16.4974	250.423	153.465	41.5348	44.9082
IPI:IPI00012772.8	RPL8	60S ribosomal protein L8	663	10	C	560.089	1501.58	1514.17	273.483	286.606	804.146	697.433	787.145	727.022
IPI:IPI00019932.4	UBE2D2	ubiquitin-conjugating enzyme E2D 2 isoform 2	1576	3	C	146.274	368.492	394.77	86.9072	59.3664	182.952	185.54	210.126	184.644
IPI:IPI00173589.2	RPL29P31	similar to ribosomal protein L29	649	4	C	196.946	459.683	530.698	105.149	91.7972	235.027	224.656	270.574	260.124
IPI:IPI00032826.1	ST13	Hsc70-interacting protein	398	18	C	868.599	2439.52	2339.96	398.341	470.258	1220.98	1218.54	1135.02	1204.94
IPI:IPI00018206.3	GOT2	Aspartate aminotransferase, mitochondrial	220	17	C	960.767	3808.41	2587.38	524.431	436.336	1786.14	2022.27	1343.68	1243.7
IPI:IPI00027032.1	LYPLA2	Acyl-protein thioesterase 2	291	3	C	90.8443	199.165	244.124	51.8458	38.9985	108.958	90.2066	134.08	110.044
IPI:IPI00026259.1	AGA	N(4)-(beta-N-acetylglucosaminyl)-L-asparaginase	493	5	C	213.765	481.122	574.329	115.36	98.4047	255.15	225.972	286.679	287.65
IPI:IPI00013457.1	ZNF207	Isoform 1 of Zinc finger protein 207	1655	4	C	296.413	487.655	796.051	150.996	145.417	233.218	254.437	404.186	391.865
IPI:IPI00396435.3	DHX15	Putative pre-mRNA-splicing factor ATP-dependent RNA helicase DHX15	1631	2	C	164.617	300.327	441.744	72.3565	92.2603	153.636	146.691	243.406	198.338
IPI:IPI00025329.1	RPL19	60S ribosomal protein L19	1581	7	C	347.095	707.854	931.123	153.529	193.566	343.535	364.319	519.373	411.75
IPI:IPI00295400.1	WARS	Tryptophanyl-tRNA synthetase, cytoplasmic	348	20	C	1304.88	1727.14	3497.54	675.814	629.062	864.519	862.625	1828.07	1669.47
IPI:IPI00013452.9	EPRS	Bifunctional aminoacyl-tRNA synthetase	992	3	C	54.9606	184.794	146.953	34.0357	20.9249	99.6179	85.1763	66.8511	80.1022
IPI:IPI00010154.3	GDI1	Rab GDP dissociation inhibitor alpha	960	42	C	2068.7	3012.3	5529.34	1069.1	999.602	1463.46	1548.84	2846.38	2682.96
IPI:IPI00027497.5	GPI	Glucose-6-phosphate isomerase	788	37	C	1702.62	4270.71	4545.07	843.2	859.42	2221.45	2049.26	2225.37	2319.7
IPI:IPI00219301.7	MARCKS	Myristoylated alanine-rich C-kinase substrate	14	14	C	761.23	752.335	2030.08	365.046	396.184	445.155	307.18	1119.78	910.302
IPI:IPI00025019.3	PSMB1	Proteasome subunit beta type-1	332	9	C	328.484	802.808	876	180.492	147.992	455.051	347.757	439.796	436.204
IPI:IPI00169285.6	PLBD2	Putative phospholipase B-like 2	167	13	C	223.871	1690.16	596.912	142.832	81.0391	920.696	769.463	283.664	313.248
IPI:IPI00012540.1	PROM1	Prominin-1	1703	3	C	134.266	38.5312	357.542	89.0852	45.1811	19.0704	19.4608	170.101	187.441
IPI:IPI00554788.5	KRT18	Keratin, type I cytoskeletal 18	90	3	C	161.673	1049.64	430.132	97.9554	63.7171	644.699	404.945	213.62	216.512
IPI:IPI00911039.1	HSPA1A	cDNA FLJ54408, highly similar to Heat shock 70 kDa protein 1	6	1	C	23.9074	326.381	63.5477	12.6571	11.2503	187.818	138.563	29.1779	34.3698
IPI:IPI00477686.2	GTF2F2	General transcription factor IIF subunit 2	1127	2	C	138.539	228.935	368.103	72.5487	65.9907	123.741	105.194	187.551	180.552
IPI:IPI00021794.8	CTSA	Lysosomal protective protein	954	18	C	386.221	4594.66	1026.11	212.742	173.479	2220.35	2374.31	465.359	560.747
IPI:IPI00008475.1	HMGCS1	Hydroxymethylglutaryl-CoA synthase, cytoplasmic	715	33	C	1510.34	6262.18	4008.02	784.603	725.738	3165.77	3096.41	1958	2050.02
IPI:IPI00027834.3	HNRNPL	Heterogeneous nuclear ribonucleoprotein L	447	19	C	684.33	3462.89	1814.77	340.46	343.87	1713.12	1749.77	928.378	886.395
IPI:IPI00747748.1	PPP3CA	Isoform 2 of Serine/threonine-protein phosphatase 2B catalytic subunit alpha isoform	371	9	C	845.19	719.602	2239.43	496.321	348.869	390.956	328.646	1105.73	1133.7
IPI:IPI00215888.4	SRP72	Signal recognition particle 72 kDa protein	933	1	C	10.2404	20.311	27.1145	6.45482	3.78561	10.9137	9.3973	14.201	12.9135
IPI:IPI00220834.8	XRCC5	ATP-dependent DNA helicase 2 subunit 2	298	48	C	1926.64	6720.9	5087.77	1050.78	875.856	2975.63	3745.27	2675.92	2411.85
IPI:IPI00604620.3	NCL	Nucleolin	142	101	C	7031.1	10470.6	18567.3	3575.77	3455.33	6116.81	4353.8	9341.62	9225.64
IPI:IPI00001757.1	RBM8A	Isoform 1 of RNA-binding protein 8A	1240	9	C	418.002	545.773	1101.48	203.015	214.987	276.742	269.031	558.054	543.428
IPI:IPI00257932.1	TCEAL5	Transcription elongation factor A protein-like 5	1485	2	C	137.834	155.469	362.849	68.5997	69.2346	95.9076	59.5611	189.173	173.676
IPI:IPI00026089.3	SF3B1	Splicing factor 3B subunit 1	1601	1	C	23.0304	29.9454	60.6152	11.3246	11.7058	18.9676	10.9778	27.8601	32.7551
IPI:IPI00156984.3	CHMP1B	Charged multivesicular body protein 1b	1435	6	C	465.909	2156.53	1225.85	248.692	217.217	1062.22	1094.31	564.551	661.301
IPI:IPI00294879.1	RANGAP1	Ran GTPase-activating protein 1	290	7	C	473.892	680.741	1246.27	267.43	206.462	395.363	285.378	632.394	613.873
IPI:IPI00554786.5	TXNRD1	Isoform 5 of Thioredoxin reductase 1, cytoplasmic	1234	18	C	692.548	1863.73	1819.28	362.678	329.87	969.523	894.209	917.491	901.79
IPI:IPI00301503.8	TRA2B	Isoform 1 of Transformer-2 protein homolog beta	108	5	C	163.687	408.398	428.639	94.5198	69.1674	285.173	123.225	207.499	221.14
IPI:IPI00216184.3	PICALM	Isoform 2 of Phosphatidylinositol-binding clathrin assembly protein	753	2	C	17.8192	25.8378	46.6427	8.65069	9.16855	16.9661	8.87173	24.0322	22.6105
IPI:IPI00455510.4	PTMA	Isoform 2 of Prothymosin alpha	31	10	C	570.948	1114.36	1494.44	224.127	346.821	456.688	657.668	777.747	716.693
IPI:IPI00012340.1	SFRS9	Splicing factor, arginine/serine-rich 9	955	1	C	110.146	235.28	288.091	43.3391	66.8071	121.821	113.459	152.824	135.267
IPI:IPI00013290.5	HDGF2	Isoform 1 of Hepatoma-derived growth factor-related protein 2	41	6	C	413.126	727.921	1078.84	211.405	201.721	350.076	377.845	541.427	537.412
IPI:IPI00004902.1	ETFB	Isoform 1 of Electron transfer flavoprotein subunit beta	1661	1	C	32.8236	129.013	85.6971	16.9968	15.8268	71.9032	57.1103	47.2261	38.471
IPI:IPI00334907.3	PITPNB	Isoform 1 of Phosphatidylinositol transfer protein beta isoform	819	1	C	120.492	134.408	314.424	60.3175	60.1745	54.1325	80.2758	169.432	144.992
IPI:IPI00182757.1	KIAA1967	Isoform 1 of Protein KIAA1967	1851	2	C	120.726	307.231	314.794	69.4966	51.2295	179.587	127.644	156.875	157.919
IPI:IPI00479217.1	HNRNPU	Isoform Short of Heterogeneous nuclear ribonucleoprotein U	723	21	C	882.226	3601.47	2293.39	459.4	422.826	1869.9	1731.57	1179.02	1114.37
IPI:IPI00642816.2	SRP9	Signal recognition particle 9 kDa protein	1869	1	C	15.0288	16.3721	39.0464	6.07317	8.95559	8.8646	7.50748	20.3296	18.7168
IPI:IPI00477611.1	COL5A1	Collagen type V alpha 1	1385	3	C	174.562	544.415	452.571	86.0773	88.485	243.476	300.939	215.27	237.301
IPI:IPI00289862.5	SCRN1	Secernin-1	914	2	C	339.833	168.436	879.622	164.286	175.547	83.2956	85.1404	433.817	445.805
IPI:IPI00017617.1	DDX5	Probable ATP-dependent RNA helicase DDX5	621	7	C	372.309	1183.04	963.427	209.476	162.833	625.16	557.879	495.386	468.041
IPI:IPI00513971.5	RPS27	40S ribosomal protein S27	962	2	C	109.862	242.921	284.187	62.7735	47.0889	144.557	98.3635	149.987	134.2
IPI:IPI00472151.1	HLA-A	HLA class I histocompatibility antigen, A-23 alpha chain	387	16	C	816.983	1013.57	2113.19	397.468	419.515	552.403	461.162	1042.45	1070.74
IPI:IPI00003386.3	RBX1	RING-box protein 1	1750	2	C	237.236	437.405	613.196	123.225	114.011	197.127	240.278	323.443	289.753
IPI:IPI00016605.3	C1orf123	UPF0587 protein C1orf123	659	4	C	408.792	679.036	1055.54	197.695	211.097	398.855	280.181	543.243	512.295
IPI:IPI00003377.1	SFRS7	Isoform 1 of Splicing factor, arginine/serine-rich 7	303	8	C	595.691	1943.68	1536.41	297.811	297.88	1105.36	838.323	757.068	779.343
IPI:IPI00017297.1	MATR3	Matrin-3	1314	7	C	458.493	677.325	1178.36	256.447	202.046	362.158	315.167	617.171	561.19
IPI:IPI00479306.1	PSMB5	Proteasome subunit beta type-5	458	11	C	431.065	869.854	1106.35	216.654	214.411	460.87	408.984	573.086	533.267
IPI:IPI00299465.8	LZTFL1	Leucine zipper transcription factor-like protein 1	656	1	C	12.3731	29.5945	31.6921	4.42374	7.94936	15.3346	14.2599	14.9927	16.6994
IPI:IPI00645078.1	UBA1	Ubiquitin-like modifier-activating enzyme 1	245	49	C	2562.07	4562.65	6557.47	1396.54	1165.53	2320.08	2242.57	3386.93	3170.54
IPI:IPI00413108.4	RPSAP15	33 kDa protein	197	22	C	928.631	1418.48	2374.89	476.237	452.394	653.24	765.238	1254.52	1120.37
IPI:IPI00289204.3	RTN4R	Reticulon-4 receptor	720	1	C	72.1635	118.606	184.49	39.9919	32.1716	62.5244	56.0816	87.8424	96.6477
IPI:IPI00029631.1	ERH	Enhancer of rudimentary homolog	212	2	C	167.661	204.986	428.505	67.0977	100.563	104.995	99.9905	217.521	210.984
IPI:IPI00150269.1	PRPF4	Isoform 1 of U4/U6 small nuclear ribonucleoprotein Prp4	1574	3	C	65.5812	218.377	167.517	33.0145	32.5667	112.378	105.999	80.9142	86.6024
IPI:IPI00014938.3	SARNP	Nuclear protein Hcc-1	1253	3	C	251.859	493.207	642.064	136.017	115.842	236.772	256.435	322.083	319.981
IPI:IPI00012382.3	SNRPA	U1 small nuclear ribonucleoprotein A	870	3	C	314.205	566.197	800.876	134.214	179.991	277.22	288.977	396.026	404.85
IPI:IPI00299000.5	PA2G4	Proliferation-associated protein 2G4	61	51	C	2637.01	4662.88	6719.41	1378.74	1258.27	2363.62	2299.26	3409.56	3309.85
IPI:IPI00007155.3	VPS28	Vacuolar protein sorting-associated protein 28 homolog	587	3	C	136.369	103.565	347.025	76.6911	59.6779	64.942	38.6234	186.296	160.729
IPI:IPI00026970.4	SUPT16H	FACT complex subunit SPT16	80	4	C	310.017	864.266	787.674	162.697	147.32	497.326	366.94	390.148	397.526
IPI:IPI00290566.1	TCP1	T-complex protein 1 subunit alpha	278	21	C	1303.18	2330.06	3310.13	687.04	616.142	1181.93	1148.13	1686.86	1623.27
IPI:IPI00031629.1	PDCL3	Phosducin-like protein 3	1144	2	C	125.423	292.346	318.214	61.0794	64.3431	164.161	128.185	154.26	163.954
IPI:IPI00183274.3	SNX1	sorting nexin 1 isoform c	1699	1	C	54.9225	127.953	139.127	29.84	25.0825	82.1551	45.798	70.943	68.184
IPI:IPI00293276.1	MIF	Macrophage migration inhibitory factor	1664	2	C	149.469	258.679	378.505	56.9471	92.5221	130.745	127.934	186.141	192.364
IPI:IPI00018140.3	SYNCRIP	Isoform 1 of Heterogeneous nuclear ribonucleoprotein Q	350	20	C	1301.01	2787.3	3287.14	664.237	636.773	1385.31	1401.99	1665.54	1621.6
IPI:IPI00220362.5	HSPE1	10 kDa heat shock protein, mitochondrial	1042	21	C	1612.75	3692.02	4074.16	709.983	902.77	1777.07	1914.95	2170.2	1903.96
IPI:IPI00007236.1	NLGN1	Isoform 2 of Neuroligin-1	1650	2	C	111.154	130.46	280.734	32.1377	79.0159	60.7002	69.7598	144.744	135.99
IPI:IPI00218852.4	VIL1	Villin-1	1037	1	C	18.4611	41.8147	46.6217	8.47665	9.98446	24.1185	17.6962	21.618	25.0037
IPI:IPI00410693.3	SERBP1	Isoform 1 of Plasminogen activator inhibitor 1 RNA-binding protein	1057	15	C	1016.72	1557.89	2567.57	444.715	572.005	684.535	873.354	1238.92	1328.65
IPI:IPI00306369.3	NSUN2	tRNA (cytosine-5-)-methyltransferase NSUN2	918	4	C	79.0543	264.57	199.302	36.9199	42.1344	137.112	127.458	102.079	97.2232
IPI:IPI00655650.2	RPS26	40S ribosomal protein S26	943	4	C	175.656	391.261	442.584	87.4618	88.1945	204.382	186.879	219.124	223.46
IPI:IPI00451624.1	CRTAC1	Isoform 1 of Cartilage acidic protein 1	1437	7	C	142.968	1214.29	360.104	78.0715	64.8961	687.974	526.318	167.67	192.434
IPI:IPI00219160.3	RPL34	60S ribosomal protein L34	827	3	C	302.611	802.767	761.472	154.429	148.182	405.567	397.2	393.836	367.636
IPI:IPI00795918.1	NCAM1	Isoform 1 of Neural cell adhesion molecule 1	59	4	C	266.275	114.625	669.336	132.013	134.262	57.4853	57.1395	327.121	342.215
IPI:IPI00234252.3	SMARCC1	SWI/SNF complex subunit SMARCC1	12	1	C	117.272	294.548	294.642	78.9643	38.3076	210.443	84.1046	142.725	151.917
IPI:IPI00032406.1	DNAJA2	DnaJ homolog subfamily A member 2	1118	8	C	331.536	1516.46	832.011	172.52	159.016	791.301	725.158	398.107	433.904
IPI:IPI00027009.2	PACSIN2	Isoform 1 of Protein kinase C and casein kinase substrate in neurons protein 2	208	12	C	889.857	1773	2232.11	487.001	402.856	987.954	785.049	1085.45	1146.66
IPI:IPI00301395.4	CPVL	Probable serine carboxypeptidase CPVL	269	8	C	134.028	1596.59	335.468	65.6057	68.4226	803.741	792.853	149.859	185.609
IPI:IPI00334587.1	HNRNPAB	Isoform 2 of Heterogeneous nuclear ribonucleoprotein A/B	1232	16	C	1048.73	2477.85	2624.2	497.334	551.401	1174.96	1302.89	1244.11	1380.09
IPI:IPI00020672.4	DPP3	Isoform 1 of Dipeptidyl-peptidase 3	340	39	C	1257.8	3699.63	3141.89	694.045	563.758	2233.98	1465.65	1527.05	1614.84
IPI:IPI00783872.2	CAPRIN1	Isoform 1 of Caprin-1	1139	9	C	806.567	592.307	2013.89	385.064	421.503	312.799	279.508	1096.83	917.061
IPI:IPI00924996.1	PDCD6IP	11 kDa protein	35	2	C	241.53	341.924	602.955	128.45	113.08	180.756	161.168	298.027	304.928
IPI:IPI00176706.1	RBM17	Splicing factor 45	808	1	C	93.8574	234.427	233.77	53.1999	40.6575	140.142	94.2849	112.239	121.531
IPI:IPI00012345.2	SFRS6	Isoform SRP55-1 of Splicing factor, arginine/serine-rich 6	499	3	C	300.001	785.698	746.067	149.572	150.429	425.929	359.769	382.161	363.906
IPI:IPI00180386.5	GYG1	Isoform GN-1L of Glycogenin-1	1651	4	C	362.886	501.293	901.718	210.046	152.84	232.649	268.644	473.457	428.261
IPI:IPI00031691.1	RPL9	60S ribosomal protein L9	895	2	C	181.488	389.461	450.785	79.3587	102.129	164.173	225.288	251.219	199.566
IPI:IPI00026302.3	RPL31	60S ribosomal protein L31	1172	4	C	308.129	468.755	765.019	154.849	153.28	238.775	229.98	387.359	377.66
IPI:IPI00289499.3	ATIC	Bifunctional purine biosynthesis protein PURH	306	18	C	540.634	1448.39	1341.32	274.855	265.779	709.34	739.05	681.653	659.665
IPI:IPI00180954.4	CIRBP	Cold-inducible RNA-binding protein	1341	2	C	68.3137	243.664	169.421	23.6025	44.7112	139.404	104.26	83.6801	85.7404
IPI:IPI00470528.5	RPL15	60S ribosomal protein L15	1306	5	C	344.705	771.017	852.502	214.475	130.23	411.008	360.009	451.222	401.28
IPI:IPI00007144.1	RPL26L1	60S ribosomal protein L26-like 1	1270	7	C	562.182	1189.8	1389.83	275.382	286.8	575.32	614.479	725.417	664.409
IPI:IPI00413324.6	RPL17	60S ribosomal protein L17	1033	11	C	624.178	1559.13	1541.53	277.137	347.041	675.488	883.644	808.411	733.115
IPI:IPI00293126.1	TBCB	Tubulin folding cofactor B	670	8	C	752.297	1281.64	1855.17	360.284	392.013	651.978	629.662	931.187	923.984
IPI:IPI00396131.4	YTHDF3	cDNA FLJ56221, highly similar to YTH domain protein 3	431	2	C	289.241	800.224	712.012	154.216	135.025	427.463	372.761	353.142	358.87
IPI:IPI00396321.1	LRRC59	Leucine-rich repeat-containing protein 59	740	8	C	569.285	858.361	1399.98	299.881	269.404	428.199	430.162	702.792	697.187
IPI:IPI00032416.7	JAG2	Isoform Long of Protein jagged-2	1779	1	C	37.4572	61.2512	92.0969	20.841	16.6162	37.0205	24.2307	43.95	48.1469
IPI:IPI00303105.3	SUMO1	Small ubiquitin-related modifier 1	1845	1	C	50.7809	94.1898	124.748	23.8875	26.8934	48.435	45.7548	65.7088	59.0394
IPI:IPI00410666.1	SCRIB	Isoform 3 of Protein LAP4	1480	1	C	28.6903	197.511	70.4609	17.1533	11.537	116.46	81.0509	35.5364	34.9245
IPI:IPI00027831.1	GRWD1	Glutamate-rich WD repeat-containing protein 1	165	8	C	483.824	1578.26	1185.01	251.58	232.244	874.614	703.642	567.121	617.892
IPI:IPI00396174.4	CCDC25	Coiled-coil domain-containing protein 25	1272	2	C	290.953	499.396	711.762	126.747	164.206	221.5	277.896	355.513	356.249
IPI:IPI00294619.2	TFG	Protein TFG	1680	4	C	376.757	381.916	921.392	164.012	212.745	193.235	188.681	495.464	425.928
IPI:IPI00006378.3	CCDC72	Coiled-coil domain-containing protein 72	1450	2	C	292.641	324.807	715.467	127.067	165.574	157.73	167.077	351.17	364.297
IPI:IPI00303207.3	ABCE1	ATP-binding cassette sub-family E member 1	417	2	C	122.36	168.386	299.034	59.0471	63.3127	81.2304	87.1554	147.667	151.367
IPI:IPI00216682.5	CNN3	Calponin-3	356	5	C	318.696	685.312	778.839	175.375	143.321	410.465	274.847	378.299	400.54
IPI:IPI00100673.6	RNF103	Charged multivesicular body protein 3	1168	1	C	283.778	870.274	693.377	137.707	146.071	390.156	480.118	339.133	354.244
IPI:IPI00295105.3	CA6	cDNA FLJ60163, highly similar to Carbonic anhydrase 6	1878	1	C	6.03552	66.1454	14.7448	0	6.03552	34.9353	31.2101	6.66821	8.0766
IPI:IPI00028908.3	NID2	Nidogen-2	29	2	C	74.0595	97.4525	180.917	36.974	37.0855	59.509	37.9435	86.0586	94.8584
IPI:IPI00025512.2	HSPB1	Heat shock protein beta-1	662	28	C	1050.97	5989.23	2562.92	515.031	535.943	3029.04	2960.19	1216.23	1346.69
IPI:IPI00031241.7	GORASP2	Isoform 2 of Golgi reassembly-stacking protein 2	642	2	C	221.938	314.569	540.59	132.711	89.2271	181.437	133.132	277.452	263.138
IPI:IPI00456887.2	HNRNPUL2	Heterogeneous nuclear ribonucleoprotein U-like protein 2	1086	2	C	14.0639	45.7329	34.238	9.56281	4.50111	25.3167	20.4162	18.0182	16.2198
IPI:IPI00008530.1	RPLP0	60S acidic ribosomal protein P0	316	18	C	1306.26	2436.8	3176.76	758.944	547.312	1258.79	1178.01	1573.1	1603.66
IPI:IPI00029019.6	UBAP2L	Isoform 2 of Ubiquitin-associated protein 2-like	435	7	C	550.903	782.763	1338.55	292.281	258.622	433.364	349.399	634.507	704.042
IPI:IPI00013485.3	RPS2	40S ribosomal protein S2	730	16	C	1210.48	2137.33	2939.99	610.666	599.816	1181.65	955.676	1444.35	1495.64
IPI:IPI00015345.2	CELSR3	Isoform 1 of Cadherin EGF LAG seven-pass G-type receptor 3	20	4	C	96.9688	602.022	235.187	58.2413	38.7275	407.865	194.157	100.318	134.869
IPI:IPI00018146.1	YWHAQ	14-3-3 protein theta	43	38	C	2025.76	1801.7	4913.2	958.781	1066.98	961.394	840.309	2724.42	2188.78
IPI:IPI00012545.2	TGOLN2	Isoform TGN51 of Trans-Golgi network integral membrane protein 2	1778	1	C	31.7141	47.1492	76.9118	14.0693	17.6448	27.9625	19.1867	41.3968	35.515
IPI:IPI00013296.3	RPS18	40S ribosomal protein S18	1560	4	C	266.656	429.811	645.696	152.157	114.499	182.196	247.615	346.626	299.07
IPI:IPI00017963.1	SNRPD2	Small nuclear ribonucleoprotein Sm D2	1175	12	C	695.044	1580.15	1676.87	365.724	329.32	726.48	853.666	835.619	841.248
IPI:IPI00024502.2	UBQLN4	Ubiquilin-4	565	4	C	99.2413	205.076	239.058	46.9064	52.3349	115.394	89.6815	122.984	116.074
IPI:IPI00012998.2	CPSF6	Isoform 1 of Cleavage and polyadenylation specificity factor subunit 6	352	6	C	452.841	1015.71	1090.54	270.163	182.678	699.471	316.237	544.296	546.24
IPI:IPI00658109.1	CKMT1B	Creatine kinase, ubiquitous mitochondrial	958	50	C	1511.66	6362.68	3626.91	744.534	767.131	3344.58	3018.1	1878.02	1748.89
IPI:IPI00009480.1	COPS8	COP9 signalosome complex subunit 8	897	8	C	164.006	278.064	393.482	84.8548	79.1512	153.737	124.327	191.37	202.112
IPI:IPI00291608.4	PCNP	Isoform 1 of PEST proteolytic signal-containing nuclear protein	312	6	C	552.594	589.288	1324.7	277.883	274.711	287.644	301.644	677.904	646.795
IPI:IPI00030919.3	MAPKSP1	Mitogen-activated protein kinase scaffold protein 1	1825	2	C	40.3334	103.479	96.6105	19.1903	21.1431	49.7119	53.767	49.1985	47.412
IPI:IPI00013297.1	PDAP1	28 kDa heat- and acid-stable phosphoprotein	461	8	C	684.05	662.233	1638.45	349.334	334.716	386.48	275.753	830.708	807.741
IPI:IPI00013214.2	MCM3	MCM3 minichromosome maintenance deficient 3 (S. cerevisiae), isoform CRA_b	1823	1	C	83.5819	133.582	200.195	41.6248	41.9571	76.669	56.9133	104.767	95.4282
IPI:IPI00297646.4	COL1A1	Collagen alpha-1(I) chain	537	7	C	450.244	2087.17	1078.35	247.103	203.141	848.146	1239.02	523.75	554.596
IPI:IPI00027847.3	LPL	Lipoprotein lipase	657	15	C	166.544	3549.91	398.753	86.4463	80.098	2022.2	1527.71	158.191	240.562
IPI:IPI00010460.1	AIP	AH receptor-interacting protein	1398	1	C	87.0161	226.436	208.333	40.0918	46.9243	126.738	99.6985	108.338	99.9947
IPI:IPI00465233.1	EIF3L	Eukaryotic translation initiation factor 3, subunit E interacting protein	1318	2	C	70.0798	154.625	166.986	37.5665	32.5133	86.9654	67.66	81.955	85.0313
IPI:IPI00031820.3	FARSA	Phenylalanyl-tRNA synthetase alpha chain	1472	4	C	444.399	362.953	1058.9	167.433	276.966	184.82	178.133	558.221	500.682
IPI:IPI00007004.4	RRP15	RRP15-like protein	891	2	C	128.886	108.063	306.837	74.1629	54.723	75.3035	32.7594	145.606	161.231
IPI:IPI00008318.1	EPHA4	Ephrin type-A receptor 4	566	16	C	287.365	3655.59	682.922	157.101	130.264	1836.78	1818.81	294.512	388.41
IPI:IPI00012197.1	DCTPP1	dCTP pyrophosphatase 1	1279	2	C	100.741	138.204	239.033	37.321	63.42	66.1139	72.09	123.053	115.98
IPI:IPI00246058.9	PDCD6IP	PDCD6IP protein	35	39	C	2909.14	4854.63	6884.28	1556.6	1352.54	2243.25	2611.38	3425.43	3458.85
IPI:IPI00014238.2	KARS	Lysyl-tRNA synthetase	1542	12	C	711.47	1451.38	1682.43	377.664	333.806	748.9	702.477	855.142	827.285
IPI:IPI00328391.3	GALNT7	N-acetylgalactosaminyltransferase 7	478	5	C	377.492	1265.55	892.216	196.734	180.758	697.408	568.142	448.152	444.064
IPI:IPI00337612.2	DCBLD1	Discoidin, CUB and LCCL domain-containing protein 1	1343	1	C	37.6266	51.6256	88.8629	25.2133	12.4133	27.8845	23.7411	41.242	47.6209
IPI:IPI00294627.3	SF1	Isoform 2 of Splicing factor 1	830	6	C	298.724	501.837	703.494	139.861	158.863	237.711	264.126	346.555	356.939
IPI:IPI00014298.3	PWP1	Periodic tryptophan protein 1 homolog	1865	3	C	42.5845	74.8012	100.223	20.5985	21.986	37.2664	37.5348	50.227	49.9956
IPI:IPI00455739.2	LFNG	Isoform 1 of Beta-1,3-N-acetylglucosaminyltransferase lunatic fringe	1034	18	C	560.306	3049.62	1315.81	281.552	278.754	1689.89	1359.73	629.606	686.202
IPI:IPI00009771.6	LMNB2	Lamin-B2	147	13	C	1270.43	2231.28	2981.24	663.768	606.659	1247.45	983.829	1493.44	1487.8
IPI:IPI00329389.8	RPL6	60S ribosomal protein L6	438	7	C	534.591	1052.99	1254.48	305.122	229.469	554.725	498.263	632.362	622.12
IPI:IPI00143753.6	SR140	Isoform 1 of U2-associated protein SR140	1609	1	C	12.2044	30.2787	28.6202	8.63425	3.57019	18.3214	11.9573	13.4785	15.1417
IPI:IPI00005517.1	EFNA5	Ephrin-A5	1235	2	C	60.0789	60.9145	140.548	27.4644	32.6145	33.8136	27.1009	69.049	71.4986
IPI:IPI00011200.5	PHGDH	D-3-phosphoglycerate dehydrogenase	359	9	C	360.642	2474.04	843.184	194.35	166.292	1329.52	1144.52	409.345	433.839
IPI:IPI00914566.2	FDPS	Farnesyl pyrophosphate synthetase	743	13	C	1139.87	1475.12	2664.95	563.984	575.89	757.613	717.504	1409	1255.95
IPI:IPI00550689.3	C22orf28	UPF0027 protein C22orf28	1410	5	C	211.093	556.16	493.302	118.241	92.8523	304.186	251.974	253.777	239.525
IPI:IPI00216319.3	YWHAH	14-3-3 protein eta	43	5	C	316.591	467.358	739.811	142.396	174.195	246.947	220.411	401.823	337.988
IPI:IPI00412771.1	CD2AP	CD2-associated protein	610	9	C	1098.56	1165.55	2564.8	575.913	522.651	659.658	505.891	1253.81	1310.99
IPI:IPI00289501.2	VGF	Neurosecretory protein VGF	98	119	C	2846.28	18685.3	6644.14	1417.89	1428.39	9867.48	8817.84	3075.06	3569.08
IPI:IPI00479786.5	KHSRP	KH-type splicing regulatory protein	433	19	C	1659.41	3194.53	3868.14	853.816	805.591	1764.48	1430.05	1993.64	1874.5
IPI:IPI00060627.2	CCDC124	Coiled-coil domain-containing protein 124	47	13	C	936.46	2283.48	2182.01	449.374	487.086	1117.94	1165.54	1044.84	1137.17
IPI:IPI00013894.1	STIP1	Stress-induced-phosphoprotein 1	9	64	C	5526.77	8778.49	12874.5	2808.76	2718.01	4784.99	3993.5	6342.54	6532.01
IPI:IPI00555744.6	RPL14	Ribosomal protein L14 variant	1285	8	C	614.855	1084.92	1430.47	345.581	269.274	529.516	555.406	737.371	693.098
IPI:IPI00219622.3	PSMA2	Proteasome subunit alpha type-2	95	28	C	471.934	994	1097.49	241.361	230.573	543.811	450.189	549.132	548.357
IPI:IPI00020194.1	TAF15	Isoform Short of TATA-binding protein-associated factor 2N	1184	4	C	219.266	340.972	509.649	108.164	111.102	197.637	143.335	257.911	251.738
IPI:IPI00219365.3	MSN	Moesin	175	84	C	6216.84	7478.17	14420.7	3419.91	2796.93	3852.39	3625.78	7403.61	7017.12
IPI:IPI00296141.4	DPP7	Dipeptidyl-peptidase 2	614	14	C	434.788	3788.56	1008.35	237.58	197.208	1884.5	1904.06	476.128	532.226
IPI:IPI00889541.2	DDX17	Isoform 4 of Probable ATP-dependent RNA helicase DDX17	621	17	C	1049.47	2393.39	2433.76	556.388	493.084	1220.71	1172.68	1239.85	1193.91
IPI:IPI00006079.1	BCLAF1	Isoform 1 of Bcl-2-associated transcription factor 1	1740	2	C	173.522	427.663	402.267	86.7057	86.8166	233.186	194.477	192.535	209.732
IPI:IPI00745628.1	LOC347475	UPF0625 coiled-coil domain-containing protein ENSP00000359845	1898	1	C	36.7359	129.776	85.156	17.6475	19.0884	56.2848	73.4911	40.7873	44.3687
IPI:IPI00033143.1	EIF3K	Eukaryotic translation initiation factor 3 subunit K	573	3	C	127.114	234.762	294.345	76.8258	50.2878	138.946	95.8164	148.167	146.178
IPI:IPI00018813.5	COPS2	Isoform 2 of COP9 signalosome complex subunit 2	388	4	C	138.672	178.587	320.153	80.4401	58.2323	93.244	85.3431	158.248	161.905
IPI:IPI00413641.7	AKR1B1	Aldose reductase	1046	32	C	2100.1	4888.78	4844.71	1092.45	1007.65	2496.53	2392.25	2478.21	2366.5
IPI:IPI00013068.1	EIF3E	Eukaryotic translation initiation factor 3 subunit E	1646	2	C	59.411	169.72	136.962	28.9109	30.5001	61.3559	108.364	68.555	68.4073
IPI:IPI00301961.4	PCSK1	Neuroendocrine convertase 1	154	343	C	4814.19	57575.8	11098.3	2648.14	2166.05	31192.5	26383.3	4978.04	6120.23
IPI:IPI00295857.7	COPA	Isoform 1 of Coatomer subunit alpha	1337	4	C	198.07	275.224	456.55	102.005	96.0651	147.337	127.887	225.677	230.873
IPI:IPI00386533.3	EIF4G1	eukaryotic translation initiation factor 4 gamma, 1 isoform 4	86	6	C	577.593	1013.88	1328.7	359.225	218.368	576.903	436.982	652.203	676.496
IPI:IPI00005978.8	SFRS2	Splicing factor, arginine/serine-rich 2	867	8	C	495.921	761.535	1140.28	262.459	233.462	491.089	270.446	568.511	571.774
IPI:IPI00026546.1	PAFAH1B2	Platelet-activating factor acetylhydrolase IB subunit beta	1149	3	C	78.8101	53.1319	181.179	49.8427	28.9674	30.8412	22.2907	89.4543	91.7247
IPI:IPI00218728.4	PAFAH1B1	Isoform 1 of Platelet-activating factor acetylhydrolase IB subunit alpha	392	13	C	958.841	1951.64	2202.78	465.536	493.305	1031.45	920.189	1151.68	1051.1
IPI:IPI00006181.1	EIF3D	Eukaryotic translation initiation factor 3 subunit D	1308	1	C	182.809	472.647	419.95	99.0162	83.793	248.9	223.747	210.439	209.511
IPI:IPI00218570.6	PGAM2	Phosphoglycerate mutase 2	550	14	C	757.896	1066.24	1739.54	397.674	360.222	561.803	504.439	904.61	834.934
IPI:IPI00027851.2	HEXA	cDNA FLJ53927, highly similar to Beta-hexosaminidase alpha chain	540	25	C	961.054	5556.88	2204.29	526.453	434.601	3038.9	2517.98	1033.35	1170.94
IPI:IPI00011274.3	HNRPDL	Isoform 1 of Heterogeneous nuclear ribonucleoprotein D-like	1232	5	C	342.769	736.555	785.076	164.278	178.491	303.42	433.135	390.133	394.943
IPI:IPI00328154.4	UBA3	NEDD8-activating enzyme E1 catalytic subunit	256	4	C	85.0671	218.647	194.685	36.789	48.2781	110.285	108.362	95.8635	98.8218
IPI:IPI00549189.4	THOP1	Thimet oligopeptidase	866	10	C	764.656	2050.89	1749.11	384.429	380.227	1059.92	990.972	844.326	904.779
IPI:IPI00018522.4	PRMT1	HMT1 hnRNP methyltransferase-like 2 isoform 1	603	34	C	2046.16	6860.87	4680.3	990.195	1055.97	3605.81	3255.06	2346.34	2333.96
IPI:IPI00383951.6	SDK1	Putative uncharacterized protein SDK1	1471	3	C	318.338	178.66	727.493	102.176	216.162	99.1556	79.5046	373.375	354.118
IPI:IPI00005605.4	NDRG3	Isoform 1 of Protein NDRG3	1511	2	C	137.788	290.094	314.143	89.8043	47.984	140.61	149.484	161.248	152.895
IPI:IPI00019927.2	PSMD7	26S proteasome non-ATPase regulatory subunit 7	1015	4	C	157.477	495.509	358.02	88.9095	68.5678	234.202	261.307	179.55	178.47
IPI:IPI00027443.5	CARS	cysteinyl-tRNA synthetase isoform c	495	7	C	320.777	631.655	728.657	173.794	146.983	331.387	300.268	376.007	352.65
IPI:IPI00177716.7	HMGA1	Isoform HMG-Y of High mobility group protein HMG-I/HMG-Y	1192	8	C	654.864	976.235	1486.05	309.972	344.892	444.039	532.196	713.248	772.802
IPI:IPI00012426.1	SCPEP1	Isoform 1 of Retinoid-inducible serine carboxypeptidase	1097	4	C	317.71	777.075	720.907	169.345	148.365	414.314	362.761	356.153	364.754
IPI:IPI00023748.3	NACA	Nascent polypeptide-associated complex subunit alpha	932	10	C	473.754	700.509	1073.94	210.429	263.325	331.7	368.809	529.91	544.034
IPI:IPI00216951.2	DARS	Aspartyl-tRNA synthetase, cytoplasmic	1324	2	C	121.757	377.215	275.895	68.219	53.5384	209.762	167.453	142.208	133.687
IPI:IPI00218732.3	PON1	Serum paraoxonase/arylesterase 1	1777	1	C	134.499	122.845	304.49	73.1301	61.3691	66.1491	56.6961	155.131	149.359
IPI:IPI00329633.5	TARS	Threonyl-tRNA synthetase, cytoplasmic	205	16	C	1062.53	2785.05	2403.08	499.861	562.667	1385.59	1399.46	1227.16	1175.92
IPI:IPI00163230.5	COPS6	COP9 signalosome complex subunit 6	692	3	C	270.697	402.383	611.983	148.525	122.172	205.95	196.433	313.418	298.565
IPI:IPI00003865.1	HSPA8	Isoform 1 of Heat shock cognate 71 kDa protein	6	131	C	8763.98	11906.9	19792.6	4394.09	4369.89	5639.58	6267.28	9783.44	10009.2
IPI:IPI00429191.3	ETF1	Eukaryotic peptide chain release factor subunit 1	1583	5	C	500.995	688.634	1131.12	247.328	253.667	300.224	388.41	585.698	545.422
IPI:IPI00007334.1	ACIN1	Isoform 1 of Apoptotic chromatin condensation inducer in the nucleus	1301	3	C	232.796	531.348	525.517	119.439	113.357	316.855	214.493	257.46	268.057
IPI:IPI00299573.1	RPL7A	60S ribosomal protein L7a	364	7	C	539.713	1141.65	1218.04	242.787	296.926	545.895	595.76	664.06	553.984
IPI:IPI00300341.5	TCEB1	Transcription elongation factor B polypeptide 1	592	5	C	199.907	602.464	450.824	103.092	96.8151	209.528	392.936	218.774	232.05
IPI:IPI00026271.5	RPS14	40S ribosomal protein S14	1151	8	C	406.05	699.22	915.004	201.701	204.349	342.686	356.534	476.674	438.33
IPI:IPI00295004.3	ALS2	Isoform 1 of Alsin	1732	1	C	8.20104	58.096	18.4566	4.43092	3.77012	31.2848	26.8112	7.28783	11.1688
IPI:IPI00011253.3	RPS3	40S ribosomal protein S3	243	13	C	996.354	1689.36	2240.19	497.658	498.696	837.583	851.778	1138.82	1101.37
IPI:IPI00102096.3	SMAP1	Isoform 1 of Stromal membrane-associated protein 1	1686	2	C	78.8253	146.727	177.219	45.2566	33.5687	85.6252	61.1019	85.1698	92.049
IPI:IPI00747849.2	ATP1B1	Isoform 1 of Sodium/potassium-transporting ATPase subunit beta-1	1798	1	C	52.2764	314.53	117.461	23.5786	28.6978	148.134	166.396	57.3608	60.0998
IPI:IPI00027107.5	TUFM	Tu translation elongation factor, mitochondrial precursor	957	3	C	135.572	667.345	304.234	70.8914	64.6803	390.16	277.185	137.003	167.231
IPI:IPI00005194.1	UBFD1	Ubiquitin domain-containing protein UBFD1	1275	2	C	318.764	503.942	714.036	115.001	203.763	250.86	253.082	347.93	366.106
IPI:IPI00746777.3	ADH5	Alcohol dehydrogenase class-3	132	7	C	523.601	717.175	1171.11	269.476	254.125	369.529	347.646	603.852	567.259
IPI:IPI00022790.2	MFAP1	Microfibrillar-associated protein 1	467	1	C	11.5914	16.3681	25.8911	4.11724	7.47413	10.8896	5.47849	13.8316	12.0595
IPI:IPI00410714.5	HBA1	Hemoglobin subunit alpha	1720	8	C	528.492	1321.41	1178.44	270.755	257.737	504.108	817.298	644.486	533.954
IPI:IPI00221091.9	RPS15A	40S ribosomal protein S15a	1723	1	C	145.23	226.958	323.442	63.1171	82.1131	89.7488	137.209	166.417	157.025
IPI:IPI00002816.1	CTSF	Cathepsin F	117	10	C	378.106	1848.92	841.964	96.7257	281.38	921.139	927.785	396.488	445.476
IPI:IPI00002460.3	ANXA7	Putative uncharacterized protein ANXA7	594	2	C	227.44	416.66	506.14	132.255	95.1855	255.482	161.178	258.154	247.986
IPI:IPI00872762.2	SUCLG1	Succinyl-CoA ligase [GDP-forming] subunit alpha, mitochondrial	1360	1	C	45.477	85.771	100.764	25.0918	20.3852	49.2207	36.5503	47.1729	53.5911
IPI:IPI00293464.5	DDB1	DNA damage-binding protein 1	582	21	C	1866.52	4605.18	4132.41	1005.72	860.799	2357.54	2247.64	2139.71	1992.7
IPI:IPI00465028.7	TPI1	triosephosphate isomerase 1 isoform 2	878	78	C	3723.08	5463.29	8241.29	1778.96	1944.12	2661.02	2802.27	4126.15	4115.14
IPI:IPI00014424.1	EEF1A2	Elongation factor 1-alpha 2	917	30	C	1872.41	4006.34	4143.43	913.897	958.513	2139.37	1866.97	2136.26	2007.17
IPI:IPI00019269.3	WDR61	WD repeat-containing protein 61	1788	1	C	8.18538	19.407	18.0741	0	8.18538	9.05667	10.3503	8.89632	9.17775
IPI:IPI00012585.1	HEXB	Beta-hexosaminidase subunit beta	540	23	C	1317.31	2936.23	2907.26	720.295	597.017	1464.31	1471.92	1438.41	1468.85
IPI:IPI00029623.1	PSMA6	Proteasome subunit alpha type-6	432	29	C	1687.11	3908.1	3714.89	888.846	798.267	1928.72	1979.38	1868.78	1846.11
IPI:IPI00029744.1	SSBP1	Single-stranded DNA-binding protein, mitochondrial	1532	5	C	282.323	536.739	620.724	114.732	167.591	251.904	284.835	313.787	306.937
IPI:IPI00005719.1	RAB1A	Isoform 1 of Ras-related protein Rab-1A	1292	11	C	806.605	1330.34	1765.67	402.259	404.346	698.08	632.26	854.574	911.096
IPI:IPI00883655.1	DPYSL2	Dihydropyrimidinase-like 2 long form (Fragment)	67	2	C	116.111	179.015	253.987	52.6111	63.4997	90.7101	88.305	122.467	131.52
IPI:IPI00219861.3	ACP1	Isoform 1 of Low molecular weight phosphotyrosine protein phosphatase	1467	5	C	234.595	251.917	512.496	107.299	127.296	134.105	117.812	270.972	241.524
IPI:IPI00005089.1	TMOD2	Tropomodulin-2	1821	3	C	329.823	800.533	720.254	187.066	142.757	336.332	464.201	408.933	311.321
IPI:IPI00172460.4	AK2	Isoform 3 of Adenylate kinase 2, mitochondrial	595	23	C	1558.75	2931.97	3402.47	790.996	767.751	1346.06	1585.91	1671.25	1731.22
IPI:IPI00000675.5	CNPY3	Putative uncharacterized protein CNPY3 (Fragment)	1394	1	C	47.5599	75.7703	103.777	26.3518	21.2081	36.8101	38.9602	49.4289	54.3485
IPI:IPI00301936.4	ELAVL1	cDNA FLJ60076, highly similar to ELAV-like protein 1	434	3	C	183.622	363.827	400.632	85.8221	97.7997	192.603	171.224	200.695	199.937
IPI:IPI00006362.1	EDF1	Isoform 2 of Endothelial differentiation-related factor 1	437	8	C	706.447	518.202	1540.05	320.472	385.975	254.138	264.064	730.019	810.028
IPI:IPI00292134.6	EPS15	Isoform 1 of Epidermal growth factor receptor substrate 15	244	3	C	82.2317	55.6813	179.05	42.8678	39.3639	20.0064	35.6749	91.1458	87.9046
IPI:IPI00025273.1	GART	Isoform Long of Trifunctional purine biosynthetic protein adenosine-3	131	9	C	441.001	1017.69	957.193	252.217	188.784	512.828	504.86	479.338	477.855
IPI:IPI00022597.1	UBE2M	NEDD8-conjugating enzyme Ubc12	940	5	C	493.234	994.947	1070.44	246.893	246.341	509.774	485.173	549.902	520.538
IPI:IPI00218993.1	HSPH1	Isoform Beta of Heat shock protein 105 kDa	300	39	C	1984.33	3967.11	4302.93	1009.51	974.816	2036.28	1930.83	2154.38	2148.55
IPI:IPI00419237.3	LAP3	Isoform 1 of Cytosol aminopeptidase	1134	9	C	558.379	1617.75	1209.9	292.615	265.764	835.648	782.101	615.213	594.689
IPI:IPI00165230.1	DAZAP1	Isoform 1 of DAZ-associated protein 1	1340	3	C	54.9853	144.798	119.06	28.9817	26.0036	88.0539	56.7445	58.7839	60.276
IPI:IPI00328840.9	THOC4	THO complex 4	137	11	C	650.596	629.088	1405.91	337.191	313.405	354.029	275.059	680.544	725.362
IPI:IPI00291419.6	ACAT2	cDNA FLJ53975, highly similar to Acetyl-CoA acetyltransferase, cytosolic	620	8	C	294.875	593.037	635.594	164.002	130.873	287.721	305.316	315.307	320.287
IPI:IPI00005102.3	SMS	Isoform 1 of Spermine synthase	187	15	C	1336.31	1256.6	2878.1	662.452	673.858	720.136	536.462	1463.69	1414.41
IPI:IPI00014230.1	C1QBP	Complement component 1 Q subcomponent-binding protein, mitochondrial	581	9	C	50.1912	242.287	108.036	18.974	31.2172	121.875	120.412	49.7745	58.261
IPI:IPI00412607.6	RPL35	60S ribosomal protein L35	1581	5	C	392.096	702.128	841.544	171.165	220.931	322.2	379.928	463.183	378.361
IPI:IPI00001960.4	CLIC4	Chloride intracellular channel protein 4	357	15	C	1385.56	1275.36	2971.95	703.509	682.047	612.851	662.509	1581.86	1390.09
IPI:IPI00045841.5	LRP11	Isoform 1 of Low-density lipoprotein receptor-related protein 11	355	1	C	25.6059	50.8834	54.8261	11.0113	14.5946	27.2225	23.6609	27.2736	27.5525
IPI:IPI00396378.3	HNRNPA2B1	Isoform B1 of Heterogeneous nuclear ribonucleoproteins A2/B1	1041	52	C	2778.11	5418.91	5947.59	1387.69	1390.42	2727.23	2691.68	2886.34	3061.25
IPI:IPI00029818.5	MYH14	Isoform 5 of Myosin-14	481	1	C	7.8115	55.995	16.68	3.49123	4.32027	30.8396	25.1554	7.91256	8.76745
IPI:IPI00877103.1	SNRPB	Putative uncharacterized protein SNRPB	1304	7	C	121.357	239.697	259.123	50.5536	70.8036	120.237	119.46	129.651	129.472
IPI:IPI00098827.1	HSPB11	Heat shock protein beta-11	973	3	C	115.225	239.306	245.751	45.1142	70.1108	90.2952	149.011	126.028	119.723
IPI:IPI00017855.1	ACO2	Aconitate hydratase, mitochondrial	941	5	C	95.2029	372.093	202.961	48.8365	46.3664	221.838	150.255	96.3743	106.587
IPI:IPI00000760.1	DDAH2	N(G),N(G)-dimethylarginine dimethylaminohydrolase 2	556	4	C	188.615	878.396	402	96.0145	92.6001	518.931	359.465	194.849	207.151
IPI:IPI00023461.2	MLLT4	Isoform 4 of Afadin	52	3	C	405.163	737.013	861.621	210.207	194.956	366.12	370.893	415.558	446.063
IPI:IPI00015102.2	ALCAM	Isoform 1 of CD166 antigen	201	76	C	3754.18	2810.28	7977.28	1744.04	2010.14	1275.79	1534.49	3992.17	3985.11
IPI:IPI00019733.1	RAE1	mRNA export factor	1280	3	C	258.526	568.047	549.086	126.524	132.002	278.438	289.609	287.438	261.648
IPI:IPI00375380.4	PSMD13	proteasome 26S non-ATPase subunit 13 isoform 2	568	3	C	378.055	768.834	802.735	214.165	163.89	414.181	354.653	408.255	394.48
IPI:IPI00028006.1	PSMB2	Proteasome subunit beta type-2	1822	2	C	145.446	258.052	308.808	73.333	72.1128	122.388	135.664	158.869	149.939
IPI:IPI00027442.4	AARS	Alanyl-tRNA synthetase, cytoplasmic	547	24	C	901.27	4023.45	1912.41	483.68	417.59	2120.57	1902.88	963.672	948.742
IPI:IPI00013406.1	SNAPC2	snRNA-activating protein complex subunit 2	1840	1	C	31.3868	89.2647	66.5162	18.5557	12.8311	40.6858	48.5789	34.6885	31.8277
IPI:IPI00218803.3	FBLN1	Isoform B of Fibulin-1	449	26	C	744.33	2345.16	1575.61	420.52	323.81	1103.12	1242.04	768.133	807.474
IPI:IPI00304331.2	B3GAT3	Galactosylgalactosylxylosylprotein 3-beta-glucuronosyltransferase 3	238	9	C	611.212	789.953	1293.69	326.726	284.486	423.488	366.465	625.783	667.906
IPI:IPI00291093.3	POLR2E	DNA-directed RNA polymerases I, II, and III subunit RPABC1	1517	2	C	84.2733	152.422	178.238	43.5726	40.7007	90.2976	62.1246	90.3001	87.9379
IPI:IPI00216049.1	HNRNPK	Isoform 1 of Heterogeneous nuclear ribonucleoprotein K	669	36	C	1365.01	3147.26	2881.91	667.481	697.525	1680.47	1466.79	1461.4	1420.51
IPI:IPI00012060.1	UBE2B	Ubiquitin-conjugating enzyme E2 B	1710	1	C	40.6623	63.0934	85.7398	16.2096	24.4527	28.5382	34.5552	49.5943	36.1455
IPI:IPI00008215.1	ME1	NADP-dependent malic enzyme	222	8	C	863.047	1862.29	1818.12	477.095	385.952	943.905	918.385	911.635	906.483
IPI:IPI00299155.5	PSMA4	Proteasome subunit alpha type-4	724	17	C	869.053	1825.21	1827.08	437.454	431.599	916.644	908.569	926.085	900.995
IPI:IPI00014151.3	PSMD6	26S proteasome non-ATPase regulatory subunit 6	1294	2	C	49.3313	132.193	103.691	24.7256	24.6057	66.7718	65.4215	56.4215	47.2698
IPI:IPI00012011.6	CFL1	Cofilin-1	159	95	C	5960.84	5487.39	12524.7	2455.84	3505	2438.62	3048.77	6495.16	6029.51
IPI:IPI00026813.1	FNTA	Isoform 1 of Protein farnesyltransferase/geranylgeranyltransferase type-1 subunit alpha	1712	1	C	50.3596	101.695	105.383	27.5833	22.7763	55.5035	46.1914	52.4197	52.9636
IPI:IPI00012079.3	EIF4B	cDNA FLJ54492, highly similar to Eukaryotic translation initiation factor 4B	118	24	C	1740.67	1866.55	3640.14	841.953	898.713	1124.26	742.293	1727.47	1912.67
IPI:IPI00328715.4	MTDH	Protein LYRIC	1325	2	C	193.108	219.093	403.383	98.6193	94.4885	125.659	93.4338	197.011	206.372
IPI:IPI00791573.1	SUGT1	Isoform 2 of Suppressor of G2 allele of SKP1 homolog	513	7	C	474.342	1027.4	990.748	225.546	248.796	597.089	430.308	489.786	500.962
IPI:IPI00396485.3	EEF1A1	Elongation factor 1-alpha 1	917	66	C	1621.3	3624.94	3385.2	720.767	900.531	1572.2	2052.74	1791.1	1594.1
IPI:IPI00019600.3	UBE2V2	Ubiquitin-conjugating enzyme E2 variant 2	1179	24	C	1024.84	2138.35	2139.15	532.574	492.27	994.866	1143.48	1053.58	1085.57
IPI:IPI00005613.3	U2AF1	Splicing factor U2AF 35 kDa subunit	784	5	C	311.492	794.026	649.115	157.463	154.029	464.185	329.841	324.437	324.678
IPI:IPI00220642.7	YWHAG	14-3-3 protein gamma	43	35	C	1871.01	1826.32	3898.55	868.765	1002.24	829.066	997.252	2033.29	1865.26
IPI:IPI00018272.3	PNPO	Pyridoxine-5'-phosphate oxidase	1247	1	C	91.622	128.797	190.658	41.08	50.542	62.4952	66.302	98.7266	91.9314
IPI:IPI00016572.1	SNRPG	Small nuclear ribonucleoprotein G	384	6	C	502.744	729.578	1044.85	246.538	256.206	402.538	327.04	517.801	527.052
IPI:IPI00027378.5	UBXN1	Isoform 1 of UBX domain-containing protein 1	1687	3	C	130.602	165.84	271.403	58.7522	71.8494	109.077	56.7631	130.323	141.08
IPI:IPI00010153.5	RPL23	60S ribosomal protein L23	1073	2	C	166.647	423.329	345.754	88.7016	77.9453	232.032	191.297	173.314	172.44
IPI:IPI00012007.6	AHCY	Adenosylhomocysteinase	336	32	C	2482.81	4791.63	5141.39	1345.23	1137.58	2413.07	2378.56	2558.63	2582.76
IPI:IPI00451429.1	NIF3L1	NIF3L1 isoform gamma	630	3	C	123.469	307.407	255.232	79.042	44.4265	200.388	107.019	122.229	133.003
IPI:IPI00893087.1	LUC7L2	Putative uncharacterized protein CGI-59	591	1	C	62.9197	108.712	129.929	41.9809	20.9388	77.0378	31.6744	64.6657	65.263
IPI:IPI00034010.3	RWDD1	RWD domain-containing protein 1	469	4	C	285.044	277.253	588.321	135.339	149.705	172.637	104.616	300.209	288.112
IPI:IPI00006658.4	PIN4	protein (peptidyl-prolyl cis/trans isomerase) NIMA-interacting, 4	1257	4	C	288.642	390.008	594.647	118.966	169.676	173.227	216.781	286.315	308.332
IPI:IPI00022744.5	CSE1L	Isoform 1 of Exportin-2	1678	1	C	14.4081	41.7645	29.6404	8.74153	5.66658	13.5958	28.1687	13.9714	15.669
IPI:IPI00290461.3	EIF3J	Eukaryotic translation initiation factor 3 subunit J	945	9	C	945.313	669.739	1938.27	464.279	481.034	349.525	320.214	1004.68	933.591
IPI:IPI00020436.4	RAB11B	Ras-related protein Rab-11B	450	6	C	559.711	748.425	1147.31	312.687	247.024	492.703	255.722	543.39	603.919
IPI:IPI00419373.1	HNRNPA3	Isoform 1 of Heterogeneous nuclear ribonucleoprotein A3	1333	6	C	535.736	913.408	1097.92	271.985	263.751	478.373	435.035	545.091	552.826
IPI:IPI00257882.7	PEPD	Xaa-Pro dipeptidase	814	11	C	432.255	1841.91	885.351	219.593	212.662	1074.85	767.064	416.171	469.18
IPI:IPI00032561.1	CAB39	Calcium-binding protein 39	1018	6	C	602.693	979.891	1234.27	338.258	264.435	497.272	482.619	623.924	610.343
IPI:IPI00009305.1	GNPDA1	Glucosamine-6-phosphate isomerase 1	263	3	C	249.45	467.939	510.362	135.877	113.573	218.64	249.299	258.988	251.374
IPI:IPI00220301.5	PRDX6	Peroxiredoxin-6	901	16	C	1005.64	2603.12	2056.82	509.292	496.347	1251.15	1351.97	1087.6	969.223
IPI:IPI00000690.1	AIFM1	Isoform 1 of Apoptosis-inducing factor 1, mitochondrial	525	7	C	178.603	1119.05	365.272	103.223	75.3796	572.756	546.29	172.313	192.959
IPI:IPI00216219.3	TJP1	Isoform Long of Tight junction protein ZO-1	1056	1	C	49.1296	64.37	100.383	24.7285	24.4011	34.5261	29.8439	47.4988	52.8846
IPI:IPI00020986.2	LUM	Lumican	1550	11	C	330.26	3403.6	674.397	156.322	173.938	1716.39	1687.21	322.633	351.764
IPI:IPI00026946.2	NPTX2	Neuronal pentraxin-2	1011	9	C	234.545	3049.18	478.461	126.84	107.705	1334.32	1714.86	205.917	272.544
IPI:IPI00028030.4	COMP	Cartilage oligomeric matrix protein	360	7	C	575.232	2495.67	1173.02	360.818	214.414	1133.2	1362.47	540.469	632.546
IPI:IPI00101374.6	TM9SF1	cDNA FLJ61658, highly similar to Transmembrane 9 superfamily protein member 1	1136	1	C	94.0015	174.643	191.634	39.1125	54.889	79.4593	95.1836	94.1176	97.5162
IPI:IPI00186290.6	EEF2	Elongation factor 2	280	119	C	6634.18	17566.9	13522.6	3641.68	2992.5	9275.88	8290.99	6835.17	6687.44
IPI:IPI00220770.2	DCTN6	Dynactin subunit 6	1864	1	C	73.9124	113.977	150.607	34.514	39.3984	56.4002	57.5772	74.9704	75.6367
IPI:IPI00026105.1	SCP2	Isoform SCPx of Non-specific lipid-transfer protein	1593	1	C	139.831	231.103	283.5	59.7653	80.0655	107.553	123.55	149.275	134.225
IPI:IPI00014361.1	TSTA3	GDP-L-fucose synthetase	1553	2	C	95.9102	479.676	194.416	47.5288	48.3814	224.774	254.902	94.1245	100.291
IPI:IPI00021807.3	GBA	cDNA FLJ56157, highly similar to Glucosylceramidase	741	10	C	377.966	2867.33	765.024	201.134	176.832	1431.97	1435.36	355.512	409.512
IPI:IPI00440580.3	MANEAL	Isoform 1 of Glycoprotein endo-alpha-1,2-mannosidase-like protein	613	9	C	440.152	498.729	890.492	276.061	164.091	288.989	209.74	439.265	451.227
IPI:IPI00008433.4	RPS5	40S ribosomal protein S5	1805	2	C	37.711	63.3708	76.1335	17.4638	20.2472	20.812	42.5588	40.8078	35.3257
IPI:IPI00654777.2	EIF3F	HCG1784554, isoform CRA_a	838	6	C	482.653	845.754	972.542	283.646	199.007	490.258	355.496	477.834	494.708
IPI:IPI00003815.3	ARHGDIA	Rho GDP-dissociation inhibitor 1	228	29	C	2561.31	2344.77	5159.93	1194.88	1366.43	1164	1180.77	2598.49	2561.44
IPI:IPI00012303.3	SELENBP1	cDNA FLJ55757, highly similar to Selenium-binding protein 1	912	9	C	145.22	2054.32	291.945	78.311	66.9085	1199.05	855.272	130.237	161.708
IPI:IPI00909083.1	GSPT1	G1 to S phase transition 1 isoform 2	826	14	C	428.077	1377.54	860.295	211.839	216.238	694.563	682.975	426.357	433.938
IPI:IPI00007063.5	HDGFRP3	Hepatoma-derived growth factor-related protein 3	41	6	C	492.892	498.846	990.313	253.012	239.88	289.492	209.354	492.743	497.57
IPI:IPI00093057.6	CPOX	Coproporphyrinogen-III oxidase, mitochondrial	1381	1	C	45.6183	167.123	91.6108	25.5437	20.0746	89.3686	77.7541	46.9705	44.6403
IPI:IPI00002212.1	STK24	Isoform B of Serine/threonine-protein kinase 24	1473	2	C	235.48	238.896	472.259	132.114	103.366	140.124	98.772	219.056	253.203
IPI:IPI00303602.1	AIDA	Isoform 1 of Axin interactor, dorsalization-associated protein	1094	3	C	162.182	283.437	323.819	91.3031	70.879	167.199	116.238	156.451	167.368
IPI:IPI00304692.1	RBMX	Heterogeneous nuclear ribonucleoprotein G	419	16	C	1742.03	3046.41	3468.1	780.937	961.096	1604.37	1442.04	1677.67	1790.43
IPI:IPI00385992.4	SPRYD3	SPRY domain-containing protein 3	1826	2	C	182.07	156.409	362.445	89.734	92.3362	109.864	46.5454	173.187	189.258
IPI:IPI00028911.2	DAG1	Dystroglycan	751	39	C	1737.14	3113.17	3457.18	877.903	859.242	1663.86	1449.31	1645.26	1811.92
IPI:IPI00216592.2	HNRNPC	Isoform C1 of Heterogeneous nuclear ribonucleoproteins C1/C2	130	23	C	1796.59	4440.17	3571.94	907.463	889.123	2239.79	2200.38	1766.35	1805.59
IPI:IPI00216393.1	CLTA	Isoform Non-brain of Clathrin light chain A	33	6	C	521.916	527.377	1037.49	216.051	305.865	272.367	255.01	539.103	498.389
IPI:IPI00025333.4	CIAPIN1	Isoform 3 of Anamorsin	1164	7	C	413.367	1009.65	820.895	217.848	195.519	548.354	461.293	412.784	408.111
IPI:IPI00027493.1	SLC3A2	4F2 cell-surface antigen heavy chain	204	11	C	843.953	1088.28	1675.88	508.125	335.828	635.207	453.073	808.335	867.541
IPI:IPI00550308.1	RBM12	RNA-binding protein 12	732	5	C	387.819	1008.29	770.098	205.083	182.736	515.014	493.271	382.659	387.439
IPI:IPI00719622.1	RPS28	40S ribosomal protein S28	1103	11	C	756.179	1084.93	1500.62	353.392	402.787	549.763	535.164	837.034	663.59
IPI:IPI00018342.5	AK1	Adenylate kinase isoenzyme 1	729	14	C	539.789	2419.83	1070.22	285.161	254.628	1281.57	1138.26	525.596	544.627
IPI:IPI00171903.2	HNRNPM	Isoform 1 of Heterogeneous nuclear ribonucleoprotein M	171	4	C	512.089	1588.1	1014.99	278.101	233.988	750.051	838.049	503.904	511.085
IPI:IPI00298497.3	FGB	Fibrinogen beta chain	1783	1	C	35.8535	161.512	70.8281	20.4849	15.3686	68.4768	93.0351	34.0433	36.7848
IPI:IPI00030706.1	AHSA1	Activator of 90 kDa heat shock protein ATPase homolog 1	176	15	C	727.145	2714.29	1436.18	407.13	320.015	1444.3	1269.99	719.643	716.541
IPI:IPI00216587.9	RPS8	40S ribosomal protein S8	193	23	C	1335.87	2611.61	2632.27	823.294	512.574	1243.92	1367.69	1375.74	1256.53
IPI:IPI00006980.1	C14orf166	UPF0568 protein C14orf166	1109	1	C	143.196	142.654	281.977	67.5473	75.6487	76.6353	66.0184	161.511	120.466
IPI:IPI00853059.2	FUBP1	Isoform 2 of Far upstream element-binding protein 1	433	20	C	1538.18	2702.73	3021.16	760.89	777.294	1481.1	1221.63	1547.64	1473.52
IPI:IPI00554811.2	ARPC4	Actin-related protein 2/3 complex subunit 4	1156	4	C	478.105	899.675	938.722	238.211	239.894	399.96	499.715	467.19	471.532
IPI:IPI00427330.3	SBDS	Ribosome maturation protein SBDS	930	10	C	920.544	1421.25	1803.09	480.005	440.539	690.008	731.246	922.231	880.854
IPI:IPI00099311.3	TRMT6	Isoform 1 of tRNA (adenine-N(1)-)-methyltransferase non-catalytic subunit TRM6	1382	1	C	44.4418	71.3203	86.9221	26.7005	17.7413	44.4693	26.851	44.1082	42.8139
IPI:IPI00006252.3	AIMP1	Multisynthetase complex auxiliary component p43	676	11	C	493.742	1115.58	964.526	240.325	253.417	581.016	534.566	459.879	504.647
IPI:IPI00000015.2	SFRS4	Splicing factor, arginine/serine-rich 4	499	7	C	527.28	953.812	1029.46	276.38	250.9	549.445	404.367	530.991	498.468
IPI:IPI00293303.1	LGMN	Legumain	627	23	C	762.917	2290.68	1487.55	409.798	353.119	1185.32	1105.36	695.242	792.309
IPI:IPI00021439.1	ACTB	Actin, cytoplasmic 1	174	133	C	2126	3900.51	4140.56	1123.55	1002.45	1859.15	2041.36	2097.78	2042.78
IPI:IPI00171199.5	PSMA3	Isoform 2 of Proteasome subunit alpha type-3	770	19	C	2003.25	3856.9	3900.63	995.166	1008.08	1795.17	2061.73	1975.77	1924.86
IPI:IPI00056478.1	IGSF8	Isoform 1 of Immunoglobulin superfamily member 8	1012	7	C	429.195	1451	834.804	206.528	222.667	729.864	721.135	399.287	435.517
IPI:IPI00294250.2	EPHA1	Ephrin type-A receptor 1	617	1	C	26.7919	68.4438	52.0467	15.4829	11.309	41.8176	26.6262	26.913	25.1337
IPI:IPI00166729.4	AZGP1	alpha-2-glycoprotein 1, zinc	1526	1	C	3.08903	13.2578	6.00043	0	3.08903	7.16825	6.08952	2.74203	3.2584
IPI:IPI00374914.2	C4orf48	hypothetical protein LOC401115	494	6	C	721.223	765.528	1398.83	306.868	414.355	351.908	413.62	685.998	712.83
IPI:IPI00787853.2	IMPAD1	Inositol monophosphatase 3	1228	4	C	51.5525	348.619	99.8942	26.123	25.4295	168.123	180.496	47.0784	52.8158
IPI:IPI00015911.1	DLD	Dihydrolipoyl dehydrogenase, mitochondrial	111	7	C	479.854	1753.1	929.045	244.428	235.426	995.302	757.799	438.713	490.332
IPI:IPI00104050.3	THRAP3	Thyroid hormone receptor-associated protein 3	691	8	C	668.159	1120.66	1293.46	347.864	320.295	644.674	475.983	645.396	648.069
IPI:IPI00328257.4	AP1B1	Isoform A of AP-1 complex subunit beta-1	560	3	C	422.736	667.318	817.885	224.941	197.795	378.787	288.531	408.302	409.583
IPI:IPI00217471.3	HBE1	Hemoglobin subunit epsilon	1652	8	C	398.165	1187.78	769.409	202.952	195.213	588.769	599.011	405.859	363.55
IPI:IPI00215884.4	SFRS1	Isoform ASF-1 of Splicing factor, arginine/serine-rich 1	923	20	C	1348.79	2409.61	2598.01	667.427	681.362	1252.78	1156.83	1302.42	1295.59
IPI:IPI00024919.3	PRDX3	Thioredoxin-dependent peroxide reductase, mitochondrial	297	10	C	543.982	1509.54	1047.15	310.42	233.562	885.787	623.749	518.767	528.381
IPI:IPI00019169.3	SH3GL1	cDNA, FLJ96508, Homo sapiens SH3-domain GRB2-like 1 (SH3GL1), mRNA	714	6	C	721.459	789.917	1388.11	344.65	376.809	387.436	402.481	693.362	694.745
IPI:IPI00412987.1	GMFB	Glia maturation factor, beta	1261	6	C	1062.61	1543.61	2042.37	451.772	610.839	780.341	763.267	1022.44	1019.93
IPI:IPI00297982.7	EIF2S3	Eukaryotic translation initiation factor 2 subunit 3	1361	3	C	345.132	572.52	663.058	207.981	137.151	352.229	220.291	339.708	323.35
IPI:IPI00008524.1	PABPC1	Isoform 1 of Polyadenylate-binding protein 1	501	31	C	3007.07	6073.23	5776.4	1601.58	1405.49	3348.55	2724.68	2917.18	2859.22
IPI:IPI00019971.4	STXBP2	cDNA FLJ54775, highly similar to Syntaxin-binding protein 2	60	2	C	66.5968	103.437	127.776	35.4253	31.1715	47.3945	56.0423	64.8447	62.9313
IPI:IPI00219953.5	CMPK1	UMP-CMP kinase 1 isoform a	1171	7	C	436.363	1031.71	836.012	201.399	234.964	533.137	498.577	415.3	420.712
IPI:IPI00031461.2	GDI2	cDNA FLJ60299, highly similar to Rab GDP dissociation inhibitor beta	960	24	C	1651.58	2817.1	3164.19	821.375	830.2	1242.5	1574.6	1639.92	1524.27
IPI:IPI00182533.5	RPL28	60S ribosomal protein L28	1606	4	C	492.822	956.465	941.858	231.721	261.101	411.243	545.222	506.345	435.513
IPI:IPI00029485.2	DCTN1	Isoform p150 of Dynactin subunit 1	289	11	C	662.318	787.185	1265.28	373.263	289.055	409.965	377.22	649.038	616.243
IPI:IPI00288941.1	NCOA5	Nuclear receptor coactivator 5	1352	2	C	35.8571	77.812	68.4528	19.8418	16.0153	44.0207	33.7913	32.885	35.5678
IPI:IPI00000811.2	PSMB6	Proteasome subunit beta type-6	921	11	C	769.615	1432.78	1469.16	425.626	343.989	783.621	649.161	728.494	740.669
IPI:IPI00473118.3	MATN2	Isoform 1 of Matrilin-2	66	3	C	13.7998	34.6851	26.335	7.73926	6.06055	18.7589	15.9262	10.4469	15.8881
IPI:IPI00177728.3	CNDP2	Cytosolic non-specific dipeptidase	936	41	C	2839.64	2571.03	5414.04	1398.98	1440.66	1337.08	1233.95	2771.81	2642.23
IPI:IPI00023919.4	PSMC5	26S protease regulatory subunit 8	397	9	C	345.435	755.61	658.387	180.703	164.732	426.752	328.858	326.053	332.334
IPI:IPI00008603.1	ACTA2	Actin, aortic smooth muscle	174	79	C	5112.05	8935.97	9706.36	2541.6	2570.45	4624.39	4311.58	4831.66	4874.7
IPI:IPI00396370.6	EIF3B	Isoform 1 of Eukaryotic translation initiation factor 3 subunit B	654	18	C	1127.78	2169.37	2139.44	563.195	564.581	1133.72	1035.65	1096.78	1042.66
IPI:IPI00105598.3	PSMD11	Proteasome 26S non-ATPase subunit 11 variant (Fragment)	451	10	C	1038.33	2270.15	1969.42	576.624	461.709	1192.94	1077.21	1013.51	955.906
IPI:IPI00011285.1	CAPN1	Calpain-1 catalytic subunit	1470	1	C	83.9962	85.0837	159.014	52.0251	31.9711	55.3838	29.6999	79.2089	79.8054
IPI:IPI00396423.3	CLSTN3	Calsyntenin 3, isoform CRA_b	20	72	C	1990.82	9169.67	3760.51	886.232	1104.59	4701.53	4468.14	1760.95	1999.56
IPI:IPI00299024.9	BASP1	Brain acid soluble protein 1	249	14	C	644.949	72.5683	1217.54	286.768	358.181	31.0132	41.5551	841.272	376.269
IPI:IPI00294004.1	PROS1	Vitamin K-dependent protein S	697	2	C	128.706	397.169	242.725	70.7304	57.9751	212.132	185.037	124.625	118.1
IPI:IPI00745872.2	ALB	Isoform 1 of Serum albumin	177	128	C	6627.5	19696	12442.9	3212.52	3414.98	9162.55	10533.5	5565.32	6877.54
IPI:IPI00028449.3	HS6ST1	Isoform 1 of Heparan-sulfate 6-O-sulfotransferase 1	333	5	C	278.455	1746.26	522.637	163.797	114.658	932.842	813.417	247.46	275.177
IPI:IPI00478230.2	RBBP5	cDNA FLJ59722, highly similar to Retinoblastoma-binding protein 5	1419	1	C	153.6	119.93	288.044	88.6202	64.9802	76.9855	42.9449	144.1	143.944
IPI:IPI00019812.1	PPP5C	Serine/threonine-protein phosphatase 5	120	13	C	859.18	2553.59	1609.93	455.577	403.603	1235.89	1317.7	797.28	812.647
IPI:IPI00007847.1	UBE2V1	Isoform 4 of Ubiquitin-conjugating enzyme E2 variant 1	1179	9	C	638.265	1049.9	1195.65	324.672	313.593	556.573	493.329	593.573	602.078
IPI:IPI00147874.1	NANS	Sialic acid synthase	1518	7	C	387.432	1215.18	722.789	200.675	186.757	637.821	577.356	363.164	359.625
IPI:IPI00027485.3	EIF4E	Eukaryotic translation initiation factor 4E	1572	3	C	323.324	715.884	603.137	161.375	161.949	243.017	472.867	302.38	300.757
IPI:IPI00152695.2	WDR82	WD repeat-containing protein 82	1445	1	C	133.076	206.042	248.179	64.8386	68.2378	121.082	84.9596	126.385	121.794
IPI:IPI00013184.1	ARD1A	N-terminal acetyltransferase complex ARD1 subunit homolog A	75	6	C	591.344	681.23	1102.8	281.698	309.646	363.186	318.044	554.716	548.079
IPI:IPI00385741.1	LOC100128439	cDNA FLJ35687 fis, clone SPLEN2019349	1718	1	C	81.9282	161.447	152.778	45.7822	36.146	98.0713	63.3754	69.2006	83.5771
IPI:IPI00004397.2	RALB	cDNA FLJ55177, highly similar to Ras-related protein Ral-B	1834	1	C	92.615	370.083	172.23	43.639	48.976	165.08	205.003	81.9156	90.3147
IPI:IPI00029468.1	ACTR1A	Alpha-centractin	174	12	C	1225.62	1595.01	2272.02	673.835	551.787	781.16	813.846	1177.86	1094.16
IPI:IPI00029731.8	RPL35A	60S ribosomal protein L35a	374	4	C	612.296	1017.16	1131.69	332.226	280.07	487.644	529.518	578.735	552.953
IPI:IPI00218568.7	PCBD1	Pterin-4-alpha-carbinolamine dehydratase	782	2	C	153.029	357.082	282.63	77.3781	75.651	179.02	178.062	145.677	136.953
IPI:IPI00024175.3	PSMA7	Isoform 1 of Proteasome subunit alpha type-7	453	27	C	1950.95	3477.77	3601.14	1058.55	892.402	1775.49	1702.28	1778.44	1822.7
IPI:IPI00020567.2	ARHGAP1	cDNA FLJ60782, highly similar to Rho-GTPase-activating protein 1	1543	3	C	228.226	265.252	420.814	132.981	95.245	139.873	125.379	208.655	212.159
IPI:IPI00299095.2	SNX2	Sorting nexin-2	795	2	C	167.205	195.83	308.061	91.0169	76.1879	121.72	74.1098	162.49	145.571
IPI:IPI00007755.3	RAB21	Ras-related protein Rab-21	1379	1	C	24.1567	40.8454	44.4898	11.8705	12.2862	23.0471	17.7983	22.0977	22.3921
IPI:IPI00021263.3	YWHAZ	14-3-3 protein zeta/delta	43	54	C	3056.5	4056.08	5618.6	1367.79	1688.71	1813.3	2242.78	3029.4	2589.2
IPI:IPI00006103.1	CD2BP2	CD2 antigen cytoplasmic tail-binding protein 2	1591	2	C	206.549	469.584	379.194	90.1181	116.431	247.903	221.681	187.705	191.489
IPI:IPI00291136.4	COL6A1	Collagen alpha-1(VI) chain	1070	21	C	865.926	5815	1588.14	489.573	376.353	2887.5	2927.5	749.097	839.048
IPI:IPI00219155.5	RPL27	60S ribosomal protein L27	1021	6	C	609.76	1080.09	1114.7	312.133	297.627	524.542	555.548	583.35	531.347
IPI:IPI00887294.1	LOC100132353	similar to GDP dissociation inhibitor 2	960	1	C	28.8732	51.7918	52.759	18.2632	10.61	28.9951	22.7967	29.3479	23.4111
IPI:IPI00414860.6	RPL37A	60S ribosomal protein L37a	1615	1	C	81.8104	128.724	149.462	40.176	41.6344	65.5108	63.2135	86.7837	62.6785
IPI:IPI00012795.3	EIF3I	Eukaryotic translation initiation factor 3 subunit I	1368	11	C	666.983	1252.5	1218.3	334.541	332.442	654.374	598.129	613.612	604.685
IPI:IPI00294536.2	STRAP	cDNA FLJ51909, highly similar to Serine-threonine kinase receptor-associatedprotein	124	20	C	2014.15	2450.58	3678.62	987.673	1026.48	1246.85	1203.73	1867.96	1810.66
IPI:IPI00218413.2	BTD	Biotinidase	872	6	C	393.976	2474.53	718.445	213.281	180.695	1260.1	1214.43	330.064	388.381
IPI:IPI00456707.1	ERC2	Isoform 2 of ERC protein 2	64	3	C	306.695	662.557	558.995	184.281	122.414	344.51	318.047	273.68	285.315
IPI:IPI00014533.1	UBTF	Isoform UBF1 of Nucleolar transcription factor 1	1610	3	C	172.546	136.087	314.246	66.9977	105.548	82.8077	53.2795	146.936	167.31
IPI:IPI00012102.1	GNS	N-acetylglucosamine-6-sulfatase	294	34	C	953.878	9140.09	1736.45	498.568	455.31	4427.08	4713.01	783.802	952.649
IPI:IPI00442121.4	ALAD	Delta-aminolevulinic acid dehydratase	138	1	C	51.1983	261.087	93.1413	30.1483	21.05	145.419	115.668	47.1119	46.0294
IPI:IPI00002412.1	PPT1	Palmitoyl-protein thioesterase 1	859	15	C	456.941	632.411	831.052	252.881	204.06	308.249	324.162	402.759	428.293
IPI:IPI00009104.7	RUVBL2	RuvB-like 2	57	18	C	1160.46	4339.53	2107	638.831	521.625	2305.57	2033.96	1010.99	1096.01
IPI:IPI00298994.6	TLN1	Talin-1	368	41	C	3340.55	4736.67	6063.5	1837.83	1502.72	2591.74	2144.93	2922.24	3141.26
IPI:IPI00235354.1	TGFB2	Isoform A of Transforming growth factor beta-2	1	25	C	337.282	3537.15	609.508	158.615	178.667	1722.92	1814.23	261.42	348.088
IPI:IPI00183508.3	TWF1	twinfilin 1	1039	5	C	275.422	601.067	497.3	137.648	137.774	303.147	297.92	255.277	242.023
IPI:IPI00296526.6	NAGK	N-acetylglucosamine kinase	1571	4	C	163.393	734.828	294.799	84.4882	78.9045	380.811	354.017	148.048	146.751
IPI:IPI00294211.2	DHX38	Pre-mRNA-splicing factor ATP-dependent RNA helicase PRP16	1721	2	C	45.943	63.3027	82.8576	21.8973	24.0457	35.8928	27.4099	38.6029	44.2547
IPI:IPI00171844.3	COPS4	COP9 signalosome complex subunit 4	442	8	C	404.527	493.121	729.45	218.334	186.193	273.354	219.767	375.523	353.927
IPI:IPI00514564.1	XPNPEP1	X-prolyl aminopeptidase (Aminopeptidase P) 1, soluble	1838	2	C	58.5344	92.8507	105.394	29.2554	29.279	42.1279	50.7228	51.2154	54.1788
IPI:IPI00026182.5	CAPZA2	F-actin-capping protein subunit alpha-2	927	15	C	610.166	1904.29	1095.46	274.2	335.966	671.602	1232.69	553.218	542.238
IPI:IPI00745955.4	EBNA1BP2	Probable rRNA-processing protein EBP2	767	1	C	58.1442	107.924	104.369	31.4028	26.7414	66.2069	41.7171	46.77	57.5985
IPI:IPI00298547.3	PARK7	Protein DJ-1	580	32	C	1765.79	3937.37	3159.85	856.782	909.004	1820.87	2116.5	1566.13	1593.72
IPI:IPI00298520.4	ARCN1	Coatomer subunit delta variant 2	1282	10	C	900.051	1007.86	1605.58	465.967	434.084	503.094	504.769	808.633	796.945
IPI:IPI00008219.1	RAD23A	UV excision repair protein RAD23 homolog A	519	5	C	991.325	1039.14	1766.87	447.952	543.373	528.226	510.915	977.082	789.789
IPI:IPI00012066.2	PCBP2	poly(rC) binding protein 2 isoform b	264	25	C	1334.28	3319.39	2373.47	716.564	617.715	1798.59	1520.8	1203.04	1170.43
IPI:IPI00021347.1	UBE2L3	Ubiquitin-conjugating enzyme E2 L3	1469	26	C	1045.51	2361.31	1856.65	536.561	508.945	1099.45	1261.86	922.636	934.012
IPI:IPI00441344.2	GLB1	Isoform 1 of Beta-galactosidase	837	6	C	394.371	1504.58	698.175	212.063	182.308	787.647	716.93	345.63	352.545
IPI:IPI00000792.1	CRYZ	Quinone oxidoreductase	324	6	C	235.386	244.851	415.581	136.037	99.349	139.073	105.778	210.894	204.687
IPI:IPI00021926.4	PSMC6	26S protease regulatory subunit S10B	194	7	C	520.293	1042.16	918.069	267.441	252.852	529.263	512.896	458.167	459.902
IPI:IPI00030255.1	PLOD3	Procollagen-lysine,2-oxoglutarate 5-dioxygenase 3	793	44	C	1527.16	7564.82	2693.86	935.086	592.076	4042.68	3522.14	1328.4	1365.46
IPI:IPI00168520.3	MATN2	Isoform 2 of Matrilin-2	66	49	C	1086.29	15554.3	1915.17	632.838	453.453	8292.77	7261.56	822.623	1092.55
IPI:IPI00304925.5	HSPA1A	Heat shock 70 kDa protein 1	6	106	C	2822.9	19883.8	4958.38	1494.94	1327.96	9475.35	10408.5	2258.47	2699.91
IPI:IPI00217143.3	SDHA	57 kDa protein	1871	2	C	271.591	415.343	476.935	133.33	138.261	198.582	216.761	240.51	236.425
IPI:IPI00743813.3	ASPM	Isoform 1 of Abnormal spindle-like microcephaly-associated protein	1724	1	C	28.1951	18.5058	49.4732	20.3127	7.88243	12.3344	6.17141	22.6967	26.7765
IPI:IPI00024933.3	RPL12	Isoform 1 of 60S ribosomal protein L12	1130	16	C	763.491	1148.51	1339.03	428.489	335.002	567.218	581.293	693.518	645.512
IPI:IPI00306332.4	RPL24	60S ribosomal protein L24	445	3	C	324.719	470.415	568.583	169.875	154.844	282.239	188.176	297.883	270.7
IPI:IPI00019997.1	LIN7C	Lin-7 homolog C	1199	2	C	217.645	350.399	380.905	111.08	106.565	187.44	162.959	180.057	200.848
IPI:IPI00005162.3	ARPC3	Actin-related protein 2/3 complex subunit 3	608	7	C	801.637	883.36	1401.57	386.316	415.321	400.104	483.256	747.992	653.583
IPI:IPI00220219.6	COPB2	Coatomer subunit beta'	39	7	C	484.971	624.307	847.748	240.745	244.226	294.59	329.717	446.31	401.438
IPI:IPI00003217.3	PSMB7	Proteasome subunit beta type-7	727	6	C	578.439	1064.76	1010.34	296.472	281.967	519.258	545.498	485.646	524.694
IPI:IPI00647650.3	EIF3H	Eukaryotic translation initiation factor 3, subunit 3 gamma, 40kDa, isoform CRA_b	899	6	C	506.249	943.689	883.078	279.175	227.074	502.423	441.266	436.961	446.117
IPI:IPI00005724.1	LANCL1	LanC-like protein 1	1564	2	C	28.4161	66.99	49.4844	14.6807	13.7354	52.8066	14.1834	25.2053	24.2791
IPI:IPI00011876.3	MTAP	cDNA FLJ59758, highly similar to S-methyl-5-thioadenosine phosphorylase	253	10	C	961.576	1056.17	1673.71	510.045	451.531	589.818	466.355	839.01	834.7
IPI:IPI00002203.6	BCCIP	Isoform 1 of BRCA2 and CDKN1A-interacting protein	645	9	C	396.841	1100.51	690.591	195.017	201.824	581.598	518.91	332.854	357.737
IPI:IPI00026530.4	LMAN1	Protein ERGIC-53	1372	7	C	256.24	408.973	445.659	120.808	135.432	204.551	204.422	218.333	227.326
IPI:IPI00012989.2	MAN2B1	Lysosomal alpha-mannosidase	1167	5	C	103.888	390.608	180.205	64.1068	39.7815	225.878	164.73	84.3332	95.8718
IPI:IPI00402454.3	LNP1	cDNA FLJ31758 fis, clone NT2RI2007589	1278	1	C	44.0568	55.6176	76.3157	22.297	21.7598	42.0214	13.5962	38.7184	37.5973
IPI:IPI00026781.2	FASN	Fatty acid synthase	38	44	C	3489.04	3690.3	6039.97	1603.48	1885.56	1898.62	1791.68	2991.59	3048.38
IPI:IPI00027087.1	L1CAM	Isoform 1 of Neural cell adhesion molecule L1	1629	2	C	80.7392	121.605	139.762	43.1048	37.6344	67.7392	53.8658	66.954	72.8077
IPI:IPI00023013.4	UTY	Isoform 1 of Histone demethylase UTY	1063	1	C	46.1366	116.9	79.8612	36.5568	9.57979	49.5452	67.355	32.4223	47.4389
IPI:IPI00021435.3	PSMC2	26S protease regulatory subunit 7	497	7	C	871.502	1585.56	1505.84	500.075	371.427	926.326	659.231	749.384	756.454
IPI:IPI00301528.3	SMOC2	Isoform 2 of SPARC-related modular calcium-binding protein 2	1363	5	C	159.731	556.669	274.74	85.4945	74.237	287.015	269.654	137.209	137.531
IPI:IPI00024107.1	SNCA	Isoform 1 of Alpha-synuclein	1115	2	C	360.389	160.824	619.477	168.922	191.467	76.6866	84.1372	327.382	292.095
IPI:IPI00026219.4	CPSF1	Cleavage and polyadenylation specificity factor subunit 1	1771	1	C	104.925	205.317	180.31	49.5662	55.3592	137.982	67.3349	78.3847	101.925
IPI:IPI00448751.4	KIAA1598	Isoform 3 of Shootin-1	746	7	C	611.903	1254.34	1050.71	318.821	293.082	689.817	564.523	510.001	540.712
IPI:IPI00218914.5	ALDH1A1	Retinal dehydrogenase 1	604	158	C	2540.51	37620.5	4351.54	1413.98	1126.53	18416.2	19204.3	1848.52	2503.02
IPI:IPI00027486.3	CEACAM5	Carcinoembryonic antigen-related cell adhesion molecule 5	1556	4	C	36.2468	561.613	61.999	17.0047	19.2421	266.478	295.135	23.0691	38.9299
IPI:IPI00001676.9	NPLOC4	Isoform 2 of Nuclear protein localization protein 4 homolog	1213	7	C	715.616	876.189	1223.67	348.676	366.94	417.402	458.787	628.494	595.179
IPI:IPI00219077.4	LTA4H	Isoform 1 of Leukotriene A-4 hydrolase	422	12	C	831.428	1890.95	1421.35	456.773	374.655	966.398	924.553	719.617	701.729
IPI:IPI00220644.8	PKM2	Isoform M1 of Pyruvate kinase isozymes M1/M2	234	171	C	10920.9	16759.5	18668.8	5678.68	5242.2	8683.78	8075.73	9560.29	9108.52
IPI:IPI00024157.1	FKBP3	FK506-binding protein 3	821	11	C	793.704	1344.66	1355.11	390.558	403.146	643.481	701.18	672.512	682.594
IPI:IPI00001611.1	IGF2	Isoform 1 of Insulin-like growth factor II	1389	1	C	92.1573	199.945	157.31	45.8069	46.3504	112.432	87.5127	79.811	77.4993
IPI:IPI00006052.3	PFDN2	Prefoldin subunit 2	1226	7	C	675.638	518.893	1153.02	261.045	414.593	236.124	282.769	642.204	510.818
IPI:IPI00015029.1	PTGES3	Prostaglandin E synthase 3	1026	8	C	742.569	865.483	1266.14	354.374	388.195	488.458	377.025	628.388	637.748
IPI:IPI00549725.6	PGAM1	Phosphoglycerate mutase 1	550	40	C	1623.24	2105.27	2761.8	851.57	771.672	958.83	1146.44	1405.77	1356.03
IPI:IPI00157144.2	GYS1	glycogen synthase 1 (muscle) isoform 2	1843	1	C	3.67199	7.63182	6.21312	0	3.67199	0	7.63182	3.856	2.35712
IPI:IPI00000013.1	CTSL2	Cathepsin L2	763	15	C	1268.56	1300.46	2146.31	575.931	692.632	693.914	606.547	1038.26	1108.05
IPI:IPI00472754.2	KIAA0319L	Isoform 3 of Uncharacterized protein KIAA0319-like	85	1	C	59.5729	100.189	100.781	25.4969	34.076	53.6062	46.5831	49.1554	51.6255
IPI:IPI00000875.7	EEF1G	cDNA FLJ56389, highly similar to Elongation factor 1-gamma	463	24	C	1667.44	4121.64	2817.84	874.212	793.227	2032.08	2089.56	1429.81	1388.03
IPI:IPI00024067.4	CLTC	Isoform 1 of Clathrin heavy chain 1	178	40	C	3272.95	3440.48	5526.8	1634.98	1637.97	1794.79	1645.69	2738.06	2788.74
IPI:IPI00030131.3	TMPO	Isoform Beta of Lamina-associated polypeptide 2, isoforms beta/gamma	509	18	C	815.88	859.475	1373.92	430.642	385.238	441.056	418.419	659.805	714.115
IPI:IPI00013468.1	BUB3	Mitotic checkpoint protein BUB3	1181	5	C	214.967	310.374	361.856	113.628	101.339	134.962	175.412	185.86	175.996
IPI:IPI00007765.5	HSPA9	Stress-70 protein, mitochondrial	6	17	C	1255.51	2842.11	2111.23	632.82	622.693	1513.32	1328.79	1039.93	1071.3
IPI:IPI00328753.1	KTN1	Isoform 1 of Kinectin	531	14	C	1675.8	2504.31	2813.71	876.577	799.221	1262.48	1241.83	1378.68	1435.03
IPI:IPI00296537.4	FBLN1	Isoform C of Fibulin-1	449	6	C	559.228	819.647	938.643	288.408	270.82	385.612	434.035	444.774	493.869
IPI:IPI00215965.2	HNRNPA1	Isoform A1-B of Heterogeneous nuclear ribonucleoprotein A1	1041	56	C	2605.64	4754.67	4361.33	1326.89	1278.75	2576.53	2178.14	2084.9	2276.43
IPI:IPI00306960.3	NARS	Asparaginyl-tRNA synthetase, cytoplasmic	544	8	C	343.423	937.091	573.78	171.913	171.51	454.411	482.68	300.411	273.369
IPI:IPI00554648.3	KRT8	Keratin, type II cytoskeletal 8	44	11	C	852.413	4149.19	1423.3	421.758	430.655	2215.67	1933.52	672.326	750.969
IPI:IPI00550917.3	TWF2	Twinfilin-2	790	10	C	679.4	659.309	1129.84	330.332	349.068	364.676	294.633	587.128	542.707
IPI:IPI00305692.5	TXNL1	Thioredoxin-like protein 1	319	6	C	742.488	1028.84	1234.39	387.431	355.057	624.677	404.16	599.789	634.602
IPI:IPI00001655.1	C16orf80	UPF0468 protein C16orf80	708	1	C	96.0806	102.037	159.579	45.0189	51.0617	64.2033	37.8333	75.5054	84.0738
IPI:IPI00296165.6	C1R	cDNA FLJ54471, highly similar to Complement C1r subcomponent	1264	8	C	593.27	830.247	984.771	305.92	287.35	413.118	417.129	467.468	517.303
IPI:IPI00844578.1	DHX9	ATP-dependent RNA helicase A	1582	1	C	27.3382	40.6601	45.3382	14.7784	12.5598	23.9204	16.7397	22.1487	23.1895
IPI:IPI00219913.1	USP14	Ubiquitin carboxyl-terminal hydrolase 14	661	15	C	1048.37	1105.42	1736.29	534.919	513.446	541.934	563.485	886.159	850.135
IPI:IPI00643567.2	CAP1	Adenylyl cyclase-associated protein	313	2	C	183.173	192.7	303.212	89.7771	93.3962	95.1512	97.5489	156.974	146.238
IPI:IPI00289819.4	IGF2R	Cation-independent mannose-6-phosphate receptor	168	26	C	1494.05	5143.47	2469.56	783.274	710.775	2594.42	2549.05	1168.34	1301.22
IPI:IPI00027412.4	CEACAM6	Carcinoembryonic antigen-related cell adhesion molecule 6	1225	5	C	123.452	503.828	202.772	54.5113	68.9409	265.135	238.693	94.3201	108.452
IPI:IPI00376394.4	QSOX2	Sulfhydryl oxidase 2	323	16	C	740.784	2694.26	1216.25	397.259	343.525	1340.78	1353.48	603.725	612.528
IPI:IPI00033025.8	2015-09-07	Isoform 1 of Septin-7	11	15	C	1311.58	1900.82	2152.81	645.503	666.08	899.384	1001.44	1094.31	1058.5
IPI:IPI00641829.5	BAT1	Isoform 2 of Spliceosome RNA helicase BAT1	454	20	C	1142.53	2812	1874.2	621.048	521.482	1510.49	1301.51	937.391	936.806
IPI:IPI00019376.7	2015-09-11	cDNA FLJ53374, highly similar to Septin-11	11	11	C	951.734	1115.91	1558.81	492.354	459.38	526.991	588.917	799.363	759.444
IPI:IPI00333776.6	NRCAM	Isoform 1 of Neuronal cell adhesion molecule	104	65	C	3347.69	8467.45	5481.64	1742.98	1604.71	4584.4	3883.05	2609.85	2871.79
IPI:IPI00384643.2	TP53I3	Isoform 1 of Putative quinone oxidoreductase	1676	1	C	92.8997	107.85	151.97	51.2402	41.6595	58.6148	49.2355	75.6161	76.3541
IPI:IPI00218693.8	APRT	Adenine phosphoribosyltransferase	944	4	C	147.841	503.08	240.879	77.4053	70.4358	233.711	269.369	124.523	116.356
IPI:IPI00033102.1	CHIA	Isoform 1 of Acidic mammalian chitinase	1054	1	C	103.434	373.04	168.484	48.6352	54.7993	131.55	241.49	82.0817	86.4027
IPI:IPI00011996.5	UBE2Z	Isoform 1 of Ubiquitin-conjugating enzyme E2 Z	1776	1	C	22.4642	37.7335	36.5063	10.8207	11.6435	18.8776	18.8559	17.7817	18.7246
IPI:IPI00303482.6	FGL1	Fibrinogen-like protein 1 precursor	846	35	C	298.473	8667.41	484.915	172.464	126.009	4367.27	4300.14	173.116	311.799
IPI:IPI00410324.2	LSM12	Isoform 1 of Protein LSM12 homolog	1020	2	C	201.792	169.376	327.832	86.2939	115.498	82.9933	86.3828	163.875	163.957
IPI:IPI00183750.6	MAMDC2	Isoform 1 of MAM domain-containing protein 2	320	19	C	859.577	2915.65	1395.99	456.333	403.244	1294.59	1621.06	717.892	678.094
IPI:IPI00013917.3	RPS12	40S ribosomal protein S12	1024	11	C	1338.74	1051.43	2167.45	584.568	754.167	495.838	555.589	1138.3	1029.15
IPI:IPI00029400.2	ZRANB2	Isoform 1 of Zinc finger Ran-binding domain-containing protein 2	780	1	C	122.277	169.604	197.73	65.4519	56.8255	110.027	59.5773	96.6509	101.079
IPI:IPI00014808.1	PAFAH1B3	Platelet-activating factor acetylhydrolase IB subunit gamma	455	4	C	191.202	262.335	309.174	100.663	90.5388	138.566	123.769	160.873	148.301
IPI:IPI00304612.9	RPL13A	60S ribosomal protein L13a	1727	1	C	244.012	340.728	394.478	128.182	115.83	156.803	183.925	195.964	198.514
IPI:IPI00011578.1	NPTN	Isoform 1 of Neuroplastin	99	2	C	121.716	145.014	196.481	63.9201	57.7957	78.5885	66.4259	104.978	91.5033
IPI:IPI00022143.3	FAM62A	Isoform 1 of Extended synaptotagmin-1	1705	1	C	163.296	362.128	263.448	105.931	57.3646	163.612	198.516	125.765	137.683
IPI:IPI00550746.4	NUDC	Nuclear migration protein nudC	869	26	C	2592.94	4466.37	4176.72	1323.35	1269.59	2252.13	2214.24	2006.35	2170.37
IPI:IPI00020012.2	APLP1	Amyloid-like protein 1	73	18	C	1263.12	1425.31	2034.25	649.93	613.195	751.714	673.599	1010.51	1023.74
IPI:IPI00220637.5	SARS	Seryl-tRNA synthetase, cytoplasmic	1169	12	C	405.819	818.829	652.93	206.749	199.07	425.902	392.927	345.123	307.807
IPI:IPI00298347.1	PTPN11	Isoform 2 of Tyrosine-protein phosphatase non-receptor type 11	1496	5	C	391.498	768.924	629.529	207.444	184.054	405.985	362.939	301.466	328.063
IPI:IPI00009659.3	RPRD1B	Regulation of nuclear pre-mRNA domain-containing protein 1B	555	8	C	419.888	753.487	672.956	221.685	198.203	384.776	368.711	346.887	326.069
IPI:IPI00465054.2	THUMPD1	Putative uncharacterized protein DKFZp686C1054	284	3	C	328.802	531.116	526.286	164.116	164.686	230.69	300.426	273.739	252.547
IPI:IPI00737372.1	LOC643287	similar to prothymosin alpha	31	3	C	136.835	160.604	218.575	94.3948	42.4405	102.855	57.7491	112.816	105.759
IPI:IPI00022442.2	NDUFAB1	Acyl carrier protein, mitochondrial	1704	1	C	165.843	230.63	263.626	82.8925	82.95	151.212	79.4182	117.017	146.609
IPI:IPI00179589.4	MTPN	14 kDa protein	1093	3	C	423.833	621.76	673.029	190.028	233.805	309.685	312.075	347.471	325.558
IPI:IPI00220014.2	IDI1	isopentenyl-diphosphate delta isomerase	301	1	C	44.1296	62.108	70.0528	22.9042	21.2254	23.4586	38.6494	36.4856	33.5672
IPI:IPI00031420.3	UGDH	UDP-glucose 6-dehydrogenase	799	1	C	18.9746	39.0312	30.0957	9.35505	9.61954	22.5629	16.4683	15.7515	14.3442
IPI:IPI00169383.3	PGK1	Phosphoglycerate kinase 1	141	137	C	7542.59	21831.2	11954.5	3781.83	3760.76	10713.6	11117.6	5905.11	6049.36
IPI:IPI00290460.3	EIF3G	Eukaryotic translation initiation factor 3 subunit G	1138	8	C	601.05	1252.66	952.431	320.351	280.699	662.681	589.984	463.054	489.377
IPI:IPI00005159.3	ACTR2	Actin-related protein 2	174	8	C	866.149	1379.59	1369.7	461.904	404.245	721.421	658.169	688.241	681.458
IPI:IPI00025974.3	CHMP4B	Charged multivesicular body protein 4b	1062	6	C	548.245	821.522	866.705	261.228	287.017	431.084	390.438	414.468	452.237
IPI:IPI00442073.5	CSRP1	Cysteine and glycine-rich protein 1	1339	15	C	1243.53	3663.3	1965.65	616.717	626.812	1870.13	1793.17	949.508	1016.14
IPI:IPI00220503.9	DCTN2	dynactin 2	719	18	C	1557.31	1383.81	2456.81	790.447	766.859	697.415	686.398	1288.52	1168.29
IPI:IPI00871535.1	SPTAN1	Isoform 2 of Spectrin alpha chain, brain	78	161	C	15966.1	13166.7	25182.8	7898.9	8067.25	6210.4	6956.3	12382.3	12800.5
IPI:IPI00398922.4	PPP1R14B	Protein phosphatase 1 regulatory subunit 14B	1158	4	C	272.157	96.2352	428.564	118.688	153.469	39.9147	56.3205	229.383	199.181
IPI:IPI00005161.3	ARPC2	Actin-related protein 2/3 complex subunit 2	979	9	C	643.825	829.206	1013.33	330.829	312.996	376.629	452.577	536.717	476.613
IPI:IPI00000877.1	HYOU1	Hypoxia up-regulated protein 1	97	40	C	3312.01	1982.5	5210.52	1646.91	1665.1	930.733	1051.77	2607.25	2603.27
IPI:IPI00010133.3	CORO1A	Coronin-1A	100	11	C	1225.74	1484.52	1927.8	615.689	610.046	761.423	723.101	981.567	946.231
IPI:IPI00305833.3	SMU1	WD40 repeat-containing protein SMU1	1886	1	C	29.3169	54.1601	46.0569	16.2672	13.0497	22.255	31.9051	24.8652	21.1917
IPI:IPI00182293.6	GUK1	Guanylate kinase	726	1	C	12.6448	15.2015	19.8626	7.97732	4.66749	9.57077	5.63072	7.88428	11.9783
IPI:IPI00004838.2	CRK	Isoform Crk-II of Proto-oncogene C-crk	516	8	C	581.806	1037.02	913.77	285.593	296.213	518.724	518.295	428.459	485.311
IPI:IPI00926796.1	PLOD3	Protein	793	3	C	25.0652	76.5819	39.3442	19.0108	6.05444	54.6293	21.9526	17.86	21.4842
IPI:IPI00011913.1	HNRNPA0	Heterogeneous nuclear ribonucleoprotein A0	1081	1	C	71.0494	96.0561	111.376	37.9167	33.1327	58.366	37.6901	54.3519	57.0245
IPI:IPI00749429.1	TTYH3	Isoform 1 of Protein tweety homolog 3	577	3	C	165.854	45.5872	259.912	86.7714	79.0825	20.5287	25.0585	117.969	141.943
IPI:IPI00011229.1	CTSD	Cathepsin D	409	57	C	2197.87	10317	3432.96	1220.39	977.479	5100.73	5216.31	1595.3	1837.66
IPI:IPI00100796.4	CHMP5	Charged multivesicular body protein 5	976	2	C	251.271	186.44	391.416	127.233	124.038	84.7752	101.665	195.049	196.367
IPI:IPI00005614.6	SPTBN1	Isoform Long of Spectrin beta chain, brain 1	462	52	C	4732.4	3578.1	7366.28	2372.88	2359.52	1933.07	1645.03	3636.6	3729.68
IPI:IPI00103175.1	CANT1	Isoform 1 of Soluble calcium-activated nucleotidase 1	5	33	C	1556.34	2998.96	2417.99	754.526	801.811	1568.2	1430.76	1161.91	1256.08
IPI:IPI00025277.5	PDCD6	Programmed cell death protein 6	363	6	C	612.477	1248.36	951.177	316.874	295.603	628.724	619.632	461.105	490.072
IPI:IPI00025846.2	DSC2	cDNA FLJ55716, highly similar to Desmocollin-2	824	12	C	856.019	651.995	1328.97	398.383	457.636	374.457	277.538	629.507	699.459
IPI:IPI00004845.4	NIPSNAP3A	Protein NipSnap homolog 3A	1709	1	C	28.5748	56.5249	44.3579	18.7157	9.85912	32.772	23.7529	21.0908	23.2671
IPI:IPI00334282.2	FAM3C	Protein FAM3C	441	17	C	965.83	2267.14	1498.25	487.441	478.389	1190.39	1076.75	694.263	803.988
IPI:IPI00000581.6	OTUB1	cDNA FLJ56307, highly similar to Ubiquitin thioesterase protein OTUB1	274	13	C	985.523	754.529	1524.37	461.878	523.645	396.368	358.161	800.334	724.038
IPI:IPI00100197.3	NSFL1C	Isoform 1 of NSFL1 cofactor p47	305	17	C	1452.05	1505	2244.74	659.646	792.408	751.837	753.159	1066.48	1178.26
IPI:IPI00218465.1	PLAA	Phospholipase A-2-activating protein	429	1	C	5.29609	9.8057	8.18535	0	5.29609	4.80106	5.00464	4.13583	4.04952
IPI:IPI00016006.2	GPHN	Isoform 1 of Gephyrin	22	4	C	272.806	1239.37	421.346	146.482	126.324	701.007	538.367	197.451	223.895
IPI:IPI00293655.3	DDX1	ATP-dependent RNA helicase DDX1	530	7	C	746.7	1533.77	1152.62	410.455	336.245	860.711	673.062	562.955	589.666
IPI:IPI00007943.1	STAMBP	STAM-binding protein	1785	2	C	82.6814	138.276	127.622	39.0113	43.6701	53.9003	84.3759	60.5324	67.0893
IPI:IPI00300333.4	PAF1	Isoform 1 of RNA polymerase II-associated factor 1 homolog	1515	2	C	159.949	202.598	246.715	75.0882	84.8607	111.753	90.8451	121.892	124.823
IPI:IPI00554538.5	TPP1	Putative uncharacterized protein TPP1	833	19	C	946.58	2300.47	1459.73	498.08	448.5	1065.29	1235.18	689.83	769.902
IPI:IPI00219525.1	PGD	6-phosphogluconate dehydrogenase, decarboxylating	354	23	C	1283.53	4281.33	1978.64	623.449	660.076	1871.26	2410.07	991.514	987.125
IPI:IPI00021187.4	RUVBL1	Isoform 1 of RuvB-like 1	514	18	C	1010.34	3084.45	1557.47	527.228	483.108	1731.31	1353.14	765.121	792.344
IPI:IPI00022774.3	VCP	Transitional endoplasmic reticulum ATPase	389	113	C	8445.34	8303.56	12989.2	4286.78	4158.56	4314.6	3988.96	6465.55	6523.65
IPI:IPI00299033.1	KPNA3	Importin subunit alpha-3	666	2	C	33.4062	42.4863	51.3734	17.2927	16.1135	25.1227	17.3636	26.3001	25.0733
IPI:IPI00014197.2	CDV3	Isoform 1 of Protein CDV3 homolog	1218	5	C	509.58	439.043	783.165	197.824	311.756	220.204	218.839	376.124	407.041
IPI:IPI00002406.2	BCAM	Lutheran blood group glycoprotein	191	66	C	1662.96	13671.9	2553.92	993.277	669.686	7261.48	6410.38	1093.68	1460.24
IPI:IPI00414127.3	RANBP1	Ran-specific GTPase-activating protein	822	7	C	623.475	600.095	956.258	255.501	367.974	253.334	346.761	524.091	432.167
IPI:IPI00013891.1	TRA2A	Isoform Long of Transformer-2 protein homolog alpha	605	2	C	142.951	246.991	218.755	89.9077	53.0435	156.302	90.6891	102.326	116.429
IPI:IPI00006907.1	C12orf5	Probable fructose-2,6-bisphosphatase TIGAR	1195	3	C	59.4498	114.725	90.8918	35.4127	24.0371	61.3147	53.4101	44.8209	46.0709
IPI:IPI00102069.5	EIF3M	Eukaryotic translation initiation factor 3 subunit M	1624	2	C	189.313	298.902	289.362	108.491	80.8224	151.448	147.454	160.348	129.014
IPI:IPI00376005.2	EIF5A	Isoform 2 of Eukaryotic translation initiation factor 5A-1	1079	23	C	1666.62	1499.11	2546.75	703.327	963.29	765.515	733.59	1331.53	1215.22
IPI:IPI00163849.2	EPS15L1	cDNA FLJ60624, highly similar to Epidermal growth factor receptor substrate 15-like 1	989	3	C	76.6781	212.752	116.938	40.5483	36.1298	116.452	96.2999	53.4138	63.5245
IPI:IPI00012442.1	G3BP1	Ras GTPase-activating protein-binding protein 1	1055	6	C	450.762	585.973	685.565	228.687	222.075	290.102	295.871	338.206	347.359
IPI:IPI00305010.3	CPPED1	Isoform 1 of Calcineurin-like phosphoesterase domain-containing protein 1	1378	1	C	97.07	323.736	147.622	48.2745	48.7955	176.555	147.181	69.699	77.9226
IPI:IPI00018188.3	NECAP2	Isoform 1 of Adaptin ear-binding coat-associated protein 2	42	2	C	87.1181	99.3807	132.36	52.5984	34.5197	60.2621	39.1186	66.004	66.3558
IPI:IPI00218474.5	ENO3	Beta-enolase	140	20	C	708.04	1481.27	1074.45	403.831	304.209	777.074	704.193	530.763	543.685
IPI:IPI00299299.3	HSPA13	Heat shock 70 kDa protein 13	1534	11	C	1472.51	2485.6	2227.98	810.687	661.827	1239.93	1245.67	1087.19	1140.79
IPI:IPI00291922.2	PSMA5	Proteasome subunit alpha type-5	411	14	C	975.68	1676.24	1475.56	494.531	481.149	797.705	878.537	731.486	744.078
IPI:IPI00008569.1	YKT6	Synaptobrevin homolog YKT6	146	4	C	823.557	860.616	1245.3	418.277	405.28	466.324	394.292	596.677	648.621
IPI:IPI00220766.5	GLO1	Lactoylglutathione lyase	840	7	C	1228.64	590.179	1856.63	518.052	710.584	293.597	296.582	1029.84	826.786
IPI:IPI00479186.7	PKM2	Isoform M2 of Pyruvate kinase isozymes M1/M2	234	16	C	444.669	655.682	671.45	219.427	225.242	319.212	336.47	341.902	329.548
IPI:IPI00037619.4	RPL39P5	Putative 60S ribosomal protein L39-like 5	1743	1	C	67.0834	87.9084	101.229	38.3223	28.7611	47.1164	40.792	52.7589	48.47
IPI:IPI00217477.5	HMGB3	High mobility group protein B3	1016	23	C	1135.24	4356.63	1709.52	519.299	615.936	1909.4	2447.23	825.945	883.578
IPI:IPI00329332.1	STX12	Syntaxin-12	1741	1	C	13.7767	14.1549	20.6981	5.09547	8.68123	7.88109	6.2738	10.545	10.1531
IPI:IPI00219604.3	MAP2K1	Dual specificity mitogen-activated protein kinase kinase 1	1561	3	C	137.915	150.793	206.519	73.7842	64.1306	78.6012	72.1915	106.541	99.9775
IPI:IPI00004047.1	EXT2	Isoform 1 of Exostosin-2	1490	1	C	9.33623	25.1173	13.9592	4.43671	4.89952	14.3859	10.7314	6.7244	7.2348
IPI:IPI00329331.6	UGP2	Isoform 1 of UTP--glucose-1-phosphate uridylyltransferase	1209	8	C	747.8	1286.66	1117.38	486.631	261.169	744.865	541.795	559.917	557.467
IPI:IPI00306043.1	YTHDF2	Isoform 1 of YTH domain family protein 2	1027	1	C	154.515	135.97	230.682	81.7342	72.7812	80.6678	55.3021	112.84	117.842
IPI:IPI00021840.1	RPS6	40S ribosomal protein S6	942	9	C	998.481	1338.19	1489.51	547.039	451.442	714.593	623.597	790.27	699.237
IPI:IPI00604756.2	NRBP1	Nuclear receptor-binding protein	774	4	C	378.364	304.466	563.838	206.598	171.766	161.117	143.349	278.575	285.263
IPI:IPI00465248.5	ENO1	Isoform alpha-enolase of Alpha-enolase	140	195	C	9587.34	16660.6	14247.5	4891.69	4695.65	8122.08	8538.52	7130.72	7116.83
IPI:IPI00552671.2	PLXNA1	Plexin-A1	491	3	C	228.14	310.894	338.785	126.411	101.729	148.979	161.915	162.374	176.411
IPI:IPI00010333.1	MDK	Midkine	879	6	C	126.483	1643.62	187.684	73.7819	52.7008	752.759	890.859	87.6818	100.002
IPI:IPI00180128.4	BZW1	Isoform 2 of Basic leucine zipper and W2 domain-containing protein 1	260	3	C	627.738	831.133	930.603	371.381	256.357	470.846	360.287	479.494	451.109
IPI:IPI00220402.3	PPP1R2	Protein phosphatase inhibitor 2	1440	1	C	132.719	149.513	196.316	63.5506	69.1682	89.5466	59.9663	100.236	96.0803
IPI:IPI00000816.1	YWHAE	14-3-3 protein epsilon	43	54	C	6481.81	6584.91	9564.54	3058.92	3422.89	3281.26	3303.65	5231.23	4333.31
IPI:IPI00003479.3	MAPK1	Mitogen-activated protein kinase 1	500	3	C	491.401	804.694	724.339	253.844	237.557	344.375	460.319	377.054	347.285
IPI:IPI00303174.1	HGD	Homogentisate 1,2-dioxygenase	892	1	C	104.502	163.805	153.991	52.6561	51.8455	81.7744	82.0301	78.758	75.2332
IPI:IPI00015018.1	PPA1	Inorganic pyrophosphatase	101	40	C	3282.87	2712.36	4836.48	1584.52	1698.35	1399.16	1313.2	2457.41	2379.07
IPI:IPI00295851.4	COPB1	Coatomer subunit beta	1781	1	C	12.0705	11.3277	17.7816	4.57664	7.4939	8.14515	3.18255	9.07486	8.70679
IPI:IPI00646304.4	PPIB	Peptidyl-prolyl cis-trans isomerase B	351	31	C	3434.78	4209.23	5048.15	1930.43	1504.35	1977.81	2231.42	2552.84	2495.31
IPI:IPI00289758.6	CAPN2	Calpain-2 catalytic subunit	1100	9	C	960.295	1085.99	1407.7	518.566	441.729	545.913	540.074	732.845	674.852
IPI:IPI00029012.1	EIF3A	Eukaryotic translation initiation factor 3 subunit A	282	24	C	2147.99	2076.06	3141.18	1119.5	1028.49	1180.82	895.239	1580.92	1560.26
IPI:IPI00220797.1	ENSA	Isoform 2 of Alpha-endosulfine	1107	1	C	51.7239	38.7987	75.4648	18.6317	33.0922	13.6836	25.1151	38.264	37.2008
IPI:IPI00004353.1	GTF2A2	Transcription initiation factor IIA subunit 2	427	1	C	167.257	181.984	243.449	74.6146	92.6422	101.198	80.7859	126.766	116.683
IPI:IPI00024913.2	C21orf33	Isoform Long of ES1 protein homolog, mitochondrial	1466	5	C	219.071	384.153	318.852	132.009	87.0617	269.297	114.856	159.184	159.668
IPI:IPI00027078.3	CPD	Carboxypeptidase D	736	16	C	1499.46	4266.28	2182.16	812.436	687.022	2262.62	2003.66	1052.7	1129.46
IPI:IPI00219871.5	LSM8	U6 snRNA-associated Sm-like protein LSm8	248	8	C	288.69	383.881	419.824	142.535	146.155	201.506	182.375	201.569	218.255
IPI:IPI00010120.4	CTBP2	Isoform 1 of C-terminal-binding protein 2	1089	2	C	216.089	351.468	313.999	105.916	110.173	202.635	148.833	165.29	148.709
IPI:IPI00012833.1	PPP4C	Serine/threonine-protein phosphatase 4 catalytic subunit	1829	1	C	69.1582	80.7426	100.344	31.1251	38.0331	32.9809	47.7617	49.3545	50.9897
IPI:IPI00010415.2	ACOT7	Isoform 1 of Cytosolic acyl coenzyme A thioester hydrolase	115	8	C	535.404	1311.8	775.341	292.11	243.294	742.309	569.495	384.808	390.533
IPI:IPI00021808.3	HARS	Histidyl-tRNA synthetase, cytoplasmic	684	9	C	1183.75	1485.21	1713.83	613.771	569.983	722.247	762.961	849.022	864.808
IPI:IPI00306280.3	DENR	Density-regulated protein	1628	3	C	472.95	428.43	684.352	220.443	252.507	221.432	206.998	341.759	342.593
IPI:IPI00007853.1	IFI30	Gamma-interferon-inducible lysosomal thiol reductase	861	9	C	342.218	1716.88	493.257	191.646	150.572	938.518	778.364	229.768	263.489
IPI:IPI00163207.1	PGLYRP2	Isoform 1 of N-acetylmuramoyl-L-alanine amidase	1098	1	C	25.1572	36.0847	36.2086	13.2907	11.8665	15.0094	21.0753	21.8941	14.3145
IPI:IPI00011268.2	RALY	RNA binding protein, autoantigenic (HnRNP-associated with lethal yellow homolog (Mouse)), isoform CRA_a (Fragment)	130	4	C	422.384	1478.77	606.723	244.166	178.218	788.909	689.859	300.743	305.98
IPI:IPI00031558.3	NUDT9	Isoform 1 of ADP-ribose pyrophosphatase, mitochondrial	1639	1	C	101.362	107.194	145.478	44.2402	57.1218	62.1968	44.9971	75.1252	70.3524
IPI:IPI00219526.6	PGM1	Isoform 1 of Phosphoglucomutase-1	206	7	C	691.011	1102.97	989.924	377.324	313.687	595.821	507.153	484.453	505.471
IPI:IPI00027175.1	SRI	Sorcin	570	1	C	146.404	108.308	209.098	74.8555	71.5489	53.1286	55.1797	110.934	98.164
IPI:IPI00293857.1	ARRB1	Isoform 1A of Beta-arrestin-1	1866	1	C	16.8023	115.935	23.9824	7.35043	9.4519	56.3594	59.5753	11.3756	12.6068
IPI:IPI00550451.1	PPP1CA	Serine/threonine-protein phosphatase PP1-alpha catalytic subunit	386	3	C	220.106	418.222	313.662	119.337	100.769	213.604	204.618	156.576	157.086
IPI:IPI00215715.3	CAMK2A	Isoform A of Calcium/calmodulin-dependent protein kinase type II alpha chain	1799	1	C	28.6475	28.2072	40.8031	14.9279	13.7196	15.9642	12.243	19.6079	21.1952
IPI:IPI00013949.1	SGTA	Small glutamine-rich tetratricopeptide repeat-containing protein alpha	396	4	C	542.017	400.138	771.706	253.488	288.529	196.061	204.077	435.646	336.06
IPI:IPI00024320.1	RBM3	Putative RNA-binding protein 3	593	2	C	119.978	169.032	170.415	57.9348	62.0429	112.031	57.001	84.4531	85.9617
IPI:IPI00301434.4	BOLA2	BolA-like protein 2	953	7	C	240.944	1070.6	342.108	117.658	123.286	550.514	520.086	169.914	172.194
IPI:IPI00024821.1	PSMD14	26S proteasome non-ATPase regulatory subunit 14	768	1	C	139.109	225.375	197.388	79.6653	59.4442	100.118	125.257	100.104	97.2839
IPI:IPI00299738.1	PCOLCE	Procollagen C-endopeptidase enhancer 1	750	2	C	135.116	239.221	191.551	85.6925	49.4234	137.724	101.497	85.5337	106.017
IPI:IPI00217345.1	B3GNT2	Isoform 2 of UDP-GlcNAc:betaGal beta-1,3-N-acetylglucosaminyltransferase 2	1714	2	C	157.845	267.189	223.647	79.7564	78.089	136.04	131.149	113.605	110.042
IPI:IPI00465439.5	ALDOA	Fructose-bisphosphate aldolase A	109	122	C	5539.42	10390.8	7834.18	2860.03	2679.39	5746.28	4644.56	3806.4	4027.78
IPI:IPI00186460.7	COL2A1	Isoform 1 of Collagen alpha-1(II) chain	1387	3	C	142.219	1077.59	200.621	82.2186	60	652.8	424.793	93.775	106.846
IPI:IPI00013698.2	ASAH1	Isoform 1 of Acid ceramidase	1208	4	C	215.566	847.581	302.817	100.167	115.399	350.975	496.606	141.039	161.778
IPI:IPI00296337.2	PRKDC	Isoform 1 of DNA-dependent protein kinase catalytic subunit	747	2	C	71.5277	100.163	100.37	38.3632	33.1645	65.17	34.9929	48.7129	51.6571
IPI:IPI00011126.6	PSMC1	26S protease regulatory subunit 4	397	12	C	1472.11	2189.28	2064.88	844.315	627.796	1200.43	988.853	1044.38	1020.5
IPI:IPI00015947.5	DNAJB1	DnaJ homolog subfamily B member 1	1262	2	C	331.937	570.223	465.325	159.451	172.486	301.782	268.441	228.637	236.688
IPI:IPI00256861.4	MACF1	Isoform 2 of Microtubule-actin cross-linking factor 1, isoforms 1/2/3/5	506	7	C	675.38	1053.75	946.614	365.106	310.274	638.573	415.175	460.287	486.327
IPI:IPI00022694.3	PSMD4	Isoform Rpn10A of 26S proteasome non-ATPase regulatory subunit 4	1538	5	C	379.003	536.188	531.126	177.638	201.365	268.061	268.127	260.507	270.619
IPI:IPI00008274.7	CAP1	Isoform 1 of Adenylyl cyclase-associated protein 1	313	47	C	5961.38	6231.61	8337.41	3023.58	2937.8	2957.39	3274.22	4152.11	4185.3
IPI:IPI00028091.3	ACTR3	Actin-related protein 3	247	18	C	1453.95	2258.09	2031.33	715.866	738.081	1049.75	1208.34	1043.08	988.25
IPI:IPI00009844.1	GMPR2	GMP reductase 2	1370	2	C	140.739	252.051	196.298	85.7819	54.9572	150.875	101.176	99.2691	97.0286
IPI:IPI00439446.2	MAN1A1	Mannosidase, alpha, class 1A, member 1, isoform CRA_a	1420	1	C	11.3815	33.6328	15.8677	7.68043	3.70104	22.8423	10.7905	7.42877	8.43894
IPI:IPI00843975.1	EZR	Ezrin	175	37	C	2078.3	2923.68	2895.3	1121.43	956.869	1443.75	1479.93	1438.27	1457.03
IPI:IPI00292059.2	NUP153	Nuclear pore complex protein Nup153	1350	1	C	38.524	40.1032	53.6512	21.488	17.036	20.612	19.4912	27.0277	26.6235
IPI:IPI00025491.1	EIF4A1	Eukaryotic initiation factor 4A-I	744	31	C	2758.16	4250.9	3834.43	1736.26	1021.9	2335.63	1915.27	1952.13	1882.3
IPI:IPI00023673.1	LGALS3BP	Galectin-3-binding protein	45	135	C	5880.87	12380.4	8174.92	3058.42	2822.45	6446.24	5934.15	3940.71	4234.21
IPI:IPI00293748.3	MINPP1	Isoform 1 of Multiple inositol polyphosphate phosphatase 1	985	3	C	142.467	121.63	197.993	79.3043	63.1628	48.3782	73.2516	100.308	97.6848
IPI:IPI00000634.1	CCDC6	Coiled-coil domain-containing protein 6	558	3	C	343.067	301.231	476.514	165.007	178.06	171.348	129.883	238.101	238.413
IPI:IPI00005490.1	GOLPH3	Golgi phosphoprotein 3	51	1	C	56.287	44.6427	78.124	34.719	21.568	24.6764	19.9663	44.1633	33.9607
IPI:IPI00006167.1	PPM1G	Protein phosphatase 1G	410	25	C	2572.21	1743.34	3561.53	1461.61	1110.6	882.926	860.409	1757.45	1804.08
IPI:IPI00221354.1	FUS	Isoform Short of RNA-binding protein FUS	1184	3	C	264.179	333.354	365.548	126.129	138.05	145.076	188.278	179.664	185.884
IPI:IPI00419473.5	BTF3	Isoform 2 of Transcription factor BTF3	1596	8	C	342.17	364.854	472.977	148.884	193.286	169.465	195.389	240.594	232.383
IPI:IPI00063048.6	ST6GAL2	Isoform 2 of Beta-galactoside alpha-2,6-sialyltransferase 2	1539	4	C	89.2369	836.789	122.956	54.0776	35.1593	417.14	419.649	53.3471	69.6094
IPI:IPI00185374.4	PSMD12	26S proteasome non-ATPase regulatory subunit 12	983	1	C	45.6439	72.6421	62.8382	21.9913	23.6526	33.3259	39.3162	30.2156	32.6226
IPI:IPI00554711.3	JUP	Junction plakoglobin	90	1	C	135.855	301.538	186.985	82.1585	53.6964	186.308	115.23	87.2235	99.7611
IPI:IPI00009315.6	ACBD3	Golgi resident protein GCP60	1242	1	C	140.218	196.701	192.828	66.8471	73.3707	94.8432	101.858	94.3978	98.4298
IPI:IPI00022810.1	CTSC	Dipeptidyl-peptidase 1	428	12	C	1068.87	861.047	1469.25	525.496	543.373	420.404	440.643	719.274	749.973
IPI:IPI00297124.2	IL6ST	Isoform 1 of Interleukin-6 receptor subunit beta	635	3	C	369.39	716.933	504.351	198.523	170.867	393.043	323.89	243.692	260.659
IPI:IPI00010471.5	LCP1	Plastin-2	512	9	C	1146.39	1899.07	1561.15	618.906	527.486	990.451	908.619	745.465	815.688
IPI:IPI00010130.3	GLUL	Glutamine synthetase	164	16	C	1408.04	3000.78	1911.93	699.743	708.294	1603.67	1397.11	979.508	932.417
IPI:IPI00438229.2	TRIM28	Isoform 1 of Transcription intermediary factor 1-beta	216	24	C	1296.2	3472.49	1758.74	651.87	644.332	1777.37	1695.12	838.497	920.247
IPI:IPI00414554.5	ARPC5L	Actin-related protein 2/3 complex subunit 5-like protein	277	6	C	337.566	538.781	455.051	152.672	184.894	324.008	214.773	231.456	223.595
IPI:IPI00005657.1	PFDN6	Prefoldin subunit 6	1216	5	C	569.76	324.312	765.677	204.608	365.152	154.333	169.979	429.595	336.082
IPI:IPI00000137.1	GNPTG	N-acetylglucosamine-1-phosphotransferase subunit gamma	1876	1	C	22.7642	44.773	30.5825	12.9019	9.86228	29.6048	15.1682	12.5413	18.0412
IPI:IPI00011592.3	DYNC1LI2	Cytoplasmic dynein 1 light intermediate chain 2	1607	2	C	166.776	194.758	223.802	82.1791	84.5969	104.397	90.361	112.483	111.319
IPI:IPI00296913.1	NUDT5	ADP-sugar pyrophosphatase	1203	9	C	1089.8	1129.05	1458.9	497.555	592.243	550.833	578.221	746.967	711.933
IPI:IPI00220373.5	IDE	Insulin-degrading enzyme	281	2	C	118.606	183.304	158.217	70.9838	47.6219	115.847	67.4568	78.0738	80.1434
IPI:IPI00156171.2	ENPP2	Isoform 1 of Ectonucleotide pyrophosphatase/phosphodiesterase family member 2	28	16	C	491.032	3399.33	654.684	273.945	217.087	1471.1	1928.23	307.914	346.77
IPI:IPI00456969.1	DYNC1H1	Cytoplasmic dynein 1 heavy chain 1	1546	3	C	278.138	188.711	370.244	113.299	164.839	95.2652	93.4456	182.262	187.982
IPI:IPI00008485.1	ACO1	Cytoplasmic aconitate hydratase	1446	2	C	367.403	645.511	488.794	226.455	140.948	411.638	233.873	242.161	246.633
IPI:IPI00001431.1	PCDHB3	Protocadherin beta-3	37	7	C	790.042	1477.58	1049.23	449.327	340.715	693.02	784.558	490.079	559.149
IPI:IPI00291510.3	IMPDH2	Inosine-5'-monophosphate dehydrogenase 2	947	7	C	506.087	959.353	671.86	255.149	250.938	466.621	492.732	333.157	338.703
IPI:IPI00299149.1	SUMO2	Small ubiquitin-related modifier 2	1114	8	C	980.44	777.79	1299.64	446.262	534.178	377.378	400.412	699.037	600.604
IPI:IPI00010157.1	MAT2A	S-adenosylmethionine synthetase isoform type-2	998	3	C	350.701	333.593	463.011	178.453	172.248	162.647	170.946	234.329	228.682
IPI:IPI00009949.2	PSMF1	Proteasome inhibitor PI31 subunit	527	3	C	265.896	239.003	350.836	130.126	135.77	112.588	126.415	170.496	180.34
IPI:IPI00028931.2	DSG2	Desmoglein-2	123	57	C	4892.49	6101.67	6437.96	2428.22	2464.27	3041.74	3059.93	3056.43	3381.53
IPI:IPI00220740.1	NPM1	Isoform 2 of Nucleophosmin	888	42	C	3413.42	6791.58	4486.02	1578.19	1835.23	3570.55	3221.03	2201.75	2284.27
IPI:IPI00012198.4	C1orf50	Uncharacterized protein C1orf50	321	1	C	28.6254	6.65486	37.5422	11.0401	17.5853	2.66233	3.99253	19.4426	18.0996
IPI:IPI00021728.3	EIF2S2	Eukaryotic translation initiation factor 2 subunit 2	952	2	C	112.158	104.595	146.823	59.5596	52.5986	49.5378	55.0569	76.5243	70.2983
IPI:IPI00783097.3	GARS	Glycyl-tRNA synthetase	633	14	C	1482.81	2628.7	1936.94	772.263	710.55	1317.77	1310.93	971.046	965.895
IPI:IPI00020042.2	PSMC4	Isoform 1 of 26S protease regulatory subunit 6B	397	5	C	429.398	692.356	558.866	217.86	211.538	309.984	382.372	274.826	284.04
IPI:IPI00014263.1	EIF4H	Isoform Long of Eukaryotic translation initiation factor 4H	835	10	C	1049.86	543.856	1364.93	460.033	589.829	305.579	238.277	680.129	684.798
IPI:IPI00027774.1	THAP2	THAP domain-containing protein 2	1789	1	C	28.1774	18.7147	36.6287	14.6733	13.5041	8.53683	10.1779	18.7221	17.9066
IPI:IPI00409640.3	LSR	Isoform 1 of Lipolysis-stimulated lipoprotein receptor	1008	8	C	694.254	1455.36	901.413	369.519	324.735	771.223	684.138	425.698	475.715
IPI:IPI00019242.1	MMP15	Matrix metalloproteinase-15	1316	3	C	26.6548	349.437	34.5342	15.3848	11.27	201.479	147.958	14.9828	19.5514
IPI:IPI00022314.1	SOD2	Superoxide dismutase [Mn], mitochondrial	457	4	C	241.438	573.16	312.474	119.801	121.637	286.051	287.109	161.462	151.012
IPI:IPI00414909.1	NAGA	Alpha-N-acetylgalactosaminidase	689	2	C	203.78	565.711	263.304	100.661	103.119	303.672	262.039	126.522	136.782
IPI:IPI00012268.3	PSMD2	26S proteasome non-ATPase regulatory subunit 2	1013	1	C	47.6586	74.2964	61.5717	26.2305	21.4281	49.9138	24.3826	30.4435	31.1282
IPI:IPI00009958.6	COPS5	COP9 signalosome complex subunit 5	1474	2	C	258	249.642	331.237	134.341	123.659	151.374	98.2681	171.014	160.223
IPI:IPI00006130.3	KIAA0494	EF-hand domain-containing protein KIAA0494	112	2	C	82.7054	155.569	105.97	37.1543	45.5511	98.9591	56.6096	62.3519	43.6177
IPI:IPI00023814.2	NEO1	Isoform 1 of Neogenin	210	36	C	1795.49	8521.55	2299.86	926.34	869.149	4380.88	4140.67	1063.6	1236.26
IPI:IPI00012837.1	KIF5B	Kinesin-1 heavy chain	1165	3	C	287.383	318.935	367.764	158.68	128.703	181.857	137.078	182.261	185.503
IPI:IPI00258833.1	SNX6	sorting nexin 6 isoform a	1763	2	C	244.224	254.122	312.435	131.65	112.574	112.922	141.2	153.843	158.592
IPI:IPI00165438.2	NRP1	Muscle type neuropilin 1	1110	11	C	693.067	647.291	886.59	366.142	326.925	326.395	320.896	437.18	449.41
IPI:IPI00099670.2	CEL	carboxyl ester lipase precursor	444	96	C	1578.16	35958.7	2018	867.879	710.282	17842.2	18116.5	739.666	1278.33
IPI:IPI00101968.3	DBNL	Isoform 3 of Drebrin-like protein	239	6	C	620.886	812.771	788.659	268.962	351.924	386.829	425.942	392.543	396.116
IPI:IPI00002134.4	PSMD5	26S proteasome non-ATPase regulatory subunit 5	526	7	C	335.922	833.098	425.096	192.568	143.354	445.224	387.874	187.033	238.063
IPI:IPI00472200.4	COL4A6	Isoform B of Collagen alpha-6(IV) chain	381	3	C	270.134	122.917	341.324	138.906	131.228	61.3644	61.5527	179.982	161.342
IPI:IPI00174794.1	PTK7	Isoform 5 of Tyrosine-protein kinase-like 7	190	22	C	2098.02	912.559	2648.94	1066.57	1031.45	444.165	468.394	1293.73	1355.21
IPI:IPI00216318.5	YWHAB	Isoform Long of 14-3-3 protein beta/alpha	43	19	C	1249.07	1183.48	1576.98	580.186	668.887	570.088	613.396	832.308	744.672
IPI:IPI00022082.7	2015-09-08	Isoform 2 of Septin-8	11	4	C	423.479	347.292	534.033	222.473	201.006	185.228	162.064	269.242	264.791
IPI:IPI00014177.3	2015-09-02	Septin-2	704	17	C	886.109	1142.24	1103.68	443.16	442.949	502.4	639.836	554.908	548.775
IPI:IPI00023191.5	TOM1	cDNA FLJ54710, highly similar to Target of Myb protein 1	1407	1	C	28.3048	37.5646	35.1487	13.498	14.8068	25.5665	11.9981	15.0703	20.0784
IPI:IPI00023591.1	PURA	Transcriptional activator protein Pur-alpha	1449	2	C	28.5204	40.0667	35.3256	16.8895	11.6309	21.8207	18.246	19.0805	16.2451
IPI:IPI00302641.1	FAT2	Protocadherin Fat 2	655	1	C	98.5264	106.212	121.828	63.1582	35.3682	67.8517	38.3607	57.7157	64.1121
IPI:IPI00783982.1	COPG	Coatomer subunit gamma	545	4	C	512.122	329.367	629.25	281.32	230.802	182.221	147.146	314.867	314.383
IPI:IPI00011937.1	PRDX4	Peroxiredoxin-4	182	13	C	744.296	720.71	911.318	348.475	395.821	335.186	385.524	470	441.318
IPI:IPI00168358.4	RGMB	Isoform 2 of RGM domain family member B	823	1	C	124.734	109.386	152.601	81.719	43.0154	71.9257	37.4604	75.6269	76.9737
IPI:IPI00015361.1	PFDN5	Prefoldin subunit 5	880	1	C	129.021	82.3792	157.812	51.9864	77.035	38.2952	44.084	87.2663	70.5461
IPI:IPI00514894.2	KPNA6	Karyopherin alpha 6	1679	1	C	94.5022	88.9076	115.519	52.1337	42.3685	40.6932	48.2144	58.2793	57.2393
IPI:IPI00016339.4	RAB5C	Ras-related protein Rab-5C	1711	1	C	197.546	259.846	240.106	103.299	94.2467	137.363	122.483	116.472	123.634
IPI:IPI00218782.3	CAPZB	cDNA FLJ60094, highly similar to F-actin capping protein subunit beta	1045	14	C	1404.01	2733.89	1700.45	695.74	708.271	1296.8	1437.09	865.407	835.046
IPI:IPI00375370.1	SEC13	Protein SEC13 homolog	1019	5	C	363.434	513.885	438.078	163.875	199.559	245.257	268.628	224.432	213.646
IPI:IPI00479722.2	PSME1	Proteasome activator complex subunit 1	624	18	C	1198.18	3472.14	1443.54	638.657	559.52	1667.1	1805.04	696.263	747.28
IPI:IPI00010080.2	OXSR1	Serine/threonine-protein kinase OSR1	1562	1	C	114.84	140.57	138.137	52.7597	62.0803	76.7026	63.8669	71.4699	66.6672
IPI:IPI00853369.1	PLXNB2	Plexin-B2	96	6	C	788.582	1198.54	946.174	426.286	362.296	619.898	578.644	458.907	487.267
IPI:IPI00012726.4	PABPC4	Isoform 1 of Polyadenylate-binding protein 4	501	1	C	275.58	400.461	330.432	148.031	127.549	252.865	147.596	163.662	166.77
IPI:IPI00305152.6	SEC31A	Isoform 3 of Protein transport protein Sec31A	1588	1	C	126.693	171.097	151.38	63.0549	63.6382	69.0308	102.066	79.2028	72.1771
IPI:IPI00185919.3	LARP1	Isoform 1 of La-related protein 1	1637	1	C	143.82	93.6058	171.825	71.5104	72.3099	49.0846	44.5212	89.3711	82.4534
IPI:IPI00219774.3	PRKAR2A	cAMP-dependent protein kinase type II-alpha regulatory subunit	183	6	C	912.401	1472.66	1083.88	481.903	430.498	780.959	691.702	532.186	551.697
IPI:IPI00032851.1	COPZ1	Coatomer subunit zeta-1	420	2	C	334.316	143.968	397.141	186.477	147.839	74.7123	69.2559	206.719	190.422
IPI:IPI00017375.2	SEC23A	Protein transport protein Sec23A	789	1	C	75.3884	93.3817	89.3286	42.833	32.5554	53.5209	39.8608	44.2371	45.0915
IPI:IPI00015163.1	CXCL13	C-X-C motif chemokine 13	1784	2	C	9.06008	411.752	10.729	5.08007	3.98001	184.754	226.998	2.68644	8.04254
IPI:IPI00013122.1	CDC37	Hsp90 co-chaperone Cdc37	1030	14	C	1119.01	1399.71	1324.97	508.119	610.89	660.35	739.356	673.098	651.87
IPI:IPI00006608.1	APP	Isoform APP770 of Amyloid beta A4 protein (Fragment)	73	198	C	14982	10069.6	17731.2	7284.58	7697.41	4728.42	5341.17	8491.53	9239.69
IPI:IPI00306708.4	PBK	cDNA FLJ58333, highly similar to T-lymphokine-activated killer cell-originated protein kinase	711	1	C	14.9694	11.672	17.4976	6.40172	8.5677	5.08306	6.58898	8.7473	8.75033
IPI:IPI00239077.5	HINT1	Histidine triad nucleotide-binding protein 1	678	5	C	271.282	109.138	317.078	123.563	147.719	58.077	51.0608	165.577	151.501
IPI:IPI00025174.2	SDCCAG10	Isoform 1 of Peptidyl-prolyl cis-trans isomerase SDCCAG10	1767	1	C	4.89647	2.90717	5.71847	0	4.89647	0	2.90717	3.77039	1.94808
IPI:IPI00022621.1	MFAP2	Microfibrillar-associated protein 2	1817	2	C	334.353	264.711	389.353	177.066	157.287	144.998	119.713	184.506	204.847
IPI:IPI00045051.3	PURB	Transcriptional activator protein Pur-beta	1351	2	C	88.9674	238.242	103.532	50.5751	38.3923	139.445	98.7972	48.4324	55.1001
IPI:IPI00438170.3	SNX12	Isoform 1 of Sorting nexin-12	1611	4	C	614.169	1302.85	710.337	286.052	328.117	586.389	716.456	353.965	356.372
IPI:IPI00001593.1	PRCP	Lysosomal Pro-X carboxypeptidase	524	9	C	409.405	2343.53	473.259	211.994	197.411	1126.45	1217.08	222.053	251.206
IPI:IPI00034049.1	UPF1	Isoform 1 of Regulator of nonsense transcripts 1	344	3	C	475.933	871.041	549.952	264.229	211.704	492.285	378.756	274.374	275.578
IPI:IPI00019906.1	BSG	Isoform 2 of Basigin	1248	5	C	355.73	609.816	410.853	183.286	172.444	318.677	291.139	194.836	216.017
IPI:IPI00016610.2	PCBP1	Poly(rC)-binding protein 1	264	15	C	527.154	1071.57	607.68	293.193	233.961	589.977	481.588	308.074	299.606
IPI:IPI00032314.2	LAGE3	L antigen family member 3	1362	1	C	15.092	21.8775	17.3458	8.07495	7.01703	12.3211	9.55636	9.17496	8.17085
IPI:IPI00218733.6	SOD1	Superoxide dismutase [Cu-Zn]	764	9	C	811.306	965.747	931.275	328.228	483.078	488.705	477.042	489.536	441.739
IPI:IPI00001754.1	F11R	Junctional adhesion molecule A	910	11	C	1425.18	2328.3	1634.65	699.287	725.888	1137.29	1191.01	794.204	840.449
IPI:IPI00003527.5	SLC9A3R1	Na(+)/H(+) exchange regulatory cofactor NHE-RF1	1061	7	C	737.037	1232.11	844.746	325.058	411.979	562.502	669.609	415.07	429.676
IPI:IPI00412579.6	RPL10A	60S ribosomal protein L10a	765	10	C	1249.05	1082.09	1431.09	597.026	652.024	571.739	510.346	696.441	734.65
IPI:IPI00030320.4	DDX6	Probable ATP-dependent RNA helicase DDX6	1505	1	C	187.817	155.921	214.913	108.867	78.95	90.1599	65.7606	114.851	100.062
IPI:IPI00008552.6	GLRX3	Glutaredoxin-3	834	10	C	806.583	1327.26	919.704	438.271	368.312	784.69	542.572	444.594	475.11
IPI:IPI00171412.2	SUMF2	sulfatase modifying factor 2 isoform b precursor	1760	1	C	26.1412	55.2726	29.72	14.2522	11.889	33.0962	22.1764	14.4319	15.2881
IPI:IPI00010896.3	CLIC1	Chloride intracellular channel protein 1	357	18	C	1441.18	2048.38	1636.19	794.205	646.979	1118.94	929.443	857.967	778.222
IPI:IPI00022661.3	PVRL2	Isoform Delta of Poliovirus receptor-related protein 2	192	6	C	383.661	1124.58	435.516	198.313	185.348	605.573	519.01	212.204	223.312
IPI:IPI00166085.1	LGI2	Leucine-rich repeat LGI family member 2	345	2	C	257.82	430.403	292.192	124.864	132.956	246.344	184.059	142.642	149.55
IPI:IPI00328123.4	NLRP1	Isoform 1 of NACHT, LRR and PYD domains-containing protein 1	1647	1	C	110.618	204.996	125.079	64.062	46.5563	95.5566	109.439	62.8413	62.2382
IPI:IPI00218319.3	TPM3	Isoform 2 of Tropomyosin alpha-3 chain	229	30	C	3232.88	2133.28	3642.98	1388.65	1844.23	947.872	1185.41	1927.64	1715.34
IPI:IPI00398918.6	DKFZp686O24166	Putative uncharacterized protein DKFZp686I21167	1274	5	C	380.615	206.541	428.144	209.647	170.968	101.339	105.202	207.22	220.924
IPI:IPI00552255.1	TTLL11	Tubulin tyrosine ligase-like family, member 11	1010	1	C	92.3325	109.123	103.788	46.5881	45.7444	62.0463	47.0771	52.9068	50.8816
IPI:IPI00003843.2	TJP2	cDNA FLJ53324, highly similar to Tight junction protein ZO-2	1622	2	C	350.377	347.314	393.29	167.409	182.968	176.432	170.882	198.543	194.747
IPI:IPI00140420.4	SND1	Staphylococcal nuclease domain-containing protein 1	15	24	C	2327.03	3996.87	2592.74	1164.88	1162.15	1981.22	2015.65	1311.45	1281.29
IPI:IPI00867509.1	CORO1C	Coronin-1C_i3 protein	407	29	C	2524.51	2142.33	2808.65	1267.61	1256.9	1034.92	1107.41	1472.83	1335.82
IPI:IPI00008780.3	STC2	Stanniocalcin-2	377	10	C	215.184	839.507	239.054	113.034	102.15	498.473	341.034	111.979	127.075
IPI:IPI00783392.2	RB1CC1	RB1-inducible coiled-coil protein 1	1569	1	C	47.886	37.5773	53.104	21.5228	26.3632	24.355	13.2223	30.8746	22.2294
IPI:IPI00016801.1	GLUD1	Glutamate dehydrogenase 1, mitochondrial	1586	1	C	79.6786	134.711	88.3345	39.9271	39.7515	69.0257	65.6849	44.668	43.6665
IPI:IPI00018398.4	PSMC3	26S protease regulatory subunit 6A	636	20	C	887.905	1034.39	981.526	496.171	391.734	503.947	530.444	488.77	492.756
IPI:IPI00234368.1	ADK	Isoform Short of Adenosine kinase	27	8	C	508.516	408.4	561.262	271.199	237.317	237.568	170.832	279.927	281.335
IPI:IPI00008223.3	RAD23B	UV excision repair protein RAD23 homolog B	519	11	C	1224.5	933.154	1345.39	516.919	707.577	495.504	437.65	714.565	630.824
IPI:IPI00002818.1	KLK11	Isoform 1 of Kallikrein-11	865	47	C	682.318	10461.6	749.395	387.915	294.403	5224.73	5236.86	316.502	432.893
IPI:IPI00019755.3	GSTO1	Glutathione S-transferase omega-1	1080	10	C	1672.45	1307.85	1831.53	879.418	793.032	548.119	759.728	979.364	852.161
IPI:IPI00024273.1	VLDLR	Isoform Long of Very low-density lipoprotein receptor	376	2	C	406.351	211.322	444.798	187.235	219.116	83.0455	128.276	222.824	221.974
IPI:IPI00886929.1	LOC100131813	similar to hCG2041218	1044	2	C	60.535	126.097	66.1332	31.2033	29.3317	47.0482	79.0487	34.9058	31.2274
IPI:IPI00002495.1	EPN1	Isoform 1 of Epsin-1	1180	1	C	265.377	157.351	288.385	122.009	143.368	82.1284	75.2225	147.387	140.998
IPI:IPI00383581.4	GANAB	cDNA FLJ61290, highly similar to Neutral alpha-glucosidase AB	238	26	C	1848.41	2802.14	2008.35	1079.03	769.385	1490.78	1311.36	1019.65	988.699
IPI:IPI00013881.6	HNRNPH1	Heterogeneous nuclear ribonucleoprotein H	728	6	C	592.924	649.332	643.338	283.733	309.191	313.195	336.137	320.689	322.649
IPI:IPI00301109.4	PPA2	Isoform 1 of Inorganic pyrophosphatase 2, mitochondrial	101	3	C	299.107	174.447	323.792	192.849	106.258	110.419	64.0285	171.322	152.47
IPI:IPI00306543.4	GDF15	Growth/differentiation factor 15	83	8	C	208.658	1770.32	225.668	120.147	88.511	969.878	800.439	96.6955	128.972
IPI:IPI00023824.3	FBLN2	cDNA FLJ56912, highly similar to Fibulin-2	569	9	C	451.472	3447.32	487.292	258.423	193.049	2126.8	1320.52	209.007	278.285
IPI:IPI00883772.1	GAA	acid alpha-glucosidase preproprotein	366	38	C	1962.13	5051.91	2116.73	1287.7	674.428	2752.93	2298.98	1030.45	1086.28
IPI:IPI00012503.1	PSAP	Isoform Sap-mu-0 of Proactivator polypeptide	848	28	C	2447.04	6300.5	2633.72	1287.54	1159.5	3415.55	2884.95	1192.82	1440.9
IPI:IPI00022308.1	C11orf67	Isoform 2 of UPF0366 protein C11orf67	1504	1	C	92.8215	150.192	99.8563	43.9103	48.9112	79.037	71.1548	51.5877	48.2686
IPI:IPI00411614.1	WDHD1	WD repeat and HMG-box DNA-binding protein 1	1367	1	C	157.598	87.0984	167.554	62.7142	94.8839	44.8269	42.2715	88.6066	78.9476
IPI:IPI00003406.4	DBN1	Isoform 1 of Drebrin	1003	12	C	1459.98	920.901	1548.19	662.622	797.357	513.363	407.538	768.165	780.026
IPI:IPI00005160.3	ARPC1B	Actin-related protein 2/3 complex subunit 1B	924	6	C	396.809	711.159	417.666	206.005	190.804	298.172	412.987	223.601	194.065
IPI:IPI00295485.1	HSPA4L	Heat shock 70 kDa protein 4L	300	2	C	343.805	263.852	360.833	163.256	180.549	151.24	112.612	176.775	184.058
IPI:IPI00024664.1	USP5	Isoform Long of Ubiquitin carboxyl-terminal hydrolase 5	679	15	C	1183.67	1459.92	1240.83	623.744	559.924	807.729	652.187	626.317	614.508
IPI:IPI00470891.2	CSDE1	Isoform Long of Cold shock domain-containing protein E1	904	3	C	489.201	433.858	512.425	238.301	250.9	263.033	170.825	258.849	253.576
IPI:IPI00021421.4	PPT2	Isoform 1 of Lysosomal thioesterase PPT2	632	1	C	29.3028	56.31	30.6659	16.8195	12.4833	32.0948	24.2152	14.1089	16.557
IPI:IPI00304962.3	COL1A2	Collagen alpha-2(I) chain	667	18	C	987.767	6503.92	1030.01	563.818	423.949	3698.38	2805.54	446.453	583.555
IPI:IPI00023197.2	PTPRU	Isoform 2 of Receptor-type tyrosine-protein phosphatase U	1296	4	C	138.763	639.258	144.649	83.1287	55.6347	419.418	219.84	67.3593	77.2897
IPI:IPI00099986.5	FN3KRP	Ketosamine-3-kinase	734	2	C	240.99	225.359	250.704	147.14	93.8502	138.875	86.4842	124.573	126.131
IPI:IPI00101987.6	C19orf62	Isoform 1 of BRCA1-A complex subunit MERIT40	776	1	C	80.043	100.323	83.1823	43.4358	36.6072	67.6229	32.7003	42.3843	40.798
IPI:IPI00030207.1	GMDS	GDP-mannose 4,6 dehydratase	1654	1	C	31.7866	89.1	32.8134	11.7099	20.0767	42.7033	46.3967	17.4611	15.3523
IPI:IPI00220562.3	NPTX1	Neuronal pentraxin-1	978	21	C	698.043	7532.93	720.244	350.162	347.881	3639.17	3893.76	288.16	432.084
IPI:IPI00007058.1	CORO1B	Coronin-1B	322	15	C	1361.62	4566.46	1402.3	706.211	655.414	2405.61	2160.85	683.802	718.497
IPI:IPI00005564.1	STC1	Stanniocalcin-1	1536	5	C	391.148	364.211	400.837	164.553	226.595	158.659	205.552	205.383	195.454
IPI:IPI00009342.1	IQGAP1	Ras GTPase-activating-like protein IQGAP1	562	15	C	1295.11	609.872	1326.24	684.286	610.825	318.595	291.277	678.966	647.273
IPI:IPI00022664.3	RABGGTA	Geranylgeranyl transferase type-2 subunit alpha	1689	1	C	171.835	273.08	175.529	95.5802	76.2548	159.623	113.457	89.0819	86.447
IPI:IPI00301489.3	UROD	Uroporphyrinogen decarboxylase	107	2	C	608.24	389.495	619.714	280.059	328.181	197.03	192.465	328.24	291.474
IPI:IPI00385751.5	FUCA1	Putative uncharacterized protein FUCA1	1816	1	C	77.4318	73.7565	78.8904	43.5777	33.8541	38.821	34.9355	36.2482	42.6422
IPI:IPI00002966.2	HSPA4	Heat shock 70 kDa protein 4	300	67	C	6840.87	7651.37	6965.34	3449.09	3391.78	3657.04	3994.33	3439.28	3526.06
IPI:IPI00009268.2	ACY1	cDNA FLJ60317, highly similar to Aminoacylase-1	325	4	C	204.215	393.482	207.669	109.332	94.8833	206.58	186.902	98.371	109.298
IPI:IPI00021842.1	APOE	Apolipoprotein E	127	25	C	1340.08	7009.46	1362.27	708.635	631.44	3376.57	3632.89	622.142	740.125
IPI:IPI00003704.4	RBM4	Isoform 1 of RNA-binding protein 4	1638	1	C	159.572	97.5235	161.473	67.5594	92.0122	44.659	52.8645	83.9274	77.5451
IPI:IPI00007778.1	CTBS	Di-N-acetylchitobiase	648	4	C	448.3	663.026	452.596	257.076	191.224	395.335	267.691	208.281	244.315
IPI:IPI00221232.9	GNG12	Guanine nucleotide-binding protein G(I)/G(S)/G(O) subunit gamma-12	1800	1	C	114.411	106.743	115.507	60.8708	53.5397	52.416	54.3273	57.9129	57.5939
IPI:IPI00010810.1	ETFA	Electron transfer flavoprotein subunit alpha, mitochondrial	1415	3	C	116.606	114.067	117.474	69.6004	47.0054	67.7104	46.3566	58.5542	58.9199
IPI:IPI00169280.5	AKR7L	Isoform 1 of Aflatoxin B1 aldehyde reductase member 4	1290	1	C	10.6032	40.8264	10.6387	4.79667	5.80653	21.144	19.6824	5.54473	5.09392
IPI:IPI00292020.3	SRM	Spermidine synthase	48	6	C	686.791	1214.42	682.387	319.431	367.36	674.676	539.743	344.965	337.422
IPI:IPI00030116.2	PGM3	cDNA FLJ55543, highly similar to Phosphoacetylglucosamine mutase	310	2	C	487.466	522.105	481.482	229.297	258.169	290.474	231.631	239.798	241.684
IPI:IPI00003881.5	HNRNPF	Heterogeneous nuclear ribonucleoprotein F	728	21	C	1130.08	1371.29	1114.47	548.589	581.495	680.209	691.078	537.421	577.045
IPI:IPI00219678.3	EIF2S1	Eukaryotic translation initiation factor 2 subunit 1	341	6	C	647.628	645.376	636.231	341.619	306.009	339.104	306.272	320.874	315.357
IPI:IPI00008527.3	RPLP1	60S acidic ribosomal protein P1	55	2	C	108.666	57.2587	106.479	63.0951	45.5707	32.5636	24.6951	53.7923	52.6863
IPI:IPI00020984.2	CANX	cDNA FLJ55574, highly similar to Calnexin	226	17	C	2220.16	3518.38	2173.48	1116.47	1103.69	1745.71	1772.67	1008.55	1164.93
IPI:IPI00015580.3	FNBP1L	Isoform 3 of Formin-binding protein 1-like	673	3	C	285.533	157.539	277.263	167.335	118.198	91.5045	66.0346	138.857	138.406
IPI:IPI00025861.3	CDH1	Cadherin-1	241	35	C	1975.35	6785.46	1915.71	1000.27	975.078	3427.75	3357.71	914.935	1000.78
IPI:IPI00024466.2	UGCGL1	Isoform 1 of UDP-glucose:glycoprotein glucosyltransferase 1	832	2	C	162.272	122.842	157.336	89.9148	72.357	52.2886	70.5534	78.2862	79.05
IPI:IPI00010706.1	GSS	Glutathione synthetase	404	19	C	2986.8	3645.33	2892.97	1548.8	1438	1944.65	1700.68	1402.98	1489.99
IPI:IPI00033466.5	CLEC11A	C-type lectin domain family 11 member A	69	1	C	23.9037	29.4997	23.1347	17.0673	6.83639	11.0043	18.4954	9.7499	13.3848
IPI:IPI00009841.5	EWSR1	Ewing sarcoma breakpoint region 1, isoform CRA_h	135	4	C	568.743	595.382	547.894	257.208	311.535	284.073	311.309	262.381	285.513
IPI:IPI00163187.1	FSCN1	Fascin	685	48	C	4743.73	2391.25	4569.66	2372.12	2371.61	1281.24	1110.01	2385.16	2184.5
IPI:IPI00178767.1	SMPDL3A	Acid sphingomyelinase-like phosphodiesterase 3a	1896	1	C	31.7595	67.7734	30.4573	13.0031	18.7564	36.6675	31.1059	13.7509	16.7064
IPI:IPI00064328.3	PRMT5	protein arginine methyltransferase 5 isoform b	1452	1	C	106.94	170.969	102.446	56.9684	49.9716	110.591	60.3776	49.0241	53.4223
IPI:IPI00026670.3	TCEB2	Transcription elongation factor B polypeptide 2	1715	1	C	214.201	109.335	205.119	79.1985	135.003	40.4735	68.861	103.641	101.478
IPI:IPI00021997.1	CREG1	Protein CREG1	1288	5	C	211.875	1055.51	202.234	116.52	95.3552	558.881	496.63	91.0552	111.179
IPI:IPI00550363.3	TAGLN2	Transgelin-2	884	42	C	5246.66	2469.24	4996.71	1959.47	3287.19	1003.66	1465.58	2749.87	2246.84
IPI:IPI00168626.5	GALNTL4	Isoform 1 of Putative polypeptide N-acetylgalactosaminyltransferase-like protein 4	1653	1	C	58.7022	35.9709	55.7618	30.9307	27.7715	17.9755	17.9954	27.4178	28.344
IPI:IPI00152850.2	JAM3	junctional adhesion molecule 3 precursor	236	2	C	496.467	125.47	469.81	235.755	260.712	62.2592	63.2104	230.327	239.483
IPI:IPI00329685.1	ARSA	Arylsulfatase A	81	2	C	171.524	625.028	162.245	81.1421	90.3816	353.935	271.093	79.7796	82.4654
IPI:IPI00060715.1	KCTD12	BTB/POZ domain-containing protein KCTD12	1053	5	C	342.869	1502.47	323.598	177.205	165.664	731.617	770.858	148.368	175.23
IPI:IPI00103436.1	ITLN2	Intelectin-2	92	6	C	172.614	2923.37	162.898	92.7087	79.9053	1539.48	1383.89	55.4761	107.422
IPI:IPI00024911.1	ERP29	Endoplasmic reticulum protein ERp29	903	19	C	1500.58	6805.29	1413.73	740.048	760.535	3604.54	3200.75	637.273	776.458
IPI:IPI00216691.5	PFN1	Profilin-1	1002	41	C	2863.92	3550.83	2697.29	1298.59	1565.33	1581.06	1969.77	1352.87	1344.42
IPI:IPI00216694.3	PLS3	Plastin-3	512	14	C	1808.41	667.78	1701.58	900.53	907.876	273.491	394.289	853.62	847.96
IPI:IPI00746165.2	WDR1	Isoform 1 of WD repeat-containing protein 1	370	49	C	5312.72	7109.13	4971.06	2766.16	2546.56	3464.51	3644.62	2535.58	2435.48
IPI:IPI00784614.1	2015-09-09	septin 9 isoform a	211	16	C	2031.38	1432.88	1886.95	1050.06	981.324	668.428	764.455	961.682	925.271
IPI:IPI00217966.8	LDHA	L-lactate dehydrogenase	948	65	C	8668.42	4331.31	8045.58	4772.92	3895.5	1986.59	2344.72	4201.19	3844.39
IPI:IPI00029997.1	PGLS	6-phosphogluconolactonase	1161	8	C	726.156	1196	671.593	351.163	374.993	623.84	572.158	356.031	315.562
IPI:IPI00003970.2	ME3	NADP-dependent malic enzyme, mitochondrial	812	1	C	131.585	171.103	120.843	76.6278	54.9572	110.751	60.3524	60.6643	60.179
IPI:IPI00029273.1	MET	Isoform 1 of Hepatocyte growth factor receptor	906	26	C	4363.24	1204.92	3991.38	2289.64	2073.6	549.955	654.961	1979.67	2011.71
IPI:IPI00414320.2	ANXA11	cDNA FLJ55482, highly similar to Annexin A11	1487	1	C	37.072	114.564	33.8119	21.7758	15.2962	73.2501	41.314	14.2416	19.5703
IPI:IPI00782992.3	SRRM2	Isoform 1 of Serine/arginine repetitive matrix protein 2	1468	1	C	23.821	22.5167	21.7047	10.0359	13.7851	13.7798	8.73688	12.1987	9.50599
IPI:IPI00029605.1	GALNS	N-acetylgalactosamine-6-sulfatase	81	5	C	205.524	835.178	186.682	114.057	91.4673	494.262	340.916	83.083	103.599
IPI:IPI00005969.3	CAPZA1	F-actin-capping protein subunit alpha-1	927	23	C	1347.47	1718.08	1219.73	723.818	623.654	856.052	862.023	615.331	604.403
IPI:IPI00168262.2	GLT25D1	Glycosyltransferase 25 family member 1	553	1	C	63.5532	123.309	57.4494	37.6751	25.8781	69.0026	54.3065	28.0784	29.371
IPI:IPI00384051.6	PSME2	Putative uncharacterized protein PSME2	579	11	C	1109.65	1752.97	995.677	564.77	544.877	844.764	908.211	490.288	505.389
IPI:IPI00418262.5	ALDOC	Fructose-bisphosphate aldolase	109	31	C	1782.13	3935.82	1594.81	891.667	890.468	1974.06	1961.76	776.09	818.723
IPI:IPI00465132.4	COPE	Coatomer subunit epsilon	999	13	C	948.368	249.722	845.916	397.296	551.072	103.776	145.946	490.205	355.711
IPI:IPI00154975.3	DNAJC9	DnaJ homolog subfamily C member 9	813	8	C	410.725	138.536	365.975	161.224	249.501	53.5503	84.9862	191.927	174.048
IPI:IPI00218992.4	BRCC3	Isoform 3 of Lys-63-specific deubiquitinase BRCC36	995	2	C	184.58	160.133	163.833	91.8152	92.7652	76.3138	83.8196	81.5002	82.3324
IPI:IPI00296191.1	ATP6V1H	Isoform 1 of V-type proton ATPase subunit H	1670	1	C	72.4253	36.2809	63.9164	34.4669	37.9584	17.7169	18.564	30.5916	33.3248
IPI:IPI00028366.2	SETD7	Histone-lysine N-methyltransferase SETD7	1260	1	C	179.052	146.071	157.863	85.9854	93.067	67.9086	78.1628	79.0509	78.8119
IPI:IPI00008791.1	CIAO1	Protein CIAO1	1623	1	C	116.135	129.481	101.889	71.2338	44.9012	83.3502	46.1305	50.538	51.3512
IPI:IPI00020008.1	NEDD8	NEDD8	1122	1	C	102.132	115.163	89.5064	40.8344	61.2975	49.1627	66.0004	49.2732	40.2332
IPI:IPI00006662.1	APOD	Apolipoprotein D	857	12	C	408.522	6129.09	356.436	211.934	196.588	2754.76	3374.33	113.396	243.04
IPI:IPI00024097.3	TES	Isoform 1 of Testin	1102	1	C	133.509	170.282	116.478	59.3213	74.1874	85.8146	84.4677	57.1166	59.3618
IPI:IPI00455473.2	MIA3	Isoform 1 of Melanoma inhibitory activity protein 3	1512	1	C	185.158	115.092	161.286	102.652	82.5059	66.9703	48.1214	72.321	88.9647
IPI:IPI00007280.1	ARPC5	Isoform 2 of Actin-related protein 2/3 complex subunit 5	487	2	C	211.25	96.5064	183.862	119.89	91.3598	57.8066	38.6998	94.5649	89.2967
IPI:IPI00297487.1	CTSH	Cathepsin H	1384	8	C	363.34	2852.69	314.859	195.462	167.878	1467.19	1385.5	123.797	191.062
IPI:IPI00217468.3	HIST1H1B	Histone H1.5	472	6	C	106.662	2197.6	91.7047	62.4188	44.2431	1076.09	1121.51	30.5173	61.1874
IPI:IPI00643920.3	TKT	cDNA FLJ54957, highly similar to Transketolase	275	63	C	5651.4	8739.74	4845.83	3143.78	2507.62	4446.69	4293.05	2457.51	2388.32
IPI:IPI00005467.3	PRSS22	Brain-specific serine protease 4	638	4	C	258.363	1265.86	221.525	146.681	111.682	724.324	541.535	90.0626	131.462
IPI:IPI00329352.3	NOMO1	Nodal modulator 1	1117	3	C	431.386	535.074	368.923	209.055	222.331	318.842	216.232	175.168	193.755
IPI:IPI00000684.4	UAP1	Isoform AGX2 of UDP-N-acetylhexosamine pyrophosphorylase	1090	1	C	50.2961	37.7183	42.6851	27.7157	22.5804	18.5867	19.1316	21.8358	20.8493
IPI:IPI00021275.4	EPHB2	Isoform 1 of Ephrin type-B receptor 2	606	5	C	438.298	248.508	371.88	245.249	193.049	139.978	108.53	190.319	181.561
IPI:IPI00022333.1	BAI1	Brain-specific angiogenesis inhibitor 1	646	1	C	30.6011	246.936	25.9513	16.9684	13.6327	153.241	93.6946	10.1736	15.7777
IPI:IPI00012202.1	WDR77	Methylosome protein 50	367	7	C	371.576	400.881	313.703	168.523	203.053	213.954	186.927	155.027	158.676
IPI:IPI00181504.2	UBR7	UBR7 protein	1007	4	C	299.167	185.087	252.015	134.361	164.806	70.5612	114.526	131.206	120.809
IPI:IPI00329536.2	EEA1	Early endosome antigen 1	1599	4	C	347.888	417.635	292.556	168.408	179.48	216.726	200.909	146.546	146.01
IPI:IPI00399089.4	MESDC2	Mesoderm development candidate 2	922	2	C	401.771	156.012	337.549	172.23	229.541	74.2557	81.7562	167.219	170.33
IPI:IPI00010860.1	PSMD9	Isoform p27-L of 26S proteasome non-ATPase regulatory subunit 9	609	3	C	518.9	403.044	434.587	244.107	274.793	212.562	190.482	223.139	211.448
IPI:IPI00164352.6	ZNF292	zinc finger protein 292	1875	1	C	119.27	108.305	99.7132	78.785	40.4854	80.5033	27.802	41.8384	57.8748
IPI:IPI00473014.5	DSTN	Destrin	159	14	C	2768.43	1367.11	2301.73	1234.92	1533.51	634.598	732.515	1212.43	1089.3
IPI:IPI00642204.3	TXNDC16	Thioredoxin domain-containing protein 16	1493	1	C	67.7164	124.299	56.2109	31.8626	35.8538	83.0323	41.2664	22.6722	33.5387
IPI:IPI00013004.1	PDXK	Isoform 1 of Pyridoxal kinase	650	3	C	236.764	169.563	196.079	140.668	96.0962	113.294	56.2691	99.3328	96.7463
IPI:IPI00031005.3	SGK196	Protein kinase-like protein SgK196	1559	1	C	54.0919	42.3447	44.5449	21.6486	32.4433	18.9771	23.3676	23.8407	20.7042
IPI:IPI00026230.1	RPL36AP37	Heterogeneous nuclear ribonucleoprotein H2	728	2	C	284.36	500.311	233.771	144.418	139.942	280.627	219.684	115.329	118.442
IPI:IPI00027235.1	ATRN	Isoform 1 of Attractin	299	28	C	4159.88	5309.4	3418.75	2084.71	2075.17	2642.43	2666.97	1712.39	1706.36
IPI:IPI00334238.1	NPTXR	Neuronal pentraxin receptor	915	2	C	80.4588	98.0187	65.9387	43.8228	36.636	50.5423	47.4764	35.5203	30.4184
IPI:IPI00884997.1	DNAH14	Isoform 1 of Dynein heavy chain 14, axonemal	1818	1	C	7.89558	11.695	6.39954	5.64616	2.24942	6.85218	4.84282	2.91366	3.48588
IPI:IPI00009950.1	LMAN2	Vesicular integral-membrane protein VIP36	975	18	C	1262.21	2733.58	1017.25	647.166	615.045	1436.54	1297.04	478.492	538.758
IPI:IPI00844448.1	MPZ	Myelin protein zero	1748	1	C	31.1697	106.402	25.0958	17.9191	13.2506	53.7822	52.6202	11.4596	13.6362
IPI:IPI00299977.1	PHPT1	14 kDa phosphohistidine phosphatase	484	7	C	777.811	1109.93	625.008	357.397	420.414	560.731	549.199	320.197	304.811
IPI:IPI00375676.3	FTL	Ferritin	89	3	C	475.621	673.195	374.866	245.513	230.108	383.23	289.965	191.708	183.158
IPI:IPI00217236.4	TBCA	Tubulin-specific chaperone A	956	8	C	1477.96	1245.74	1159.35	516.005	961.954	578.191	667.548	615.046	544.302
IPI:IPI00005087.1	TMOD3	Tropomodulin-3	1177	4	C	292.95	228.652	229.693	128.251	164.699	103.618	125.034	108.015	121.678
IPI:IPI00000700.3	KLK14	Kallikrein-14	805	7	C	391.758	1463.8	304.738	198.567	193.191	781.327	682.478	153.165	151.573
IPI:IPI00004273.6	RBM25	Isoform 1 of RNA-binding protein 25	1663	1	C	184.858	220.65	141.384	69.3267	115.531	83.7935	136.857	66.2416	75.1428
IPI:IPI00016736.1	PLCG1	1-phosphatidylinositol-4,5-bisphosphate phosphodiesterase gamma-1	1423	1	C	15.9248	8.99183	12.136	9.11265	6.81218	5.32888	3.66295	7.23368	4.90229
IPI:IPI00025840.2	EFNA1	Isoform 1 of Ephrin-A1	1885	1	C	172.524	218.575	130.807	72.2781	100.246	100.058	118.517	67.5073	63.2996
IPI:IPI00026167.5	NHP2L1	NHP2-like protein 1	1666	1	C	58.819	50.4136	44.2713	34.2084	24.6106	23.7297	26.6839	19.8968	24.3745
IPI:IPI00221178.1	TPD52L2	Isoform 2 of Tumor protein D54	1614	4	C	1060.98	716.645	798.431	471.68	589.296	357.74	358.905	420.76	377.671
IPI:IPI00019502.3	MYH9	Isoform 1 of Myosin-9	481	72	C	8472.95	6044.68	6359.37	3791.23	4681.72	2870.7	3173.98	3106.49	3252.88
IPI:IPI00337741.4	APEH	Acylamino-acid-releasing enzyme	1674	4	C	854.477	1120.16	638.405	463.376	391.101	590.17	529.991	320.456	317.949
IPI:IPI00178440.3	EEF1B2	Elongation factor 1-beta	473	17	C	1633.68	874.21	1217.98	696.572	937.106	398.263	475.947	686.32	531.659
IPI:IPI00075248.1	CALM1	Calmodulin	25	6	C	1534.98	847.054	1143.89	613.191	921.788	451.009	396.045	602.202	541.685
IPI:IPI00176193.6	COL14A1	Isoform 1 of Collagen alpha-1(XIV) chain	686	4	C	187.214	306.239	139.154	111.83	75.3845	184.307	121.932	68.1925	70.962
IPI:IPI00411730.5	PPP4R1	Isoform 1 of Serine/threonine-protein phosphatase 4 regulatory subunit 1	1145	2	C	89.7374	70.3809	66.5618	44.7412	44.9962	52.386	17.9949	29.7604	36.8014
IPI:IPI00413778.7	FKBP1A	FKBP1A protein	1509	7	C	970.396	375.515	718.971	454.18	516.216	169.506	206.009	376.575	342.396
IPI:IPI00029606.1	ADAM17	Isoform B of Disintegrin and metalloproteinase domain-containing protein 17	1557	5	C	416.931	237.32	308.151	211.765	205.166	126.017	111.303	145.594	162.557
IPI:IPI00303152.6	COL22A1	Isoform 1 of Collagen alpha-1(XXII) chain	773	13	C	980.951	3684.23	723.485	527.479	453.472	1925.97	1758.26	321.016	402.469
IPI:IPI00010182.4	DBI	Isoform 1 of Acyl-CoA-binding protein	483	1	C	264.085	106.108	194.65	102.095	161.99	48.5338	57.5744	97.9486	96.7019
IPI:IPI00410657.2	RNMT	Isoform 2 of mRNA cap guanine-N7 methyltransferase	1691	1	C	415.249	239.771	304.061	204.158	211.091	123.87	115.901	152.682	151.379
IPI:IPI00294578.1	TGM2	Isoform 1 of Protein-glutamine gamma-glutamyltransferase 2	543	2	C	58.136	68.4723	42.398	35.2784	22.8576	29.0805	39.3918	24.2511	18.1469
IPI:IPI00009943.2	TPT1	Tumor protein, translationally-controlled 1	911	11	C	2261.31	622.193	1647.62	965.559	1295.75	277.452	344.741	919.149	728.467
IPI:IPI00012887.1	CTSL1	Cathepsin L1	763	3	C	274.316	705.763	199.433	139.203	135.113	349.999	355.764	89.7113	109.722
IPI:IPI00021715.1	COL4A5	Isoform 1 of Collagen alpha-5(IV) chain	375	1	C	27.2248	20.5328	19.7372	13.5711	13.6537	15.89	4.64279	8.1797	11.5575
IPI:IPI00022228.2	HDLBP	Vigilin	1309	2	C	207.891	210.305	150.298	122.24	85.651	118.343	91.9621	77.809	72.4895
IPI:IPI00299588.2	ABI2	ArgBPIB protein	1874	1	C	340.619	252.299	246.209	170.377	170.242	127.864	124.435	121.005	125.204
IPI:IPI00215979.3	BPGM	Bisphosphoglycerate mutase	781	1	C	76.0174	64.2344	53.661	17.8638	58.1536	32.2876	31.9468	23.9259	29.7351
IPI:IPI00554521.2	FTH1	Ferritin heavy chain	1150	14	C	968.577	1581.59	682.841	426.482	542.095	711.856	869.731	338.038	344.803
IPI:IPI00013808.1	ACTN4	Alpha-actinin-4	161	78	C	7862.15	6992.22	5538.84	3995.17	3866.98	3361.69	3630.53	2699.54	2839.3
IPI:IPI00012508.4	B3GNT5	UDP-GlcNAc:betaGal beta-1,3-N-acetylglucosaminyltransferase 5	1535	3	C	358.327	271.856	252.346	186.14	172.187	123.593	148.263	128.565	123.781
IPI:IPI00004669.1	GALNT2	Polypeptide N-acetylgalactosaminyltransferase 2	1128	16	C	1730.03	2387.89	1217.92	878.893	851.133	1040.54	1347.35	595.985	621.937
IPI:IPI00182126.3	FKBP9	FK506-binding protein 9	1413	2	C	399.718	293.424	276.936	218.168	181.55	170.046	123.378	121.082	155.854
IPI:IPI00030229.4	GALE	UDP-galactose-4-epimerase	778	1	C	206.487	117.796	142.652	106.344	100.143	64.4913	53.3045	76.4109	66.2412
IPI:IPI00736558.3	THAP4	THAP domain containing 4	1190	1	C	106.35	98.1766	73.4106	54.8995	51.4508	59.8619	38.3147	33.0212	40.3894
IPI:IPI00301579.4	NPC2	cDNA FLJ59142, highly similar to Epididymal secretory protein E1	811	27	C	1960.42	7410.81	1344.22	944.221	1016.2	3340.29	4070.52	593.233	750.988
IPI:IPI00006207.2	LRRFIP1	Isoform 2 of Leucine-rich repeat flightless-interacting protein 1	596	5	C	714.473	266.707	489.689	344.62	369.853	133.552	133.155	250.663	239.026
IPI:IPI00291175.7	VCL	Isoform 1 of Vinculin	136	33	C	4635.93	3582.75	3175.2	2548.65	2087.28	1728.39	1854.36	1579.8	1595.4
IPI:IPI00784119.1	ATP6AP1	V-type proton ATPase subunit S1	1641	2	C	153.417	28.9718	104.899	59.3472	94.0696	13.9761	14.9957	55.8152	49.0837
IPI:IPI00023640.3	PDCD5	Programmed cell death protein 5	771	4	C	1391.77	241.257	948.68	576.304	815.465	105.537	135.72	555.757	392.923
IPI:IPI00056357.3	C19orf10	UPF0556 protein C19orf10	1207	7	C	963.962	1569.79	655.915	487.094	476.868	802.159	767.635	322.13	333.785
IPI:IPI00376403.2	SPINT1	Isoform 1 of Kunitz-type protease inhibitor 1	816	2	C	92.6576	153.449	62.8447	45.3439	47.3137	87.2745	66.1744	27.4689	35.3758
IPI:IPI00019907.1	GPC3	Glypican-3	1456	10	C	357.542	1943.53	238.784	222.534	135.008	1258.67	684.857	104.364	134.42
IPI:IPI00219131.8	ICOSLG	Isoform 1 of ICOS ligand	1429	2	C	208.499	829.462	138.838	124.271	84.2275	557.26	272.202	64.7236	74.1146
IPI:IPI00008164.2	PREP	Prolyl endopeptidase	308	6	C	622.712	588.986	414.077	289.485	333.227	328.439	260.547	213.122	200.955
IPI:IPI00023048.4	EEF1D	Elongation factor 1-delta	473	16	C	2643.21	1445.79	1756.01	1240.51	1402.7	755.511	690.283	874.544	881.465
IPI:IPI00008529.1	RPLP2	60S acidic ribosomal protein P2	1548	11	C	2314.05	842.856	1532.57	1001	1313.05	391.055	451.801	840.355	692.215
IPI:IPI00514902.1	UBR4	Ubiquitin protein ligase E3 component n-recognin 4	761	1	C	300.616	205.103	198.755	169.247	131.369	127.501	77.6015	92.574	106.181
IPI:IPI00181753.4	GRN	cDNA FLJ13286 fis, clone OVARC1001154, highly similar to Homo sapiens clone 24720 epithelin 1 and 2 mRNA	1738	1	C	90.7653	283.183	59.3171	73.0719	17.6934	144.367	138.816	29.3199	29.9972
IPI:IPI00792115.1	CLEC3B	Putative uncharacterized protein DKFZp686H17246	1200	2	C	264.108	137.87	171.689	180.558	83.5503	49.8357	88.0343	90.6151	81.0736
IPI:IPI00646773.2	GSN	Isoform 2 of Gelsolin	317	46	C	3497.42	6335.42	2272.02	1699.33	1798.09	2908.91	3426.51	1091.89	1180.13
IPI:IPI00025318.1	SH3BGRL	SH3 domain-binding glutamic acid-rich-like protein	1319	1	C	340.077	111.619	220.288	161.276	178.801	60.8164	50.8025	122.314	97.9741
IPI:IPI00640150.1	MICB	43 kDa protein	675	8	C	863.707	2088.82	558.603	422.789	440.918	1141.85	946.965	255.62	302.983
IPI:IPI00555956.2	PSMB4	Proteasome subunit beta type-4	1751	6	C	131.944	88.5286	84.8232	63.8308	68.1135	42.9545	45.5741	44.8774	39.9458
IPI:IPI00018117.3	DAP	Death-associated protein 1	334	1	C	210.527	76.5997	133.582	110.931	99.5957	34.2861	42.3136	54.7359	78.8457
IPI:IPI00027444.1	SERPINB1	Leukocyte elastase inhibitor	1071	6	C	881.997	1341.14	553.944	494.733	387.264	619.704	721.439	264.118	289.826
IPI:IPI00029601.6	CTTN	Src substrate cortactin	598	7	C	1836.48	1405.15	1152.83	829.846	1006.63	688.953	716.201	568.773	584.058
IPI:IPI00013933.2	DSP	Isoform DPI of Desmoplakin	446	7	C	1043.55	675.894	652.913	472.463	571.091	370.932	304.962	320.546	332.367
IPI:IPI00000833.1	CGA	Glycoprotein hormones alpha chain	1873	1	C	135.392	427.986	84.6588	65.8158	69.576	182.743	245.243	39.4914	45.1674
IPI:IPI00011832.1	SPP2	Secreted phosphoprotein 24	1858	1	C	107.199	107.003	66.8894	69.8134	37.3856	52.9322	54.0708	34.3187	32.5707
IPI:IPI00009865.2	KRT10	Keratin, type I cytoskeletal 10	90	25	C	4019.68	3140.45	2502.6	2556.17	1463.51	1610.97	1529.48	1165.95	1336.65
IPI:IPI00006114.4	SERPINF1	Pigment epithelium-derived factor	586	24	C	1679.82	7951.71	1044.27	960.623	719.197	3764.94	4186.77	446.605	597.661
IPI:IPI00010779.4	TPM4	Isoform 1 of Tropomyosin alpha-4 chain	229	51	C	9663.79	4017.22	6003.48	4619.06	5044.73	2070.11	1947.11	3044.49	2958.99
IPI:IPI00304578.1	FGFR4	Isoform 1 of Fibroblast growth factor receptor 4	961	4	C	101.735	1062.3	62.9875	49.4861	52.2493	547.28	515.02	23.4775	39.51
IPI:IPI00012440.7	FUCA2	Plasma alpha-L-fucosidase	1244	3	C	297.15	538.565	183.327	154.164	142.986	267.345	271.22	87.4024	95.925
IPI:IPI00009456.1	NT5E	5'-nucleotidase	1295	2	C	107.648	32.4004	65.45	61.0497	46.5984	14.8009	17.5995	30.6845	34.7655
IPI:IPI00023020.1	SEMG1	Isoform 1 of Semenogelin-1	1329	1	C	165.779	142.562	100.111	91.4426	74.3369	94.1736	48.3885	42.242	57.8692
IPI:IPI00329801.1	ANXA5	Annexin A5	536	25	C	5768.49	1225.87	3475.36	3592.68	2175.81	544.733	681.137	1800.21	1675.15
IPI:IPI00172421.7	SKP1	Isoform 2 of S-phase kinase-associated protein 1	1762	2	C	302.908	125.038	181.826	141.516	161.392	60.8572	64.1809	92.9018	88.9239
IPI:IPI00306322.2	COL4A2	Collagen alpha-2(IV) chain	382	16	C	2603.51	1303.05	1543.75	1415.52	1187.99	700.734	602.316	757.026	786.722
IPI:IPI00028685.4	VSTM2L	Isoform 1 of V-set and transmembrane domain-containing protein 2-like protein	1842	1	C	493.171	189.822	292.218	236.169	257.002	94.6568	95.1648	160.949	131.269
IPI:IPI00018246.5	HK1	Isoform 1 of Hexokinase-1	1108	2	C	489.247	272.099	289.399	241.532	247.715	152.256	119.843	136.533	152.866
IPI:IPI00007257.4	CLSTN1	Isoform 2 of Calsyntenin-1 (Fragment)	116	180	C	20786	21969.2	12138.5	10464.5	10321.5	10686.6	11282.6	5726.39	6412.08
IPI:IPI00015842.1	RCN1	Reticulocalbin-1	24	4	C	1178.22	173.119	686.379	502.458	675.76	35.9652	137.154	386.044	300.335
IPI:IPI00013897.1	ADAM10	Disintegrin and metalloproteinase domain-containing protein 10	399	15	C	2469.15	1429.13	1437.78	1224.5	1244.65	716.018	713.116	705.103	732.676
IPI:IPI00031030.1	APLP2	Isoform 1 of Amyloid-like protein 2	73	28	C	3791.89	1129.79	2198.25	1784.43	2007.46	445.955	683.831	1063.22	1135.03
IPI:IPI00028004.2	PSMB3	Proteasome subunit beta type-3	1252	5	C	198.942	98.1269	114.983	108.602	90.34	44.1652	53.9617	57.8854	57.0977
IPI:IPI00032220.3	AGT	Angiotensinogen	597	1	C	48.9239	209.478	28.242	24.5842	24.3397	109.389	100.089	13.2705	14.9715
IPI:IPI00473011.3	HBD	Hemoglobin subunit delta	1652	3	C	342.246	387.695	196.609	199.384	142.862	154.796	232.899	101.313	95.296
IPI:IPI00401264.5	ERP44	Endoplasmic reticulum resident protein ERp44	392	4	C	554.974	513.688	315.241	284.618	270.356	267.308	246.38	152.622	162.619
IPI:IPI00011643.1	SPINT1	Isoform 2 of Kunitz-type protease inhibitor 1	816	26	C	4999.85	5810.73	2820.78	2267.31	2732.54	2855.66	2955.07	1293.43	1527.35
IPI:IPI00021304.1	KRT2	Keratin, type II cytoskeletal 2 epidermal	44	15	C	3196.04	2329	1803.08	2052.97	1143.07	1348.87	980.129	877.695	925.382
IPI:IPI00107831.4	PTPRF	Isoform 1 of Receptor-type tyrosine-protein phosphatase F	54	43	C	5597.96	4374.93	3155.11	3091.68	2506.28	2429.53	1945.4	1517.15	1637.96
IPI:IPI00220249.4	LTBP1	173 kDa protein	699	3	C	497.749	1190.16	278.868	252.143	245.606	543.291	646.865	133.471	145.397
IPI:IPI00018452.3	CPNE1	Copine-1	1488	2	C	547.313	735.027	305.171	291.861	255.452	426.168	308.859	146.701	158.47
IPI:IPI00299571.5	PDIA6	Isoform 2 of Protein disulfide-isomerase A6	1025	21	C	3973.15	1245.3	2183.32	2167.15	1806	610.004	635.298	1069.38	1113.94
IPI:IPI00005126.1	EFNB2	Ephrin-B2	1277	1	C	61.985	14.9433	33.9914	25.7126	36.2724	6.25426	8.68901	16.1244	17.867
IPI:IPI00032532.1	GAS6	Isoform 2 of Growth arrest-specific protein 6	798	9	C	1388.31	1655	755.442	718.385	669.925	904.948	750.053	368.64	386.802
IPI:IPI00396171.3	MAP4	Isoform 1 of Microtubule-associated protein 4	551	6	C	1601.71	546	870.181	723.483	878.231	283.365	262.635	456.436	413.745
IPI:IPI00016112.6	PXDN	Isoform 1 of Peroxidasin homolog	233	30	C	4610.11	2653.86	2501.68	2839.09	1771.02	1235.84	1418.02	1177.78	1323.9
IPI:IPI00005585.5	TAX1BP3	Tax1-binding protein 3	1392	1	C	274.239	104.031	148.161	119.256	154.983	57.8743	46.1564	72.6804	75.4803
IPI:IPI00290638.6	FBLIM1	Isoform 3 of Filamin-binding LIM protein 1	919	1	C	231.583	128.881	123.859	98.6776	132.905	48.6548	80.2265	67.3205	56.5381
IPI:IPI00550069.3	RNH1	Ribonuclease inhibitor	950	16	C	2151.46	1357.37	1149.51	1043.58	1107.88	740.534	616.84	590.059	559.447
IPI:IPI00004358.4	PYGB	Glycogen phosphorylase, brain form	820	3	C	484.708	309.326	257.792	256.158	228.55	186.108	123.218	123.399	134.393
IPI:IPI00930516.1	HLA-C	MHC class I antigen HLA-B48 (Fragment)	387	4	C	819.776	570.773	434.437	585.087	234.689	484.126	86.647	200.246	234.191
IPI:IPI00026154.3	PRKCSH	cDNA FLJ59211, highly similar to Glucosidase 2 subunit beta	671	25	C	3927.21	3312.63	2080.09	1770.51	2156.7	1554.8	1757.83	1039.14	1040.95
IPI:IPI00026824.2	HMOX2	Heme oxygenase 2	272	1	C	33.4702	32.8991	17.7241	17.4048	16.0654	28.4191	4.48	6.9243	10.7998
IPI:IPI00478667.2	PCDH20	protocadherin 20	938	5	C	380.158	654.672	201.293	183.547	196.611	398.224	256.448	80.3014	120.992
IPI:IPI00019591.2	CFAB	cDNA FLJ55673, highly similar to Complement factor B	517	10	C	1479.93	1023	769.882	722.422	757.508	445.877	577.119	379.843	390.039
IPI:IPI00015262.1	CNN2	Calponin-2	356	2	C	459.039	114.208	238.499	251.01	208.029	51.9816	62.2266	120.489	118.01
IPI:IPI00303882.2	M6PRBP1	Isoform B of Mannose-6-phosphate receptor-binding protein 1	1405	2	C	236.059	146.023	121.405	125.45	110.609	75.3922	70.6312	59.6619	61.7432
IPI:IPI00186581.8	OS9	osteosarcoma amplified 9 isoform 2 precursor	1124	2	C	89.9119	76.7478	46.2031	48.2079	41.704	43.0675	33.6803	21.642	24.5611
IPI:IPI00221234.7	ALDH7A1	aldehyde dehydrogenase 7 family, member A1	1855	1	C	40.2426	22.2134	20.6041	21.9636	18.279	9.78652	12.4269	8.64325	11.9608
IPI:IPI00015944.4	EML2	cDNA FLJ56452, highly similar to Echinoderm microtubule-associated protein-like 2	1014	1	C	155.971	185.33	79.4563	77.3109	78.6604	90.2429	95.0874	41.4595	37.9968
IPI:IPI00294158.1	BLVRA	Biliverdin reductase A	991	3	C	467.059	1322.82	234.64	251.473	215.586	657.529	665.288	107.46	127.18
IPI:IPI00020599.1	CALR	Calreticulin	849	47	C	6995.49	4171.77	3486.94	3148.94	3846.55	1639.06	2532.71	1730.9	1756.04
IPI:IPI00301058.5	VASP	Vasodilator-stimulated phosphoprotein	1813	5	C	997.018	534.101	495.124	453.337	543.681	235.321	298.78	243.608	251.516
IPI:IPI00025252.1	PDIA3	Protein disulfide-isomerase A3	125	97	C	14882.2	8274.09	7378.4	7284.05	7598.12	3908.78	4365.31	3586.4	3792
IPI:IPI00010105.1	EIF6	Eukaryotic translation initiation factor 6	695	3	C	368.793	369.87	180.945	177.544	191.249	208.366	161.504	89.5034	91.4419
IPI:IPI00010796.1	P4HB	Protein disulfide-isomerase	1051	45	C	10822.7	2767.64	5285.24	4889.79	5932.91	1000.75	1766.89	2654.67	2630.57
IPI:IPI00182304.6	TYW1	Isoform 1 of tRNA wybutosine-synthesizing protein 1 homolog	1883	1	C	43.4959	63.7029	21.2361	23.3639	20.132	21.9278	41.7751	9.56437	11.6717
IPI:IPI00217561.2	ITGB1	Isoform Beta-1C of Integrin beta-1	980	12	C	2362.69	3258.52	1144.77	1209.68	1153.01	1504.6	1753.92	513.862	630.904
IPI:IPI00015756.2	PTPRK	Isoform 1 of Receptor-type tyrosine-protein phosphatase kappa	1303	16	C	2197.22	1188.14	1054.83	1148.63	1048.59	574.501	613.64	518.841	535.993
IPI:IPI00216508.3	SNX3	Isoform 2 of Sorting nexin-3	1611	1	C	205.689	189.417	98.1206	97.2778	108.411	93.5478	95.8696	49.1642	48.9564
IPI:IPI00009904.1	PDIA4	Protein disulfide-isomerase A4	125	50	C	9948.97	5738.34	4732.09	4730.68	5218.29	2494.3	3244.04	2361.88	2370.21
IPI:IPI00219425.3	PVR	Isoform Beta of Poliovirus receptor	1846	3	C	908.076	440.279	431.877	195.111	712.965	212.543	227.736	215.647	216.23
IPI:IPI00002280.1	PCSK1N	ProSAAS	219	2	C	608.229	124.251	288.89	161.557	446.672	29.4661	94.7848	137.013	151.877
IPI:IPI00556554.3	NEO1	NEO1 protein	210	4	C	14.7638	25.2261	6.88048	9.56964	5.19421	14.8446	10.3815	4.78272	2.09776
IPI:IPI00552578.2	SAA1	Serum amyloid A protein	1246	2	C	126.631	70.773	58.8758	52.819	73.8118	50.549	20.224	31.0409	27.8349
IPI:IPI00171438.2	TXNDC5	Thioredoxin domain-containing protein 5	492	19	C	4256.14	1950.23	1971.46	2147.14	2109	1081.97	868.259	1012.03	959.435
IPI:IPI00893541.1	PDIA3	14 kDa protein	125	3	C	467.96	229.458	216.107	210.016	257.944	102.19	127.268	103.653	112.454
IPI:IPI00789310.1	TKT	37 kDa protein	275	1	C	15.2908	21.3809	7.05726	7.17757	8.11324	11.9789	9.40198	3.83744	3.21982
IPI:IPI00216298.6	TXN	Thioredoxin	854	13	C	1941.23	1203.05	895.278	735.405	1205.83	478.147	724.902	494.534	400.744
IPI:IPI00514234.4	LAD1	Ladinin-1	1035	5	C	1088.64	282.202	500.099	579.588	509.054	114.617	167.585	235.058	265.041
IPI:IPI00013302.1	ADAM15	Disintegrin and metalloproteinase domain-containing protein 15	1426	4	C	701.944	288.066	321.845	313.982	387.962	130.408	157.658	153.178	168.667
IPI:IPI00304589.4	TNKS1BP1	Isoform 1 of 182 kDa tankyrase-1-binding protein	1761	1	C	146.634	63.3677	67.2202	75.45	71.1839	37.6856	25.6821	33.9307	33.2895
IPI:IPI00179700.3	HMGA1	Isoform HMG-I of High mobility group protein HMG-I/HMG-Y	1192	2	C	183.41	47.995	83.4403	77.4246	105.985	16.629	31.366	40.6249	42.8154
IPI:IPI00002320.1	FLRT3	Leucine-rich repeat transmembrane protein FLRT3	1578	4	C	647.376	502.138	294.076	352.572	294.804	237.266	264.872	140.844	153.232
IPI:IPI00215997.5	CD9	CD9 antigen	414	14	C	369.907	728.889	166.689	179.094	190.813	363.045	365.844	70.6168	96.0726
IPI:IPI00018305.4	IGFBP3	Insulin-like growth factor-binding protein 3	1214	2	C	622.119	484.977	279.235	295.889	326.23	242.302	242.675	126.201	153.034
IPI:IPI00033494.3	MYL12B	Myosin regulatory light chain 12B	752	22	C	4151.67	1120.45	1856.33	1780.84	2370.83	441.887	678.564	973.275	883.051
IPI:IPI00011651.3	PTPRG	Isoform 1 of Receptor-type tyrosine-protein phosphatase gamma	698	3	C	91.7764	31.8791	40.8499	51.0465	40.7299	13.4443	18.4348	20.3326	20.5173
IPI:IPI00010402.2	SH3BGRL3	Putative uncharacterized protein	490	3	C	856.373	456.725	380.134	452.91	403.463	273.21	183.515	188.234	191.9
IPI:IPI00001477.1	DDR1	Isoform 1 of Epithelial discoidin domain-containing receptor 1	292	9	C	708.233	1638.35	313.931	394.421	313.812	887.204	751.143	137.016	176.915
IPI:IPI00472855.1	HLA-A	HLA class I histocompatibility antigen, A-30 alpha chain	387	4	C	579.233	594.846	255.278	319.244	259.989	328.881	265.965	119.46	135.818
IPI:IPI00018387.1	FURIN	Furin	974	2	C	45.9515	115.493	20.2118	25.904	20.0475	52.4064	63.0868	8.36608	11.8457
IPI:IPI00414896.1	RNASET2	Isoform 1 of Ribonuclease T2	964	12	C	985.676	4511.36	433.157	503.659	482.017	2047.24	2464.12	167.473	265.684
IPI:IPI00305380.3	IGFBP4	Insulin-like growth factor-binding protein 4	1326	1	C	126.425	56.2949	55.478	57.044	69.3809	30.7622	25.5327	26.3658	29.1122
IPI:IPI00383751.1	CALR	CALRETICULIN=CALCIUM binding protein (Fragment)	849	1	C	304.219	132.377	132.092	148.37	155.849	74.3929	57.9843	60.3235	71.7689
IPI:IPI00001883.1	SNX9	Sorting nexin-9	1342	1	C	57.7494	105.689	25.0383	30.6472	27.1022	67.2867	38.4027	9.1926	15.8457
IPI:IPI00005128.1	ANGPT2	Isoform 1 of Angiopoietin-2	754	4	C	277.914	1054.63	119.465	172.652	105.262	572.367	482.26	51.6533	67.8114
IPI:IPI00443909.1	CNPY2	Isoform 1 of Protein canopy homolog 2	1236	3	C	331.057	120.037	141.85	156.762	174.295	65.133	54.9041	65.5775	76.2728
IPI:IPI00005707.6	MRC2	C-type mannose receptor 2	1514	1	C	10.7226	11.6308	4.59335	3.7729	6.94965	4.09219	7.53856	2.68882	1.90453
IPI:IPI00020632.4	ASS1	Argininosuccinate synthase	1197	6	C	308.552	1552.93	130.932	154.741	153.811	864.805	688.129	49.6705	81.2612
IPI:IPI00002535.2	FKBP2	FK506-binding protein 2	1508	4	C	661.691	422.465	280.571	315.031	346.66	203.523	218.942	134.475	146.096
IPI:IPI00296992.7	AXL	Isoform Long of Tyrosine-protein kinase receptor UFO	626	2	C	614.227	284.551	260.194	314.564	299.663	124.41	160.141	132.201	127.993
IPI:IPI00026650.1	HLA-C	HLA class I histocompatibility antigen, Cw-1 alpha chain	387	7	C	1125	677.337	473.849	567.779	557.223	347.176	330.161	236.803	237.046
IPI:IPI00010414.4	PDLIM1	PDZ and LIM domain protein 1	68	26	C	2025.42	1630.31	851.113	918.287	1107.13	833.336	796.969	417.25	433.863
IPI:IPI00027230.3	HSP90B1	Endoplasmin	195	97	C	21246.9	13185.3	8906.95	10907.3	10339.6	5819.89	7365.44	4410.41	4496.54
IPI:IPI00032293.1	CST3	Cystatin-C	267	97	C	12005.9	10211	5021.52	5089.88	6916.06	4932.43	5278.61	2449.77	2571.75
IPI:IPI00442294.2	NTM	neurotrimin isoform 3	1486	1	C	427.607	64.5485	178.245	236.83	190.777	24.6879	39.8606	86.1241	92.1205
IPI:IPI00016014.1	ITM2C	Isoform 1 of Integral membrane protein 2C	1558	1	C	15.2793	58.5594	6.32638	9.56445	5.71481	30.8085	27.7509	3.95151	2.37487
IPI:IPI00293057.5	CPB2	Isoform 2 of Carboxypeptidase B2	1893	2	C	672.726	538.761	276.933	311.05	361.676	238.19	300.571	132.698	144.235
IPI:IPI00215743.3	RRBP1	Isoform 3 of Ribosome-binding protein 1	1585	2	C	519.043	427.884	210.955	249.181	269.862	205.204	222.68	100.064	110.891
IPI:IPI00027547.2	DCD	Dermcidin	1176	1	C	230.781	120.468	93.0677	160.185	70.5961	69.7473	50.7202	45.8197	47.248
IPI:IPI00216008.4	G6PD	Isoform Long of Glucose-6-phosphate 1-dehydrogenase	913	7	C	1655.57	866.604	662.417	902.653	752.918	439.603	427.001	335.449	326.968
IPI:IPI00026328.3	TXNDC12	Thioredoxin domain-containing protein 12	1049	1	C	106.566	27.5567	42.328	44.3192	62.2465	12.1438	15.4129	22.3047	20.0233
IPI:IPI00641706.1	TUBB6	46 kDa protein	425	5	C	266.262	73.2712	105.612	137.683	128.579	35.8514	37.4198	52.745	52.8674
IPI:IPI00291262.3	CLU	Clusterin	559	10	C	675.817	1782.13	266.489	394.315	281.502	938.505	843.625	118.467	148.022
IPI:IPI00005686.1	LIPG	Isoform 1 of Endothelial lipase	783	2	C	59.8013	105.29	23.1483	30.995	28.8063	53.267	52.0232	10.1437	13.0046
IPI:IPI00789155.1	CALU	cDNA FLJ31776 fis, clone NT2RI2008141, highly similar to CALUMENIN	907	31	C	3584.29	2133.79	1373.46	1465.82	2118.47	897.991	1235.8	670.075	703.386
IPI:IPI00027827.2	SOD3	Extracellular superoxide dismutase [Cu-Zn]	338	36	C	973.322	4778.82	370.719	543.341	429.981	2754.39	2024.43	145.135	225.584
IPI:IPI00007935.5	PDLIM5	PDZ and LIM domain protein 5	683	2	C	747.757	172.326	283.88	401.252	346.505	91.3177	81.0086	143.551	140.329
IPI:IPI00024915.2	PRDX5	Isoform Mitochondrial of Peroxiredoxin-5, mitochondrial	549	19	C	3392.52	2104.77	1280.19	1538.79	1853.73	878.448	1226.32	641.902	638.289
IPI:IPI00003648.2	PVRL1	Isoform Delta of Poliovirus receptor-related protein 1	1060	10	C	1006.61	394.617	379.168	479.926	526.686	181.495	213.122	177.897	201.271
IPI:IPI00328748.4	MANF	mesencephalic astrocyte-derived neurotrophic factor	1004	5	C	2687.02	443.783	1008.26	1066.17	1620.85	144.367	299.416	527.703	480.559
IPI:IPI00297252.6	SULF2	Isoform 1 of Extracellular sulfatase Sulf-2	1881	1	C	64.6132	30.9548	24.1874	34.5012	30.112	11.0603	19.8945	9.97238	14.215
IPI:IPI00387107.3	IGKV2-40	Ig kappa chain V-II region Cum	701	1	C	314.678	267.184	117.237	174.728	139.95	125.383	141.801	55.1032	62.1342
IPI:IPI00017184.2	EHD1	EH domain-containing protein 1	1620	1	C	210.457	47.3924	78.3516	80.2025	130.255	12.4002	34.9922	38.499	39.8526
IPI:IPI00295741.4	CTSB	Cathepsin B	937	17	C	4241.98	1714.73	1568.64	1954.06	2287.92	775.279	939.447	764.84	803.805
IPI:IPI00180240.2	TMSL3	Thymosin beta-4-like protein 3	1215	4	C	1582.59	466.931	582.248	656.885	925.708	204.406	262.525	303.554	278.694
IPI:IPI00019209.2	SEMA3C	cDNA FLJ55486, highly similar to Semaphorin-3C	986	7	C	616.611	420.906	225.723	306.959	309.652	214.908	205.998	105.945	119.778
IPI:IPI00009123.2	NUCB2	Isoform 1 of Nucleobindin-2	126	10	C	1114.56	671.243	404.549	481.298	633.258	322.804	348.439	196.449	208.1
IPI:IPI00719621.3	PLXNA2	Isoform 1 of Plexin-A2	491	1	C	27.3538	134.48	9.91411	13.922	13.4318	49.9622	84.5173	2.05536	7.85875
IPI:IPI00009867.3	KRT5	Keratin, type II cytoskeletal 5	44	8	C	1755.49	743.533	630.269	816.15	939.341	335.627	407.906	307.947	322.322
IPI:IPI00013508.5	ACTN1	Alpha-actinin-1	161	65	C	13115.9	4518.41	4703.02	7031.21	6084.73	2160.02	2358.39	2295.76	2407.26
IPI:IPI00031821.1	ITM2B	Integral membrane protein 2B	1069	4	C	693.494	376.665	244.62	300.09	393.404	165.856	210.809	110.21	134.41
IPI:IPI00216135.1	TPM1	Isoform 3 of Tropomyosin alpha-1 chain	229	19	C	7211.25	1280.59	2533.58	3312.04	3899.21	493.41	787.181	1258.82	1274.76
IPI:IPI00001560.2	CDKN2A	Cyclin-dependent kinase inhibitor	534	5	C	237.996	41.1994	83.4785	90.6558	147.34	19.0803	22.1191	40.4937	42.9848
IPI:IPI00003351.2	ECM1	Isoform 1 of Extracellular matrix protein 1	170	26	C	2133.92	3461.16	746.716	862.08	1271.84	1714.5	1746.66	338.282	408.434
IPI:IPI00099831.1	CHST11	Isoform 1 of Carbohydrate sulfotransferase 11	1853	1	C	105.379	300.556	36.4857	55.5569	49.8222	124.011	176.545	17.8522	18.6335
IPI:IPI00006713.1	DNAJC3	Isoform 1 of DnaJ homolog subfamily C member 3	993	2	C	39.4468	5.59	13.6413	15.1736	24.2732	0.903225	4.68678	7.77958	5.86172
IPI:IPI00031411.3	FAT1	Protocadherin Fat 1	237	12	C	2184.95	2686.13	750.153	1161.07	1023.88	1368.24	1317.89	340.811	409.342
IPI:IPI00002459.4	ANXA6	annexin VI isoform 2	430	7	C	1600.17	325.609	548.114	929.142	671.024	148.283	177.326	283.197	264.917
IPI:IPI00004839.1	CRKL	Crk-like protein	1263	13	C	2222.28	971.898	758.3	1186.4	1035.88	454.531	517.367	361.097	397.203
IPI:IPI00003362.2	HSPA5	HSPA5 protein	6	115	C	20371.3	10404.2	6880.79	9640.1	10731.2	4567.46	5836.77	3334.61	3546.18
IPI:IPI00014850.4	PEA15	Astrocytic phosphoprotein PEA-15	977	3	C	637.55	162.854	211.774	229.692	407.858	36.7186	126.135	113.17	98.6036
IPI:IPI00020977.4	CTGF	Isoform 1 of Connective tissue growth factor	1696	1	C	247.332	94.8174	81.5261	117.219	130.113	41.9321	52.8853	39.3735	42.1526
IPI:IPI00163446.4	IGHD	Isoform 2 of Ig delta chain C region	1812	1	C	10.7015	3.91697	3.5208	3.94695	6.75455	0	3.91697	1.96166	1.55914
IPI:IPI00021828.1	CSTB	Cystatin-B	1791	5	C	801.666	342.392	263.512	296.015	505.651	114.276	228.116	140.044	123.468
IPI:IPI00021766.5	RTN4	Isoform 1 of Reticulon-4	1451	1	C	185.099	54.4401	60.4867	114.07	71.0285	35.7466	18.6935	25.789	34.6977
IPI:IPI00298281.4	LAMC1	Laminin subunit gamma-1	268	42	C	7765.54	2209.73	2535.37	4103.15	3662.39	1014.54	1195.19	1194.42	1340.95
IPI:IPI00900332.1	A2LD1	AIG2-like domain-containing protein 1	1809	2	C	173.335	20.9317	56.4203	104.948	68.3875	9.14537	11.7863	31.198	25.2223
IPI:IPI00024046.2	CDH13	cDNA FLJ52398, highly similar to Cadherin-13	1808	2	C	161.647	72.9094	52.3967	75.2468	86.4001	25.9494	46.96	26.2037	26.193
IPI:IPI00000070.1	LDLR	Low-density lipoprotein receptor	376	34	C	5566.31	1010.74	1801.89	2580.78	2985.53	386.538	624.204	852.466	949.426
IPI:IPI00073772.5	FBP1	Fructose-1,6-bisphosphatase 1	644	5	C	201.062	470.325	65.0811	113.933	87.1285	267.627	202.698	27.7615	37.3196
IPI:IPI00302592.2	FLNA	Isoform 2 of Filamin-A	53	86	C	21265	5565.31	6805.51	10766.5	10498.5	2519.68	3045.63	3391.75	3413.76
IPI:IPI00299429.8	GP2	cDNA FLJ56017, highly similar to Pancreatic secretory granule membrane major glycoprotein GP2	1848	1	C	53.8401	65.2572	17.2287	27.9274	25.9127	31.4657	33.7915	8.34163	8.88702
IPI:IPI00335168.9	MYL6	Isoform Non-muscle of Myosin light polypeptide 6	522	9	C	2775.32	511.553	887.737	1095.48	1679.84	208.614	302.939	485.927	401.81
IPI:IPI00889180.1	LOC100134414	similar to protein expressed in prostate, ovary, testis, and placenta 2	1716	1	C	386.82	161.422	122.532	214.761	172.059	101.853	59.5686	59.5856	62.9464
IPI:IPI00328703.1	OAF	Out at first protein homolog	528	7	C	1395.7	204.533	442.107	745.394	650.302	73.2239	131.309	223.889	218.218
IPI:IPI00019359.4	KRT9	Keratin, type I cytoskeletal 9	90	34	C	7748.18	2831.07	2453.72	2095.22	5652.96	1389.93	1441.14	1318.83	1134.89
IPI:IPI00432723.3	XYLT2	Isoform 1 of Xylosyltransferase 2	1677	1	C	296.356	284.729	93.2933	166	130.356	129.766	154.963	43.8829	49.4104
IPI:IPI00032460.3	LSM2	U6 snRNA-associated Sm-like protein LSm2	1897	1	C	93.7006	26.5322	29.1912	40.7841	52.9165	9.88052	16.6517	10.0214	19.1698
IPI:IPI00783987.2	C3	Complement C3 (Fragment)	143	50	C	8690.51	3945.72	2694.5	4196.43	4494.08	1611.01	2334.71	1335.12	1359.38
IPI:IPI00216348.1	DYNC1I2	Isoform 2C of Cytoplasmic dynein 1 intermediate chain 2	1745	3	C	1497.78	413.078	464.284	929.977	567.803	220.132	192.946	219.029	245.255
IPI:IPI00026991.4	GALNT6	Polypeptide N-acetylgalactosaminyltransferase 6	1354	1	C	95.6413	44.8942	29.43	58.4699	37.1714	34.7891	10.1051	11.578	17.852
IPI:IPI00216138.6	TAGLN	Transgelin	1618	1	C	395.265	60.0727	121.243	193.912	201.353	13.2683	46.8044	64.0344	57.2082
IPI:IPI00220327.4	KRT1	Keratin, type II cytoskeletal 1	44	43	C	11201.5	4126.58	3394.93	3465.12	7736.41	2008.82	2117.76	1748.41	1646.52
IPI:IPI00215767.1	B4GALT1	Isoform Long of Beta-1,4-galactosyltransferase 1	1040	18	C	1890.66	884.033	569.96	1074.95	815.711	438.085	445.948	279.278	290.682
IPI:IPI00017731.1	2015-09-05	Septin-5	1032	1	C	203.891	24.6186	61.3571	82.1936	121.697	10.3026	14.316	33.9769	27.3802
IPI:IPI00000861.1	LASP1	Isoform 1 of LIM and SH3 domain protein 1	156	4	C	1195.41	283.713	356.917	492.704	702.703	154.915	128.798	173.103	183.814
IPI:IPI00783313.2	PYGL	Glycogen phosphorylase, liver form	820	1	C	336.164	75.9949	100.223	170.895	165.269	38.9428	37.0521	46.592	53.6309
IPI:IPI00060181.1	EFHD2	EF-hand domain-containing protein D2	905	6	C	3067.1	1129.97	899.096	1427.99	1639.11	489.057	640.917	442.202	456.894
IPI:IPI00031008.1	TNC	Isoform 1 of Tenascin	640	8	C	1863.76	1094.38	546.075	900.322	963.441	584.052	510.328	253.009	293.066
IPI:IPI00032158.3	NARG1	Isoform 2 of NMDA receptor-regulated protein 1	1310	1	C	585.235	106.488	169.962	181.184	404.051	49.4699	57.0181	83.4007	86.5608
IPI:IPI00002525.3	NENF	Neudesin	1506	1	C	498.223	188.798	144.601	239.047	259.176	55.1382	133.66	75.61	68.9914
IPI:IPI00106646.1	SDF4	Isoform 1 of 45 kDa calcium-binding protein	766	22	C	5344.77	3226.08	1533.1	2473.8	2870.97	1491.71	1734.37	718.317	814.779
IPI:IPI00008918.1	LIMA1	Isoform Beta of LIM domain and actin-binding protein 1	716	13	C	2891.67	787.165	827.991	1329.47	1562.2	326.899	460.266	414.053	413.938
IPI:IPI00000860.2	FMOD	Fibromodulin	1152	3	C	293.976	295.725	84.0579	189.273	104.703	160.133	135.592	35.7868	48.2711
IPI:IPI00220030.1	PXN	Isoform Alpha of Paxillin	1142	1	C	81.3516	24.8312	23.1998	38.2302	43.1214	7.60894	17.2223	12.3322	10.8676
IPI:IPI00034181.1	RBBP9	Isoform 1 of Putative hydrolase RBBP9	786	1	C	263.445	135.917	74.5653	146.364	117.081	69.4944	66.4223	32.1545	42.4108
IPI:IPI00300407.4	SDC2	Syndecan-2	1603	1	C	49.406	174.394	13.9287	32.3273	17.0787	69.2804	105.114	6.28586	7.6428
IPI:IPI00384444.6	KRT14	Keratin, type I cytoskeletal 14	90	4	C	1118.88	329.016	315.273	225.833	893.047	159.299	169.717	171.149	144.124
IPI:IPI00328091.1	NTN4	Isoform 1 of Netrin-4	1790	1	C	90.9235	16.4797	25.5986	55.001	35.9225	7.33009	9.14965	12.1135	13.4851
IPI:IPI00419724.2	SEMA4B	semaphorin 4B precursor	881	14	C	3355.89	1737.8	944.38	1741.45	1614.44	764.979	972.817	454.121	490.259
IPI:IPI00029235.1	IGFBP6	Insulin-like growth factor-binding protein 6	611	6	C	601.09	210.627	168.236	318.279	282.811	91.9834	118.644	83.2521	84.9835
IPI:IPI00647457.2	HLA-A	Major histocompatibility complex, class I, A	387	4	C	439.39	379.593	122.173	215.213	224.177	214.973	164.62	62.0471	60.1259
IPI:IPI00646689.1	TXNDC17	Thioredoxin domain-containing protein 17	1796	3	C	771.997	324.721	213.736	353.974	418.023	147.975	176.746	110.764	102.972
IPI:IPI00440932.1	ADAM9	Isoform 1 of Disintegrin and metalloproteinase domain-containing protein 9	963	13	C	2065.38	568.332	562.817	956.001	1109.38	240.576	327.756	271.611	291.206
IPI:IPI00032140.4	SERPINH1	Serpin H1	791	12	C	1007.44	1631.16	271.3	593.446	413.995	858.424	772.733	118.508	152.792
IPI:IPI00220857.3	CAST	Isoform 2 of Calpastatin	10	10	C	3406.41	1033.15	916.803	1632.89	1773.52	528.41	504.745	453.521	463.282
IPI:IPI00010221.4	VWA1	Isoform 2 of von Willebrand factor A domain-containing protein 1	641	1	C	174.652	235.567	46.3384	102.992	71.6598	148.602	86.9646	20.6628	25.6756
IPI:IPI00107380.2	MICA	MHC class I polypeptide-related sequence A	675	2	C	284.4	640.918	72.1956	143.78	140.62	370.936	269.982	30.5737	41.6219
IPI:IPI00218192.3	ITIH4	Isoform 2 of Inter-alpha-trypsin inhibitor heavy chain H4	328	19	C	5688.67	2482.87	1430.8	3213.05	2475.62	947.941	1534.93	699.918	730.887
IPI:IPI00026270.1	CPM	Carboxypeptidase M	705	3	C	392.959	1634.92	98.6188	197.189	195.77	824.696	810.22	34.3749	64.2439
IPI:IPI00009890.3	SERPINE2	Glia-derived nexin	471	6	C	3166.68	618.055	787.458	1634.24	1532.44	240.322	377.733	395.008	392.45
IPI:IPI00021405.3	LMNA	Isoform A of Lamin-A/C	147	44	C	12555.5	4406.09	3109.29	5925.13	6630.41	1992.52	2413.57	1503.57	1605.72
IPI:IPI00339224.2	FN1	fibronectin 1 isoform 4 preproprotein	144	24	C	3449.02	1182.44	847.577	1773.34	1675.68	574.956	607.486	413.74	433.837
IPI:IPI00027192.6	PLOD1	cDNA, FLJ79184, highly similar to Procollagen-lysine, 2-oxoglutarate 5-dioxygenase 1	1266	6	C	684.586	545.386	167.862	381.144	303.442	267.419	277.967	83.4199	84.4425
IPI:IPI00032206.2	PDLIM4	Isoform 1 of PDZ and LIM domain protein 4	1455	2	C	891.674	181.863	218.614	471.191	420.483	83.125	98.7381	110.368	108.246
IPI:IPI00232571.1	GPC4	Glypican-4	1425	2	C	473.052	321.343	112.002	266.605	206.447	179.265	142.078	53.1359	58.8661
IPI:IPI00024307.1	EFNB1	Ephrin-B1	218	8	C	2065.03	346.896	486.172	915.32	1149.71	140.152	206.744	241.716	244.456
IPI:IPI00029817.1	NEU1	Sialidase-1	1563	5	C	904.631	608.637	210.656	464.796	439.835	283.605	325.032	99.8139	110.842
IPI:IPI00014516.1	CALD1	Isoform 1 of Caldesmon	1345	4	C	1042.17	164.962	241.782	492.793	549.377	62.6682	102.294	118.193	123.589
IPI:IPI00413451.1	SERPINB6	Putative uncharacterized protein DKFZp686I04222	186	12	C	1323.45	2477.76	305.453	746.408	577.039	1287.03	1190.73	129.877	175.576
IPI:IPI00022078.3	NDRG1	Protein NDRG1	1173	10	C	1270.31	1816.59	287.127	576.625	693.686	768.163	1048.43	115.665	171.462
IPI:IPI00152540.3	CD109	Isoform 1 of CD109 antigen	1465	5	C	1784.88	712.016	403.344	970.729	814.156	316.343	395.673	197.799	205.545
IPI:IPI00479145.2	KRT19	Keratin, type I cytoskeletal 19	90	3	C	733.591	382.872	162.25	374.672	358.919	203.631	179.241	72.2182	90.0318
IPI:IPI00014898.3	PLEC1	Isoform 1 of Plectin-1	32	59	C	13392.9	4191.18	2903.58	7275.97	6116.96	2046.67	2144.51	1417.92	1485.66
IPI:IPI00025257.1	SEMA7A	Semaphorin-7A	7	7	C	1326	260.714	282.24	643.686	682.317	89.5588	171.155	137.602	144.638
IPI:IPI00009054.1	BMP1	Isoform BMP1-3 of Bone morphogenetic protein 1	1287	4	C	1027.26	477.335	217.76	525.61	501.647	217.766	259.569	103.043	114.717
IPI:IPI00019439.2	FBN2	Isoform 1 of Fibrillin-2	1454	4	C	951.551	117.121	201.067	472.459	479.092	64.0851	53.0359	99.1784	101.889
IPI:IPI00032230.2	EPB41L3	Isoform A of Band 4.1-like protein 3	688	1	C	312.657	62.0269	65.743	139.193	173.464	31.2588	30.7681	30.7452	34.9978
IPI:IPI00021447.1	AMY2B	Alpha-amylase 2B	1369	1	C	91.719	26.3647	19.0071	45.7192	45.9998	11.9815	14.3832	8.93512	10.072
IPI:IPI00010697.2	ITGA6	Isoform Alpha-6X1X2B of Integrin alpha-6	890	5	C	1606.17	365.488	331.413	901.592	704.578	124.983	240.505	161.715	169.698
IPI:IPI00299145.9	KRT6C	Keratin, type II cytoskeletal 6C	44	6	C	2210.65	676.533	450.721	764.3	1446.35	285.536	390.997	235.646	215.075
IPI:IPI00289334.1	FLNB	Isoform 1 of Filamin-B	53	92	C	20701.5	4364.13	4186.2	10527.2	10174.3	1735.49	2628.64	2066.57	2119.63
IPI:IPI00909663.1	B4DY52	cDNA FLJ59099, highly similar to Phosphatidylinositol-4-phosphate 5-kinase type-1 alpha	1729	1	C	360.6	38.8349	71.1847	229.223	131.377	18.328	20.5069	31.3343	39.8504
IPI:IPI00337495.3	PLOD2	Isoform 2 of Procollagen-lysine,2-oxoglutarate 5-dioxygenase 2	152	12	C	3479.83	405.473	679.405	1970.46	1509.37	126.857	278.616	345.37	334.035
IPI:IPI00216975.1	TPM4	Isoform 2 of Tropomyosin alpha-4 chain	229	2	C	673.456	221.809	129.859	305.215	368.241	61.7591	160.05	66.6667	63.1926
IPI:IPI00418169.3	ANXA2	annexin A2 isoform 1	223	101	C	32595.1	2484.34	6215.89	18265.1	14330	741.56	1742.78	3184.26	3031.63
IPI:IPI00020557.1	LRP1	Prolow-density lipoprotein receptor-related protein 1	1320	1	C	231.318	121.625	42.1868	124.61	106.708	64.7726	56.8526	17.941	24.2458
IPI:IPI00026663.2	ALDH1A3	Aldehyde dehydrogenase family 1 member A3	604	6	C	1424.31	1804.34	256.997	768.024	656.283	772.435	1031.9	109.329	147.668
IPI:IPI00024284.5	HSPG2	Basement membrane-specific heparan sulfate proteoglycan core protein	56	72	C	12197.6	5815.18	2196.29	7682.88	4514.7	3088.8	2726.38	1013.67	1182.62
IPI:IPI00910544.1	SERPINB5	cDNA FLJ57640, highly similar to Serpin B5	160	2	C	1085.31	285.938	195.127	663.895	421.419	158.177	127.761	89.9605	105.167
IPI:IPI00180956.6	KRT17P1	Putative uncharacterized protein KRT17P1	90	1	C	275.293	103.171	49.0279	56.2472	219.046	58.0696	45.1013	25.8475	23.1804
IPI:IPI00000024.2	PCDH1	Isoform 1 of Protocadherin-1	680	8	C	1649.9	1420.39	291.17	823.083	826.814	710.596	709.794	129.416	161.754
IPI:IPI00015838.3	LYAR	Cell growth-regulating nucleolar protein	1847	1	C	869.966	95.6143	150.819	310.024	559.942	20.8413	74.773	74.3039	76.5151
IPI:IPI00887022.1	LOC730839	similar to hornerin	1328	1	C	31.8092	4.8006	5.49797	9.48959	22.3196	2.03038	2.77022	3.68384	1.81413
IPI:IPI00297160.4	CD44	Isoform 12 of CD44 antigen	563	5	C	2254.54	365.814	387.176	1156.07	1098.47	144.043	221.771	184.242	202.934
IPI:IPI00398625.5	HRNR	Hornerin	1328	12	C	2485.08	497.8	424.424	389.023	2096.06	147.967	349.833	222.033	202.391
IPI:IPI00013890.2	SFN	Isoform 1 of 14-3-3 protein sigma	43	37	C	16885.9	1796.42	2837.68	6724.61	10161.3	577.464	1218.96	1484.45	1353.23
IPI:IPI00294839.6	LOXL2	Lysyl oxidase homolog 2	424	28	C	4235.92	4993.23	709.121	2008	2227.92	2389.95	2603.28	296.747	412.374
IPI:IPI00003590.2	QSOX1	Isoform 1 of Sulfhydryl oxidase 1	103	39	C	5440.8	5173.25	903.676	2802.92	2637.88	2602.05	2571.2	413.94	489.736
IPI:IPI00011302.1	CD59	CD59 glycoprotein	343	2	C	1009.21	327.311	167.256	513.324	495.882	158.461	168.85	83.9112	83.3448
IPI:IPI00387037.1	ZNF548	63 kDa protein	1524	2	C	89.8327	13.3197	14.8213	60.7219	29.1108	8.70176	4.61796	5.92091	8.90041
IPI:IPI00021081.2	FST	Isoform 1 of Follistatin	853	31	C	8495.68	810.006	1393.03	3841.55	4654.13	242.163	567.843	686.312	706.719
IPI:IPI00027463.1	S100A6	Protein S100-A6	1101	8	C	3405.75	323.936	555.992	1450.68	1955.07	139.312	184.624	274.193	281.799
IPI:IPI00001633.1	FLRT2	Leucine-rich repeat transmembrane protein FLRT2	70	7	C	2961.07	571.099	480.44	1497.55	1463.52	162.301	408.798	234.88	245.56
IPI:IPI00550731.2	IGKC	Putative uncharacterized protein	1780	8	C	512.291	90.4227	81.6244	241.378	270.913	35.44	54.9827	39.1906	42.4338
IPI:IPI00024095.3	ANXA3	Annexin A3	542	6	C	2920.27	487.082	464.107	1578.27	1342	179.706	307.376	235.813	228.294
IPI:IPI00386755.2	ERO1L	ERO1-like protein alpha	1146	5	C	2525.46	359.317	400.527	1300.4	1225.06	113.047	246.27	202.637	197.89
IPI:IPI00018236.2	GM2A	Ganglioside GM2 activator	1113	15	C	4492.1	1018.65	710.947	1789.83	2702.27	443.592	575.054	350.41	360.537
IPI:IPI00291867.3	CFI	Complement factor I	153	31	C	6870.61	1166.11	1079.27	3228.13	3642.48	473.585	692.523	533.967	545.307
IPI:IPI00025155.1	FSTL3	Follistatin-related protein 3	1373	5	C	1091.91	170.842	171.269	491.813	600.101	58.847	111.995	85.7778	85.4917
IPI:IPI00032325.1	CSTA	Cystatin-A	1786	2	C	868.175	349.309	134.733	307.195	560.98	50.1933	299.116	61.3159	73.4168
IPI:IPI00181135.4	BCAT2	Branched-chain-amino-acid aminotransferase	373	1	C	273.46	96.5046	41.9565	114.154	159.306	71.2133	25.2913	19.8874	22.0691
IPI:IPI00220588.1	CPXM1	Isoform 2 of Probable carboxypeptidase X1	1675	1	C	146.53	18.942	22.2321	71.2878	75.2424	5.87352	13.0685	11.1093	11.1228
IPI:IPI00295542.5	NUCB1	Nucleobindin-1	475	59	C	10864.1	2725.45	1637.4	4649.62	6214.48	1383.25	1342.2	826.386	811.017
IPI:IPI00219221.3	LGALS7	Galectin-7	809	4	C	981.244	119.477	147.84	466.18	515.064	53.2276	66.2496	66.5786	81.2618
IPI:IPI00015688.1	GPC1	Glypican-1	1028	25	C	4926.17	2305.5	741.474	2589.27	2336.9	1063.5	1242	343.959	397.515
IPI:IPI00011901.2	ADAM19	Isoform A of Disintegrin and metalloproteinase domain-containing protein 19	1700	1	C	213.495	14.7433	32.0414	87.97	125.525	6.86882	7.87446	16.4473	15.5941
IPI:IPI00399007.6	IGHG1	Ig gamma-2 chain C region	470	4	C	1353	134.987	199.638	743.093	609.906	72.9183	62.0686	98.9759	100.662
IPI:IPI00005292.1	SPOCK1	Testican-1	745	23	C	5539.07	1172.69	815.064	2712.72	2826.35	424.471	748.223	392.046	423.018
IPI:IPI00332887.5	SIRPA	signal-regulatory protein alpha precursor	479	6	C	1667.53	197.814	239.761	848.42	819.113	84.4404	113.374	114.722	125.039
IPI:IPI00002745.1	CTSZ	Cathepsin Z	988	7	C	456.167	470.624	65.2914	211.493	244.674	203.988	266.636	25.8157	39.4757
IPI:IPI00099650.2	JAG1	Protein jagged-1	703	13	C	3654.1	361.598	521.789	1788.2	1865.9	183.105	178.493	239.435	282.354
IPI:IPI00028670.1	INHBA	Inhibin beta A chain	79	22	C	5833.34	2898.21	824.449	2764.56	3068.78	1193.47	1704.74	397.218	427.231
IPI:IPI00299404.1	LAMB3	Laminin subunit beta-3	36	44	C	10629.4	1389.25	1495.21	5771.29	4858.15	554.099	835.154	728.554	766.653
IPI:IPI00374563.3	AGRN	Agrin	16	94	C	18748.8	8919.96	2590.49	11118.7	7630.07	4066.53	4853.43	1212.4	1378.09
IPI:IPI00002714.2	DKK3	cDNA FLJ52545, highly similar to Dickkopf-related protein 3	882	11	C	2886.2	376.502	389.765	1336.66	1549.54	141.914	234.588	191.111	198.654
IPI:IPI00176903.2	PTRF	Isoform 1 of Polymerase I and transcript release factor	1595	1	C	507.429	55.0659	68.2529	221.412	286.017	34.8108	20.2551	31.6678	36.5851
IPI:IPI00339214.1	ADCY5	Adenylate cyclase type 5	1119	1	C	313.47	9.46791	41.3735	169.542	143.928	0	9.46791	19.6396	21.7339
IPI:IPI00749245.1	SFRP1	Secreted frizzled-related protein 1	1726	2	C	177.849	339.528	23.2477	105.979	71.87	173.841	165.687	7.62612	15.6216
IPI:IPI00027780.1	MMP2	72 kDa type IV collagenase	775	15	C	5372.83	1036.11	697.676	2987.04	2385.79	488.818	547.29	332.727	364.949
IPI:IPI00553177.1	SERPINA1	Isoform 1 of Alpha-1-antitrypsin	792	6	C	1715.3	1007.09	222.521	899.135	816.166	489.102	517.991	95.7822	126.739
IPI:IPI00009923.1	P4HA1	Isoform 1 of Prolyl 4-hydroxylase subunit alpha-1	538	2	C	590.154	95.6578	76.484	303.283	286.871	39.57	56.0878	36.2971	40.1869
IPI:IPI00217963.3	KRT16	Keratin, type I cytoskeletal 16	90	4	C	1856.79	124.517	240.337	114.982	1741.81	14.0926	110.424	141.811	98.5255
IPI:IPI00013976.3	LAMB1	Laminin subunit beta-1	113	34	C	13563.5	1094.58	1752.29	7016.29	6547.22	318.994	775.586	858.726	893.568
IPI:IPI00387168.2	PCSK9	Proprotein convertase subtilisin/kexin type 9	380	12	C	2472.82	359.076	312.517	1416.9	1055.92	176.771	182.305	152.492	160.025
IPI:IPI00217778.1	PLTP	Isoform 2 of Phospholipid transfer protein	318	7	C	1153.21	1128.07	145.256	766.487	386.728	629.128	498.943	62.1911	83.0651
IPI:IPI00219757.1	GSTP1	Glutathione S-transferase P	283	51	C	2852.13	4978.06	358.656	1473.98	1378.15	2362.35	2615.71	155.94	202.716
IPI:IPI00153060.4	ANGPTL4	Angiopoietin-related protein 4	326	2	C	461.366	90.6272	57.0379	247.863	213.503	64.4644	26.1628	29.4585	27.5794
IPI:IPI00807428.1	-	Putative uncharacterized protein	362	6	C	1635.21	365.818	202.036	775.12	860.089	129.711	236.107	98.9855	103.051
IPI:IPI00025418.2	COL7A1	Isoform 1 of Collagen alpha-1(VII) chain	1636	3	C	1077.17	99.7808	132.092	654.654	422.519	43.2154	56.5654	66.4352	65.657
IPI:IPI00012895.3	CA12	Isoform 1 of Carbonic anhydrase 12	1891	1	C	97.645	3.95483	11.9639	44.4671	53.1779	0	3.95483	4.84475	7.11917
IPI:IPI00005996.1	HMGA2	High mobility group protein HMGI-C	1617	1	C	527.485	26.2114	64.5146	249.483	278.002	0	26.2114	31.6428	32.8718
IPI:IPI00783665.4	LAMA5	Laminin subunit alpha-5	30	11	C	2910.33	279.668	354.182	1643.85	1266.48	139.591	140.077	168.745	185.437
IPI:IPI00645614.2	CDH3	Isoform 2 of Cadherin-3	241	17	C	2285.92	324.852	276.21	1101.95	1183.97	117.253	207.599	140.731	135.479
IPI:IPI00645363.2	IGHG1	Putative uncharacterized protein DKFZp686P15220	470	11	C	2171.92	280.953	258.327	1129	1042.92	140.129	140.824	124.385	133.942
IPI:IPI00398272.5	COL17A1	Isoform 1 of Collagen alpha-1(XVII) chain	1088	18	C	7209.19	693.859	851.913	3865.52	3343.67	303.1	390.759	407.667	444.246
IPI:IPI00022284.3	PRNP	Major prion protein	1877	1	C	253.356	22.2819	29.8571	109.419	143.937	5.55305	16.7289	15.8282	14.0289
IPI:IPI00465431.8	LGALS3	Galectin-3	1433	5	C	3357.27	287.412	391.857	1496.65	1860.62	77.6433	209.769	182.013	209.844
IPI:IPI00646811.2	ZNF185	Zinc finger protein 185 variant 692	629	2	C	707.77	47.7762	81.5479	374.564	333.206	14.7183	33.0579	38.5935	42.9544
IPI:IPI00018274.1	EGFR	Isoform 1 of Epidermal growth factor receptor	1707	1	C	237.337	45.1057	26.6411	116.397	120.94	18.8416	26.2641	14.6876	11.9535
IPI:IPI00011564.1	SDC4	Syndecan-4	358	12	C	4246.26	1223.69	474.995	1879.09	2367.17	424.317	799.377	229.282	245.713
IPI:IPI00296441.5	ADA	Adenosine deaminase	1154	1	C	612.944	70.5053	67.6617	291.083	321.861	21.0193	49.486	30.475	37.1867
IPI:IPI00221384.2	COL12A1	Isoform 2 of Collagen alpha-1(XII) chain	571	1	C	623.239	248.871	66.6205	326.36	296.879	133.37	115.501	28.7869	37.8336
IPI:IPI00883636.1	ANXA8L2	Isoform 1 of Annexin A8-like protein 2	818	8	C	3202.77	153.711	339.192	1675.25	1527.52	45.1051	108.606	170.88	168.312
IPI:IPI00009276.2	PROCR	Endothelial protein C receptor precursor	1092	3	C	1078.52	79.0993	108.895	474.069	604.449	20.2343	58.865	54.4306	54.4645
IPI:IPI00014572.1	SPARC	SPARC	625	53	C	12128.8	1121.86	1215.37	5204.28	6924.51	372.446	749.418	600.938	614.432
IPI:IPI00386524.3	IGHA1	CDNA FLJ25298 fis, clone STM07683, highly similar to Protein Tro alpha1 H,myeloma	690	2	C	678.506	69.3511	67.6169	291.828	386.678	21.7517	47.5994	34.5037	33.1132
IPI:IPI00005563.1	TINAGL1	Isoform 1 of Tubulointerstitial nephritis antigen-like	1141	14	C	2255.24	397.922	222.543	1122.97	1132.27	168.435	229.487	103.293	119.25
IPI:IPI00005908.2	ADAMTS1	A disintegrin and metalloproteinase with thrombospondin motifs 1	618	1	C	222.275	6.35312	21.9153	61.4048	160.87	0	6.35312	9.87158	12.0437
IPI:IPI00011550.1	ZCCHC3	Zinc finger CCHC domain-containing protein 3	1801	1	C	223.392	274.961	21.8652	124.908	98.4842	151.016	123.945	6.99005	14.8752
IPI:IPI00008752.1	MT1G	Isoform 1 of Metallothionein-1G	839	5	C	2177.95	459.062	210.77	878.436	1299.51	92.4602	366.602	93.514	117.256
IPI:IPI00029723.1	FSTL1	Follistatin-related protein 1	852	15	C	7477.64	389.05	708.781	3563.14	3914.5	114.903	274.147	350.378	358.403
IPI:IPI00152815.7	CCBE1	Isoform 1 of Collagen and calcium-binding EGF domain-containing protein 1	1477	1	C	258.023	19.1778	24.4285	141.147	116.876	3.85929	15.3185	10.5669	13.8616
IPI:IPI00007047.1	S100A8	Protein S100-A8	548	1	C	156.308	7.43375	14.7851	80.9242	75.384	2.06909	5.36466	7.51803	7.26707
IPI:IPI00217481.3	GPR126	Isoform 1 of Probable G-protein coupled receptor 126	1441	4	C	175.339	49.5414	16.4076	96.8174	78.5216	26.5257	23.0157	9.80613	6.60144
IPI:IPI00029658.1	EFEMP1	Isoform 1 of EGF-containing fibulin-like extracellular matrix protein 1	864	23	C	6146.33	604.511	567.662	3606.92	2539.41	253.392	351.119	274.28	293.382
IPI:IPI00218398.5	MMP14	Matrix metalloproteinase-14	1418	4	C	1688.33	106.209	153.321	970.094	718.238	28.3592	77.8496	75.8839	77.4373
IPI:IPI00032292.1	TIMP1	Metalloproteinase inhibitor 1	1189	41	C	5865.11	694.68	532.203	2946.93	2918.18	251.066	443.614	266.438	265.765
IPI:IPI00418471.6	VIM	Vimentin	44	52	C	19973.8	1163.71	1792.53	9136.29	10837.5	383.865	779.846	864.637	927.895
IPI:IPI00856045.1	AHNAK2	Isoform 1 of Protein AHNAK2	1635	3	C	1795.39	128.021	160.813	950.877	844.518	23.6017	104.419	82.3945	78.4188
IPI:IPI00003176.1	HTRA1	Serine protease HTRA1	198	10	C	2618.47	727.979	233.223	1399.92	1218.55	289.322	438.657	102.722	130.501
IPI:IPI00022488.1	HPX	Hemopexin	552	219	C	48089.7	4463.45	4246.47	22485.6	25604.1	1599.73	2863.72	2007.35	2239.12
IPI:IPI00478493.3	HPR	haptoglobin isoform 2 preproprotein	777	8	C	4362.46	446.419	383.288	2195.54	2166.92	220.327	226.092	179.443	203.845
IPI:IPI00296922.4	LAMB2	Laminin subunit beta-2	1125	2	C	105.704	30.6552	9.17149	61.9571	43.7471	17.7271	12.9281	6.15405	3.01744
IPI:IPI00018219.1	TGFBI	Transforming growth factor-beta-induced protein ig-h3	129	61	C	17291.8	1424.97	1499.33	10661.9	6629.92	546.991	877.975	734.902	764.431
IPI:IPI00296099.6	THBS1	Thrombospondin-1	360	194	C	63866.5	5209.63	5378.77	33036.3	30830.2	1809.34	3400.29	2623.39	2755.38
IPI:IPI00604414.2	PLAU	plasminogen activator, urokinase isoform 1 preproprotein	717	21	C	6484.4	428.842	544.527	3100.63	3383.77	173.504	255.338	264.22	280.307
IPI:IPI00022418.1	FN1	Isoform 1 of Fibronectin	144	803	C	148952	11489.6	11893.6	75632.9	73318.8	3735.6	7753.98	5704.29	6189.32
IPI:IPI00289795.1	SRPX	Isoform 1 of Sushi repeat-containing protein SRPX	631	2	C	1153.54	46.1923	91.7381	639.77	513.77	15.9687	30.2236	49.1122	42.6259
IPI:IPI00026256.2	FLG	Filaggrin	702	3	C	115.877	9.98287	9.10094	6.0725	109.804	2.30794	7.67493	3.92783	5.17311
IPI:IPI00008894.2	CPA4	Carboxypeptidase A4	1305	3	C	1025.64	153.814	80.4609	556.286	469.351	48.476	105.338	38.5571	41.9038
IPI:IPI00383164.1	IGHA1	SNC66 protein	690	10	C	3844.84	271.126	299.11	1782.37	2062.47	45.74	225.386	144.293	154.817
IPI:IPI00007117.1	SERPINB2	Plasminogen activator inhibitor 2	1397	7	C	2658.77	131.267	206.255	1601.38	1057.39	43.2589	88.0081	98.4672	107.788
IPI:IPI00002441.2	SDC1	Syndecan-1	1104	4	C	339.466	78.1779	26.2778	170.04	169.426	35.8304	42.3475	10.8438	15.434
IPI:IPI00027462.1	S100A9	Protein S100-A9	1644	5	C	1723.59	112.483	132.984	705.047	1018.54	14.3705	98.1129	63.4739	69.5105
[truncated: 45 more rows]
