# Supplementary material for: Subtype-specific secretomic characterization of pulmonary neuroendocrine tumor cells
Source: Nat Commun. 2019 Jul 19;10:3201. doi: 10.1038/s41467-019-11153-5 (PMC6642156; doi:10.1038/s41467-019-11153-5)
Supplement: Supplementary file 4 — Supplementary Data 2 [file 41467_2019_11153_MOESM4_ESM.xlsx]

## Sheet: TMT_set2_ASCL1
Protein Id	Gene Symbol	Description	Group ID	Number of peptides	Collapsed?	default~rq_126_sn sum	default~rq_127_sn sum	default~rq_128_sn sum	default~rq_129_sn sum	default~rq_130_sn sum	default~rq_131_sn sum
sp|Q5VT66-2|MOSC1_HUMAN	MOSC1	MOSC1_HUMAN Isoform 2 of MOSC domain-containing protein 1, mitochondrial	3815	2	C	260.73	1013.16	605.374	416.151	628.922	460.413
sp|O60337|MARH6_HUMAN	MARH6	MARH6_HUMAN E3 ubiquitin-protein ligase MARCH6	4184	1	C	9.41028	6.01529	12.2149	6.09714	19.9325	17.7825
sp|Q15019-2|SEPT2_HUMAN	SEPT2	SEPT2_HUMAN Isoform 2 of Septin-2	556	64	C	9694.1	11222.2	16120.2	18412.6	11158.6	11138.6
sp|Q9UH03|SEPT3_HUMAN	SEPT3	SEPT3_HUMAN Neuronal-specific septin-3	557	21	C	3295.29	7009.18	8616.8	5356.26	8193.25	5938.22
sp|Q99719|SEPT5_HUMAN	SEPT5	SEPT5_HUMAN Septin-5	466	17	C	1109.53	4777.37	4281.36	3193.75	5457.79	4086.66
sp|Q14141|SEPT6_HUMAN	SEPT6	SEPT6_HUMAN Septin-6	466	4	C	657.848	143.894	403.458	1409.56	203.794	337.964
sp|Q16181|SEPT7_HUMAN	SEPT7	SEPT7_HUMAN Septin-7	466	52	C	9204.41	14027	20287.3	18370.6	12026	10576.1
sp|Q92599|SEPT8_HUMAN	SEPT8	SEPT8_HUMAN Septin-8	466	16	C	6344.01	7462.1	7825.42	11098.6	6690.15	6679.85
sp|Q9UHD8|SEPT9_HUMAN	SEPT9	SEPT9_HUMAN Septin-9	108	44	C	13412.2	6756.94	15923	20774.3	9241.1	10567.9
sp|Q9P0V9-2|SEP10_HUMAN	SEPT10	SEP10_HUMAN Isoform 2 of Septin-10	466	7	C	1910.92	2062.89	5260.03	2380.49	2211.86	2799.89
sp|Q9NVA2-2|SEP11_HUMAN	SEPT11	SEP11_HUMAN Isoform 2 of Septin-11	466	24	C	2495.75	5506.25	7180.7	6685.71	4663.74	4759.93
sp|O60613|SEP15_HUMAN	SEPT15	SEP15_HUMAN 15 kDa selenoprotein	3939	1	C	301.736	81.097	115.84	105.671	141.799	115.011
sp|P01023|A2MG_HUMAN	A2M	A2MG_HUMAN Alpha-2-macroglobulin	791	20	C	3135.36	2282.73	4304.72	3368.39	21412.5	32885.3
sp|A8K2U0|A2ML1_HUMAN	A2ML1	A2ML1_HUMAN Alpha-2-macroglobulin-like protein 1	947	3	C	5230.07	151.944	418.115	371.819	418.189	485.411
sp|Q86V21|AACS_HUMAN	AACS	AACS_HUMAN Acetoacetyl-CoA synthetase	1650	23	C	3328.55	8893.6	9275.5	5012.76	4111.83	6972.52
sp|Q2M2I8|AAK1_HUMAN	AAK1	AAK1_HUMAN AP2-associated protein kinase 1	925	1	C	920.512	361.852	264.066	447.379	284.255	319.112
sp|Q9H7C9|AAMDC_HUMAN	AAMDC	AAMDC_HUMAN Mth938 domain-containing protein	3170	4	C	1011.67	1596.95	2250.18	1586.35	1592.64	1990
sp|Q13685|AAMP_HUMAN	AAMP	AAMP_HUMAN Angio-associated migratory cell protein	2016	7	C	636.953	1659.91	1716.98	1748.76	1948.71	1213.73
sp|P49588|SYAC_HUMAN	AARS	SYAC_HUMAN Alanine--tRNA ligase, cytoplasmic	855	97	C	10900.2	41401.1	29853.4	22707.2	22724.1	21008
sp|Q5JTZ9|SYAM_HUMAN	AARS2	SYAM_HUMAN Alanine--tRNA ligase, mitochondrial	919	8	C	642.895	2184.79	2871.41	1411.89	2302.51	1739.04
sp|Q9BTE6-3|AASD1_HUMAN	AARSD1	AASD1_HUMAN Isoform 3 of Alanyl-tRNA editing protein Aarsd1	1290	10	C	797.753	2880.47	1861.29	2295.35	1335.17	1342.97
sp|Q9NRN7|ADPPT_HUMAN	AASDHPPT	ADPPT_HUMAN L-aminoadipate-semialdehyde dehydrogenase-phosphopantetheinyl transferase	236	14	C	1331.15	4869.26	3589.91	4439.31	3263.61	2073.37
sp|Q86UQ4|ABCAD_HUMAN	ABCA13	ABCAD_HUMAN ATP-binding cassette sub-family A member 13	2954	4	C	550.514	1902.57	2464.6	2235.52	3842.76	5247.17
sp|Q9NP58|ABCB6_HUMAN	ABCB6	ABCB6_HUMAN ATP-binding cassette sub-family B member 6, mitochondrial	1438	1	C	32.7838	198.01	73.1393	209.344	243.523	77.1901
sp|O75027-2|ABCB7_HUMAN	ABCB7	ABCB7_HUMAN Isoform 2 of ATP-binding cassette sub-family B member 7, mitochondrial	4548	1	C	110.419	388.675	541.364	354.478	675.029	224.69
sp|P33527-9|MRP1_HUMAN	ABCC1	MRP1_HUMAN Isoform 9 of Multidrug resistance-associated protein 1	88	4	C	442.973	796.091	1534.83	1295.28	1569.58	836.577
sp|O15439|MRP4_HUMAN	ABCC4	MRP4_HUMAN Multidrug resistance-associated protein 4	88	1	C	149.174	155.456	852.806	314.23	278.337	321.047
sp|P28288|ABCD3_HUMAN	ABCD3	ABCD3_HUMAN ATP-binding cassette sub-family D member 3	2459	5	C	862.935	2156.71	1759.51	1482.97	2709.16	2040.96
sp|P61221|ABCE1_HUMAN	ABCE1	ABCE1_HUMAN ATP-binding cassette sub-family E member 1	186	23	C	3429.65	10793.5	7687.38	6223.84	6506.17	5416.12
sp|Q8NE71|ABCF1_HUMAN	ABCF1	ABCF1_HUMAN ATP-binding cassette sub-family F member 1	1233	38	C	4025.19	12454	6300.76	9989.79	9577.07	6840.64
tr|Q5STZ8|Q5STZ8_HUMAN	ABCF1	Q5STZ8_HUMAN ATP-binding cassette sub-family F member 1 (Fragment)	1233	2	C	37.6343	62.134	53.8172	57.6836	113.422	62.0657
sp|Q9UG63|ABCF2_HUMAN	ABCF2	ABCF2_HUMAN ATP-binding cassette sub-family F member 2	2975	10	C	1782.82	5845.65	3498.66	3473.8	4829.3	5343.5
sp|Q9NUQ8|ABCF3_HUMAN	ABCF3	ABCF3_HUMAN ATP-binding cassette sub-family F member 3	1330	6	C	907.396	2075.39	902.105	1255.45	1726.7	867.829
sp|Q9NUJ1|ABHDA_HUMAN	ABHD10	ABHDA_HUMAN Mycophenolic acid acyl-glucuronide esterase, mitochondrial	1200	2	C	299.565	1285.27	1053.06	514.903	951.563	571.756
sp|Q8NFV4|ABHDB_HUMAN	ABHD11	ABHDB_HUMAN Alpha/beta hydrolase domain-containing protein 11	1086	8	C	1323.65	3715.86	2138.64	2326.72	2317.67	2519.54
sp|Q8N2K0-2|ABD12_HUMAN	ABHD12	ABD12_HUMAN Isoform 2 of Monoacylglycerol lipase ABHD12	3630	1	C	88.7486	257.919	168.07	161.783	193.132	146.977
sp|Q96IU4|ABHEB_HUMAN	ABHD14B	ABHEB_HUMAN Alpha/beta hydrolase domain-containing protein 14B	1905	9	C	1720.43	3946.41	1349.81	3710.04	1056.35	1338.89
sp|O95870|ABHGA_HUMAN	ABHD16A	ABHGA_HUMAN Abhydrolase domain-containing protein 16A	3521	2	C	214.957	849.528	452.027	464.008	684.096	667.775
tr|F2Z3H2|F2Z3H2_HUMAN	ABHD16A	F2Z3H2_HUMAN Abhydrolase domain-containing protein 16A	3646	1	C	27.0164	92.3267	1121.74	539.816	1179.15	1175.54
sp|Q8IZP0|ABI1_HUMAN	ABI1	ABI1_HUMAN Abl interactor 1	1291	9	C	2271.31	1789.38	1512.34	1407.9	1824.51	1997.96
sp|Q9NYB9|ABI2_HUMAN	ABI2	ABI2_HUMAN Abl interactor 2	1291	8	C	1990.36	1870.04	1394.7	1894.41	2021.73	2089.89
sp|P00519-2|ABL1_HUMAN	ABL1	ABL1_HUMAN Isoform IB of Tyrosine-protein kinase ABL1	842	6	C	441.363	1235.67	2233.2	864.334	547.112	689.533
sp|O14639|ABLM1_HUMAN	ABLIM1	ABLM1_HUMAN Actin-binding LIM protein 1	2355	5	C	1169.88	4135.57	739.553	1022.68	1250.56	788.366
sp|Q6H8Q1-9|ABLM2_HUMAN	ABLIM2	ABLM2_HUMAN Isoform 9 of Actin-binding LIM protein 2	2355	1	C	366.499	693.803	902.522	475.088	638.45	559.962
sp|Q12979|ABR_HUMAN	ABR	ABR_HUMAN Active breakpoint cluster region-related protein	288	10	C	2722.71	3327.97	9111.07	4096.76	2249.45	3867.52
tr|I3L2C0|I3L2C0_HUMAN	ABR	I3L2C0_HUMAN Active breakpoint cluster region-related protein	288	4	C	3068.58	5.08584	54.8948	28.9952	38.5341	38.6137
sp|Q9P1F3|ABRAL_HUMAN	ABRACL	ABRAL_HUMAN Costars family protein ABRACL	3291	3	C	764.13	1543.8	59.1031	3173.87	2372.36	1130.42
sp|Q8N961|ABTB2_HUMAN	ABTB2	ABTB2_HUMAN Ankyrin repeat and BTB/POZ domain-containing protein 2	4377	1	C	14.769	13.4173	27.2095	22.1374	17.2297	23.9172
sp|P09110|THIK_HUMAN	ACAA1	THIK_HUMAN 3-ketoacyl-CoA thiolase, peroxisomal	2671	2	C	224.526	348.912	269.911	298.976	156.121	239.001
sp|P42765|THIM_HUMAN	ACAA2	THIM_HUMAN 3-ketoacyl-CoA thiolase, mitochondrial	227	51	C	4091.36	16559.5	11436.2	9036.09	14402.6	11852.7
sp|Q13085-4|ACACA_HUMAN	ACACA	ACACA_HUMAN Isoform 4 of Acetyl-CoA carboxylase 1	1450	37	C	6614.12	17590.2	11275.2	8677.8	11764.7	9396.01
sp|Q9UKU7|ACAD8_HUMAN	ACAD8	ACAD8_HUMAN Isobutyryl-CoA dehydrogenase, mitochondrial	2713	2	C	578.429	450.54	967.834	438.52	1041.05	1046.94
sp|Q9H845|ACAD9_HUMAN	ACAD9	ACAD9_HUMAN Acyl-CoA dehydrogenase family member 9, mitochondrial	2984	10	C	1404.46	3597.2	5191.59	1736.75	3809.11	2395.9
sp|P11310-2|ACADM_HUMAN	ACADM	ACADM_HUMAN Isoform 2 of Medium-chain specific acyl-CoA dehydrogenase, mitochondrial	384	23	C	1585.1	5789.48	8167.44	4181.22	16972	7158.69
sp|P16219|ACADS_HUMAN	ACADS	ACADS_HUMAN Short-chain specific acyl-CoA dehydrogenase, mitochondrial	629	2	C	633.586	763.886	586.37	305.434	406.877	494.189
sp|P45954|ACDSB_HUMAN	ACADSB	ACDSB_HUMAN Short/branched chain specific acyl-CoA dehydrogenase, mitochondrial	1898	3	C	2211.33	1450.84	1005.37	486.653	1101.21	776.393
sp|P49748-3|ACADV_HUMAN	ACADVL	ACADV_HUMAN Isoform 3 of Very long-chain specific acyl-CoA dehydrogenase, mitochondrial	3023	17	C	4042.58	6874.96	7149.31	4778.07	8566.29	7120.61
sp|Q15057|ACAP2_HUMAN	ACAP2	ACAP2_HUMAN Arf-GAP with coiled-coil, ANK repeat and PH domain-containing protein 2	1689	17	C	3022.81	3229.53	7513.1	4567.44	4822.63	3809.72
sp|P24752|THIL_HUMAN	ACAT1	THIL_HUMAN Acetyl-CoA acetyltransferase, mitochondrial	382	33	C	5225.9	12903.3	12227.4	6068.33	12321.5	7658.81
sp|Q9BWD1|THIC_HUMAN	ACAT2	THIC_HUMAN Acetyl-CoA acetyltransferase, cytosolic	866	32	C	4168.61	6945.56	19128.5	7644.78	7149.43	5767.9
sp|Q9H3P7|GCP60_HUMAN	ACBD3	GCP60_HUMAN Golgi resident protein GCP60	2289	11	C	1765.63	2619.28	2445.85	2816.17	2982.82	2010.69
sp|Q8N6N7|ACBD7_HUMAN	ACBD7	ACBD7_HUMAN Acyl-CoA-binding domain-containing protein 7	3033	2	C	257.249	2489.82	1453.2	654.984	1279.04	1574.19
tr|E7EQT4|E7EQT4_HUMAN	ACIN1	E7EQT4_HUMAN Apoptotic chromatin condensation inducer in the nucleus	1586	41	C	4875.48	12898.2	14403.2	12552.2	16473.9	15094.4
sp|P53396|ACLY_HUMAN	ACLY	ACLY_HUMAN ATP-citrate synthase	480	114	C	16395.1	31820.8	23558.3	60336.1	20279.9	20714.8
sp|P53396-2|ACLY_HUMAN	ACLY	ACLY_HUMAN Isoform 2 of ATP-citrate synthase	480	3	C	508.95	1098.04	1976.11	1426.9	338.299	582.91
sp|P21399|ACOC_HUMAN	ACO1	ACOC_HUMAN Cytoplasmic aconitate hydratase	1964	61	C	13566.2	18955.6	21845.6	17034	8748.72	16104.9
sp|Q99798|ACON_HUMAN	ACO2	ACON_HUMAN Aconitate hydratase, mitochondrial	928	50	C	6140.97	9531.03	18942.1	6898.36	10915	9796.94
sp|Q86TX2|ACOT1_HUMAN	ACOT1	ACOT1_HUMAN Acyl-coenzyme A thioesterase 1	3495	3	C	214.394	1298.24	867.13	1277.74	583.147	1001.96
sp|Q9NPJ3|ACO13_HUMAN	ACOT13	ACO13_HUMAN Acyl-coenzyme A thioesterase 13	3787	4	C	2278.93	2270.02	1791.07	2356.46	1742.64	1830.39
sp|O00154|BACH_HUMAN	ACOT7	BACH_HUMAN Cytosolic acyl coenzyme A thioester hydrolase	314	57	C	6193.64	10502	19218.9	17615.5	7358.66	11646.2
sp|Q9Y305-4|ACOT9_HUMAN	ACOT9	ACOT9_HUMAN Isoform 4 of Acyl-coenzyme A thioesterase 9, mitochondrial	4068	4	C	1420.63	543.521	969.158	2059.26	701.947	2228.52
sp|Q15067|ACOX1_HUMAN	ACOX1	ACOX1_HUMAN Peroxisomal acyl-coenzyme A oxidase 1	3293	2	C	156.237	642.97	509.832	762.636	868.447	991.618
sp|P24666|PPAC_HUMAN	ACP1	PPAC_HUMAN Low molecular weight phosphotyrosine protein phosphatase	1154	16	C	1954.22	4340.3	2770.11	2461.73	8093.38	2767.75
sp|P11117|PPAL_HUMAN	ACP2	PPAL_HUMAN Lysosomal acid phosphatase	4036	3	C	377.871	743.497	619.843	849.723	667.95	550.145
sp|Q8TE99|ACPL2_HUMAN	ACPL2	ACPL2_HUMAN Acid phosphatase-like protein 2	3792	6	C	149.359	730.773	942.959	702.937	345.475	352.182
sp|O95573|ACSL3_HUMAN	ACSL3	ACSL3_HUMAN Long-chain-fatty-acid--CoA ligase 3	1173	8	C	857.292	1235.28	1752.74	2027.61	1227.95	1259.18
sp|O60488|ACSL4_HUMAN	ACSL4	ACSL4_HUMAN Long-chain-fatty-acid--CoA ligase 4	3273	8	C	2276.13	3063.01	2911.63	3140.57	1636.21	2203.38
sp|Q9NR19-2|ACSA_HUMAN	ACSS2	ACSA_HUMAN Isoform 2 of Acetyl-coenzyme A synthetase, cytoplasmic	3383	2	C	908.805	546.662	322.879	986.604	590.018	828.692
sp|P62736|ACTA_HUMAN	ACTA2	ACTA_HUMAN Actin, aortic smooth muscle	456	258	C	27266.1	51142.6	66663.1	36453	56489.8	53626.1
sp|P60709|ACTB_HUMAN	ACTB	ACTB_HUMAN Actin, cytoplasmic 1	456	144	C	11409.6	11469.9	15331.6	11193.8	15107.7	15030.9
sp|O96019|ACL6A_HUMAN	ACTL6A	ACL6A_HUMAN Actin-like protein 6A	954	31	C	3896.26	8790.18	8370.72	11603.6	10348.7	8420.43
sp|O94805|ACL6B_HUMAN	ACTL6B	ACL6B_HUMAN Actin-like protein 6B	954	5	C	1295.96	1786.71	2165.28	1444.22	1660.89	1741.53
sp|P12814-3|ACTN1_HUMAN	ACTN1	ACTN1_HUMAN Isoform 3 of Alpha-actinin-1	632	141	C	53519.6	20583.9	25363.8	37183.8	18552	22230.1
sp|O43707|ACTN4_HUMAN	ACTN4	ACTN4_HUMAN Alpha-actinin-4	632	175	C	33944.2	35136.3	38630.9	37583.4	28990.7	32261.7
tr|K7EJH8|K7EJH8_HUMAN	ACTN4	K7EJH8_HUMAN Alpha-actinin-4 (Fragment)	632	1	C	40.3188	189.733	559.532	451.698	70.947	322.908
sp|Q9NZ32|ARP10_HUMAN	ACTR10	ARP10_HUMAN Actin-related protein 10	3247	7	C	1483.68	2757.53	2181.52	1989.54	2390.33	1537.77
sp|P61163|ACTZ_HUMAN	ACTR1A	ACTZ_HUMAN Alpha-centractin	456	29	C	4563.57	8662.85	10723.2	8163.38	8073.48	8279.13
sp|P42025|ACTY_HUMAN	ACTR1B	ACTY_HUMAN Beta-centractin	456	4	C	430.672	1424.52	909.646	793.071	872.632	522.481
sp|P61160|ARP2_HUMAN	ACTR2	ARP2_HUMAN Actin-related protein 2	456	55	C	12591.9	15123.1	12762.5	13348.6	15927.1	12957.7
sp|P61158|ARP3_HUMAN	ACTR3	ARP3_HUMAN Actin-related protein 3	667	33	C	6483.67	6148.7	7315.73	6934.69	8135.95	8133.46
sp|Q9P1U1|ARP3B_HUMAN	ACTR3B	ARP3B_HUMAN Actin-related protein 3B	667	12	C	1606.32	2611.53	2816.2	3067.27	2442.76	2162.85
sp|Q03154|ACY1_HUMAN	ACY1	ACY1_HUMAN Aminoacylase-1	2620	9	C	4865.94	4448.51	1184.13	1914.5	1801.35	2280.09
sp|P07311|ACYP1_HUMAN	ACYP1	ACYP1_HUMAN Acylphosphatase-1	1464	12	C	1521.63	6486.65	2332.07	3580.51	2330.16	2683.45
sp|P14621|ACYP2_HUMAN	ACYP2	ACYP2_HUMAN Acylphosphatase-2	3609	6	C	996.258	3064.02	2868.28	1839.78	3994.46	2150.58
sp|P00813|ADA_HUMAN	ADA	ADA_HUMAN Adenosine deaminase	3936	2	C	1462.66	344.622	1320.4	465.413	725.09	728.376
sp|O14672|ADA10_HUMAN	ADAM10	ADA10_HUMAN Disintegrin and metalloproteinase domain-containing protein 10	1030	15	C	11596.1	2287.37	1892.35	2424.91	4512.18	2197.81
sp|Q13444|ADA15_HUMAN	ADAM15	ADA15_HUMAN Disintegrin and metalloproteinase domain-containing protein 15	1547	4	C	3150.11	527.071	573.6	677.202	793.751	587.591
sp|P78536|ADA17_HUMAN	ADAM17	ADA17_HUMAN Disintegrin and metalloproteinase domain-containing protein 17	2282	7	C	11242.6	1141.11	1400.66	1474.81	1567.75	1546.91
sp|Q9P0K1|ADA22_HUMAN	ADAM22	ADA22_HUMAN Disintegrin and metalloproteinase domain-containing protein 22	2455	12	C	821.026	2268.75	1991.18	3364.8	1815.94	2537.61
sp|Q13443|ADAM9_HUMAN	ADAM9	ADAM9_HUMAN Disintegrin and metalloproteinase domain-containing protein 9	2509	17	C	13626.4	1398.39	2165.37	2287.07	1976.79	2046.09
sp|Q8TE58|ATS15_HUMAN	ADAMTS15	ATS15_HUMAN A disintegrin and metalloproteinase with thrombospondin motifs 15	3621	1	C	128.022	197.999	47.5828	73.1598	45.8272	63.01
sp|Q8N6G6|ATL1_HUMAN	ADAMTSL1	ATL1_HUMAN ADAMTS-like protein 1	1631	29	C	1826.91	1493.87	28173.2	3069.17	2101.16	9673.26
sp|Q86TH1|ATL2_HUMAN	ADAMTSL2	ATL2_HUMAN ADAMTS-like protein 2	2221	11	C	950.72	2304.88	5163.07	1255.95	6112.8	4816.61
sp|P55265-4|DSRAD_HUMAN	ADAR	DSRAD_HUMAN Isoform 4 of Double-stranded RNA-specific adenosine deaminase	271	36	C	4142.75	7496.19	6776.07	9695.99	18806.1	9268.06
sp|Q96EY9|ADAT3_HUMAN	ADAT3	ADAT3_HUMAN Probable inactive tRNA-specific adenosine deaminase-like protein 3	4534	2	C	72.2547	259.508	527.107	297.638	266.365	225.2
sp|Q8NI60|ADCK3_HUMAN	ADCK3	ADCK3_HUMAN Chaperone activity of bc1 complex-like, mitochondrial	9	3	C	121.841	208.376	298.262	126.419	277.934	236.567
sp|P35611-3|ADDA_HUMAN	ADD1	ADDA_HUMAN Isoform 3 of Alpha-adducin	379	19	C	1899.43	4693.28	4417.83	3850.89	4276.86	4986.19
sp|P35612|ADDB_HUMAN	ADD2	ADDB_HUMAN Beta-adducin	379	21	C	1859.3	7894.93	6353.79	6684.18	6828.9	7776.01
sp|P11766|ADHX_HUMAN	ADH5	ADHX_HUMAN Alcohol dehydrogenase class-3	199	33	C	13401.3	10801.6	16713	9256.61	10516.8	14751.2
sp|Q9BV57|MTND_HUMAN	ADI1	MTND_HUMAN 1,2-dihydroxy-3-keto-5-methylthiopentene dioxygenase	2464	8	C	3061.39	3525.29	1974.56	2709.89	4122.76	2323.29
sp|P55263|ADK_HUMAN	ADK	ADK_HUMAN Adenosine kinase	3092	20	C	2943.19	5773.31	4864.66	5947.99	3757.77	4251.33
sp|P35318|ADML_HUMAN	ADM	ADML_HUMAN ADM	3899	1	C	430.81	103.861	123.902	118.478	123.591	154.51
sp|Q9H2P0|ADNP_HUMAN	ADNP	ADNP_HUMAN Activity-dependent neuroprotector homeobox protein	1857	24	C	2393.45	5502.8	6281.92	5127	8964.81	8241.3
sp|Q9BRR6|ADPGK_HUMAN	ADPGK	ADPGK_HUMAN ADP-dependent glucokinase	3248	2	C	1782.62	1026.1	1078.98	1598.75	1016.71	1169.57
sp|Q8NDY3|ARHL1_HUMAN	ADPRHL1	ARHL1_HUMAN [Protein ADP-ribosylarginine] hydrolase-like protein 1	2955	4	C	287.516	1141.68	714.463	321.086	5730.3	1770.75
sp|Q9NX46|ARHL2_HUMAN	ADPRHL2	ARHL2_HUMAN Poly(ADP-ribose) glycohydrolase ARH3	2155	25	C	1663.72	4094.62	3809.54	2418.96	3425.11	2997.97
sp|P25098|ARBK1_HUMAN	ADRBK1	ARBK1_HUMAN Beta-adrenergic receptor kinase 1	3747	9	C	2214.59	2602.3	2190.11	2706.05	2480.4	2323.08
sp|Q16186|ADRM1_HUMAN	ADRM1	ADRM1_HUMAN Proteasomal ubiquitin receptor ADRM1	1441	13	C	1739.95	4252.43	3452.46	2455.27	2599.94	1983
sp|P30566|PUR8_HUMAN	ADSL	PUR8_HUMAN Adenylosuccinate lyase	740	19	C	5285.02	4742.18	10177	10604.3	8943.57	7025.36
sp|P30520|PURA2_HUMAN	ADSS	PURA2_HUMAN Adenylosuccinate synthetase isozyme 2	320	21	C	3010.92	5262.87	3430.38	8676.35	4122.31	4551.36
sp|Q8N142|PURA1_HUMAN	ADSSL1	PURA1_HUMAN Adenylosuccinate synthetase isozyme 1	320	5	C	363.994	3094.36	579.075	590.045	472.007	516.131
sp|Q8IUX7|AEBP1_HUMAN	AEBP1	AEBP1_HUMAN Adipocyte enhancer-binding protein 1	3238	9	C	767.068	2375.8	1433.44	3227.4	1410.43	2404.87
sp|Q08117-2|AES_HUMAN	AES	AES_HUMAN Isoform 2 of Amino-terminal enhancer of split	4104	1	C	10.1875	48.0444	30.8355	36.0632	51.4588	19.3836
sp|Q9UHB7|AFF4_HUMAN	AFF4	AFF4_HUMAN AF4/FMR2 family member 4	4379	4	C	366.842	526.595	798.683	506.547	881.78	903.07
sp|Q9Y4W6|AFG32_HUMAN	AFG3L2	AFG32_HUMAN AFG3-like protein 2	90	24	C	6303.27	11135.1	7479.06	6611.19	8132.46	8731.58
sp|P02771|FETA_HUMAN	AFP	FETA_HUMAN Alpha-fetoprotein	3641	32	C	3125.41	2187.59	5291.85	2596.04	22093.1	45298.6
sp|P20933|ASPG_HUMAN	AGA	ASPG_HUMAN N(4)-(beta-N-acetylglucosaminyl)-L-asparaginase	4142	3	C	1962.81	1028.76	713.344	1530.12	360.388	787.059
sp|Q9UPQ3|AGAP1_HUMAN	AGAP1	AGAP1_HUMAN Arf-GAP with GTPase, ANK repeat and PH domain-containing protein 1	956	3	C	500.577	445.561	909.634	1054.07	1046.66	898.526
sp|Q96P47-4|AGAP3_HUMAN	AGAP3	AGAP3_HUMAN Isoform 4 of Arf-GAP with GTPase, ANK repeat and PH domain-containing protein 3	956	13	C	1521.29	4341.7	4515.02	4378.3	5064.74	3205.54
sp|P52594-4|AGFG1_HUMAN	AGFG1	AGFG1_HUMAN Isoform 4 of Arf-GAP domain and FG repeat-containing protein 1	134	11	C	2624.7	3131.56	3669.85	3977.39	3045.36	3196.18
sp|Q53H12|AGK_HUMAN	AGK	AGK_HUMAN Acylglycerol kinase, mitochondrial	171	8	C	1266.59	4417.69	4118.76	2105.23	3400.88	2572.95
sp|P35573|GDE_HUMAN	AGL	GDE_HUMAN Glycogen debranching enzyme	1245	17	C	1769.22	5001.16	3427.09	3223.14	5007.05	4549.96
sp|Q9UL18|AGO1_HUMAN	AGO1	AGO1_HUMAN Protein argonaute-1	1995	9	C	1058.05	1815.99	2475.83	2050.37	2508.39	2219.03
sp|Q9UKV8|AGO2_HUMAN	AGO2	AGO2_HUMAN Protein argonaute-2	1995	11	C	1539.08	3110.15	3704.85	4384.46	5576.39	3287.23
sp|Q9H9G7|AGO3_HUMAN	AGO3	AGO3_HUMAN Protein argonaute-3	1995	22	C	3574.93	4757.29	4699.08	5287.2	9073.26	5892.61
sp|O00116|ADAS_HUMAN	AGPS	ADAS_HUMAN Alkyldihydroxyacetonephosphate synthase, peroxisomal	3177	4	C	689.192	1365.16	1168.1	1182.05	2699.67	1239.59
sp|O95994|AGR2_HUMAN	AGR2	AGR2_HUMAN Anterior gradient protein 2 homolog	3753	10	C	912.099	5240.9	223.061	7077.9	237.721	763.224
sp|Q8TD06|AGR3_HUMAN	AGR3	AGR3_HUMAN Anterior gradient protein 3 homolog	3753	1	C	59.685	306.763	45.0047	274.012	118.109	164.556
sp|O00468-3|AGRIN_HUMAN	AGRN	AGRIN_HUMAN Isoform 3 of Agrin	2686	3	C	6212.85	64.2846	107.755	1559.72	7.59916	280.319
sp|O00468-7|AGRIN_HUMAN	AGRN	AGRIN_HUMAN Isoform 7 of Agrin	2686	130	C	153808	4182.79	9591.25	13768.7	9400.17	13164.9
sp|P01019|ANGT_HUMAN	AGT	ANGT_HUMAN Angiotensinogen	1452	17	C	1247.19	12354.6	128.15	750.435	824.161	936.772
sp|Q9UPW5-3|CBPC1_HUMAN	AGTPBP1	CBPC1_HUMAN Isoform 3 of Cytosolic carboxypeptidase 1	3756	1	C	56.4712	423.091	336.622	288.78	293.089	336.454
sp|Q8WYP5-2|ELYS_HUMAN	AHCTF1	ELYS_HUMAN Isoform 2 of Protein ELYS	1498	3	C	1195.44	821.94	914.675	1012.13	1454.74	2395.18
sp|P23526|SAHH_HUMAN	AHCY	SAHH_HUMAN Adenosylhomocysteinase	873	72	C	16011.6	19967	22034.7	26188.5	22992.9	18577.2
sp|O43865|SAHH2_HUMAN	AHCYL1	SAHH2_HUMAN Putative adenosylhomocysteinase 2	873	8	C	1189.52	5463.7	2887.85	2202.64	2695.63	2220.21
sp|Q96HN2|SAHH3_HUMAN	AHCYL2	SAHH3_HUMAN Putative adenosylhomocysteinase 3	873	19	C	3036.96	8393.88	5436.65	5046.57	6262.51	5583.44
sp|Q5TGY3|AHDC1_HUMAN	AHDC1	AHDC1_HUMAN AT-hook DNA-binding motif-containing protein 1	4565	1	C	83.9709	86.0089	168.598	94.3203	206.605	217.618
sp|Q09666|AHNK_HUMAN	AHNAK	AHNK_HUMAN Neuroblast differentiation-associated protein AHNAK	507	63	C	97175.6	2648.42	7000.71	6528.89	7418.91	9345.71
sp|Q8IVF2|AHNK2_HUMAN	AHNAK2	AHNK2_HUMAN Protein AHNAK2	700	27	C	32070.1	1435.17	1931.56	3225.97	1969.67	2608.51
sp|O95433|AHSA1_HUMAN	AHSA1	AHSA1_HUMAN Activator of 90 kDa heat shock protein ATPase homolog 1	464	37	C	3796.81	16746.9	7761.54	13150.1	8018.28	9660.85
sp|P12763|FETUA_BOVIN_contaminant	AHSG	FETUA_BOVIN_contaminant Alpha-2-HS-glycoprotein	1010	335	C	17385	19513	36964	18789.7	121190	226524
tr|C9JV77|C9JV77_HUMAN	AHSG	C9JV77_HUMAN Alpha-2-HS-glycoprotein	1010	1	C	8.619	17.3465	126.189	23.1539	447.011	673.297
sp|Q96BJ3|AIDA_HUMAN	AIDA	AIDA_HUMAN Axin interactor, dorsalization-associated protein	2954	14	C	1053.69	2751.82	2766.19	3584.47	3567.54	2876.13
sp|Q9BQI0-2|AIF1L_HUMAN	AIF1L	AIF1L_HUMAN Isoform 2 of Allograft inflammatory factor 1-like	1462	2	C	149.215	203.544	560.17	448.098	742.671	499.453
sp|O95831|AIFM1_HUMAN	AIFM1	AIFM1_HUMAN Apoptosis-inducing factor 1, mitochondrial	228	43	C	4149.76	8237.7	8490.42	8773.13	8933.56	7726.97
sp|Q9Y4K1|AIM1_HUMAN	AIM1	AIM1_HUMAN Absent in melanoma 1 protein	3596	1	C	382.845	0	18.1979	53.435	10.7707	29.5397
sp|Q12904-2|AIMP1_HUMAN	AIMP1	AIMP1_HUMAN Isoform 2 of Aminoacyl tRNA synthase complex-interacting multifunctional protein 1	956	14	C	2232.86	6461.56	3231.26	4061.18	3645.18	2977.22
sp|Q13155|AIMP2_HUMAN	AIMP2	AIMP2_HUMAN Aminoacyl tRNA synthase complex-interacting multifunctional protein 2	357	17	C	1732.13	7542.03	4617.34	4675.06	8570.56	5623.38
tr|F8W950|F8W950_HUMAN	AIMP2	F8W950_HUMAN Aminoacyl tRNA synthase complex-interacting multifunctional protein 2	357	1	C	132.139	178.213	253.745	235.737	303.437	285.575
sp|O00170|AIP_HUMAN	AIP	AIP_HUMAN AH receptor-interacting protein	962	21	C	2370.46	4539.98	3954.55	4272.63	5105.12	4754.24
sp|P00568|KAD1_HUMAN	AK1	KAD1_HUMAN Adenylate kinase isoenzyme 1	3218	15	C	2558.86	3303.2	7517.52	2547.36	3649.87	3037.69
sp|P54819|KAD2_HUMAN	AK2	KAD2_HUMAN Adenylate kinase 2, mitochondrial	1447	21	C	5992.45	5130.71	5131.81	6460.97	13148	5374.38
sp|Q9UIJ7|KAD3_HUMAN	AK3	KAD3_HUMAN GTP:AMP phosphotransferase AK3, mitochondrial	1957	14	C	1877.66	5574.39	5162.79	2688.25	3786.23	5570.1
sp|P27144|KAD4_HUMAN	AK4	KAD4_HUMAN Adenylate kinase 4, mitochondrial	1793	8	C	2936.03	4016.78	1137.04	1999.16	2290.2	2139.45
sp|Q9Y3D8|KAD6_HUMAN	AK6	KAD6_HUMAN Adenylate kinase isoenzyme 6	4457	2	C	595.499	578.673	533.727	921.614	357.601	461.864
sp|Q92667|AKAP1_HUMAN	AKAP1	AKAP1_HUMAN A-kinase anchor protein 1, mitochondrial	2295	5	C	518.066	1162.57	1052.47	1559.45	1150.02	1009.16
sp|Q02952|AKA12_HUMAN	AKAP12	AKA12_HUMAN A-kinase anchor protein 12	2549	17	C	2596.95	2728.53	3610.85	4557.82	3651.62	4760.32
sp|Q12802-2|AKP13_HUMAN	AKAP13	AKP13_HUMAN Isoform 2 of A-kinase anchor protein 13	3052	1	C	77.2002	175.161	90.7655	173.201	65.0304	86.9888
sp|Q9Y2D5-4|AKAP2_HUMAN	AKAP2	AKAP2_HUMAN Isoform 2 of A-kinase anchor protein 2	1141	6	C	3682.36	2782.23	2202.89	2361.62	1706.17	2030.52
sp|P24588|AKAP5_HUMAN	AKAP5	AKAP5_HUMAN A-kinase anchor protein 5	930	2	C	92.4287	217.953	319.619	434.626	229.298	196.954
sp|O43823|AKAP8_HUMAN	AKAP8	AKAP8_HUMAN A-kinase anchor protein 8	3466	3	C	161.261	494.501	318.803	374.792	601.234	461.826
sp|Q9ULX6|AKP8L_HUMAN	AKAP8L	AKP8L_HUMAN A-kinase anchor protein 8-like	1975	13	C	1307.97	4803.01	5018.48	3285.22	3518.81	4187.19
sp|Q99996-6|AKAP9_HUMAN	AKAP9	AKAP9_HUMAN Isoform 6 of A-kinase anchor protein 9	632	17	C	2173.88	6129.99	6168.71	5561.22	5467.71	6729.61
sp|P14550|AK1A1_HUMAN	AKR1A1	AK1A1_HUMAN Alcohol dehydrogenase [NADP(+)]	1234	57	C	7571.63	18334.2	17499.2	16670.6	18381.3	14596.4
sp|P15121|ALDR_HUMAN	AKR1B1	ALDR_HUMAN Aldose reductase	1234	54	C	6242.02	19368.1	12015	11395.6	9890.56	6507.59
sp|P42330|AK1C3_HUMAN	AKR1C3	AK1C3_HUMAN Aldo-keto reductase family 1 member C3	3628	4	C	4597	347.229	734.256	1165.8	692.037	992.884
sp|O43488|ARK72_HUMAN	AKR7A2	ARK72_HUMAN Aflatoxin B1 aldehyde reductase member 2	1347	27	C	3500.33	10181.3	13462.4	4691.48	6209.01	6039.53
sp|P31749|AKT1_HUMAN	AKT1	AKT1_HUMAN RAC-alpha serine/threonine-protein kinase	1107	3	C	435.45	664.589	995.904	938.893	356.115	915.546
sp|Q96B36-3|AKTS1_HUMAN	AKT1S1	AKTS1_HUMAN Isoform 3 of Proline-rich AKT1 substrate 1	3993	1	C	261.2	390.126	251.694	289.051	190.961	236.676
sp|P31751|AKT2_HUMAN	AKT2	AKT2_HUMAN RAC-beta serine/threonine-protein kinase	1107	6	C	2448.81	1651.59	3358.95	1947.41	2086.18	2142.29
sp|Q9Y243|AKT3_HUMAN	AKT3	AKT3_HUMAN RAC-gamma serine/threonine-protein kinase	1107	8	C	1205.09	2365.35	6408.76	3022.65	3273.7	3408.97
sp|P13716-2|HEM2_HUMAN	ALAD	HEM2_HUMAN Isoform 2 of Delta-aminolevulinic acid dehydratase	827	6	C	785.726	1164.03	3996.54	2526.91	2150.09	2447.8
sp|P02768|ALBU_HUMAN_contaminant	ALB	ALBU_HUMAN_contaminant Serum albumin	627	136	C	12468.6	9200.01	17501.8	8669.26	50333.1	123840
sp|P02769|ALBU_BOVIN_contaminant	ALB	ALBU_BOVIN_contaminant Serum albumin	627	1060	C	50960.1	35755.1	79616.2	34842.5	355020	997934
sp|Q13740|CD166_HUMAN	ALCAM	CD166_HUMAN CD166 antigen	509	29	C	7788.29	5669.31	7531.94	11816.6	1813.24	4553.74
sp|Q8IZ83|A16A1_HUMAN	ALDH16A1	A16A1_HUMAN Aldehyde dehydrogenase family 16 member A1	2030	23	C	5102.06	8433.07	7678.34	7112.35	6748.87	7039.49
sp|P54886|P5CS_HUMAN	ALDH18A1	P5CS_HUMAN Delta-1-pyrroline-5-carboxylate synthase	3714	12	C	3052.98	4335.68	2681.89	2916.38	3430.74	2480.92
sp|P00352|AL1A1_HUMAN	ALDH1A1	AL1A1_HUMAN Retinal dehydrogenase 1	131	81	C	7401.39	41974.7	6327.02	24595.5	5489.23	8747.06
sp|O94788|AL1A2_HUMAN	ALDH1A2	AL1A2_HUMAN Retinal dehydrogenase 2	131	8	C	1411.04	4356.82	1907.42	1427.87	2367.07	2534.48
sp|P30837|AL1B1_HUMAN	ALDH1B1	AL1B1_HUMAN Aldehyde dehydrogenase X, mitochondrial	131	20	C	3403.43	7431.22	4090.5	2728.97	4147.43	3074.66
sp|P05091|ALDH2_HUMAN	ALDH2	ALDH2_HUMAN Aldehyde dehydrogenase, mitochondrial	131	24	C	5697.23	10090.7	8221.82	2819.68	6640.46	5866.87
sp|P51648-2|AL3A2_HUMAN	ALDH3A2	AL3A2_HUMAN Isoform 2 of Fatty aldehyde dehydrogenase	3681	3	C	677.07	505.222	1147.95	1106.18	1827.62	1213.05
sp|P30038|AL4A1_HUMAN	ALDH4A1	AL4A1_HUMAN Delta-1-pyrroline-5-carboxylate dehydrogenase, mitochondrial	3897	11	C	2343.88	3036.52	14585.6	2176.38	4094.32	4642.64
sp|P51649-2|SSDH_HUMAN	ALDH5A1	SSDH_HUMAN Isoform 2 of Succinate-semialdehyde dehydrogenase, mitochondrial	388	8	C	1499.34	4490.16	3318.66	3359.17	3283.93	3261.59
sp|Q02252|MMSA_HUMAN	ALDH6A1	MMSA_HUMAN Methylmalonate-semialdehyde dehydrogenase [acylating], mitochondrial	846	8	C	1939.51	4411.91	3327.9	1971.02	2163.26	3030.08
sp|P49419|AL7A1_HUMAN	ALDH7A1	AL7A1_HUMAN Alpha-aminoadipic semialdehyde dehydrogenase	2042	25	C	9008.1	2782.19	12478.4	17547.5	5185.06	4241.7
sp|P49189|AL9A1_HUMAN	ALDH9A1	AL9A1_HUMAN 4-trimethylaminobutyraldehyde dehydrogenase	3212	40	C	5394.85	15406.2	13255.1	13939.4	13105.6	14017.5
sp|P04075-2|ALDOA_HUMAN	ALDOA	ALDOA_HUMAN Isoform 2 of Fructose-bisphosphate aldolase A	294	237	C	18254.4	49206.9	30229.9	66451.3	29898.4	29507.5
sp|P09972|ALDOC_HUMAN	ALDOC	ALDOC_HUMAN Fructose-bisphosphate aldolase C	294	48	C	3460.35	10392.9	3438.9	9841	2189.5	2925.19
sp|Q9H553|ALG2_HUMAN	ALG2	ALG2_HUMAN Alpha-1,3/1,6-mannosyltransferase ALG2	3308	1	C	118.07	313.216	516.193	185.229	348.177	304.382
sp|Q6NS38|ALKB2_HUMAN	ALKBH2	ALKB2_HUMAN Alpha-ketoglutarate-dependent dioxygenase alkB homolog 2	3863	1	C	32.4135	144.882	31.6606	46.649	65.9687	37.8366
sp|Q9NXW9|ALKB4_HUMAN	ALKBH4	ALKB4_HUMAN Alpha-ketoglutarate-dependent dioxygenase alkB homolog 4	3960	1	C	82.2976	702.709	242.101	254.666	333.138	450.84
sp|Q6P6C2-1|ALKB5_HUMAN	ALKBH5	ALKB5_HUMAN Isoform 1 of RNA demethylase ALKBH5	3690	3	C	488.28	946.219	816.12	660.894	784.667	612.969
sp|P05186|PPBT_HUMAN	ALPL	PPBT_HUMAN Alkaline phosphatase, tissue-nonspecific isozyme	1459	2	C	58.0241	96.1408	98.5766	1238.48	8.49306	144.622
sp|Q86V81|THOC4_HUMAN	ALYREF	THOC4_HUMAN THO complex subunit 4	367	14	C	832.645	3004.9	4631.94	2552.2	4014.32	2957.88
sp|P02760|AMBP_HUMAN	AMBP	AMBP_HUMAN Protein AMBP	2815	1	C	12.5395	41.815	211.111	37.7236	940.964	565.959
sp|Q8N7J2|AMER2_HUMAN	AMER2	AMER2_HUMAN APC membrane recruitment protein 2	3456	1	C	58.9151	129.005	80.6677	52.0036	142.79	66.8838
sp|Q4VCS5|AMOT_HUMAN	AMOT	AMOT_HUMAN Angiomotin	632	5	C	633.197	778.6	2623.63	1290.35	3360.87	5683.64
sp|Q8IY63|AMOL1_HUMAN	AMOTL1	AMOL1_HUMAN Angiomotin-like protein 1	4173	1	C	52.1597	95.5595	110.431	111.914	74.781	72.6929
sp|Q01433|AMPD2_HUMAN	AMPD2	AMPD2_HUMAN AMP deaminase 2	239	25	C	3435.81	10486.9	10506	4926.36	8804.72	5582.15
sp|Q01432-4|AMPD3_HUMAN	AMPD3	AMPD3_HUMAN Isoform 2 of AMP deaminase 3	239	7	C	2473.97	4746.88	3405	2445.11	2866.45	2959.7
sp|P49418|AMPH_HUMAN	AMPH	AMPH_HUMAN Amphiphysin	790	20	C	2311.33	3384.39	8997.53	10824.4	3790.14	7916.72
sp|Q86W34|AMZ2_HUMAN	AMZ2	AMZ2_HUMAN Archaemetzincin-2	3964	4	C	528.337	1575.23	912.599	1852.43	1323.44	1068.83
sp|Q9H1A4|APC1_HUMAN	ANAPC1	APC1_HUMAN Anaphase-promoting complex subunit 1	4385	1	C	106.754	361.306	483.302	315.567	276.809	394.134
sp|Q9UM13|APC10_HUMAN	ANAPC10	APC10_HUMAN Anaphase-promoting complex subunit 10	3805	2	C	124.227	425.117	299.8	384.041	341.468	298.897
sp|Q9UJX5|APC4_HUMAN	ANAPC4	APC4_HUMAN Anaphase-promoting complex subunit 4	3288	2	C	192.018	629.832	357.001	440.111	383.775	473.62
sp|Q9UJX3|APC7_HUMAN	ANAPC7	APC7_HUMAN Anaphase-promoting complex subunit 7	1389	2	C	109.653	524.057	510.085	385.339	373.756	291.783
sp|O15123|ANGP2_HUMAN	ANGPT2	ANGP2_HUMAN Angiopoietin-2	3780	4	C	167.782	345.51	1731.11	783.88	700.442	965.821
sp|Q9UKU9|ANGL2_HUMAN	ANGPTL2	ANGL2_HUMAN Angiopoietin-related protein 2	4178	1	C	88.8326	61.7207	70.166	328.972	49.4865	102.043
sp|Q9BY76|ANGL4_HUMAN	ANGPTL4	ANGL4_HUMAN Angiopoietin-related protein 4	4528	2	C	4333.79	131.309	301.319	448.182	394.983	352.312
sp|Q01484|ANK2_HUMAN	ANK2	ANK2_HUMAN Ankyrin-2	927	4	C	511.648	2157.22	1841.79	1386.51	604.623	883.159
sp|Q12955|ANK3_HUMAN	ANK3	ANK3_HUMAN Ankyrin-3	1835	4	C	932.396	431.831	731.882	749.95	734.048	408.797
sp|Q9P2R3-4|ANFY1_HUMAN	ANKFY1	ANFY1_HUMAN Isoform 4 of Ankyrin repeat and FYVE domain-containing protein 1	1027	15	C	1568.99	2738.17	7507.55	2301.57	2241.39	3184.42
sp|Q8IWZ3-6|ANKH1_HUMAN	ANKHD1	ANKH1_HUMAN Isoform 6 of Ankyrin repeat and KH domain-containing protein 1	663	17	C	2280.02	4854.04	5126.18	4577.87	4205.16	4358.1
sp|Q8IV38|ANKY2_HUMAN	ANKMY2	ANKY2_HUMAN Ankyrin repeat and MYND domain-containing protein 2	3623	2	C	373.595	1352.4	416.24	969.067	927.452	627.776
tr|F8WDN1|F8WDN1_HUMAN	ANKMY2	F8WDN1_HUMAN Ankyrin repeat and MYND domain-containing protein 2	3623	2	C	9.28572	88.9317	96.8522	51.569	108.644	50.6053
sp|Q6UB99|ANR11_HUMAN	ANKRD11	ANR11_HUMAN Ankyrin repeat domain-containing protein 11	4606	1	C	7.44743	29.5924	36.2334	28.4491	42.5102	29.8941
sp|Q8IZ07|AN13A_HUMAN	ANKRD13A	AN13A_HUMAN Ankyrin repeat domain-containing protein 13A	3017	5	C	706.625	1326.51	1342.62	1155.48	1445.37	1036.1
sp|O75179|ANR17_HUMAN	ANKRD17	ANR17_HUMAN Ankyrin repeat domain-containing protein 17	663	12	C	749.544	1926.15	2459.42	1200.5	1557.6	1365.93
sp|Q9BQI6|ANR32_HUMAN	ANKRD32	ANR32_HUMAN Ankyrin repeat domain-containing protein 32	330	3	C	379.034	1587.32	749.717	1168.05	1749.99	720.639
sp|Q92625|ANS1A_HUMAN	ANKS1A	ANS1A_HUMAN Ankyrin repeat and SAM domain-containing protein 1A	4384	1	C	75.2758	86.513	96.2077	107.904	149.358	135.002
sp|Q68DC2-4|ANKS6_HUMAN	ANKS6	ANKS6_HUMAN Isoform 3 of Ankyrin repeat and SAM domain-containing protein 6	410	1	C	0	41.9771	28.2426	10.1557	11.8608	7.39855
sp|Q9NQW6|ANLN_HUMAN	ANLN	ANLN_HUMAN Actin-binding protein anillin	686	24	C	3837.9	7072.46	13043.3	7667.67	6311.7	5528.38
sp|Q4KMQ2-2|ANO6_HUMAN	ANO6	ANO6_HUMAN Isoform 2 of Anoctamin-6	3999	5	C	1537.43	1901.51	1332.18	1673.45	844.192	1002.09
sp|P39687|AN32A_HUMAN	ANP32A	AN32A_HUMAN Acidic leucine-rich nuclear phosphoprotein 32 family member A	2172	27	C	2324.29	5621.41	2951.24	8786.21	7951.97	6071.53
sp|Q92688|AN32B_HUMAN	ANP32B	AN32B_HUMAN Acidic leucine-rich nuclear phosphoprotein 32 family member B	2172	39	C	4990.03	13501.5	8293.89	15207.5	11405.1	10215.6
sp|Q9BTT0|AN32E_HUMAN	ANP32E	AN32E_HUMAN Acidic leucine-rich nuclear phosphoprotein 32 family member E	2173	24	C	562.812	2159.91	1602.06	3654.48	2430.94	1913.2
sp|Q9H6X2|ANTR1_HUMAN	ANTXR1	ANTR1_HUMAN Anthrax toxin receptor 1	1712	1	C	293.889	124.958	392.501	408.786	93.8414	206.183
sp|P04083|ANXA1_HUMAN	ANXA1	ANXA1_HUMAN Annexin A1	393	48	C	49483.2	13211	2987.41	4499.98	4407.64	4942.08
sp|P50995|ANX11_HUMAN	ANXA11	ANX11_HUMAN Annexin A11	2262	5	C	1447.99	1556.15	797.805	1079.59	1366.92	1456.5
sp|P07355-2|ANXA2_HUMAN	ANXA2	ANXA2_HUMAN Isoform 2 of Annexin A2	596	132	C	196625	2546.49	23790	19119.9	16299.7	20526.6
sp|P12429|ANXA3_HUMAN	ANXA3	ANXA3_HUMAN Annexin A3	2448	7	C	10325.6	484.536	805.426	1239.5	1155.71	1288.44
sp|P09525|ANXA4_HUMAN	ANXA4	ANXA4_HUMAN Annexin A4	993	8	C	17474	890.61	1207.03	1053.39	1415.09	1571.19
sp|P08758|ANXA5_HUMAN	ANXA5	ANXA5_HUMAN Annexin A5	993	45	C	39070	8242.85	13130.3	12113.1	8915.04	16582.5
sp|P08133|ANXA6_HUMAN	ANXA6	ANXA6_HUMAN Annexin A6	1290	29	C	25316.4	9104.37	8034.38	2395.75	4156.24	6171.34
sp|P20073|ANXA7_HUMAN	ANXA7	ANXA7_HUMAN Annexin A7	1439	19	C	8757.58	8044.49	4476.55	6010.6	7240.18	5458.96
sp|P13928|ANXA8_HUMAN	ANXA8	ANXA8_HUMAN Annexin A8	1439	9	C	22264.7	239.257	884.488	964.072	900.284	1016.54
sp|Q10567-3|AP1B1_HUMAN	AP1B1	AP1B1_HUMAN Isoform C of AP-1 complex subunit beta-1	655	19	C	3092.13	4632.39	4103.04	5208.3	5250.34	5804.71
sp|O43747-2|AP1G1_HUMAN	AP1G1	AP1G1_HUMAN Isoform 2 of AP-1 complex subunit gamma-1	1939	19	C	3825.46	6670.02	6307.88	6951.47	7708.69	5734.74
sp|Q9BXS5-2|AP1M1_HUMAN	AP1M1	AP1M1_HUMAN Isoform 2 of AP-1 complex subunit mu-1	973	21	C	2504.44	7457.42	7214.11	6693.93	7702.41	6333.82
sp|P61966|AP1S1_HUMAN	AP1S1	AP1S1_HUMAN AP-1 complex subunit sigma-1A	1046	3	C	742.526	2041.25	358.597	1116.27	1201.76	646.504
sp|P56377|AP1S2_HUMAN	AP1S2	AP1S2_HUMAN AP-1 complex subunit sigma-2	1046	1	C	72.296	267.605	162.473	325.692	289.746	173.471
sp|O95782|AP2A1_HUMAN	AP2A1	AP2A1_HUMAN AP-2 complex subunit alpha-1	439	30	C	9132.49	9694.29	6816.49	13313.4	7407.78	7876.64
sp|O94973-2|AP2A2_HUMAN	AP2A2	AP2A2_HUMAN Isoform 2 of AP-2 complex subunit alpha-2	439	14	C	2146.61	3028.77	2922.72	4707.93	3425.19	3992.89
sp|P63010-2|AP2B1_HUMAN	AP2B1	AP2B1_HUMAN Isoform 2 of AP-2 complex subunit beta	655	57	C	11660.9	18525.4	11276.2	23130.5	14840.1	12707.2
sp|Q96CW1|AP2M1_HUMAN	AP2M1	AP2M1_HUMAN AP-2 complex subunit mu	2167	20	C	3681.31	7049.04	7052.31	9957.66	6752.62	5851.86
sp|P53680|AP2S1_HUMAN	AP2S1	AP2S1_HUMAN AP-2 complex subunit sigma	3184	5	C	757.521	1628.37	810.83	1042.34	834.194	719.475
sp|O00203|AP3B1_HUMAN	AP3B1	AP3B1_HUMAN AP-3 complex subunit beta-1	802	29	C	6135.87	9991.32	7225.77	12739.5	9238.3	10192
sp|Q13367|AP3B2_HUMAN	AP3B2	AP3B2_HUMAN AP-3 complex subunit beta-2	802	11	C	566.568	2845.7	3877.37	2692.62	3653.99	3428.57
sp|O14617-5|AP3D1_HUMAN	AP3D1	AP3D1_HUMAN Isoform 5 of AP-3 complex subunit delta-1	1693	21	C	2690.78	6209.92	3706.64	5698.77	4156.69	4242.78
sp|Q9Y2T2|AP3M1_HUMAN	AP3M1	AP3M1_HUMAN AP-3 complex subunit mu-1	2641	2	C	158.19	247.853	264.735	367.195	334.375	358.165
sp|P53677|AP3M2_HUMAN	AP3M2	AP3M2_HUMAN AP-3 complex subunit mu-2	2641	6	C	1162.47	1722.73	2153.8	2741.77	1658.59	1776.3
sp|Q92572|AP3S1_HUMAN	AP3S1	AP3S1_HUMAN AP-3 complex subunit sigma-1	4124	2	C	476.968	591.623	530.09	656.536	457.989	614.78
sp|Q9UPM8|AP4E1_HUMAN	AP4E1	AP4E1_HUMAN AP-4 complex subunit epsilon-1	3075	3	C	1515.23	666.468	814.701	751.75	711.777	543.013
sp|O00189|AP4M1_HUMAN	AP4M1	AP4M1_HUMAN AP-4 complex subunit mu-1	4324	1	C	398.973	409.152	219.754	240.214	293.525	231.962
sp|P25054|APC_HUMAN	APC	APC_HUMAN Adenomatous polyposis coli protein	588	2	C	223.826	641.515	287.801	223.905	267.566	269.135
sp|P13798|ACPH_HUMAN	APEH	ACPH_HUMAN Acylamino-acid-releasing enzyme	684	34	C	9288.26	9199.19	8378.58	13972.2	4145.68	6791.21
sp|P27695|APEX1_HUMAN	APEX1	APEX1_HUMAN DNA-(apurinic or apyrimidinic site) lyase	2731	53	C	4269.79	15904.2	8498.92	11499.6	14991.1	6731.36
sp|Q9BZZ5-2|API5_HUMAN	API5	API5_HUMAN Isoform 2 of Apoptosis inhibitor 5	1706	50	C	6948.19	13946.6	9444.19	18252	17219.2	13286.7
sp|Q96GX9|MTNB_HUMAN	APIP	MTNB_HUMAN Methylthioribulose-1-phosphate dehydratase	2447	4	C	713.29	1179.62	1489.54	1080.63	1786.95	1503.29
sp|P51693-2|APLP1_HUMAN	APLP1	APLP1_HUMAN Isoform 2 of Amyloid-like protein 1	526	14	C	1193.65	1384.01	4054.74	3943.85	5201.19	1970.93
sp|Q06481|APLP2_HUMAN	APLP2	APLP2_HUMAN Amyloid-like protein 2	526	51	C	42109.7	5066.83	9409.18	12389.7	12739.3	11513.5
sp|Q9HDC9|APMAP_HUMAN	APMAP	APMAP_HUMAN Adipocyte plasma membrane-associated protein	2396	21	C	2159.85	4594.17	4928.39	5315.14	5487.68	5926.18
sp|Q8NCW5|NNRE_HUMAN	APOA1BP	NNRE_HUMAN NAD(P)H-hydrate epimerase	2062	28	C	2400.66	8513.64	2870.5	4757.49	4361.6	3553.28
sp|P02652|APOA2_HUMAN	APOA2	APOA2_HUMAN Apolipoprotein A-II	4353	1	C	1073.68	85.4625	180.606	131.11	179.68	259.157
sp|P04114|APOB_HUMAN	APOB	APOB_HUMAN Apolipoprotein B-100	182	16	C	1286.08	2522.79	3062.51	2417.34	13712.9	23692.3
sp|P02654|APOC1_HUMAN	APOC1	APOC1_HUMAN Apolipoprotein C-I	2852	1	C	2004.99	50.784	133.136	126.725	127.912	191.057
sp|P02656|APOC3_HUMAN	APOC3	APOC3_HUMAN Apolipoprotein C-III	2255	1	C	13.2745	25.6712	172.135	55.5125	203.65	293.861
sp|P05090|APOD_HUMAN	APOD	APOD_HUMAN Apolipoprotein D	2175	10	C	10742.4	1082.21	1018.08	1268.05	2022.65	1920.13
sp|P02649|APOE_HUMAN	APOE	APOE_HUMAN Apolipoprotein E	1158	27	C	49419.6	1182.04	4295.22	3438.81	3981.11	5777.46
sp|P02749|APOH_HUMAN	APOH	APOH_HUMAN Beta-2-glycoprotein 1	2919	4	C	218.37	226.106	849.735	497.772	4167.62	6533.02
sp|Q9BQE5|APOL2_HUMAN	APOL2	APOL2_HUMAN Apolipoprotein L2	3772	1	C	768.084	205.563	421.528	99.6159	241.038	169.615
sp|O95445|APOM_HUMAN	APOM	APOM_HUMAN Apolipoprotein M	753	2	C	182.585	182.64	530.292	155.134	1584.64	1458.86
sp|Q6UXV4|APOOL_HUMAN	APOOL	APOOL_HUMAN Apolipoprotein O-like	4204	2	C	317.218	538.896	523.514	447.947	977.541	775.776
sp|P05067|A4_HUMAN	APP	A4_HUMAN Amyloid beta A4 protein	526	202	C	111738	26923.1	53800.5	31857.5	36962	37001.6
sp|Q9UKG1|DP13A_HUMAN	APPL1	DP13A_HUMAN DCC-interacting protein 13-alpha	342	19	C	2669.69	6154.3	5483.29	4982.79	3535.21	5694.49
sp|Q8NEU8-3|DP13B_HUMAN	APPL2	DP13B_HUMAN Isoform 3 of DCC-interacting protein 13-beta	342	7	C	1245.03	2718.97	3064.01	2491.52	1975.49	2687.51
sp|P07741|APT_HUMAN	APRT	APT_HUMAN Adenine phosphoribosyltransferase	177	12	C	1749.19	6953.46	2626.68	1773.83	2291.15	1584.58
sp|O60306|AQR_HUMAN	AQR	AQR_HUMAN Intron-binding protein aquarius	3086	14	C	2487.42	4940.82	5411.17	4696.29	6795.89	5278.06
sp|P10398|ARAF_HUMAN	ARAF	ARAF_HUMAN Serine/threonine-protein kinase A-Raf	3589	3	C	391.857	670.533	1119.33	848.474	846.041	899.491
sp|P48444|COPD_HUMAN	ARCN1	COPD_HUMAN Coatomer subunit delta	1998	42	C	9210.18	11356.2	11929.7	17084.3	10131	10028
sp|P15514|AREG_HUMAN	AREG	AREG_HUMAN Amphiregulin	3848	2	C	1742.21	3.09613	124.278	88.2432	128.446	200.347
sp|P61204|ARF3_HUMAN	ARF3	ARF3_HUMAN ADP-ribosylation factor 3	3677	15	C	2023.8	4106.95	1458.75	3020.6	3256.28	1914.97
sp|P18085|ARF4_HUMAN	ARF4	ARF4_HUMAN ADP-ribosylation factor 4	3677	6	C	963.255	2004.3	1549.25	1090.56	1240.48	1253.96
sp|P84085|ARF5_HUMAN	ARF5	ARF5_HUMAN ADP-ribosylation factor 5	3677	6	C	539.687	1940.5	1503.21	1023.87	1698.95	1317.09
sp|P62330|ARF6_HUMAN	ARF6	ARF6_HUMAN ADP-ribosylation factor 6	3338	5	C	622.76	1424.95	1291.88	863.086	1406.81	885.219
sp|Q8N6T3|ARFG1_HUMAN	ARFGAP1	ARFG1_HUMAN ADP-ribosylation factor GTPase-activating protein 1	30	5	C	1228.39	2240.14	2428.29	1902.69	2746.04	1582.11
sp|Q8N6H7|ARFG2_HUMAN	ARFGAP2	ARFG2_HUMAN ADP-ribosylation factor GTPase-activating protein 2	415	10	C	1978.62	3905.2	2389.97	3000.35	2531.91	3070.61
sp|Q9NP61|ARFG3_HUMAN	ARFGAP3	ARFG3_HUMAN ADP-ribosylation factor GTPase-activating protein 3	3903	9	C	1913.83	2960.02	3688.64	2620.06	1903.9	1817.79
sp|Q9Y6D6|BIG1_HUMAN	ARFGEF1	BIG1_HUMAN Brefeldin A-inhibited guanine nucleotide-exchange protein 1	760	7	C	1183.99	2299.58	1874.01	1369.76	1643.11	1868.63
sp|Q9Y6D5|BIG2_HUMAN	ARFGEF2	BIG2_HUMAN Brefeldin A-inhibited guanine nucleotide-exchange protein 2	760	1	C	787.175	310.883	315.663	295.908	379.936	292.582
sp|Q5TH69|BIG3_HUMAN	ARFGEF3	BIG3_HUMAN Brefeldin A-inhibited guanine nucleotide-exchange protein 3	3182	3	C	252.252	332.548	351.839	307.785	300.294	283.444
sp|P53367|ARFP1_HUMAN	ARFIP1	ARFP1_HUMAN Arfaptin-1	3886	4	C	1366.02	1218.02	1833.72	1447.61	1294.87	2185.44
sp|P53365|ARFP2_HUMAN	ARFIP2	ARFP2_HUMAN Arfaptin-2	4010	5	C	808.109	1394.91	1341.37	905.701	2326.84	3436.79
sp|P78540|ARGI2_HUMAN	ARG2	ARGI2_HUMAN Arginase-2, mitochondrial	2882	2	C	25.175	89.5202	41.4827	90.869	71.0347	56.8746
sp|Q9NWB6-2|ARGL1_HUMAN	ARGLU1	ARGL1_HUMAN Isoform 2 of Arginine and glutamate-rich protein 1	4197	11	C	1097.3	2032.45	3673.55	1709	2865.28	2163.31
sp|Q07960|RHG01_HUMAN	ARHGAP1	RHG01_HUMAN Rho GTPase-activating protein 1	1088	29	C	6056.01	12439.1	7809.65	7064.27	5289.06	5036.53
sp|Q8IWW6|RHG12_HUMAN	ARHGAP12	RHG12_HUMAN Rho GTPase-activating protein 12	3672	5	C	773.907	996.642	1356.52	892.056	630.542	897.646
sp|Q68EM7|RHG17_HUMAN	ARHGAP17	RHG17_HUMAN Rho GTPase-activating protein 17	1206	11	C	1651.23	3029.5	3810.99	3402.49	4219.53	3468.29
sp|Q5T5U3|RHG21_HUMAN	ARHGAP21	RHG21_HUMAN Rho GTPase-activating protein 21	3524	2	C	77.0769	173.674	152.148	205.396	153.383	137.284
sp|A7KAX9|RHG32_HUMAN	ARHGAP32	RHG32_HUMAN Rho GTPase-activating protein 32	3980	1	C	228.244	372.189	545.47	297.865	282.394	449.558
sp|Q9NRY4|RHG35_HUMAN	ARHGAP35	RHG35_HUMAN Rho GTPase-activating protein 35	938	15	C	5460.21	4778.05	4977.95	4545.58	4511.09	4019.07
sp|Q9C0H5-2|RHG39_HUMAN	ARHGAP39	RHG39_HUMAN Isoform 2 of Rho GTPase-activating protein 39	4250	1	C	0	9.92234	16.3841	10.04	12.7331	15.319
sp|Q13017|RHG05_HUMAN	ARHGAP5	RHG05_HUMAN Rho GTPase-activating protein 5	938	12	C	1873.62	3854.6	2657.6	4342.56	2092.08	2675.49
sp|P52565|GDIR1_HUMAN	ARHGDIA	GDIR1_HUMAN Rho GDP-dissociation inhibitor 1	620	55	C	11813.3	12341.4	16947.9	19085.9	14109.8	13578.2
sp|P52566|GDIR2_HUMAN	ARHGDIB	GDIR2_HUMAN Rho GDP-dissociation inhibitor 2	1511	2	C	2728.35	167.159	241.331	302.853	163.101	232.474
sp|Q92888-3|ARHG1_HUMAN	ARHGEF1	ARHG1_HUMAN Isoform 3 of Rho guanine nucleotide exchange factor 1	694	4	C	672.565	850.34	627.557	771.236	564.758	645.52
sp|O15013|ARHGA_HUMAN	ARHGEF10	ARHGA_HUMAN Rho guanine nucleotide exchange factor 10	4174	2	C	65.3715	196.621	151.046	200.002	140.45	100.743
sp|O15085-2|ARHGB_HUMAN	ARHGEF11	ARHGB_HUMAN Isoform 2 of Rho guanine nucleotide exchange factor 11	1763	1	C	5127.77	427.458	570.327	412.443	519.833	362.199
sp|Q9NZN5|ARHGC_HUMAN	ARHGEF12	ARHGC_HUMAN Rho guanine nucleotide exchange factor 12	950	6	C	1027.65	1202.2	1080.27	1430.36	1251.56	1060.4
sp|Q5VV41|ARHGG_HUMAN	ARHGEF16	ARHGG_HUMAN Rho guanine nucleotide exchange factor 16	3578	3	C	743.133	319.221	435.007	654.782	554.782	997.638
sp|Q92974|ARHG2_HUMAN	ARHGEF2	ARHG2_HUMAN Rho guanine nucleotide exchange factor 2	1656	14	C	1912.52	3715.44	3089.47	5587.26	6507.71	3929.72
sp|Q8N4T4|ARG39_HUMAN	ARHGEF39	ARG39_HUMAN Rho guanine nucleotide exchange factor 39	2179	2	C	240.588	378.892	1261.29	614.924	475.909	432.693
sp|Q12774|ARHG5_HUMAN	ARHGEF5	ARHG5_HUMAN Rho guanine nucleotide exchange factor 5	1600	1	C	96.6828	0	0	0.00575843	0	1.93446e-05
sp|Q14155-5|ARHG7_HUMAN	ARHGEF7	ARHG7_HUMAN Isoform 5 of Rho guanine nucleotide exchange factor 7	1709	15	C	2295.78	2218.35	6000.73	5193.49	3451.16	3033.64
sp|O14497|ARI1A_HUMAN	ARID1A	ARI1A_HUMAN AT-rich interactive domain-containing protein 1A	24	33	C	3511.87	6088.54	8238.57	8885.85	13723.1	8524.57
sp|Q8NFD5-3|ARI1B_HUMAN	ARID1B	ARI1B_HUMAN Isoform 3 of AT-rich interactive domain-containing protein 1B	24	12	C	1820.63	2232.71	4041.34	3837.28	3392.06	3239.51
sp|Q68CP9|ARID2_HUMAN	ARID2	ARID2_HUMAN AT-rich interactive domain-containing protein 2	1522	11	C	1492.65	1748.07	4792.14	3719.2	2088.03	3049.05
sp|Q99856|ARI3A_HUMAN	ARID3A	ARI3A_HUMAN AT-rich interactive domain-containing protein 3A	262	1	C	40.8669	161.834	51.1086	134.71	94.2042	148.219
sp|Q4LE39|ARI4B_HUMAN	ARID4B	ARI4B_HUMAN AT-rich interactive domain-containing protein 4B	3784	3	C	136.437	428.407	414.808	295.277	397.145	522.361
sp|Q9Y4X5|ARI1_HUMAN	ARIH1	ARI1_HUMAN E3 ubiquitin-protein ligase ARIH1	2365	9	C	1454.94	2380.53	2644.08	2211.57	3305.91	2981.54
sp|O95376|ARI2_HUMAN	ARIH2	ARI2_HUMAN E3 ubiquitin-protein ligase ARIH2	2159	8	C	839.815	2023.44	2760.47	2091.39	1494.13	2234.95
sp|P36404|ARL2_HUMAN	ARL2	ARL2_HUMAN ADP-ribosylation factor-like protein 2	3019	5	C	576.803	1424.33	1789.65	1939.74	1011.03	1179.81
sp|Q9Y2Y0|AR2BP_HUMAN	ARL2BP	AR2BP_HUMAN ADP-ribosylation factor-like protein 2-binding protein	4414	3	C	1366.18	1293.86	1618.82	882.689	1387.31	1360.2
sp|P36405|ARL3_HUMAN	ARL3	ARL3_HUMAN ADP-ribosylation factor-like protein 3	3995	10	C	2937.7	2160.55	3597.01	1832.82	2512.33	3213.09
sp|P56559|ARL4C_HUMAN	ARL4C	ARL4C_HUMAN ADP-ribosylation factor-like protein 4C	4367	1	C	93.52	308.433	886.425	347.105	502.994	560.474
sp|Q15041|AR6P1_HUMAN	ARL6IP1	AR6P1_HUMAN ADP-ribosylation factor-like protein 6-interacting protein 1	3297	4	C	749.616	1423.75	1594.66	982.103	1676.14	1285.42
sp|Q66PJ3-2|AR6P4_HUMAN	ARL6IP4	AR6P4_HUMAN Isoform 2 of ADP-ribosylation factor-like protein 6-interacting protein 4	1791	6	C	151.772	630.361	1301.31	435.022	865.13	707.794
sp|Q96BM9|ARL8A_HUMAN	ARL8A	ARL8A_HUMAN ADP-ribosylation factor-like protein 8A	2519	7	C	943.96	1582.8	1720.52	1768.41	2611.71	2217.25
sp|Q9NVT9|ARMC1_HUMAN	ARMC1	ARMC1_HUMAN Armadillo repeat-containing protein 1	583	4	C	610.607	1320.66	1732.26	827.969	1264.72	822.322
sp|Q6NXE6|ARMC6_HUMAN	ARMC6	ARMC6_HUMAN Armadillo repeat-containing protein 6	2585	5	C	644.029	3596.56	1558.49	1284.4	2045.09	1574.57
sp|Q7L311|ARMX2_HUMAN	ARMCX2	ARMX2_HUMAN Armadillo repeat-containing X-linked protein 2	4448	1	C	264.913	135.475	169.843	69.2062	225.226	190.247
sp|Q9UH62|ARMX3_HUMAN	ARMCX3	ARMX3_HUMAN Armadillo repeat-containing X-linked protein 3	3925	2	C	320.467	590.253	396.765	372.092	804.273	297.361
sp|Q92747|ARC1A_HUMAN	ARPC1A	ARC1A_HUMAN Actin-related protein 2/3 complex subunit 1A	2403	21	C	4769.82	5103.25	7925.82	7024.74	9321.39	5946.65
sp|O15143|ARC1B_HUMAN	ARPC1B	ARC1B_HUMAN Actin-related protein 2/3 complex subunit 1B	2610	15	C	8196.59	5072.5	3116.35	3623.3	3390.15	5554.27
sp|O15144|ARPC2_HUMAN	ARPC2	ARPC2_HUMAN Actin-related protein 2/3 complex subunit 2	1670	29	C	7574.91	8465.79	10982.7	9738.4	10756.8	10541.5
sp|O15145|ARPC3_HUMAN	ARPC3	ARPC3_HUMAN Actin-related protein 2/3 complex subunit 3	1495	10	C	2476.05	2973.74	3117.05	3499.3	3427.08	2638.93
sp|P59998-3|ARPC4_HUMAN	ARPC4	ARPC4_HUMAN Isoform 3 of Actin-related protein 2/3 complex subunit 4	660	17	C	6307.94	6004.33	5473.92	7018.09	8354.11	7601.47
sp|O15511|ARPC5_HUMAN	ARPC5	ARPC5_HUMAN Actin-related protein 2/3 complex subunit 5	1191	7	C	2211.43	1640.51	1135.15	1842.42	1728.95	947.765
sp|Q9BPX5|ARP5L_HUMAN	ARPC5L	ARP5L_HUMAN Actin-related protein 2/3 complex subunit 5-like protein	1191	5	C	1705.69	1378.1	1142.25	1161.23	1233.17	1235.77
sp|Q7Z6K5-2|ARPIN_HUMAN	ARPIN	ARPIN_HUMAN Isoform C15orf38-AP3S2 of Arpin	3525	5	C	2670.07	795.863	2018.22	3124.84	1007.94	3110.9
sp|P32121-4|ARRB2_HUMAN	ARRB2	ARRB2_HUMAN Isoform 4 of Beta-arrestin-2	423	4	C	1639.73	1391.61	1267.09	1096.54	1046.06	1324.15
sp|Q8N5I2|ARRD1_HUMAN	ARRDC1	ARRD1_HUMAN Arrestin domain-containing protein 1	3927	5	C	2416.66	731.767	2527.52	751.044	1602.12	1862.29
sp|P15289|ARSA_HUMAN	ARSA	ARSA_HUMAN Arylsulfatase A	216	2	C	597.799	367.164	773.825	810.873	614.606	843.133
sp|Q93070|NAR4_HUMAN	ART4	NAR4_HUMAN Ecto-ADP-ribosyltransferase 4	1421	9	C	933.455	908.756	2281.99	1163.14	7397.86	17770.8
sp|O00192|ARVC_HUMAN	ARVCF	ARVC_HUMAN Armadillo repeat protein deleted in velo-cardio-facial syndrome	2057	8	C	505.652	2139.6	2308.44	1204.5	1110.32	1270.36
sp|Q13510-2|ASAH1_HUMAN	ASAH1	ASAH1_HUMAN Isoform 2 of Acid ceramidase	2597	14	C	3304.7	6817.53	1435.33	3096.83	2453.16	3579.97
sp|Q9ULH1-2|ASAP1_HUMAN	ASAP1	ASAP1_HUMAN Isoform 1 of Arf-GAP with SH3 domain, ANK repeat and PH domain-containing protein 1	1642	7	C	764.189	2243.79	4290.26	2433.49	1755.11	1411.92
sp|Q8N9N2|ASCC1_HUMAN	ASCC1	ASCC1_HUMAN Activating signal cointegrator 1 complex subunit 1	3341	2	C	639.937	1387.01	664.907	983.378	1184.25	803.2
sp|Q8N3C0|ASCC3_HUMAN	ASCC3	ASCC3_HUMAN Activating signal cointegrator 1 complex subunit 3	4062	5	C	564.816	1382.92	1140.33	823.793	1484.17	1008.3
sp|Q9Y294|ASF1A_HUMAN	ASF1A	ASF1A_HUMAN Histone chaperone ASF1A	3068	9	C	406.167	1900.4	2068.25	2140.76	2689.67	1695.47
sp|Q9NVP2|ASF1B_HUMAN	ASF1B	ASF1B_HUMAN Histone chaperone ASF1B	3068	4	C	946.882	1044.07	218.674	693.517	664.803	464.64
sp|Q9UBL3|ASH2L_HUMAN	ASH2L	ASH2L_HUMAN Set1/Ash2 histone methyltransferase complex subunit ASH2	434	12	C	1114.31	3956.39	3568.17	4377.12	4164.12	5130.63
sp|P04424|ARLY_HUMAN	ASL	ARLY_HUMAN Argininosuccinate lyase	1941	5	C	2402.21	1394.67	1089.19	1604.97	1181.93	1456.16
sp|O95671|ASML_HUMAN	ASMTL	ASML_HUMAN N-acetylserotonin O-methyltransferase-like protein	577	4	C	266.602	209.001	268.346	302.453	267.926	344.589
sp|O43681|ASNA_HUMAN	ASNA1	ASNA_HUMAN ATPase ASNA1	2138	8	C	420.451	1417.28	1342.61	884.148	1225.18	1100.55
sp|P08243|ASNS_HUMAN	ASNS	ASNS_HUMAN Asparagine synthetase [glutamine-hydrolyzing]	606	42	C	3060.99	19073.3	2682.9	16612	8845.15	7550.58
sp|Q12797|ASPH_HUMAN	ASPH	ASPH_HUMAN Aspartyl/asparaginyl beta-hydroxylase	651	9	C	4900.67	2227.09	3648.54	2204.17	2641.14	2507.97
sp|Q9BZE9-2|ASPC1_HUMAN	ASPSCR1	ASPC1_HUMAN Isoform 2 of Tether containing UBX domain for GLUT4	3257	5	C	578.839	2557.75	982.435	1946.58	1204.33	1061.75
sp|Q7L266|ASGL1_HUMAN	ASRGL1	ASGL1_HUMAN Isoaspartyl peptidase/L-asparaginase	349	17	C	1755.13	1999.31	4944.78	8374.95	6443.85	3671.03
sp|P00966|ASSY_HUMAN	ASS1	ASSY_HUMAN Argininosuccinate synthase	3522	12	C	2179.76	1355.16	2064.64	13208.8	1928.42	2265.16
sp|Q9NVM9|ASUN_HUMAN	ASUN	ASUN_HUMAN Protein asunder homolog	4256	1	C	4.3467	34.4639	15.5458	15.0677	37.7873	17.5458
sp|Q9C0F0|ASXL3_HUMAN	ASXL3	ASXL3_HUMAN Putative Polycomb group protein ASXL3	1799	1	C	6.67721	49.4649	18.4673	48.091	34.1168	50.5322
sp|Q8NBU5|ATAD1_HUMAN	ATAD1	ATAD1_HUMAN ATPase family AAA domain-containing protein 1	3976	2	C	230.926	693.155	514.549	507.228	653.074	456.951
sp|Q6PL18|ATAD2_HUMAN	ATAD2	ATAD2_HUMAN ATPase family AAA domain-containing protein 2	1896	5	C	617.519	1291.17	2223.5	1712.59	2072.53	3392.21
sp|Q9NVI7-2|ATD3A_HUMAN	ATAD3A	ATD3A_HUMAN Isoform 2 of ATPase family AAA domain-containing protein 3A	640	23	C	3246.78	8945.54	6950.94	6286.91	7861.92	8281.35
sp|Q5SQI0|ATAT_HUMAN	ATAT1	ATAT_HUMAN Alpha-tubulin N-acetyltransferase	3968	1	C	31.2659	153.646	130.402	88.4776	218.982	153.496
sp|Q86WG3-3|ATCAY_HUMAN	ATCAY	ATCAY_HUMAN Isoform 2 of Caytaxin	4322	4	C	651.864	1450.45	1968.2	1151.5	1774.77	2523.06
sp|O95260-2|ATE1_HUMAN	ATE1	ATE1_HUMAN Isoform ATE1-2 of Arginyl-tRNA--protein transferase 1	4489	3	C	349.406	869.779	847.886	633.013	388.283	514.85
sp|P18846|ATF1_HUMAN	ATF1	ATF1_HUMAN Cyclic AMP-dependent transcription factor ATF-1	2529	6	C	1856.92	3440.16	2840.52	2835.05	4149.45	2572.74
sp|P18850|ATF6A_HUMAN	ATF6	ATF6A_HUMAN Cyclic AMP-dependent transcription factor ATF-6 alpha	2784	3	C	179.174	292.389	367.92	1201.52	479.435	521.503
sp|Q6VMQ6|MCAF1_HUMAN	ATF7IP	MCAF1_HUMAN Activating transcription factor 7-interacting protein 1	4206	5	C	456.793	1176.87	3389.66	2171.51	1869.09	2320.75
sp|Q96BY7|ATG2B_HUMAN	ATG2B	ATG2B_HUMAN Autophagy-related protein 2 homolog B	3666	2	C	341.485	131.319	267.86	354.052	264.464	390.508
sp|Q9NT62|ATG3_HUMAN	ATG3	ATG3_HUMAN Ubiquitin-like-conjugating enzyme ATG3	1179	6	C	1243.84	2404.71	2292.92	1298.92	1411.02	1083.82
sp|Q9H1Y0|ATG5_HUMAN	ATG5	ATG5_HUMAN Autophagy protein 5	3191	3	C	687.233	824.079	580.176	1044.11	827.007	1055.99
sp|O95352|ATG7_HUMAN	ATG7	ATG7_HUMAN Ubiquitin-like modifier-activating enzyme ATG7	3644	1	C	218.283	325.627	178.023	211.756	159.128	181.775
sp|Q7Z3C6|ATG9A_HUMAN	ATG9A	ATG9A_HUMAN Autophagy-related protein 9A	3132	5	C	299.619	689.079	743.684	904.252	693.765	625.571
sp|P31939|PUR9_HUMAN	ATIC	PUR9_HUMAN Bifunctional purine biosynthesis protein PURH	789	54	C	4239.58	16886.1	11722.1	8334.05	12844	9733.61
sp|Q8WXF7|ATLA1_HUMAN	ATL1	ATLA1_HUMAN Atlastin-1	3508	4	C	369.651	1598.92	2226.29	1648.78	1894.93	1717.79
sp|Q8NHH9|ATLA2_HUMAN	ATL2	ATLA2_HUMAN Atlastin-2	4211	2	C	271.579	480.402	269.035	487.005	318.781	338.347
sp|Q6DD88|ATLA3_HUMAN	ATL3	ATLA3_HUMAN Atlastin-3	2281	5	C	1989	605.5	2815.81	836.81	1330.57	2026.48
sp|Q13315|ATM_HUMAN	ATM	ATM_HUMAN Serine-protein kinase ATM	4230	1	C	39.2573	205.921	195.518	100.907	180.861	88.9518
sp|O00244|ATOX1_HUMAN	ATOX1	ATOX1_HUMAN Copper transport protein ATOX1	3934	1	C	644.52	738.416	836.935	583.578	393.3	263.418
sp|Q8NB49|AT11C_HUMAN	ATP11C	AT11C_HUMAN Probable phospholipid-transporting ATPase IG	2924	3	C	303.01	359.783	1498.59	620.74	982.021	1184.96
sp|Q9HD20|AT131_HUMAN	ATP13A1	AT131_HUMAN Probable cation-transporting ATPase 13A1	2633	2	C	299.147	959.09	918.309	397.078	542.772	462.738
sp|Q9H7F0|AT133_HUMAN	ATP13A3	AT133_HUMAN Probable cation-transporting ATPase 13A3	3664	4	C	500.453	961.091	2782.59	928.038	1277.46	1200.56
sp|P05023|AT1A1_HUMAN	ATP1A1	AT1A1_HUMAN Sodium/potassium-transporting ATPase subunit alpha-1	373	48	C	6131.39	13599	14641.3	15707.7	15094.6	11521.3
sp|P13637-3|AT1A3_HUMAN	ATP1A3	AT1A3_HUMAN Isoform 3 of Sodium/potassium-transporting ATPase subunit alpha-3	373	59	C	5464.99	12846.3	21021.9	14485.6	19340.8	16843
sp|P05026|AT1B1_HUMAN	ATP1B1	AT1B1_HUMAN Sodium/potassium-transporting ATPase subunit beta-1	1143	17	C	1359.94	3099.58	3102.28	3925.19	4518.03	3038.33
sp|P54709|AT1B3_HUMAN	ATP1B3	AT1B3_HUMAN Sodium/potassium-transporting ATPase subunit beta-3	3226	5	C	1507.1	2410.68	2093.47	2234.14	2573.03	1766.99
sp|P16615|AT2A2_HUMAN	ATP2A2	AT2A2_HUMAN Sarcoplasmic/endoplasmic reticulum calcium ATPase 2	788	36	C	4994.91	13211.4	8958.03	9243.98	11922.4	10022.6
sp|Q93084-5|AT2A3_HUMAN	ATP2A3	AT2A3_HUMAN Isoform SERCA3E of Sarcoplasmic/endoplasmic reticulum calcium ATPase 3	788	20	C	4128.56	8205.34	5443.7	4913.92	4827.08	6996.97
sp|P20020|AT2B1_HUMAN	ATP2B1	AT2B1_HUMAN Plasma membrane calcium-transporting ATPase 1	1325	52	C	11893.6	12839.5	20456	16077.2	13945.5	13486.7
sp|Q16720-2|AT2B3_HUMAN	ATP2B3	AT2B3_HUMAN Isoform XA of Plasma membrane calcium-transporting ATPase 3	1325	2	C	147.928	439.294	726.437	814.216	704.167	1288.69
sp|P23634|AT2B4_HUMAN	ATP2B4	AT2B4_HUMAN Plasma membrane calcium-transporting ATPase 4	1325	13	C	3531.64	1728.58	2316.58	3545.13	3616	2785.81
sp|P98194-7|AT2C1_HUMAN	ATP2C1	AT2C1_HUMAN Isoform 7 of Calcium-transporting ATPase type 2C member 1	2538	9	C	1341.95	4663.85	3209.27	1987.34	4518.21	2641.66
sp|P25705|ATPA_HUMAN	ATP5A1	ATPA_HUMAN ATP synthase subunit alpha, mitochondrial	172	122	C	19151	32969.1	52398	17395.7	48415.4	34181.1
sp|P06576|ATPB_HUMAN	ATP5B	ATPB_HUMAN ATP synthase subunit beta, mitochondrial	513	64	C	4634.3	11943.6	17637.7	7085.49	15324.6	11882.4
sp|P36542|ATPG_HUMAN	ATP5C1	ATPG_HUMAN ATP synthase subunit gamma, mitochondrial	1774	29	C	3257.28	11685.3	11870.6	4877.98	14394.7	9984.08
sp|P30049|ATPD_HUMAN	ATP5D	ATPD_HUMAN ATP synthase subunit delta, mitochondrial	1568	5	C	756.906	1721.56	1179	983.546	1348.27	936.461
sp|P56381|ATP5E_HUMAN	ATP5E	ATP5E_HUMAN ATP synthase subunit epsilon, mitochondrial	4162	4	C	570.73	1824.46	2056.08	822.991	1962.11	1059.46
sp|P24539|AT5F1_HUMAN	ATP5F1	AT5F1_HUMAN ATP synthase F(0) complex subunit B1, mitochondrial	3089	25	C	2808.71	6350.82	6491.23	3499.92	9298.49	6484.31
sp|Q06055-2|AT5G2_HUMAN	ATP5G2	AT5G2_HUMAN Isoform 2 of ATP synthase F(0) complex subunit C2, mitochondrial	2423	2	C	233.801	1170.63	1244.66	571.088	1268.25	536.115
sp|O75947|ATP5H_HUMAN	ATP5H	ATP5H_HUMAN ATP synthase subunit d, mitochondrial	898	13	C	3506.24	5596.36	4482.96	2345.04	7516.68	4248.66
sp|P56385|ATP5I_HUMAN	ATP5I	ATP5I_HUMAN ATP synthase subunit e, mitochondrial	74	1	C	67.057	240.314	547.519	413.367	193.636	236.11
sp|O75964|ATP5L_HUMAN	ATP5L	ATP5L_HUMAN ATP synthase subunit g, mitochondrial	1108	7	C	629.339	2671.8	3778.84	2037.49	2553.05	2872.27
sp|P48047|ATPO_HUMAN	ATP5O	ATPO_HUMAN ATP synthase subunit O, mitochondrial	4058	15	C	1624.64	6229.34	6680.21	2950.42	7247.64	4682.98
sp|Q99766|ATP5S_HUMAN	ATP5S	ATP5S_HUMAN ATP synthase subunit s, mitochondrial	3066	1	C	482.158	654.665	652.817	449.595	605.233	759.581
sp|Q15904|VAS1_HUMAN	ATP6AP1	VAS1_HUMAN V-type proton ATPase subunit S1	3211	5	C	914.982	947.277	990.658	837.675	989.394	619.287
sp|O75787|RENR_HUMAN	ATP6AP2	RENR_HUMAN Renin receptor	1891	17	C	7037.96	4016.06	5206.19	3614.84	5004.41	2894.1
sp|Q93050-3|VPP1_HUMAN	ATP6V0A1	VPP1_HUMAN Isoform 3 of V-type proton ATPase 116 kDa subunit a isoform 1	1131	22	C	1811.8	6167.49	5281.66	6276.29	7516.85	5166.41
sp|Q9Y487|VPP2_HUMAN	ATP6V0A2	VPP2_HUMAN V-type proton ATPase 116 kDa subunit a isoform 2	116	2	C	186.846	527.207	573.457	516.027	442.425	458.215
sp|P61421|VA0D1_HUMAN	ATP6V0D1	VA0D1_HUMAN V-type proton ATPase subunit d 1	475	3	C	497.001	1247.23	1272.94	1245.75	1659.06	1254.39
sp|P38606|VATA_HUMAN	ATP6V1A	VATA_HUMAN V-type proton ATPase catalytic subunit A	1221	61	C	9891.37	21559.9	12093.9	13190.2	13345.6	12370.4
sp|P21281|VATB2_HUMAN	ATP6V1B2	VATB2_HUMAN V-type proton ATPase subunit B, brain isoform	2020	52	C	8451.57	17855.5	11648.5	13499.7	10978.8	12394.3
sp|P21283|VATC1_HUMAN	ATP6V1C1	VATC1_HUMAN V-type proton ATPase subunit C 1	512	16	C	4791.71	7480.07	6265.34	5342.78	5830.65	4317.69
sp|Q9Y5K8|VATD_HUMAN	ATP6V1D	VATD_HUMAN V-type proton ATPase subunit D	2594	11	C	1345.35	4490.98	2386.82	3896.68	2784.62	2144.87
sp|P36543|VATE1_HUMAN	ATP6V1E1	VATE1_HUMAN V-type proton ATPase subunit E 1	605	12	C	1936.36	6336.27	2031.81	3713.54	3732.65	3085.27
sp|O75348|VATG1_HUMAN	ATP6V1G1	VATG1_HUMAN V-type proton ATPase subunit G 1	2728	7	C	1559.66	4196.58	2285.69	1050.21	3105.88	1334.8
sp|Q9UI12|VATH_HUMAN	ATP6V1H	VATH_HUMAN V-type proton ATPase subunit H	3377	17	C	2099.3	6753.44	3754.86	3582.32	4095.69	3893.57
sp|Q9Y2Q0|AT8A1_HUMAN	ATP8A1	AT8A1_HUMAN Probable phospholipid-transporting ATPase IA	1883	4	C	355.029	1487.68	2230.7	772.377	1018.9	1179.95
sp|Q9NTI2|AT8A2_HUMAN	ATP8A2	AT8A2_HUMAN Probable phospholipid-transporting ATPase IB	1883	2	C	763.783	330.257	1143.79	142.679	430.337	459.432
sp|O75110|ATP9A_HUMAN	ATP9A	ATP9A_HUMAN Probable phospholipid-transporting ATPase IIA	4247	2	C	342.442	444.76	850.354	704.898	882.748	687.062
sp|Q5TC12|ATPF1_HUMAN	ATPAF1	ATPF1_HUMAN ATP synthase mitochondrial F1 complex assembly factor 1	3865	1	C	24.7494	69.9983	102.862	110.034	112.817	87.9361
sp|Q8N5M1|ATPF2_HUMAN	ATPAF2	ATPF2_HUMAN ATP synthase mitochondrial F1 complex assembly factor 2	3919	1	C	327.091	621.953	310.401	200.378	393.342	279.458
sp|Q9UII2|ATIF1_HUMAN	ATPIF1	ATIF1_HUMAN ATPase inhibitor, mitochondrial	2756	7	C	4097.95	1492.05	2185.98	988.662	2140.47	1636.23
sp|O75882|ATRN_HUMAN	ATRN	ATRN_HUMAN Attractin	1416	32	C	26597.3	8302.57	6962.41	9913.35	10186.2	7899.43
sp|P46100|ATRX_HUMAN	ATRX	ATRX_HUMAN Transcriptional regulator ATRX	2316	21	C	1750.69	4642.76	5688.54	5143.76	6489.52	6145.75
sp|Q9UBB4|ATX10_HUMAN	ATXN10	ATX10_HUMAN Ataxin-10	2300	11	C	1280.84	4682.16	1891.77	4212.06	3648.4	3438.02
sp|Q99700|ATX2_HUMAN	ATXN2	ATX2_HUMAN Ataxin-2	635	21	C	3305.19	7374.01	6205.29	4224.28	6067.76	5856.78
sp|Q8WWM7|ATX2L_HUMAN	ATXN2L	ATX2L_HUMAN Ataxin-2-like protein	635	39	C	4997.94	13628	12773.2	11017.6	9215.66	8868.9
sp|P54252|ATX3_HUMAN	ATXN3	ATX3_HUMAN Ataxin-3	4065	1	C	156.784	236.078	378.275	194.699	114.03	148.265
sp|Q96GX2|A7L3B_HUMAN	ATXN7L3B	A7L3B_HUMAN Putative ataxin-7-like protein 3B	2321	1	C	246.695	667.947	752.217	273.509	910.213	442.018
sp|Q13825|AUHM_HUMAN	AUH	AUHM_HUMAN Methylglutaconyl-CoA hydratase, mitochondrial	1947	1	C	125.66	100.419	216.622	92.9682	136.059	155.535
sp|Q9Y679|AUP1_HUMAN	AUP1	AUP1_HUMAN Ancient ubiquitous protein 1	3209	2	C	98.8656	276.03	473.644	341.855	473.88	437.843
sp|Q9NQS1|AVEN_HUMAN	AVEN	AVEN_HUMAN Cell death regulator Aven	2563	2	C	156.117	189.202	108.36	105.756	115.959	68.623
sp|Q8NBF6|AVL9_HUMAN	AVL9	AVL9_HUMAN Late secretory pathway protein AVL9 homolog	3970	2	C	150.991	646.707	814.472	714.594	590.014	612.836
sp|P01185|NEU2_HUMAN	AVP	NEU2_HUMAN Vasopressin-neurophysin 2-copeptin	422	8	C	1884.96	887.232	742.26	592.649	8743.14	571.746
sp|P30530|UFO_HUMAN	AXL	UFO_HUMAN Tyrosine-protein kinase receptor UFO	1528	4	C	5260.81	434.276	459.41	554.192	801.189	1189.2
sp|Q9UPN4|AZI1_HUMAN	AZI1	AZI1_HUMAN 5-azacytidine-induced protein 1	1790	8	C	409.316	1976.95	1747.26	1393.75	997.303	1072.54
sp|P61769|B2MG_HUMAN	B2M	B2MG_HUMAN Beta-2-microglobulin	2311	24	C	27445.8	4747.78	4671.71	3521.66	11128.5	3834.29
sp|O75752|B3GL1_HUMAN	B3GALNT1	B3GL1_HUMAN UDP-GalNAc:beta-1,3-N-acetylgalactosaminyltransferase 1	4582	1	C	168.891	622.986	249.883	651.711	592.702	355.607
sp|Q6Y288|B3GLT_HUMAN	B3GALTL	B3GLT_HUMAN Beta-1,3-glucosyltransferase	3675	2	C	184.375	402.849	586.434	1095.67	354.471	328.363
sp|O94766|B3GA3_HUMAN	B3GAT3	B3GA3_HUMAN Galactosylgalactosylxylosylprotein 3-beta-glucuronosyltransferase 3	2982	12	C	6501.05	2774.8	2381.82	2205.09	2265.73	2960.05
sp|O43505|B3GN1_HUMAN	B3GNT1	B3GN1_HUMAN N-acetyllactosaminide beta-1,3-N-acetylglucosaminyltransferase	1187	21	C	6149.21	8911.14	5989.96	5595.67	5115.17	3825.55
sp|Q9NY97|B3GN2_HUMAN	B3GNT2	B3GN2_HUMAN UDP-GlcNAc:betaGal beta-1,3-N-acetylglucosaminyltransferase 2	3205	2	C	1645.42	831.674	593.911	717.215	759.432	606.13
sp|Q9BYG0|B3GN5_HUMAN	B3GNT5	B3GN5_HUMAN Lactosylceramide 1,3-N-acetyl-beta-D-glucosaminyltransferase	3708	7	C	4021.92	1779.43	2052.65	1450.93	3578.84	2216.58
sp|Q00973|B4GN1_HUMAN	B4GALNT1	B4GN1_HUMAN Beta-1,4 N-acetylgalactosaminyltransferase 1	2243	5	C	534.278	1012.72	778.08	1475.68	2558.01	974.355
sp|P15291|B4GT1_HUMAN	B4GALT1	B4GT1_HUMAN Beta-1,4-galactosyltransferase 1	2109	15	C	14184.9	2186.1	3006.82	3860.76	2414.65	2603.24
sp|O60512|B4GT3_HUMAN	B4GALT3	B4GT3_HUMAN Beta-1,4-galactosyltransferase 3	3971	3	C	848.181	1043.78	1165.47	871.868	1439.73	477.68
sp|O60513|B4GT4_HUMAN	B4GALT4	B4GT4_HUMAN Beta-1,4-galactosyltransferase 4	985	6	C	3236.07	670.875	2616.39	330.981	1406.87	1235.19
sp|O43286|B4GT5_HUMAN	B4GALT5	B4GT5_HUMAN Beta-1,4-galactosyltransferase 5	4562	2	C	1062.73	1580.57	245.827	1080.51	998.038	582.799
sp|Q9NWV8|BABA1_HUMAN	BABAM1	BABA1_HUMAN BRISC and BRCA1-A complex member 1	1943	8	C	1037.31	1137.28	1262.6	1177.43	1456.77	1089.74
sp|Q99933|BAG1_HUMAN	BAG1	BAG1_HUMAN BAG family molecular chaperone regulator 1	1844	12	C	709.81	4757.95	3533.32	2351.98	2346.89	2240.98
sp|O95816|BAG2_HUMAN	BAG2	BAG2_HUMAN BAG family molecular chaperone regulator 2	2736	8	C	1067.27	4620.4	1181.29	1373.65	1873.26	3155.03
sp|O95817|BAG3_HUMAN	BAG3	BAG3_HUMAN BAG family molecular chaperone regulator 3	3193	2	C	3738.01	0	264.518	186.922	102.947	102.703
sp|O95429|BAG4_HUMAN	BAG4	BAG4_HUMAN BAG family molecular chaperone regulator 4	42	1	C	103.564	293.242	126.367	113.907	233.055	143.856
sp|Q9UL15-2|BAG5_HUMAN	BAG5	BAG5_HUMAN Isoform 2 of BAG family molecular chaperone regulator 5	1322	4	C	296.36	677.542	813.793	589.063	624.295	741.509
sp|P46379-3|BAG6_HUMAN	BAG6	BAG6_HUMAN Isoform 3 of Large proline-rich protein BAG6	140	15	C	1942.82	4383.8	3244.79	2904.04	3137.6	3274.87
sp|Q9UQB8|BAIP2_HUMAN	BAIAP2	BAIP2_HUMAN Brain-specific angiogenesis inhibitor 1-associated protein 2	763	15	C	5312.15	3668.27	5091.68	10935.6	6315.19	6133.32
sp|Q9UHR4|BI2L1_HUMAN	BAIAP2L1	BI2L1_HUMAN Brain-specific angiogenesis inhibitor 1-associated protein 2-like protein 1	1980	27	C	6621.67	16421.7	6763.89	8995.58	8560.51	9016.7
sp|O75531|BAF_HUMAN	BANF1	BAF_HUMAN Barrier-to-autointegration factor	2284	4	C	1078.38	1529.07	314.7	540.871	1573.83	379.3
sp|Q92560|BAP1_HUMAN	BAP1	BAP1_HUMAN Ubiquitin carboxyl-terminal hydrolase BAP1	3631	1	C	50.684	87.8676	84.3667	112.083	112.111	97.6488
sp|P80723|BASP1_HUMAN	BASP1	BASP1_HUMAN Brain acid soluble protein 1	80	29	C	12588.3	5637.99	8827.61	4464.83	621.584	4665.82
sp|Q07812-2|BAX_HUMAN	BAX	BAX_HUMAN Isoform Beta of Apoptosis regulator BAX	3459	6	C	1122.3	2506.6	977.924	1099.18	1434.96	1255.27
sp|Q9NRL2|BAZ1A_HUMAN	BAZ1A	BAZ1A_HUMAN Bromodomain adjacent to zinc finger domain protein 1A	1786	4	C	384.983	1215.92	1680.94	1884.45	2201.34	2678.95
sp|Q9UIG0|BAZ1B_HUMAN	BAZ1B	BAZ1B_HUMAN Tyrosine-protein kinase BAZ1B	769	33	C	3036.79	8590.42	10439.1	10587.5	15891	17222.8
sp|Q9UIF9|BAZ2A_HUMAN	BAZ2A	BAZ2A_HUMAN Bromodomain adjacent to zinc finger domain protein 2A	246	2	C	1612.23	531.73	571.174	437.577	550.501	585.864
sp|P50895|BCAM_HUMAN	BCAM	BCAM_HUMAN Basal cell adhesion molecule	491	22	C	2282.1	5642.6	4663.58	2675.57	2371.12	2872.41
sp|P51572-2|BAP31_HUMAN	BCAP31	BAP31_HUMAN Isoform 2 of B-cell receptor-associated protein 31	662	16	C	3230.64	6424.66	7383.73	4135.6	4148.37	9815.49
sp|P56945-6|BCAR1_HUMAN	BCAR1	BCAR1_HUMAN Isoform 6 of Breast cancer anti-estrogen resistance protein 1	1636	3	C	373.299	753.588	675.148	479.852	340.965	277.091
sp|O75934|SPF27_HUMAN	BCAS2	SPF27_HUMAN Pre-mRNA-splicing factor SPF27	2727	7	C	2188.48	1888.75	2163.06	1608.33	1992.69	1960.62
sp|P54687|BCAT1_HUMAN	BCAT1	BCAT1_HUMAN Branched-chain-amino-acid aminotransferase, cytosolic	2293	5	C	624.075	2604.08	144.232	390.971	467.1	497.735
sp|O15382|BCAT2_HUMAN	BCAT2	BCAT2_HUMAN Branched-chain-amino-acid aminotransferase, mitochondrial	1238	4	C	797.284	2221.41	1079.43	1763.94	1628.09	1334.6
sp|Q9P287|BCCIP_HUMAN	BCCIP	BCCIP_HUMAN BRCA2 and CDKN1A-interacting protein	3823	11	C	8543.35	6858.23	3931.88	5317.17	4108.23	4726.42
sp|Q7Z5W3|BN3D2_HUMAN	BCDIN3D	BN3D2_HUMAN Pre-miRNA 5'-monophosphate methyltransferase	3160	1	C	13.6842	47.8383	31.0852	29.7931	13.8508	20.7921
sp|P06276|CHLE_HUMAN	BCHE	CHLE_HUMAN Cholinesterase	2859	1	C	32.5818	52.4018	69.1632	665.958	101.319	506.493
sp|P12694|ODBA_HUMAN	BCKDHA	ODBA_HUMAN 2-oxoisovalerate dehydrogenase subunit alpha, mitochondrial	3541	3	C	409.791	1235.2	1268.69	514.286	801.479	739.079
sp|P21953|ODBB_HUMAN	BCKDHB	ODBB_HUMAN 2-oxoisovalerate dehydrogenase subunit beta, mitochondrial	3234	2	C	539.904	1238.86	1485.51	569.063	1753.86	1003.86
sp|O14874|BCKD_HUMAN	BCKDK	BCKD_HUMAN [3-methyl-2-oxobutanoate dehydrogenase [lipoamide]] kinase, mitochondrial	4511	1	C	83.3249	228.824	210.199	161.504	255.312	270.993
sp|O95999|BCL10_HUMAN	BCL10	BCL10_HUMAN B-cell lymphoma/leukemia 10	3496	1	C	203.454	140.211	57.4542	52.732	131.503	110.611
sp|P10415|BCL2_HUMAN	BCL2	BCL2_HUMAN Apoptosis regulator Bcl-2	4161	2	C	731.258	857.645	403.948	147.184	862.989	826.182
sp|Q9BXK5|B2L13_HUMAN	BCL2L13	B2L13_HUMAN Bcl-2-like protein 13	2941	4	C	1000.92	1561.95	887.192	966.635	793.837	979.412
sp|Q92843-2|B2CL2_HUMAN	BCL2L2	B2CL2_HUMAN Isoform 3 of Bcl-2-like protein 2	3018	13	C	1656.51	6006.7	6151.12	4701.76	5447.67	4084.8
sp|Q4VC05-2|BCL7A_HUMAN	BCL7A	BCL7A_HUMAN Isoform 2 of B-cell CLL/lymphoma 7 protein family member A	4598	1	C	90.4656	207.808	344.397	564.652	426.317	435.745
sp|Q86UU0|BCL9L_HUMAN	BCL9L	BCL9L_HUMAN B-cell CLL/lymphoma 9-like protein	4369	1	C	414.735	381.903	412.535	625.722	445.74	488.756
sp|Q9NYF8|BCLF1_HUMAN	BCLAF1	BCLF1_HUMAN Bcl-2-associated transcription factor 1	622	54	C	5235.12	11557.5	14479.8	10801.8	18567.7	15440.5
sp|P11274|BCR_HUMAN	BCR	BCR_HUMAN Breakpoint cluster region protein	288	7	C	781.98	1627.19	2511.65	1703.06	1403.24	1772.35
sp|Q02338|BDH_HUMAN	BDH1	BDH_HUMAN D-beta-hydroxybutyrate dehydrogenase, mitochondrial	2973	2	C	320.382	522.433	561.463	447.283	630.668	536.498
sp|A6H8Y1|BDP1_HUMAN	BDP1	BDP1_HUMAN Transcription factor TFIIIB component B'' homolog	1829	2	C	3.96286	55.4971	47.1129	48.7037	179.778	543.354
sp|Q14457|BECN1_HUMAN	BECN1	BECN1_HUMAN Beclin-1	3489	3	C	1131.4	1184.72	1169.51	1810.36	1019.97	895.578
sp|P21810|PGS1_HUMAN	BGN	PGS1_HUMAN Biglycan	781	9	C	1337.07	1227.37	1364.54	10428.2	982.96	1397.51
sp|Q96G01|BICD1_HUMAN	BICD1	BICD1_HUMAN Protein bicaudal D homolog 1	2022	2	C	328.987	397.906	386.961	459.451	438.55	318.111
sp|Q8TD16-2|BICD2_HUMAN	BICD2	BICD2_HUMAN Isoform 2 of Protein bicaudal D homolog 2	2022	5	C	2249.19	1252.69	1721.62	1295.95	919.54	1030.07
sp|P55957-2|BID_HUMAN	BID	BID_HUMAN Isoform 2 of BH3-interacting domain death agonist	3940	3	C	307.131	677.286	552.123	800.557	1644.48	1121
sp|Q9NR09|BIRC6_HUMAN	BIRC6	BIRC6_HUMAN Baculoviral IAP repeat-containing protein 6	570	8	C	737.939	1904.19	2764.46	2578.82	2466.99	1931.66
sp|P54132|BLM_HUMAN	BLM	BLM_HUMAN Bloom syndrome protein	248	4	C	537.059	1324.77	3218.48	661.27	1542.36	1660.47
sp|Q13867|BLMH_HUMAN	BLMH	BLMH_HUMAN Bleomycin hydrolase	1607	31	C	3104.87	5783.8	5203.35	18406.1	7823.24	5401.72
sp|P78537|BL1S1_HUMAN	BLOC1S1	BL1S1_HUMAN Biogenesis of lysosome-related organelles complex 1 subunit 1	2931	2	C	627.322	508.15	371.06	601.443	771.42	735.955
sp|Q6QNY0|BL1S3_HUMAN	BLOC1S3	BL1S3_HUMAN Biogenesis of lysosome-related organelles complex 1 subunit 3	3622	2	C	214.195	342.332	199.543	224.204	195.748	250.709
sp|P53004|BIEA_HUMAN	BLVRA	BIEA_HUMAN Biliverdin reductase A	2580	11	C	5606.21	883.042	2380.74	12519	2023.69	3232.93
sp|P13497|BMP1_HUMAN	BMP1	BMP1_HUMAN Bone morphogenetic protein 1	347	26	C	41694.1	1298.78	3455.7	3714.56	3277.54	4191.1
sp|Q5H9B9|BM2KL_HUMAN	BMP2KL	BM2KL_HUMAN Putative BMP-2-inducible kinase-like protein	4624	2	C	321.019	884.308	482.555	479.085	786.658	599.941
sp|P22004|BMP6_HUMAN	BMP6	BMP6_HUMAN Bone morphogenetic protein 6	4424	1	C	11.2408	37.8484	4.71091	104.838	4.71501	8.41904
sp|P18075|BMP7_HUMAN	BMP7	BMP7_HUMAN Bone morphogenetic protein 7	2850	1	C	14.194	34.2321	23.006	335.627	6.06805	33.4005
sp|P34820|BMP8B_HUMAN	BMP8B	BMP8B_HUMAN Bone morphogenetic protein 8B	1534	4	C	121.19	569.988	4572.78	194.785	812.24	500.71
sp|Q14692|BMS1_HUMAN	BMS1	BMS1_HUMAN Ribosome biogenesis protein BMS1 homolog	3203	2	C	128.943	370.245	539.601	481.581	588.307	420.765
sp|Q12981-1|SEC20_HUMAN	BNIP1	SEC20_HUMAN Isoform 3 of Vesicle transport protein SEC20	4198	1	C	50.4979	145.847	272.814	178.144	464.64	277.143
sp|Q12982-2|BNIP2_HUMAN	BNIP2	BNIP2_HUMAN Isoform 2 of BCL2/adenovirus E1B 19 kDa protein-interacting protein 2	3583	2	C	283.681	483.545	257.039	315.843	407.053	284.444
sp|Q8NFC6|BD1L1_HUMAN	BOD1L1	BD1L1_HUMAN Biorientation of chromosomes in cell division protein 1-like 1	632	10	C	766.599	2911.4	3556.6	3264.31	2959.5	3027.42
sp|Q9Y3E2|BOLA1_HUMAN	BOLA1	BOLA1_HUMAN BolA-like protein 1	3074	1	C	98.635	218.38	51.9066	87.0769	48.4448	52.0555
sp|Q9H3K6|BOLA2_HUMAN	BOLA2	BOLA2_HUMAN BolA-like protein 2	2193	13	C	1803	3762.93	2083.08	4087.74	2530.5	1663.69
sp|Q14137|BOP1_HUMAN	BOP1	BOP1_HUMAN Ribosome biogenesis protein BOP1	1985	6	C	544.249	1639.05	1395.3	1641.64	2162.75	1684.49
sp|P07738|PMGE_HUMAN	BPGM	PMGE_HUMAN Bisphosphoglycerate mutase	1948	3	C	877.841	875.828	744.885	726.297	1066.85	1049.67
sp|Q86WA6|BPHL_HUMAN	BPHL	BPHL_HUMAN Valacyclovir hydrolase	3294	3	C	85.6498	731.314	433.033	341.739	361.211	466.39
sp|O95861|BPNT1_HUMAN	BPNT1	BPNT1_HUMAN 3'(2'),5'-bisphosphate nucleotidase 1	900	16	C	1970.48	4502.65	3747.8	5178.07	4944.54	4058.51
sp|Q12830|BPTF_HUMAN	BPTF	BPTF_HUMAN Nucleosome-remodeling factor subunit BPTF	1536	10	C	699.831	1822.38	1749.24	1646.2	2292.49	2372.1
sp|P15056|BRAF_HUMAN	BRAF	BRAF_HUMAN Serine/threonine-protein kinase B-raf	3589	4	C	1245.06	1786.59	2295.63	1387.86	1512.69	1368.75
sp|Q7Z569|BRAP_HUMAN	BRAP	BRAP_HUMAN BRCA1-associated protein	1487	7	C	1053.66	2272.93	1387.82	1858.08	1506.73	1947.61
sp|P46736|BRCC3_HUMAN	BRCC3	BRCC3_HUMAN Lys-63-specific deubiquitinase BRCC36	3731	4	C	2460.22	826.933	905.2	895.317	954.405	999.736
sp|P25440-2|BRD2_HUMAN	BRD2	BRD2_HUMAN Isoform 2 of Bromodomain-containing protein 2	808	3	C	416.686	1440.45	751.272	1173.7	1821.23	801.209
sp|Q15059|BRD3_HUMAN	BRD3	BRD3_HUMAN Bromodomain-containing protein 3	808	11	C	1356.06	1944.27	4902.37	2259.07	2613.73	2866.34
sp|O60885|BRD4_HUMAN	BRD4	BRD4_HUMAN Bromodomain-containing protein 4	808	14	C	1679.39	3536.38	4702.79	2651.12	5091.51	3982.89
sp|Q9NPI1-2|BRD7_HUMAN	BRD7	BRD7_HUMAN Isoform 2 of Bromodomain-containing protein 7	3014	2	C	123.609	858.623	1981.43	507.959	806.926	820.407
sp|Q9H0E9|BRD8_HUMAN	BRD8	BRD8_HUMAN Bromodomain-containing protein 8	1818	2	C	125.023	768.031	917.577	763.267	797.941	869.037
sp|Q9H8M2|BRD9_HUMAN	BRD9	BRD9_HUMAN Bromodomain-containing protein 9	2971	5	C	373.229	1046.35	2763	724.075	3028.28	3866.29
sp|Q92994|TF3B_HUMAN	BRF1	TF3B_HUMAN Transcription factor IIIB 90 kDa subunit	1413	1	C	16.4496	15.1961	32.1571	18.1465	19.1659	18.1432
sp|Q9HAW0|BRF2_HUMAN	BRF2	BRF2_HUMAN Transcription factor IIIB 50 kDa subunit	4420	1	C	6.3205	36.011	21.2633	16.0508	37.9279	24.1433
sp|Q8WY22|BRI3B_HUMAN	BRI3BP	BRI3B_HUMAN BRI3-binding protein	4410	1	C	54.3118	138.518	139.843	97.3818	163.625	175.201
sp|Q8TDN6|BRX1_HUMAN	BRIX1	BRX1_HUMAN Ribosome biogenesis protein BRX1 homolog	3455	3	C	354.432	1498.46	904.13	794.404	1295.12	942.003
sp|Q8WUW1-2|BRK1_HUMAN	BRK1	BRK1_HUMAN Isoform 2 of Protein BRICK1	4262	1	C	66.0261	123.943	253.282	78.5085	190.539	121.503
sp|Q5VW32|BROX_HUMAN	BROX	BROX_HUMAN BRO1 domain-containing protein BROX	504	20	C	4451.12	7722.56	5119.99	8686.61	10768.7	5651.96
sp|P55201-2|BRPF1_HUMAN	BRPF1	BRPF1_HUMAN Isoform 2 of Peregrin	4560	1	C	0	2.95195	0	7.20552	6.96628	8.76515
sp|Q8TDC3-2|BRSK1_HUMAN	BRSK1	BRSK1_HUMAN Isoform 2 of Serine/threonine-protein kinase BRSK1	1728	1	C	219.091	740.445	533.419	582.964	746.171	531.056
sp|Q9NSI6|BRWD1_HUMAN	BRWD1	BRWD1_HUMAN Bromodomain and WD repeat-containing protein 1	2614	3	C	0	101.098	97.9842	97.0846	48.2743	81.4404
sp|Q96G97-4|BSCL2_HUMAN	BSCL2	BSCL2_HUMAN Isoform 3 of Seipin	4097	1	C	5.78847	54.7511	4.85823	16.8389	77.9235	17.9157
sp|Q9NW68|BSDC1_HUMAN	BSDC1	BSDC1_HUMAN BSD domain-containing protein 1	3819	3	C	418.274	381.703	621.512	379.526	1157.45	747.707
sp|P35613|BASI_HUMAN	BSG	BASI_HUMAN Basigin	2822	17	C	3923.49	4879.64	3723	5338.61	7470.07	5907.96
sp|Q9UPA5|BSN_HUMAN	BSN	BSN_HUMAN Protein bassoon	26	3	C	277.291	537.64	8411.91	561.784	2068.53	2338.34
sp|O14981|BTAF1_HUMAN	BTAF1	BTAF1_HUMAN TATA-binding protein-associated factor 172	4080	1	C	0	32.7433	24.0103	22.0001	18.4274	24.401
sp|A6NE02|BTBDH_HUMAN	BTBD17	BTBDH_HUMAN BTB/POZ domain-containing protein 17	566	23	C	1649.5	2727.64	14276.9	3752.06	5559.99	5300.18
sp|Q5XKL5|BTBD8_HUMAN	BTBD8	BTBD8_HUMAN BTB/POZ domain-containing protein 8	4196	4	C	27.8833	74.5619	177.396	113.003	602.004	6127.07
sp|P43251|BTD_HUMAN	BTD	BTD_HUMAN Biotinidase	2263	6	C	2050.23	1171.05	1318.86	986.002	1082.25	1133.18
sp|P20290|BTF3_HUMAN	BTF3	BTF3_HUMAN Transcription factor BTF3	2298	11	C	3539.73	5111.66	3317.16	3332.73	2284.18	1987.76
sp|P20290-2|BTF3_HUMAN	BTF3	BTF3_HUMAN Isoform 2 of Transcription factor BTF3	2298	3	C	926.649	1186.89	1223.7	904.75	433.936	449.062
sp|Q96K17|BT3L4_HUMAN	BTF3L4	BT3L4_HUMAN Transcription factor BTF3 homolog 4	2298	6	C	3295.57	4490.49	1719.88	2283.84	4898.11	2797.44
sp|Q7KYR7-1|BT2A1_HUMAN	BTN2A1	BT2A1_HUMAN Isoform 2 of Butyrophilin subfamily 2 member A1	4095	1	C	251.093	127.683	203.857	185.812	220.564	197.192
sp|O60566-3|BUB1B_HUMAN	BUB1B	BUB1B_HUMAN Isoform 3 of Mitotic checkpoint serine/threonine-protein kinase BUB1 beta	1922	5	C	499.639	1744.67	904.609	978.802	1025.04	969.333
sp|O43684|BUB3_HUMAN	BUB3	BUB3_HUMAN Mitotic checkpoint protein BUB3	3352	46	C	6177.03	10551.5	9491.38	12681	8917.21	9202.94
sp|P41223|BUD31_HUMAN	BUD31	BUD31_HUMAN Protein BUD31 homolog	2664	6	C	967.578	1885.29	2391.78	1864.84	5397.2	2217.61
sp|Q13895|BYST_HUMAN	BYSL	BYST_HUMAN Bystin	3602	1	C	48.7924	331.356	137.137	136.906	225.755	135.526
sp|Q7L1Q6-3|BZW1_HUMAN	BZW1	BZW1_HUMAN Isoform 3 of Basic leucine zipper and W2 domain-containing protein 1	698	21	C	6235.99	6309.5	5366.55	6961.8	6093.73	5810.76
sp|Q9Y6E2|BZW2_HUMAN	BZW2	BZW2_HUMAN Basic leucine zipper and W2 domain-containing protein 2	569	18	C	2714.52	10043	1439.16	7380.93	9806.94	4902.11
sp|Q7Z3E2|CJ118_HUMAN	C10orf118	CJ118_HUMAN Uncharacterized protein C10orf118	3663	1	C	0	7.61556	14.7698	0	8.68924	4.57117
sp|Q8N655|CJ012_HUMAN	C10orf12	CJ012_HUMAN Uncharacterized protein C10orf12	627	2	C	377.957	152.26	292.163	1052.37	618.309	648.464
sp|Q5T2E6|CJ076_HUMAN	C10orf76	CJ076_HUMAN UPF0668 protein C10orf76	1496	3	C	947.734	608.332	612.875	955.282	728.726	720.097
sp|Q9H0W9|CK054_HUMAN	C11orf54	CK054_HUMAN Ester hydrolase C11orf54	3171	13	C	994.841	2909.56	2361.74	2283.23	4702.16	3115.23
sp|Q9H3H3-3|CK068_HUMAN	C11orf68	CK068_HUMAN Isoform 3 of UPF0696 protein C11orf68	3342	5	C	852.515	1518.19	820.59	1139.38	1021.88	941.285
sp|Q53FT3|HIKES_HUMAN	C11orf73	HIKES_HUMAN Protein Hikeshi	4057	3	C	402.545	188.497	261.539	285.091	235.089	255.482
sp|Q9BUA3|CK084_HUMAN	C11orf84	CK084_HUMAN Uncharacterized protein C11orf84	1551	1	C	32.8982	174.532	516.744	166.097	193.713	112.935
sp|Q9HB07|MYG1_HUMAN	C12orf10	MYG1_HUMAN UPF0160 protein MYG1, mitochondrial	1394	22	C	1869.6	5174.62	3991.93	5749	6801.59	6186.58
sp|Q8WUH6|CL023_HUMAN	C12orf23	CL023_HUMAN UPF0444 transmembrane protein C12orf23	2412	4	C	265.251	662.984	394.926	439.225	434.32	364.168
sp|Q8N999|CL029_HUMAN	C12orf29	CL029_HUMAN Uncharacterized protein C12orf29	2582	2	C	274.683	670.187	286.568	315.853	352.997	261.055
sp|Q8N5I9|CL045_HUMAN	C12orf45	CL045_HUMAN Uncharacterized protein C12orf45	1771	6	C	477.297	2727.46	1278.71	1247.76	1100.14	1505.27
sp|Q99622|C10_HUMAN	C12orf57	C10_HUMAN Protein C10	4434	1	C	33.6519	90.7108	187.632	128.179	122.909	115.439
sp|Q7Z3D6-2|CN159_HUMAN	C14orf159	CN159_HUMAN Isoform 2 of UPF0317 protein C14orf159, mitochondrial	71	2	C	342.426	560.353	541.666	402.797	428.832	380.37
sp|Q9Y224|CN166_HUMAN	C14orf166	CN166_HUMAN UPF0568 protein C14orf166	2537	6	C	1206.54	2382.14	1324.86	1516.22	3587.37	1478.45
sp|Q96S19|CP013_HUMAN	C16orf13	CP013_HUMAN UPF0585 protein C16orf13	4090	1	C	290.46	718.899	341.923	465.858	259.115	210.546
sp|Q9Y6A4|CP080_HUMAN	C16orf80	CP080_HUMAN UPF0468 protein C16orf80	1764	7	C	1131.66	2808.39	1468.33	1388.88	2026.84	1599.74
sp|A8MU93|CQ100_HUMAN	C17orf100	CQ100_HUMAN Uncharacterized protein C17orf100	1376	2	C	47.1146	149.134	315.251	298.893	236.273	268.534
sp|Q9HAS0|NJMU_HUMAN	C17orf75	NJMU_HUMAN Protein Njmu-R1	1102	4	C	799.984	1338.13	1616.31	1463.31	990.387	976.52
sp|Q9BSJ5|CQ080_HUMAN	C17orf80	CQ080_HUMAN Uncharacterized protein C17orf80	1595	1	C	286.909	416.295	690.485	349.514	364.089	349.841
sp|Q53F19|CQ085_HUMAN	C17orf85	CQ085_HUMAN Uncharacterized protein C17orf85	2032	3	C	292.649	979.482	1194.61	432.659	1248.04	1807
sp|Q96B23|CR025_HUMAN	C18orf25	CR025_HUMAN Uncharacterized protein C18orf25	1711	11	C	882.903	3406.74	1493.03	2023.98	2821.85	1866.55
sp|Q96DM3|MIC1_HUMAN	C18orf8	MIC1_HUMAN Uncharacterized protein C18orf8	4335	1	C	260.578	387.237	397.847	557.438	645.855	576.086
sp|Q969H8|CS010_HUMAN	C19orf10	CS010_HUMAN UPF0556 protein C19orf10	124	25	C	5474.57	7329.07	6633.06	5890.43	6062.64	6351.11
sp|Q9BQ61|CS043_HUMAN	C19orf43	CS043_HUMAN Uncharacterized protein C19orf43	2781	16	C	1644.51	5319.68	4404.15	2531.77	7411.55	4816.86
sp|Q9NUL5|CS066_HUMAN	C19orf66	CS066_HUMAN UPF0515 protein C19orf66	4350	1	C	262.851	198.434	217.104	75.6056	162.278	423.64
sp|Q96EU7|C1GLC_HUMAN	C1GALT1C1	C1GLC_HUMAN C1GALT1-specific chaperone 1	3774	4	C	1640.69	814.869	2602.32	984.078	996.322	1078.92
sp|Q6ZSJ8|CA122_HUMAN	C1orf122	CA122_HUMAN Uncharacterized protein C1orf122	1639	1	C	191.524	314.567	339.713	255.443	469.973	548.4
sp|Q9NWV4|CA123_HUMAN	C1orf123	CA123_HUMAN UPF0587 protein C1orf123	2117	10	C	2357.47	4600.51	3043.68	4587.91	5204.64	4573.15
sp|Q8NAX2|CA172_HUMAN	C1orf172	CA172_HUMAN Uncharacterized protein C1orf172	1673	2	C	150.572	285.21	247.413	323.771	723.382	468.436
sp|Q5RHP9|CA173_HUMAN	C1orf173	CA173_HUMAN Uncharacterized protein C1orf173	3246	3	C	1079.05	699.292	675.744	706.63	1361.81	1319.02
sp|Q8IYL3|CA174_HUMAN	C1orf174	CA174_HUMAN UPF0688 protein C1orf174	3665	4	C	241.698	541.271	154.669	249.184	305.989	335.034
sp|Q9H425|CA198_HUMAN	C1orf198	CA198_HUMAN Uncharacterized protein C1orf198	1776	8	C	1416.48	2002.34	1632.2	1525.29	1552.12	1718.55
sp|Q8N6N3|CA052_HUMAN	C1orf52	CA052_HUMAN UPF0690 protein C1orf52	1510	3	C	289.553	1656.31	1005.14	1103.5	1063.71	1297.44
sp|Q07021|C1QBP_HUMAN	C1QBP	C1QBP_HUMAN Complement component 1 Q subcomponent-binding protein, mitochondrial	794	5	C	361.539	453.658	1002.39	292.873	342.332	429.254
sp|O75973|C1QRF_HUMAN	C1QL1	C1QRF_HUMAN C1q-related factor	4452	1	C	0	4.98077	14.9863	39.0458	4.04607	11.6785
sp|Q9BXJ4-3|C1QT3_HUMAN	C1QTNF3	C1QT3_HUMAN Isoform 3 of Complement C1q tumor necrosis factor-related protein 3	3901	2	C	84.7551	104.88	160.062	139.61	397.643	657.195
sp|Q9BXJ3|C1QT4_HUMAN	C1QTNF4	C1QT4_HUMAN Complement C1q tumor necrosis factor-related protein 4	4128	2	C	186.406	545.529	1063.79	435.351	563.965	379.943
sp|P00736|C1R_HUMAN	C1R	C1R_HUMAN Complement C1r subcomponent	2147	36	C	67772.5	2696.68	2896.6	2966.16	6393.46	5049.53
sp|Q9NZP8|C1RL_HUMAN	C1RL	C1RL_HUMAN Complement C1r subcomponent-like protein	2147	3	C	2776.11	1127.72	523.167	696.78	873.677	773.375
sp|P09871|C1S_HUMAN	C1S	C1S_HUMAN Complement C1s subcomponent	2546	10	C	19486.8	388.934	641.823	641.065	2248.14	1210.08
sp|Q9BUV8-5|CT024_HUMAN	C20orf24	CT024_HUMAN Isoform 5 of Uncharacterized protein C20orf24	4266	1	C	235.697	60.2975	110.676	81.0398	101.388	159.124
sp|Q9GZN8-2|CT027_HUMAN	C20orf27	CT027_HUMAN Isoform 2 of UPF0687 protein C20orf27	2106	7	C	1903.61	2471.59	2473.78	2459.01	1502.07	1282.32
sp|P30042|ES1_HUMAN	C21orf33	ES1_HUMAN ES1 protein homolog, mitochondrial	2855	14	C	3453.06	4326.68	5255.39	1827.71	2415.85	2292.68
sp|P57076|CU059_HUMAN	C21orf59	CU059_HUMAN UPF0769 protein C21orf59	3559	7	C	614.92	3286.07	1593.71	1834.61	1931.37	1862.42
sp|Q86YS7|C2CD5_HUMAN	C2CD5	C2CD5_HUMAN C2 domain-containing protein 5	1061	13	C	1171.67	3864.19	8823.24	3293.43	3822.21	4621.11
sp|Q9H6V9-2|CB043_HUMAN	C2orf43	CB043_HUMAN Isoform 2 of UPF0554 protein C2orf43	1412	1	C	327.63	442.041	468.029	450.632	485.324	385.992
sp|Q9H6R7|CB044_HUMAN	C2orf44	CB044_HUMAN WD repeat-containing protein C2orf44	508	2	C	322.583	1364.58	859.073	905.774	1097.75	854.196
sp|Q8WWC4|CB047_HUMAN	C2orf47	CB047_HUMAN Uncharacterized protein C2orf47, mitochondrial	3937	1	C	235.154	242.481	522.891	211.447	592.09	431.83
sp|P01024|CO3_HUMAN	C3	CO3_HUMAN Complement C3	380	174	C	275090	5924.88	15057.6	14356.5	22142.8	31231.7
sp|P0C0L4|CO4A_HUMAN	C4A	CO4A_HUMAN Complement C4-A	956	53	C	5899.42	29981.4	5751.93	7033.84	16809.9	18696.5
sp|P0C0L5|CO4B_HUMAN	C4B	CO4B_HUMAN Complement C4-B	956	1	C	218.405	1102.85	0	84.4189	74.398	89.2803
sp|Q9NWY4|CD027_HUMAN	C4orf27	CD027_HUMAN UPF0609 protein C4orf27	2992	6	C	956.952	2290.28	2168.44	1384.08	1216.52	1263.12
sp|Q5BLP8-2|CD048_HUMAN	C4orf48	CD048_HUMAN Isoform 2 of Neuropeptide-like protein C4orf48	1211	10	C	706.703	1853.85	1491.12	4831.22	2405.58	2309.55
sp|P01031|CO5_HUMAN	C5	CO5_HUMAN Complement C5	3400	5	C	916.112	1445.02	10482.9	2442.79	5823.83	8202.91
sp|Q49AR2|CE022_HUMAN	C5orf22	CE022_HUMAN UPF0489 protein C5orf22	2668	4	C	639.525	1502.55	1039.21	1660.3	1137.35	1555.38
sp|Q7Z6I8|CE024_HUMAN	C5orf24	CE024_HUMAN UPF0461 protein C5orf24	1953	1	C	63.5587	130.039	118.344	137.036	173.917	118.903
sp|A6NDU8|CE051_HUMAN	C5orf51	CE051_HUMAN UPF0600 protein C5orf51	1678	3	C	715.721	1518.44	1370.17	929.468	1627	1984.91
sp|Q9H993|CF211_HUMAN	C6orf211	CF211_HUMAN UPF0364 protein C6orf211	2595	5	C	652.56	1055.18	2066.34	1123.95	833.756	633.115
sp|P10643|CO7_HUMAN	C7	CO7_HUMAN Complement component C7	2107	1	C	74.7156	93.1802	463.692	114.718	1252.89	2382.15
sp|Q9BRJ6|CG050_HUMAN	C7orf50	CG050_HUMAN Uncharacterized protein C7orf50	2970	3	C	234.152	302.913	362.524	489.241	645.457	555.994
sp|P07357|CO8A_HUMAN	C8A	CO8A_HUMAN Complement component C8 alpha chain	4564	1	C	50.422	82.519	198.98	122.417	521.909	823.368
sp|P07358|CO8B_HUMAN	C8B	CO8B_HUMAN Complement component C8 beta chain	4319	1	C	18.9393	23.407	159.239	40.7198	310.067	595.539
sp|Q9H7E9-2|CH033_HUMAN	C8orf33	CH033_HUMAN Isoform 2 of UPF0488 protein C8orf33	54	5	C	632.488	2163.32	1109.3	722.697	1106.77	984.724
sp|Q6P6B1|CH047_HUMAN	C8orf47	CH047_HUMAN Uncharacterized protein C8orf47	2673	1	C	4.24635	190.37	358.475	220.065	0.920779	82.2013
sp|Q6P1X6|CH082_HUMAN	C8orf82	CH082_HUMAN UPF0598 protein C8orf82	4063	1	C	63.3413	134.813	117.855	91.7404	113.283	92.8179
sp|P02748|CO9_HUMAN	C9	CO9_HUMAN Complement component C9	4584	1	C	75.2428	73.7738	344.843	81.7528	946.48	1610.07
sp|Q5T280|CI114_HUMAN	C9orf114	CI114_HUMAN Uncharacterized protein C9orf114	3991	2	C	224.857	745.333	615.827	516.566	621.43	446.782
sp|Q9BUH6|CI142_HUMAN	C9orf142	CI142_HUMAN Uncharacterized protein C9orf142	1386	6	C	644.805	1972.44	2304.58	1026.05	1610.93	1839.79
sp|Q5T6V5|CI064_HUMAN	C9orf64	CI064_HUMAN UPF0553 protein C9orf64	1284	9	C	1062.34	5929.67	3346.69	2966.79	2606.75	2683.18
sp|Q9NZ63|CI078_HUMAN	C9orf78	CI078_HUMAN Uncharacterized protein C9orf78	1821	4	C	165.639	660.57	801.177	306.439	472.892	631.004
sp|P00918|CAH2_HUMAN	CA2	CAH2_HUMAN Carbonic anhydrase 2	2339	4	C	7410.97	439.735	778.162	762.378	1301.29	735.036
sp|P22748|CAH4_HUMAN	CA4	CAH4_HUMAN Carbonic anhydrase 4	1744	5	C	158.969	201.485	1685.86	171.165	175.62	397.08
sp|P35219|CAH8_HUMAN	CA8	CAH8_HUMAN Carbonic anhydrase-related protein	2006	22	C	3534.57	3719.08	3231.3	6488.05	4517.8	4141.57
sp|Q16790|CAH9_HUMAN	CA9	CAH9_HUMAN Carbonic anhydrase 9	1871	7	C	1074.66	2138.45	1739.53	2295.26	898.366	1096.02
sp|Q9H8G2|CAAP1_HUMAN	CAAP1	CAAP1_HUMAN Caspase activity and apoptosis inhibitor 1	4419	1	C	64.0306	74.2941	77.9259	141.8	80.6855	113.825
sp|Q9Y376|CAB39_HUMAN	CAB39	CAB39_HUMAN Calcium-binding protein 39	2560	24	C	6817.94	6529.23	6884.64	10577.2	10573.7	8211.83
sp|Q9H9S4|CB39L_HUMAN	CAB39L	CB39L_HUMAN Calcium-binding protein 39-like	2560	1	C	248.294	196.484	434.756	387.962	429.449	376.579
sp|Q5VU97|CAHD1_HUMAN	CACHD1	CAHD1_HUMAN VWFA and cache domain-containing protein 1	3385	9	C	2042.58	1237.18	2261.61	4499.12	5783.65	2895.5
sp|P54289|CA2D1_HUMAN	CACNA2D1	CA2D1_HUMAN Voltage-dependent calcium channel subunit alpha-2/delta-1	1159	35	C	3800.23	10011.3	17137.3	8700.05	12509.2	6610.03
sp|Q9NY47-5|CA2D2_HUMAN	CACNA2D2	CA2D2_HUMAN Isoform 5 of Voltage-dependent calcium channel subunit alpha-2/delta-2	2801	1	C	353.34	408.307	496.127	1453.6	225.329	309.346
sp|Q8WUQ7-2|CATIN_HUMAN	CACTIN	CATIN_HUMAN Isoform 2 of Cactin	3870	3	C	316.027	562.894	363.315	420.172	441.776	398.04
sp|Q9HB71|CYBP_HUMAN	CACYBP	CYBP_HUMAN Calcyclin-binding protein	2041	62	C	6683.01	16740.8	16649.2	29693.6	13627.3	13039.1
sp|P27708|PYR1_HUMAN	CAD	PYR1_HUMAN CAD protein	1301	64	C	11585.3	25687.4	16004.9	15039.8	16235.5	14046.5
sp|Q9BY67-3|CADM1_HUMAN	CADM1	CADM1_HUMAN Isoform 3 of Cell adhesion molecule 1	2097	13	C	529.145	2331.47	1690.36	4708.35	2645.71	1508.58
sp|Q8N3J6-3|CADM2_HUMAN	CADM2	CADM2_HUMAN Isoform 3 of Cell adhesion molecule 2	1366	6	C	510.236	2095.78	4771.24	875.158	1072.89	1173.71
sp|Q8NFZ8|CADM4_HUMAN	CADM4	CADM4_HUMAN Cell adhesion molecule 4	1300	9	C	885.571	1321.48	1624.24	2648.8	2005.07	3322.47
sp|Q9ULU8-4|CAPS1_HUMAN	CADPS	CAPS1_HUMAN Isoform 4 of Calcium-dependent secretion activator 1	209	8	C	1144.55	2604.91	3768.49	5328.45	1431.24	2711.67
sp|Q86UW7|CAPS2_HUMAN	CADPS2	CAPS2_HUMAN Calcium-dependent secretion activator 2	209	3	C	473.674	755.718	894.526	729.879	409.101	561.927
sp|P05937|CALB1_HUMAN	CALB1	CALB1_HUMAN Calbindin	885	20	C	1838.32	1607.07	1556.63	22764.3	1260.86	3452.74
sp|P22676|CALB2_HUMAN	CALB2	CALB2_HUMAN Calretinin	885	19	C	1515.62	2082.67	17166.2	6337.97	7095.89	12496.4
sp|Q9P1Z2|CACO1_HUMAN	CALCOCO1	CACO1_HUMAN Calcium-binding and coiled-coil domain-containing protein 1	2662	4	C	330.136	1082.76	1411.27	1100.55	1433.71	1367.08
sp|Q13137-4|CACO2_HUMAN	CALCOCO2	CACO2_HUMAN Isoform 4 of Calcium-binding and coiled-coil domain-containing protein 2	4272	1	C	787.12	270.203	627.647	582.74	1139.08	971.486
sp|Q05682|CALD1_HUMAN	CALD1	CALD1_HUMAN Caldesmon	626	25	C	19755.6	6622.61	1053.23	1443.8	2139.59	2117.23
sp|P62158|CALM_HUMAN	CALM1	CALM_HUMAN Calmodulin	2356	24	C	5120.61	7274.77	10105.7	10164.5	9446.03	9394.09
sp|P27797|CALR_HUMAN	CALR	CALR_HUMAN Calreticulin	1153	68	C	16799.4	21367.6	27686	15265.4	14197.4	21147.6
sp|O43852-3|CALU_HUMAN	CALU	CALU_HUMAN Isoform 3 of Calumenin	2357	27	C	12609.1	4972.69	5874.91	4548.86	4440.05	5462.6
sp|O43852-4|CALU_HUMAN	CALU	CALU_HUMAN Isoform 4 of Calumenin	2357	1	C	736.759	446.487	223.736	548.041	442.132	478.918
sp|Q8IU85|KCC1D_HUMAN	CAMK1D	KCC1D_HUMAN Calcium/calmodulin-dependent protein kinase type 1D	2271	14	C	2731.29	3459.25	5615.88	2891.02	3519.95	4406.32
sp|Q13554|KCC2B_HUMAN	CAMK2B	KCC2B_HUMAN Calcium/calmodulin-dependent protein kinase type II subunit beta	218	8	C	1367.26	5005.14	2550.8	2511.79	2006.12	1699.42
sp|Q13557-10|KCC2D_HUMAN	CAMK2D	KCC2D_HUMAN Isoform Delta 10 of Calcium/calmodulin-dependent protein kinase type II subunit delta	218	9	C	2881.8	2190.96	7200.72	3065.15	899.041	1141.43
sp|Q13555-8|KCC2G_HUMAN	CAMK2G	KCC2G_HUMAN Isoform 8 of Calcium/calmodulin-dependent protein kinase type II subunit gamma	218	3	C	542.275	1440.79	1813.2	1125.23	1291.32	1169.02
sp|Q16566|KCC4_HUMAN	CAMK4	KCC4_HUMAN Calcium/calmodulin-dependent protein kinase type IV	3391	7	C	831.554	2560.11	1824.32	5685.48	2016.41	2072.43
sp|Q96RR4|KKCC2_HUMAN	CAMKK2	KKCC2_HUMAN Calcium/calmodulin-dependent protein kinase kinase 2	3474	1	C	109.215	273.451	161.034	129.11	156.996	193.324
sp|Q8NCB2|CAMKV_HUMAN	CAMKV	CAMKV_HUMAN CaM kinase-like vesicle-associated protein	4309	1	C	3.92017	14.1754	17.3662	85.43	0	19.4486
sp|Q5T5Y3-3|CAMP1_HUMAN	CAMSAP1	CAMP1_HUMAN Isoform 3 of Calmodulin-regulated spectrin-associated protein 1	2954	4	C	390.274	810.475	1166.47	711.71	429.164	679.546
sp|Q08AD1|CAMP2_HUMAN	CAMSAP2	CAMP2_HUMAN Calmodulin-regulated spectrin-associated protein 2	2622	7	C	947.504	2401.25	2415.28	4049.77	2410.93	2253.53
sp|Q9P1Y5-2|CAMP3_HUMAN	CAMSAP3	CAMP3_HUMAN Isoform 2 of Calmodulin-regulated spectrin-associated protein 3	2007	6	C	2722.43	1377.85	1011.12	980.446	1014.87	1039.17
sp|Q86VP6|CAND1_HUMAN	CAND1	CAND1_HUMAN Cullin-associated NEDD8-dissociated protein 1	74	93	C	14191.6	31612.9	18363.2	20118.6	30478	21230.4
sp|O75155|CAND2_HUMAN	CAND2	CAND2_HUMAN Cullin-associated NEDD8-dissociated protein 2	74	9	C	3155.39	4724.6	3540.19	2787.89	4677.66	3037.14
sp|Q8WVQ1|CANT1_HUMAN	CANT1	CANT1_HUMAN Soluble calcium-activated nucleotidase 1	703	25	C	9210.14	4261.14	6325	9306.76	7854.24	5932.74
sp|P27824|CALX_HUMAN	CANX	CALX_HUMAN Calnexin	1562	40	C	6579.23	9232.29	7415.92	17196.6	10641	11260.6
sp|Q01518|CAP1_HUMAN	CAP1	CAP1_HUMAN Adenylyl cyclase-associated protein 1	807	151	C	20259.2	11970	159748	11462.9	17871.6	17456.6
sp|Q01518-2|CAP1_HUMAN	CAP1	CAP1_HUMAN Isoform 2 of Adenylyl cyclase-associated protein 1	807	3	C	52.6229	65.3857	606.797	83.8602	120.928	93.0766
sp|P40123|CAP2_HUMAN	CAP2	CAP2_HUMAN Adenylyl cyclase-associated protein 2	807	10	C	1249.46	1720.66	10982.1	2358.49	1743.89	3406.7
sp|P40121|CAPG_HUMAN	CAPG	CAPG_HUMAN Macrophage-capping protein	1453	21	C	25283.3	1186.09	1851.19	7084.03	1132.69	9051.1
sp|P07384|CAN1_HUMAN	CAPN1	CAN1_HUMAN Calpain-1 catalytic subunit	1236	26	C	7205.59	2073.52	2731.98	10010	8117.29	8919.73
sp|O75808|CAN15_HUMAN	CAPN15	CAN15_HUMAN Calpain-15	3575	1	C	23.2501	49.5061	28.3936	25.6962	24.28	12.1005
sp|P17655|CAN2_HUMAN	CAPN2	CAN2_HUMAN Calpain-2 catalytic subunit	1236	21	C	5779.02	8601.43	4401.25	2403.62	4872.9	4296.21
sp|O15484|CAN5_HUMAN	CAPN5	CAN5_HUMAN Calpain-5	4546	1	C	9.32337	12.3223	25.0139	18.6835	18.3612	18.1717
sp|Q9Y6W3|CAN7_HUMAN	CAPN7	CAN7_HUMAN Calpain-7	4164	6	C	1012.19	1962.97	2101.32	1617.62	1839.79	2030.5
sp|P04632|CPNS1_HUMAN	CAPNS1	CPNS1_HUMAN Calpain small subunit 1	3914	14	C	6613.6	6095.48	2689.79	3982.43	6858.24	5818.71
sp|Q14444|CAPR1_HUMAN	CAPRIN1	CAPR1_HUMAN Caprin-1	2407	41	C	6364.34	12339.3	8864.13	15024.9	10585.5	8973.76
sp|P52907|CAZA1_HUMAN	CAPZA1	CAZA1_HUMAN F-actin-capping protein subunit alpha-1	2442	22	C	5281.56	5077.81	5319.13	4916.51	7924.87	5803.06
sp|P47755|CAZA2_HUMAN	CAPZA2	CAZA2_HUMAN F-actin-capping protein subunit alpha-2	2442	24	C	2558.9	3226.31	4625.07	3794.88	3863.42	3778.57
sp|P47756-2|CAPZB_HUMAN	CAPZB	CAPZB_HUMAN Isoform 2 of F-actin-capping protein subunit beta	2289	68	C	16191	15579.6	19312.2	15542.1	22702.8	17356.2
sp|Q9Y2V2|CHSP1_HUMAN	CARHSP1	CHSP1_HUMAN Calcium-regulated heat stable protein 1	1775	10	C	3659.94	2513.63	4102.76	4188.53	3267.04	3202.49
sp|Q8IW45-2|NNRD_HUMAN	CARKD	NNRD_HUMAN Isoform 2 of ATP-dependent (S)-NAD(P)H-hydrate dehydratase	4144	2	C	617.953	774.054	1931.58	1736.69	1621.5	1350.3
sp|Q86X55|CARM1_HUMAN	CARM1	CARM1_HUMAN Histone-arginine methyltransferase CARM1	834	11	C	2791.18	1737.09	1512.44	4599.11	2408.57	1952.28
sp|P49589-3|SYCC_HUMAN	CARS	SYCC_HUMAN Isoform 3 of Cysteine--tRNA ligase, cytoplasmic	1215	46	C	11184.5	13321.6	11712.6	11717.3	11125.5	12542.9
sp|Q9HA77|SYCM_HUMAN	CARS2	SYCM_HUMAN Probable cysteine--tRNA ligase, mitochondrial	3507	2	C	743.044	635.908	1107.04	978.209	646.243	884.286
sp|O15234|CASC3_HUMAN	CASC3	CASC3_HUMAN Protein CASC3	3565	2	C	320.115	1459.81	133.949	1344.4	411.444	314.284
sp|O14936|CSKP_HUMAN	CASK	CSKP_HUMAN Peripheral plasma membrane protein CASK	2134	16	C	2439.66	2825.34	9346.14	8501.42	7189.71	9649.44
sp|Q8WXE0|CSKI2_HUMAN	CASKIN2	CSKI2_HUMAN Caskin-2	835	2	C	557.315	956.254	650.684	623.401	1033.07	958.481
sp|P42574|CASP3_HUMAN	CASP3	CASP3_HUMAN Caspase-3	3032	5	C	312.887	949.864	1193.15	1120.63	679.392	1150.43
sp|P55212|CASP6_HUMAN	CASP6	CASP6_HUMAN Caspase-6	3042	2	C	443.071	723.649	879.008	980.698	1334.48	1084.12
sp|P20810-6|ICAL_HUMAN	CAST	ICAL_HUMAN Isoform 6 of Calpastatin	36	46	C	62546.9	4152.43	5275.25	18979.3	4606.26	10837.7
sp|Q86V15|CASZ1_HUMAN	CASZ1	CASZ1_HUMAN Zinc finger protein castor homolog 1	2616	3	C	71.805	139.915	303.652	167.164	563.748	283.432
sp|P04040|CATA_HUMAN	CAT	CATA_HUMAN Catalase	299	17	C	3042.11	3240.31	2748.28	5286.13	2754.01	3746.14
sp|Q03135|CAV1_HUMAN	CAV1	CAV1_HUMAN Caveolin-1	2926	1	C	1115.09	159.794	158.035	203.904	250.672	221.918
sp|O43439-4|MTG8R_HUMAN	CBFA2T2	MTG8R_HUMAN Isoform 4 of Protein CBFA2T2	724	4	C	224.253	1436.37	1241.99	743.671	1379.25	1159.22
sp|O75081|MTG16_HUMAN	CBFA2T3	MTG16_HUMAN Protein CBFA2T3	971	2	C	105.989	218.922	188.875	175.458	247.088	305.558
sp|Q13951|PEBB_HUMAN	CBFB	PEBB_HUMAN Core-binding factor subunit beta	2602	1	C	10.6519	99.0555	71.5051	34.621	64.5179	32.4244
sp|Q13951-2|PEBB_HUMAN	CBFB	PEBB_HUMAN Isoform 2 of Core-binding factor subunit beta	2602	7	C	525.576	1493.03	1309.11	682.703	1163.01	1239.31
sp|P22681|CBL_HUMAN	CBL	CBL_HUMAN E3 ubiquitin-protein ligase CBL	457	3	C	519.519	998.523	734.169	1212.03	883.83	719.352
sp|Q75N03|HAKAI_HUMAN	CBLL1	HAKAI_HUMAN E3 ubiquitin-protein ligase Hakai	1073	4	C	159.538	851.127	1231.94	924.683	1039.26	764.359
sp|P23435|CBLN1_HUMAN	CBLN1	CBLN1_HUMAN Cerebellin-1	2735	4	C	319.904	463.449	1665.67	3280.94	2748.12	1065.71
sp|Q8IUK8|CBLN2_HUMAN	CBLN2	CBLN2_HUMAN Cerebellin-2	2735	2	C	69.8591	424.408	137.996	827.765	99.2099	198.782
sp|P16152|CBR1_HUMAN	CBR1	CBR1_HUMAN Carbonyl reductase [NADPH] 1	722	40	C	6614.45	17501.7	10744.5	9596.34	6220.75	6167.44
sp|O75828|CBR3_HUMAN	CBR3	CBR3_HUMAN Carbonyl reductase [NADPH] 3	722	4	C	415.241	1482.8	438.398	1014.78	340.411	442.979
sp|P35520-2|CBS_HUMAN	CBS	CBS_HUMAN Isoform 2 of Cystathionine beta-synthase	295	28	C	2460.82	18625.5	2661.82	10503.2	3215.21	3874.8
sp|Q9BRT8|CBWD1_HUMAN	CBWD1	CBWD1_HUMAN COBW domain-containing protein 1	4056	2	C	375.249	1397.69	431.408	427.51	460.11	531.564
sp|P83916|CBX1_HUMAN	CBX1	CBX1_HUMAN Chromobox protein homolog 1	2176	26	C	3040.69	5395.36	6915.61	8190.83	7848.2	7406.12
sp|Q14781|CBX2_HUMAN	CBX2	CBX2_HUMAN Chromobox protein homolog 2	3574	2	C	14.244	52.6595	139.09	70.99	176.291	212.418
sp|Q13185|CBX3_HUMAN	CBX3	CBX3_HUMAN Chromobox protein homolog 3	2176	29	C	2815.49	6982.66	3851.96	7003.47	12704.9	10096.5
sp|P45973|CBX5_HUMAN	CBX5	CBX5_HUMAN Chromobox protein homolog 5	2875	31	C	2197.35	5564.02	21812.9	6575.55	7357.13	8209.39
sp|Q9HC52|CBX8_HUMAN	CBX8	CBX8_HUMAN Chromobox protein homolog 8	3010	4	C	506.557	527.252	966.122	1194.05	742.242	646.759
sp|Q6P1N0|C2D1A_HUMAN	CC2D1A	C2D1A_HUMAN Coiled-coil and C2 domain-containing protein 1A	1541	10	C	1860.79	3226.28	3342.03	2628.24	3667.55	4780.12
sp|Q5T0F9|C2D1B_HUMAN	CC2D1B	C2D1B_HUMAN Coiled-coil and C2 domain-containing protein 1B	1295	2	C	198.225	505.635	460.711	232.812	788.254	1080.77
sp|Q8IX12|CCAR1_HUMAN	CCAR1	CCAR1_HUMAN Cell division cycle and apoptosis regulator protein 1	889	20	C	4480.75	6990.04	6236.7	5515.2	4972.53	5184.94
sp|Q8N163|CCAR2_HUMAN	CCAR2	CCAR2_HUMAN Cell cycle and apoptosis regulator protein 2	81	63	C	5183.5	22119.9	12804	18937	12712.8	19812.3
sp|Q6UXH8|CCBE1_HUMAN	CCBE1	CCBE1_HUMAN Collagen and calcium-binding EGF domain-containing protein 1	934	5	C	3795.04	1272.8	1970.67	3359.81	514.663	1361.01
sp|Q16773|KAT1_HUMAN	CCBL1	KAT1_HUMAN Kynurenine--oxoglutarate transaminase 1	1068	1	C	243.546	424.027	454.48	619.886	199.424	116.605
sp|Q6YP21|KAT3_HUMAN	CCBL2	KAT3_HUMAN Kynurenine--oxoglutarate transaminase 3	1068	17	C	6585.07	7980.68	3495.16	6202.34	5587.59	5941.3
sp|Q96ES7|SGF29_HUMAN	CCDC101	SGF29_HUMAN SAGA-associated factor 29 homolog	1483	3	C	332.135	584.253	599.221	775.675	622.724	536.466
sp|Q8IWD4|CC117_HUMAN	CCDC117	CC117_HUMAN Coiled-coil domain-containing protein 117	4153	1	C	89.6	259.117	257.227	153.977	107.923	74.2214
sp|Q96CT7|CC124_HUMAN	CCDC124	CC124_HUMAN Coiled-coil domain-containing protein 124	135	13	C	6686.24	5513.63	2495.48	3020.97	3198.58	2507.78
sp|Q96JG6|CC132_HUMAN	CCDC132	CC132_HUMAN Coiled-coil domain-containing protein 132	3878	5	C	665.823	2551.59	2161.14	1709.24	1691.26	1410.76
sp|O60826|CCD22_HUMAN	CCDC22	CCD22_HUMAN Coiled-coil domain-containing protein 22	3357	4	C	647.401	445.064	540.857	432.563	544.801	547.448
sp|Q86WR0|CCD25_HUMAN	CCDC25	CCD25_HUMAN Coiled-coil domain-containing protein 25	1490	13	C	4558.77	6544.91	4034.19	6053.9	3174.5	4019.84
sp|Q9Y592|CEP83_HUMAN	CCDC41	CEP83_HUMAN Centrosomal protein of 83 kDa	3072	1	C	9.47269	131.217	37.4767	55.7477	61.9907	39.0269
sp|Q96MW1|CCD43_HUMAN	CCDC43	CCD43_HUMAN Coiled-coil domain-containing protein 43	2630	2	C	698.637	738.036	582.177	698.619	521.835	553.974
sp|Q96A33|CCD47_HUMAN	CCDC47	CCD47_HUMAN Coiled-coil domain-containing protein 47	3754	2	C	477.73	987.481	826.991	573.473	1299.62	981.178
sp|Q96ER9|CCD51_HUMAN	CCDC51	CCD51_HUMAN Coiled-coil domain-containing protein 51	3085	1	C	38.1518	70.7071	51.0858	30.0773	47.3026	36.3261
sp|Q9Y3C0|CCD53_HUMAN	CCDC53	CCD53_HUMAN WASH complex subunit CCDC53	3354	1	C	426.303	710.599	676.878	420.409	249.06	450.25
sp|Q16204|CCDC6_HUMAN	CCDC6	CCDC6_HUMAN Coiled-coil domain-containing protein 6	104	11	C	3030.24	4384.6	3444.16	3206.59	2529.63	2286.71
sp|Q9H6F5|CCD86_HUMAN	CCDC86	CCD86_HUMAN Coiled-coil domain-containing protein 86	4004	1	C	45.728	33.2065	46.2497	43.6096	50.4125	58.9243
sp|Q3V6T2|GRDN_HUMAN	CCDC88A	GRDN_HUMAN Girdin	1413	13	C	1223.17	3524.93	4109.42	6021.06	3219.9	3295.99
sp|Q9P219|DAPLE_HUMAN	CCDC88C	DAPLE_HUMAN Protein Daple	1413	13	C	2001.7	4125.08	3374.24	3170.85	4075.33	3844.1
sp|Q9Y3X0|CCDC9_HUMAN	CCDC9	CCDC9_HUMAN Coiled-coil domain-containing protein 9	3077	6	C	843.508	1956.12	1574.53	1126.75	1742.25	1372.05
sp|Q9BW85|CCD94_HUMAN	CCDC94	CCD94_HUMAN Coiled-coil domain-containing protein 94	2606	3	C	521.083	1519.38	1583.48	1379.79	1420.94	1226.71
sp|Q96F63|CCD97_HUMAN	CCDC97	CCD97_HUMAN Coiled-coil domain-containing protein 97	485	1	C	186.926	271.552	178.126	242.908	493.91	589.163
sp|Q9BSQ5-2|CCM2_HUMAN	CCM2	CCM2_HUMAN Isoform 2 of Malcavernin	4459	1	C	69.1004	169.458	444.01	356.693	276.439	391.699
sp|P20248|CCNA2_HUMAN	CCNA2	CCNA2_HUMAN Cyclin-A2	285	3	C	172.992	822.193	1160.45	623.379	609.511	876.523
sp|P14635|CCNB1_HUMAN	CCNB1	CCNB1_HUMAN G2/mitotic-specific cyclin-B1	3224	8	C	924.727	3284.32	2554.77	2840.89	1802.38	2428.78
sp|O95067|CCNB2_HUMAN	CCNB2	CCNB2_HUMAN G2/mitotic-specific cyclin-B2	845	1	C	149.82	314.291	330.113	243.83	336.537	414.754
sp|P51946|CCNH_HUMAN	CCNH	CCNH_HUMAN Cyclin-H	3887	1	C	109.547	242.831	136.183	382.064	70.1638	194.891
sp|O75909-4|CCNK_HUMAN	CCNK	CCNK_HUMAN Isoform 4 of Cyclin-K	106	3	C	306.574	717.126	876.867	791.825	945.388	662.622
sp|O60563|CCNT1_HUMAN	CCNT1	CCNT1_HUMAN Cyclin-T1	3290	3	C	138.169	1297.83	393.684	518.262	858.425	485.529
sp|O43303|CP110_HUMAN	CCP110	CP110_HUMAN Centriolar coiled-coil protein of 110 kDa	1229	7	C	662.584	3290.27	1640.19	1539.66	2511.28	2226.22
sp|O14618|CCS_HUMAN	CCS	CCS_HUMAN Copper chaperone for superoxide dismutase	1054	4	C	1919.75	1807.01	1981.19	2597.6	2798.09	1623.76
sp|P78371|TCPB_HUMAN	CCT2	TCPB_HUMAN T-complex protein 1 subunit beta	173	102	C	7883.13	28187.8	24944.6	17488.7	30165.9	21332.9
sp|P49368|TCPG_HUMAN	CCT3	TCPG_HUMAN T-complex protein 1 subunit gamma	448	92	C	8686.67	23774.6	19885.9	16184.5	27198.7	19866.8
sp|P50991|TCPD_HUMAN	CCT4	TCPD_HUMAN T-complex protein 1 subunit delta	709	77	C	6923.03	21737.4	16775.8	15470.8	22985.9	18056.4
sp|P48643|TCPE_HUMAN	CCT5	TCPE_HUMAN T-complex protein 1 subunit epsilon	709	120	C	12816.7	40891.6	37893.6	27287.6	43755.5	32284.2
sp|P40227|TCPZ_HUMAN	CCT6A	TCPZ_HUMAN T-complex protein 1 subunit zeta	902	58	C	6744.13	22071.6	21308.8	13779.5	25812	16941.1
sp|Q99832|TCPH_HUMAN	CCT7	TCPH_HUMAN T-complex protein 1 subunit eta	1072	94	C	12505	30502	25766.4	20794.4	34487.8	24041.2
sp|P50990|TCPQ_HUMAN	CCT8	TCPQ_HUMAN T-complex protein 1 subunit theta	970	132	C	12357.3	43354.2	33745.5	28528.9	44744.3	34338.6
sp|P86791|CCZ1_HUMAN	CCZ1	CCZ1_HUMAN Vacuolar fusion protein CCZ1 homolog	2373	4	C	669.513	1515.28	812.779	1067.8	1215.31	1112.57
sp|Q6YHK3|CD109_HUMAN	CD109	CD109_HUMAN CD109 antigen	490	19	C	48311.1	1141.69	3540.62	2395.58	3211.58	3838.83
sp|P48509|CD151_HUMAN	CD151	CD151_HUMAN CD151 antigen	4392	3	C	1155.84	437.82	1345.12	1115.04	1290.06	1224.36
sp|Q5ZPR3|CD276_HUMAN	CD276	CD276_HUMAN CD276 antigen	2525	2	C	227.294	264.641	471.657	318.353	506.742	378.324
sp|Q9Y5K6|CD2AP_HUMAN	CD2AP	CD2AP_HUMAN CD2-associated protein	1501	24	C	5444.5	9727.35	12459.9	8369.96	6162.25	5031.85
sp|O95400|CD2B2_HUMAN	CD2BP2	CD2B2_HUMAN CD2 antigen cytoplasmic tail-binding protein 2	3527	7	C	2448.12	1935.57	1871.05	1713.87	1915.27	1797.26
sp|P16070|CD44_HUMAN	CD44	CD44_HUMAN CD44 antigen	3150	9	C	7688.77	1022.76	744.428	2634.66	1353.5	1543.96
sp|P15529-2|MCP_HUMAN	CD46	MCP_HUMAN Isoform B of Membrane cofactor protein	3485	9	C	1976.68	1998.26	1247.17	2949.44	7824.53	2143.24
sp|Q08722|CD47_HUMAN	CD47	CD47_HUMAN Leukocyte surface antigen CD47	1925	11	C	2030.47	5995.71	2333.77	2598.29	3665.84	1984
sp|P08174-7|DAF_HUMAN	CD55	DAF_HUMAN Isoform 7 of Complement decay-accelerating factor	2649	4	C	993.052	2157.79	815.32	760.674	4632.38	1091.94
sp|P19256|LFA3_HUMAN	CD58	LFA3_HUMAN Lymphocyte function-associated antigen 3	4520	1	C	318.169	701.762	576.118	581.657	528.395	460.139
sp|P13987|CD59_HUMAN	CD59	CD59_HUMAN CD59 glycoprotein	893	4	C	5604.78	805.861	483.854	604.116	3874.51	655.319
sp|P08962|CD63_HUMAN	CD63	CD63_HUMAN CD63 antigen	4077	11	C	4361.58	5508.66	2019.66	6031.1	4555.99	3574.96
sp|P60033|CD81_HUMAN	CD81	CD81_HUMAN CD81 antigen	4179	5	C	178.827	104.085	315.207	316.555	351.61	361.314
sp|P21926|CD9_HUMAN	CD9	CD9_HUMAN CD9 antigen	3214	9	C	22594.3	531.108	1141.16	3381.15	1036.56	2279.19
sp|P32320|CDD_HUMAN	CDA	CDD_HUMAN Cytidine deaminase	4310	1	C	200.859	166.254	135.168	116.765	214.11	572.133
sp|Q13042|CDC16_HUMAN	CDC16	CDC16_HUMAN Cell division cycle protein 16 homolog	3911	2	C	282.052	712.425	768.565	1005.26	651.186	618.749
sp|Q12834|CDC20_HUMAN	CDC20	CDC20_HUMAN Cell division cycle protein 20 homolog	2732	5	C	1543.93	2174.83	1641.9	1115.79	1161.21	983.326
sp|Q9UJX2|CDC23_HUMAN	CDC23	CDC23_HUMAN Cell division cycle protein 23 homolog	2044	5	C	760.785	1581.4	1257.36	2067.66	1475.23	1749.37
sp|P30260-2|CDC27_HUMAN	CDC27	CDC27_HUMAN Isoform 2 of Cell division cycle protein 27 homolog	1804	3	C	594.915	1197.6	1146.9	1313	1211.02	1006.31
sp|P49427|UB2R1_HUMAN	CDC34	UB2R1_HUMAN Ubiquitin-conjugating enzyme E2 R1	983	1	C	233.91	545.336	199.946	214.004	276.301	187
sp|Q16543|CDC37_HUMAN	CDC37	CDC37_HUMAN Hsp90 co-chaperone Cdc37	1702	41	C	15695.7	15422.3	10572.4	9376.63	12385	9849.69
sp|P60953|CDC42_HUMAN	CDC42	CDC42_HUMAN Cell division control protein 42 homolog	1183	18	C	4839.35	3605.3	3952.96	3336.36	3997.84	3304.24
sp|Q5VT25-6|MRCKA_HUMAN	CDC42BPA	MRCKA_HUMAN Isoform 6 of Serine/threonine-protein kinase MRCK alpha	1761	5	C	773.528	2530.43	3213.44	2922.54	2947.08	3423.89
sp|Q9Y5S2|MRCKB_HUMAN	CDC42BPB	MRCKB_HUMAN Serine/threonine-protein kinase MRCK beta	1761	9	C	1192.83	2483.65	4869.71	2909.51	2800.33	3245.82
sp|Q9H3Q1|BORG4_HUMAN	CDC42EP4	BORG4_HUMAN Cdc42 effector protein 4	377	3	C	1915.1	612.299	1186.91	2806.06	1223.12	1400.02
sp|Q99459|CDC5L_HUMAN	CDC5L	CDC5L_HUMAN Cell division cycle 5-like protein	150	20	C	2670.38	5621.09	6680.02	4077.01	6011.44	6860.93
sp|Q6P1J9|CDC73_HUMAN	CDC73	CDC73_HUMAN Parafibromin	2510	14	C	2359.74	6480.2	4785.46	5420.63	5245.31	4275.85
sp|Q9H5V8|CDCP1_HUMAN	CDCP1	CDCP1_HUMAN CUB domain-containing protein 1	2598	7	C	1240.43	1133.48	692.023	1961.99	1016.75	1290.07
sp|P12830|CADH1_HUMAN	CDH1	CADH1_HUMAN Cadherin-1	652	25	C	34611.9	3745	3127.49	3248.47	3878.05	5685.12
sp|P55287|CAD11_HUMAN	CDH11	CAD11_HUMAN Cadherin-11	4479	2	C	796.086	217.147	613.864	162.397	762.914	1160.34
sp|P55289|CAD12_HUMAN	CDH12	CAD12_HUMAN Cadherin-12	1819	1	C	0	16.1729	46.1318	486.404	0	11.7682
sp|P55290-4|CAD13_HUMAN	CDH13	CAD13_HUMAN Isoform 4 of Cadherin-13	3616	5	C	7687.03	120.129	1321.05	1919.85	1250.92	2663.08
sp|P19022|CADH2_HUMAN	CDH2	CADH2_HUMAN Cadherin-2	2680	65	C	4679.39	19435.2	11862.3	13348.3	12168.4	20615.6
sp|P22223|CADH3_HUMAN	CDH3	CADH3_HUMAN Cadherin-3	652	18	C	13295	1157.47	1587.52	1341.45	1606.11	3044.86
sp|P55283|CADH4_HUMAN	CDH4	CADH4_HUMAN Cadherin-4	3539	1	C	188.502	174.585	267.451	594.077	157.709	1012.9
sp|P55285|CADH6_HUMAN	CDH6	CADH6_HUMAN Cadherin-6	3715	8	C	1771.26	357.781	795.5	7682.48	438.74	1854.37
sp|Q9ULB5|CADH7_HUMAN	CDH7	CADH7_HUMAN Cadherin-7	2564	3	C	364.669	1928.34	320.553	351.534	421.935	636.453
sp|Q96JP9|CDHR1_HUMAN	CDHR1	CDHR1_HUMAN Cadherin-related family member 1	599	4	C	1579.35	1343.19	2210.71	657.868	971.737	1272.15
sp|Q9H305|CDIP1_HUMAN	CDIP1	CDIP1_HUMAN Cell death-inducing p53-target protein 1	4329	2	C	144.617	211.583	338.739	162.344	248.765	156.706
sp|P06493|CDK1_HUMAN	CDK1	CDK1_HUMAN Cyclin-dependent kinase 1	151	18	C	3284.41	6728.02	7837.49	4182.51	3844.87	5363.35
sp|P21127-2|CD11B_HUMAN	CDK11B	CD11B_HUMAN Isoform SV1 of Cyclin-dependent kinase 11B	1605	7	C	593.571	3509.17	2600.69	2879.21	2191.14	2280.84
sp|Q9NYV4|CDK12_HUMAN	CDK12	CDK12_HUMAN Cyclin-dependent kinase 12	151	13	C	3503.43	3606.31	2998.56	2274.05	2643.68	2456.47
sp|Q00536-2|CDK16_HUMAN	CDK16	CDK16_HUMAN Isoform 2 of Cyclin-dependent kinase 16	151	3	C	843.961	757.44	1407.68	1468.07	673.221	962.679
sp|P24941|CDK2_HUMAN	CDK2	CDK2_HUMAN Cyclin-dependent kinase 2	151	12	C	1092.82	3348.02	3489.35	3866.57	3593.13	3610.98
sp|P11802|CDK4_HUMAN	CDK4	CDK4_HUMAN Cyclin-dependent kinase 4	151	21	C	1598.55	4411.4	2254.03	2876.69	3201.53	2715.46
sp|Q00535|CDK5_HUMAN	CDK5	CDK5_HUMAN Cyclin-dependent kinase 5	151	8	C	1115.28	4503.94	3207.43	2227.82	2386.22	1945.37
sp|Q96SN8|CK5P2_HUMAN	CDK5RAP2	CK5P2_HUMAN CDK5 regulatory subunit-associated protein 2	3039	2	C	109.168	174.532	255.597	145.657	254.942	486.589
sp|Q96JB5|CK5P3_HUMAN	CDK5RAP3	CK5P3_HUMAN CDK5 regulatory subunit-associated protein 3	4143	1	C	249.43	490.785	498.201	278.896	500.636	886.409
sp|Q00534|CDK6_HUMAN	CDK6	CDK6_HUMAN Cyclin-dependent kinase 6	151	1	C	110	267.974	86.7086	232.01	151.167	183.581
sp|P50613|CDK7_HUMAN	CDK7	CDK7_HUMAN Cyclin-dependent kinase 7	2504	2	C	242.248	472.201	491.684	772.839	812.371	776.75
sp|P50750-2|CDK9_HUMAN	CDK9	CDK9_HUMAN Isoform 2 of Cyclin-dependent kinase 9	151	5	C	790.104	1367.04	912.186	611.417	1147.51	928.215
sp|P46527|CDN1B_HUMAN	CDKN1B	CDN1B_HUMAN Cyclin-dependent kinase inhibitor 1B	4158	1	C	29.622	101.323	340.596	36.4091	353.782	384.434
sp|P42771-4|CD2A1_HUMAN	CDKN2A	CD2A1_HUMAN Isoform 5 of Cyclin-dependent kinase inhibitor 2A, isoforms 1/2/3	1308	4	C	1290.89	603.157	556.096	303.852	572.338	434.115
sp|Q9NXV6|CARF_HUMAN	CDKN2AIP	CARF_HUMAN CDKN2A-interacting protein	1688	21	C	1854.13	4333.9	7161.02	3920.95	5106.13	5391.48
sp|Q96HQ2|C2AIL_HUMAN	CDKN2AIPNL	C2AIL_HUMAN CDKN2AIP N-terminal-like protein	4154	1	C	400.897	270.352	220.45	294.68	705.761	1051.23
sp|P42773|CDN2C_HUMAN	CDKN2C	CDN2C_HUMAN Cyclin-dependent kinase 4 inhibitor C	3402	5	C	585.873	2221.07	1635	1939.35	3995.12	2013.01
sp|Q16878|CDO1_HUMAN	CDO1	CDO1_HUMAN Cysteine dioxygenase type 1	448	1	C	28.3211	177.023	63.6447	755.82	177.086	177.249
sp|Q4KMG0|CDON_HUMAN	CDON	CDON_HUMAN Cell adhesion molecule-related/down-regulated by oncogenes	2385	1	C	163.73	199.607	225.033	309.237	144.588	213.463
sp|Q9UKY7|CDV3_HUMAN	CDV3	CDV3_HUMAN Protein CDV3 homolog	2011	21	C	5461.67	4689.74	4076.72	4275.79	2590.21	2099.77
sp|Q9Y232|CDYL1_HUMAN	CDYL	CDYL1_HUMAN Chromodomain Y-like protein	2990	3	C	310.07	1431.16	322.526	778.795	433.281	347.983
sp|P06731|CEAM5_HUMAN	CEACAM5	CEAM5_HUMAN Carcinoembryonic antigen-related cell adhesion molecule 5	2104	4	C	423.258	1351.36	532.945	1863	227.806	853.246
sp|Q9BXW7|CECR5_HUMAN	CECR5	CECR5_HUMAN Cat eye syndrome critical region protein 5	1843	5	C	255.587	1951.44	610.348	625.577	973.34	843.475
sp|P19835|CEL_HUMAN	CEL	CEL_HUMAN Bile salt-activated lipase	1253	12	C	4515.21	1402.1	2375.9	1384.01	14790.3	4827.17
sp|Q92879-4|CELF1_HUMAN	CELF1	CELF1_HUMAN Isoform 4 of CUGBP Elav-like family member 1	201	14	C	1777.12	4466.1	4978.64	4253.97	6522.79	6452.42
sp|Q9BZC1|CELF4_HUMAN	CELF4	CELF4_HUMAN CUGBP Elav-like family member 4	632	5	C	344.152	1863.26	1031.61	1964.84	1496.08	1133.51
sp|Q9HCU4|CELR2_HUMAN	CELSR2	CELR2_HUMAN Cadherin EGF LAG seven-pass G-type receptor 2	2043	6	C	2812.85	798.622	1492.03	1803.28	1460.38	1558.69
sp|Q9NYQ7-2|CELR3_HUMAN	CELSR3	CELR3_HUMAN Isoform 2 of Cadherin EGF LAG seven-pass G-type receptor 3	4583	1	C	65.0609	141.095	236.347	291.589	109.448	388.885
sp|P07199|CENPB_HUMAN	CENPB	CENPB_HUMAN Major centromere autoantigen B	1074	2	C	261.182	353.191	1403.31	537.711	900.808	1271.48
sp|Q02224|CENPE_HUMAN	CENPE	CENPE_HUMAN Centromere-associated protein E	1322	7	C	676.003	2344.02	2352.34	1567.83	2178.22	1798.07
sp|P49454|CENPF_HUMAN	CENPF	CENPF_HUMAN Centromere protein F	632	33	C	4014.86	6421.54	11689.6	15406	11092.6	13902.4
sp|Q7Z7K6|CENPV_HUMAN	CENPV	CENPV_HUMAN Centromere protein V	1606	15	C	2220.36	2572.68	7179.78	2696.39	5594.9	5712.1
sp|Q66GS9|CP135_HUMAN	CEP135	CP135_HUMAN Centrosomal protein of 135 kDa	4313	1	C	17.5564	178.955	155.632	52.225	128.548	133.82
sp|Q5SW79|CE170_HUMAN	CEP170	CE170_HUMAN Centrosomal protein of 170 kDa	1800	32	C	3501.29	8279.56	10611.8	9324.92	9256.31	7301.64
sp|Q8TEP8|CE192_HUMAN	CEP192	CE192_HUMAN Centrosomal protein of 192 kDa	3614	2	C	234.913	306.195	549.903	322.849	429.931	658.395
sp|Q9BV73|CP250_HUMAN	CEP250	CP250_HUMAN Centrosome-associated protein CEP250	1811	5	C	195.81	521.329	601.678	752.346	429.257	525.207
sp|Q9BYV8|CEP41_HUMAN	CEP41	CEP41_HUMAN Centrosomal protein of 41 kDa	3530	4	C	381.417	947.413	1160.76	646.634	518.657	424.707
sp|Q9C0F1-2|CEP44_HUMAN	CEP44	CEP44_HUMAN Isoform 2 of Centrosomal protein of 44 kDa	3301	2	C	1504.54	541.955	699.859	361.644	2221.02	2038.6
sp|Q53EZ4|CEP55_HUMAN	CEP55	CEP55_HUMAN Centrosomal protein of 55 kDa	3856	6	C	638.127	1020.98	3720.84	687.513	1451.36	1634.82
sp|Q8IW35-2|CEP97_HUMAN	CEP97	CEP97_HUMAN Isoform 2 of Centrosomal protein of 97 kDa	3817	8	C	2741.56	4253.38	4096.6	1952.76	2758	2267.91
sp|Q8TCT0|CERK1_HUMAN	CERK	CERK1_HUMAN Ceramide kinase	4301	1	C	15.5602	31.8289	62.4397	23.295	50.5964	46.9038
sp|P41208|CETN2_HUMAN	CETN2	CETN2_HUMAN Centrin-2	1271	5	C	1301.96	1671.63	2141.67	1717.44	2166.68	4436.24
sp|O15182|CETN3_HUMAN	CETN3	CETN3_HUMAN Centrin-3	172	2	C	349.295	548.587	644.376	789.99	395.996	628.997
tr|B4E1Z4|B4E1Z4_HUMAN	CFB	B4E1Z4_HUMAN Complement factor B	1268	26	C	54938.8	1309.36	4319.6	3000.31	6465.9	8805.14
sp|Q9UEE9|CFDP1_HUMAN	CFDP1	CFDP1_HUMAN Craniofacial development protein 1	612	12	C	1534.25	3770.22	3207.26	5177.99	3555.48	3451.67
sp|P08603|CFAH_HUMAN	CFH	CFAH_HUMAN Complement factor H	2148	19	C	28551.2	1477.38	2445.33	1890.91	2457.47	3167.08
sp|Q9BXR6|FHR5_HUMAN	CFHR5	FHR5_HUMAN Complement factor H-related protein 5	4535	2	C	67.6637	200.752	652.049	512.797	3855.29	1848.31
sp|P05156|CFAI_HUMAN	CFI	CFAI_HUMAN Complement factor I	408	26	C	44008.6	1040.55	2290.09	1822.89	5094.97	7290.72
sp|P23528|COF1_HUMAN	CFL1	COF1_HUMAN Cofilin-1	425	90	C	19193.9	28000.7	24623	23193.9	43904.6	26352.3
sp|Q9Y281|COF2_HUMAN	CFL2	COF2_HUMAN Cofilin-2	425	9	C	2027.7	3770.09	5160.75	5392.15	2076.57	1898.12
sp|Q9UFW8|CGBP1_HUMAN	CGGBP1	CGBP1_HUMAN CGG triplet repeat-binding protein 1	4265	2	C	305.314	393.905	332.528	238.91	412.053	301.307
sp|Q9P2M7|CING_HUMAN	CGN	CING_HUMAN Cingulin	2705	6	C	656.904	1369.78	1742.67	1457.81	1434.33	1480.9
sp|Q8WUX2|CHAC2_HUMAN	CHAC2	CHAC2_HUMAN Cation transport regulator-like protein 2	4054	3	C	363.408	1319.86	357.668	1405.26	787.275	634
sp|Q13111|CAF1A_HUMAN	CHAF1A	CAF1A_HUMAN Chromatin assembly factor 1 subunit A	3123	7	C	1045.03	2150.01	1830.76	2512.09	2090.35	1731.44
sp|Q13112|CAF1B_HUMAN	CHAF1B	CAF1B_HUMAN Chromatin assembly factor 1 subunit B	2309	11	C	576.621	2711.89	2683.64	3916.74	2020.01	1828.94
sp|Q96JM3|CHAP1_HUMAN	CHAMP1	CHAP1_HUMAN Chromosome alignment-maintaining phosphoprotein 1	2204	9	C	970.496	2027.6	4463.28	3020.27	2666.36	3424.78
sp|Q5T1J5|CHCH9_HUMAN	CHCHD2P9	CHCH9_HUMAN Putative coiled-coil-helix-coiled-coil-helix domain-containing protein CHCHD2P9, mitochondrial	280	2	C	147.696	104.069	66.8007	57.1068	79.8373	74.8829
sp|Q9NX63|CHCH3_HUMAN	CHCHD3	CHCH3_HUMAN Coiled-coil-helix-coiled-coil-helix domain-containing protein 3, mitochondrial	33	13	C	1301.12	6033.59	4913.7	3457.01	5999.57	4812.51
sp|O14646|CHD1_HUMAN	CHD1	CHD1_HUMAN Chromodomain-helicase-DNA-binding protein 1	2532	2	C	72.7351	148.661	251.116	473.177	194.374	165.304
sp|O14647|CHD2_HUMAN	CHD2	CHD2_HUMAN Chromodomain-helicase-DNA-binding protein 2	2532	2	C	226.302	570.004	546.849	446.612	571.587	462.193
sp|Q12873-3|CHD3_HUMAN	CHD3	CHD3_HUMAN Isoform 3 of Chromodomain-helicase-DNA-binding protein 3	392	17	C	2216.11	5433.68	5864.86	5282.28	7984.52	6653.25
sp|Q14839-2|CHD4_HUMAN	CHD4	CHD4_HUMAN Isoform 2 of Chromodomain-helicase-DNA-binding protein 4	392	57	C	9130.42	10734.4	13623.6	13503	18721.5	14663.6
sp|Q8TD26|CHD6_HUMAN	CHD6	CHD6_HUMAN Chromodomain-helicase-DNA-binding protein 6	762	2	C	207.291	620.426	380.265	515.605	490.179	492.775
sp|Q9P2D1|CHD7_HUMAN	CHD7	CHD7_HUMAN Chromodomain-helicase-DNA-binding protein 7	762	7	C	467.584	1603.06	2137.6	2157.94	3513.3	6775.37
sp|Q9HCK8|CHD8_HUMAN	CHD8	CHD8_HUMAN Chromodomain-helicase-DNA-binding protein 8	762	3	C	382.448	1170.32	1111.32	1363.38	1101.94	985.612
sp|Q8NE62|CHDH_HUMAN	CHDH	CHDH_HUMAN Choline dehydrogenase, mitochondrial	575	2	C	290.212	703.189	489.433	344.71	250.219	474.479
sp|O14757|CHK1_HUMAN	CHEK1	CHK1_HUMAN Serine/threonine-protein kinase Chk1	3751	3	C	441.287	1847.94	1241.13	1332.72	1034.68	979.901
sp|O96017-9|CHK2_HUMAN	CHEK2	CHK2_HUMAN Isoform 9 of Serine/threonine-protein kinase Chk2	4484	1	C	83.0806	628.416	249.619	290.104	226.31	164.067
sp|Q8IWX8|CHERP_HUMAN	CHERP	CHERP_HUMAN Calcium homeostasis endoplasmic reticulum protein	2477	12	C	1530.34	4355.61	4054.89	3232.45	5942.76	4090.3
sp|P10645|CMGA_HUMAN	CHGA	CMGA_HUMAN Chromogranin-A	637	98	C	5696.17	30708.2	21864.6	14016	25907.5	14201.7
sp|P05060|SCG1_HUMAN	CHGB	SCG1_HUMAN Secretogranin-1	478	63	C	3436.16	4582.99	11495.8	17378.5	11521	7252.89
sp|P36222|CH3L1_HUMAN	CHI3L1	CH3L1_HUMAN Chitinase-3-like protein 1	3742	1	C	1896.4	42.3833	144.202	160.658	148.242	226.439
sp|Q9BWS9|CHID1_HUMAN	CHID1	CHID1_HUMAN Chitinase domain-containing protein 1	690	15	C	2592.08	4386.83	7293.9	3824.09	3911.22	3110.14
sp|P35790|CHKA_HUMAN	CHKA	CHKA_HUMAN Choline kinase alpha	2228	3	C	411.727	1336.12	1192.83	697.197	880.343	676.868
sp|O00533-2|CHL1_HUMAN	CHL1	CHL1_HUMAN Isoform 2 of Neural cell adhesion molecule L1-like protein	3529	2	C	55.1865	249.877	256.228	253.404	685.2	470.834
sp|P24386|RAE1_HUMAN	CHM	RAE1_HUMAN Rab proteins geranylgeranyltransferase component A 1	565	4	C	432.393	1292.76	1186.64	838.501	897.909	734.349
sp|P26374|RAE2_HUMAN	CHML	RAE2_HUMAN Rab proteins geranylgeranyltransferase component A 2	565	11	C	1858.99	4008.59	4168.66	4704.92	3482.57	5020.41
sp|Q9HD42|CHM1A_HUMAN	CHMP1A	CHM1A_HUMAN Charged multivesicular body protein 1a	1380	10	C	2720.71	3912.94	2122.51	3441.32	3916.78	2956.39
sp|Q7LBR1|CHM1B_HUMAN	CHMP1B	CHM1B_HUMAN Charged multivesicular body protein 1b	3528	17	C	3888.59	7808.31	4879.63	6870.77	7479.03	8693.37
sp|O43633|CHM2A_HUMAN	CHMP2A	CHM2A_HUMAN Charged multivesicular body protein 2a	1430	13	C	1788.19	5686.73	5689.38	5523.4	7021.45	5488.73
sp|Q9UQN3|CHM2B_HUMAN	CHMP2B	CHM2B_HUMAN Charged multivesicular body protein 2b	435	6	C	2244.98	3449.5	2894.82	3237.86	3421.92	2465
sp|Q9Y3E7|CHMP3_HUMAN	CHMP3	CHMP3_HUMAN Charged multivesicular body protein 3	2445	7	C	2229.96	4022.44	3028.2	2145.69	3292.32	4773.79
sp|Q9BY43|CHM4A_HUMAN	CHMP4A	CHM4A_HUMAN Charged multivesicular body protein 4a	182	6	C	2349.46	1562.56	1593.74	2137.07	1596.03	2028.1
sp|Q9H444|CHM4B_HUMAN	CHMP4B	CHM4B_HUMAN Charged multivesicular body protein 4b	879	9	C	3267.32	1800.42	2716.06	2478.42	3247.33	4972.58
sp|Q9NZZ3|CHMP5_HUMAN	CHMP5	CHMP5_HUMAN Charged multivesicular body protein 5	1538	13	C	1986.25	3746.74	3694.39	2655.73	3663.88	3521.67
sp|Q8WUX9|CHMP7_HUMAN	CHMP7	CHMP7_HUMAN Charged multivesicular body protein 7	4294	1	C	80.4581	389.161	426.788	337.524	186.36	285.556
sp|P15882|CHIN_HUMAN	CHN1	CHIN_HUMAN N-chimaerin	3055	8	C	2130.09	2212.27	3832.82	3319.82	4094.22	6530.89
sp|Q9UHD1|CHRD1_HUMAN	CHORDC1	CHRD1_HUMAN Cysteine and histidine-rich domain-containing protein 1	2849	36	C	4109.7	8743.38	6859.36	17633.9	12687.5	8578.67
sp|Q99653|CHP1_HUMAN	CHP1	CHP1_HUMAN Calcineurin B homologous protein 1	3779	2	C	261.604	265.064	429.793	342.667	276.687	378.377
sp|Q9NRG0|CHRC1_HUMAN	CHRAC1	CHRC1_HUMAN Chromatin accessibility complex protein 1	3955	1	C	125.312	297.516	280.643	205.968	283.774	262.064
sp|Q9H2X0|CHRD_HUMAN	CHRD	CHRD_HUMAN Chordin	3446	4	C	90.71	466.462	4694.45	191.676	437.46	436.285
sp|Q9BU40-4|CRDL1_HUMAN	CHRDL1	CRDL1_HUMAN Isoform 4 of Chordin-like protein 1	1144	10	C	704.296	1547.05	2589.32	7186.06	1290.66	1576.31
sp|Q9NPF2|CHSTB_HUMAN	CHST11	CHSTB_HUMAN Carbohydrate sulfotransferase 11	2587	4	C	2348.59	1135.68	1544.21	792.968	1846.3	1780.92
sp|Q8NCH0|CHSTE_HUMAN	CHST14	CHSTE_HUMAN Carbohydrate sulfotransferase 14	828	3	C	1921.07	279.605	1351.89	663.834	2243.01	1515.12
sp|Q8WVB6-2|CTF18_HUMAN	CHTF18	CTF18_HUMAN Isoform 2 of Chromosome transmission fidelity protein 18 homolog	310	2	C	323.046	1123.11	561.696	543.69	302.469	388.677
sp|Q9Y3Y2-3|CHTOP_HUMAN	CHTOP	CHTOP_HUMAN Isoform 2 of Chromatin target of PRMT1 protein	1758	9	C	620.931	2391.64	2896.13	1099.11	1528.83	1281.51
sp|Q8WUH1-2|CHUR_HUMAN	CHURC1	CHUR_HUMAN Isoform 2 of Protein Churchill	2332	2	C	321.245	674.862	378.305	380.088	560.22	440.059
sp|O76071|CIAO1_HUMAN	CIAO1	CIAO1_HUMAN Probable cytosolic iron-sulfur protein assembly protein CIAO1	3909	5	C	518.338	1046.98	710.947	992.962	742.922	595.461
sp|Q6FI81|CPIN1_HUMAN	CIAPIN1	CPIN1_HUMAN Anamorsin	2092	24	C	5452.73	9165.04	6138.91	4447.54	5799.64	4913.76
sp|Q96RK0|CIC_HUMAN	CIC	CIC_HUMAN Protein capicua homolog	586	3	C	64.8112	222.424	72.5708	77.2888	120.048	80.215
sp|Q14011|CIRBP_HUMAN	CIRBP	CIRBP_HUMAN Cold-inducible RNA-binding protein	2256	37	C	2485.05	12512.9	9373.32	9152.37	9121.77	6493.04
sp|Q9NZ45|CISD1_HUMAN	CISD1	CISD1_HUMAN CDGSH iron-sulfur domain-containing protein 1	1433	5	C	736.268	787.192	1000.61	736.603	789.637	831.566
sp|O14578-4|CTRO_HUMAN	CIT	CTRO_HUMAN Isoform 4 of Citron Rho-interacting kinase	570	87	C	14197.7	20847.7	57516.6	24474.7	40175.1	25743.9
sp|Q8WWK9|CKAP2_HUMAN	CKAP2	CKAP2_HUMAN Cytoskeleton-associated protein 2	3374	6	C	453.885	1036.57	1758.29	1411.13	2599.43	2308.93
sp|Q8IYA6|CKP2L_HUMAN	CKAP2L	CKP2L_HUMAN Cytoskeleton-associated protein 2-like	4416	1	C	68.1769	345.02	553.145	264.881	450.197	418.678
sp|Q07065|CKAP4_HUMAN	CKAP4	CKAP4_HUMAN Cytoskeleton-associated protein 4	1806	34	C	7669.21	14410.3	6860.63	7087.97	9211.54	8182.67
sp|Q14008-3|CKAP5_HUMAN	CKAP5	CKAP5_HUMAN Isoform 3 of Cytoskeleton-associated protein 5	486	97	C	10568.7	29507.4	27439.2	49669.1	32956.8	32261.4
sp|P12277|KCRB_HUMAN	CKB	KCRB_HUMAN Creatine kinase B-type	948	133	C	6964.49	15401.5	22130.2	26574.3	25306.6	16841.1
sp|P06732|KCRM_HUMAN	CKM	KCRM_HUMAN Creatine kinase M-type	948	7	C	574.715	549.008	5035.77	328.351	5287.34	6555.03
sp|P12532|KCRU_HUMAN	CKMT1A	KCRU_HUMAN Creatine kinase U-type, mitochondrial	948	38	C	5664.67	17276.5	6900.82	16519.9	12232.9	8188.01
tr|B7ZLX3|B7ZLX3_HUMAN	CLASP1	B7ZLX3_HUMAN CLASP1 protein	980	18	C	1402.83	2485.84	4076.95	2359.46	4685.51	2479.2
sp|O75122|CLAP2_HUMAN	CLASP2	CLAP2_HUMAN CLIP-associating protein 2	980	7	C	649.791	1628.49	1363.35	1871.53	1176.61	1264.07
sp|Q8N2M8|CLASR_HUMAN	CLASRP	CLASR_HUMAN CLK4-associating serine/arginine rich protein	4046	2	C	129.243	587.456	461.419	416.173	406.925	443.692
sp|Q9UQC9|CLCA2_HUMAN	CLCA2	CLCA2_HUMAN Calcium-activated chloride channel regulator 2	3730	1	C	3667.51	0	113.201	93.1322	103.484	103.698
sp|O15551|CLD3_HUMAN	CLDN3	CLD3_HUMAN Claudin-3	3890	6	C	648.18	1083.45	7192.34	1344.62	3024.45	3007.35
sp|O00501|CLD5_HUMAN	CLDN5	CLD5_HUMAN Claudin-5	4285	1	C	35.7792	490.668	250.813	83.3746	702.657	338.585
sp|Q9Y240|CLC11_HUMAN	CLEC11A	CLC11_HUMAN C-type lectin domain family 11 member A	2317	3	C	3249.81	214.694	443.436	392.005	699.338	1247.97
sp|Q2KHT3|CL16A_HUMAN	CLEC16A	CL16A_HUMAN Protein CLEC16A	4475	3	C	752.69	1437.58	1586.52	1558.69	1429.66	1170.95
sp|P05452|TETN_HUMAN	CLEC3B	TETN_HUMAN Tetranectin	3103	4	C	720.677	541.313	674.909	366.273	2164.85	1748.03
sp|O14967|CLGN_HUMAN	CLGN	CLGN_HUMAN Calmegin	1562	7	C	905.627	1667.27	3689.79	3131.72	1958.71	1920.22
sp|O00299|CLIC1_HUMAN	CLIC1	CLIC1_HUMAN Chloride intracellular channel protein 1	3316	17	C	7116.84	3976.36	4818.32	5075.18	3066.91	3469.21
sp|Q9Y696|CLIC4_HUMAN	CLIC4	CLIC4_HUMAN Chloride intracellular channel protein 4	929	34	C	3465.06	5509.07	13342.1	5285.72	6009.91	5286.05
sp|Q96NY7|CLIC6_HUMAN	CLIC6	CLIC6_HUMAN Chloride intracellular channel protein 6	1279	7	C	441.077	502.196	472.864	1898.3	1284.59	1215.08
sp|Q14677-3|EPN4_HUMAN	CLINT1	EPN4_HUMAN Isoform 3 of Clathrin interactor 1	1766	15	C	3904.72	2644.58	2510.08	2979.59	2560.42	2289.9
sp|P30622|CLIP1_HUMAN	CLIP1	CLIP1_HUMAN CAP-Gly domain-containing linker protein 1	1413	37	C	9482.74	9485.77	13792.8	16514.6	14826.5	11623.2
sp|Q9UDT6|CLIP2_HUMAN	CLIP2	CLIP2_HUMAN CAP-Gly domain-containing linker protein 2	1413	4	C	1107.47	1929.87	1693.96	1630.89	2666.35	4414.36
sp|O75503|CLN5_HUMAN	CLN5	CLN5_HUMAN Ceroid-lipofuscinosis neuronal protein 5	3895	2	C	2699.62	718.85	495.829	844.59	831.647	1451.74
sp|P54105|ICLN_HUMAN	CLNS1A	ICLN_HUMAN Methylosome subunit pICln	3370	16	C	1300.49	3211.71	3209.3	3419.32	3141.37	4315.41
sp|Q92989|CLP1_HUMAN	CLP1	CLP1_HUMAN Polyribonucleotide 5'-hydroxyl-kinase Clp1	3419	5	C	693.52	1607.14	1483.55	1757.8	1834.76	1467.41
sp|Q9H078-2|CLPB_HUMAN	CLPB	CLPB_HUMAN Isoform 2 of Caseinolytic peptidase B protein homolog	1479	9	C	3642.54	3381.72	3415.76	2342.02	3941.38	2523.58
sp|Q16740|CLPP_HUMAN	CLPP	CLPP_HUMAN Putative ATP-dependent Clp protease proteolytic subunit, mitochondrial	2046	4	C	757.303	1164	1146.68	756.605	1806.67	1414.68
sp|Q96KA5|CLP1L_HUMAN	CLPTM1L	CLP1L_HUMAN Cleft lip and palate transmembrane protein 1-like protein	4425	1	C	12.6534	85.3161	20.9493	43.6012	73.4055	28.7531
sp|Q9HAW4|CLSPN_HUMAN	CLSPN	CLSPN_HUMAN Claspin	3067	2	C	14.8463	308.635	218.718	359.349	281.195	248.794
sp|O94985|CSTN1_HUMAN	CLSTN1	CSTN1_HUMAN Calsyntenin-1	317	118	C	87608.4	19765.8	36385	19312.6	15998.2	24019
sp|O94985-2|CSTN1_HUMAN	CLSTN1	CSTN1_HUMAN Isoform 2 of Calsyntenin-1	317	6	C	4941.83	1065.19	3293.08	1067.3	1046.27	2253.46
sp|Q9H4D0|CSTN2_HUMAN	CLSTN2	CSTN2_HUMAN Calsyntenin-2	2017	22	C	2335.11	2590.88	9958.4	17475.5	9463.98	7379.08
sp|Q9BQT9-2|CSTN3_HUMAN	CLSTN3	CSTN3_HUMAN Isoform 2 of Calsyntenin-3	67	37	C	7102.43	5363.52	12700.1	7597.86	22522.7	11279.1
sp|P09496-2|CLCA_HUMAN	CLTA	CLCA_HUMAN Isoform Non-brain of Clathrin light chain A	90	15	C	3250.59	7050.51	3046.57	3264.81	5105.38	2989.04
sp|P09497|CLCB_HUMAN	CLTB	CLCB_HUMAN Clathrin light chain B	2493	4	C	3552	881.972	1026.38	1380.85	1855.75	1929.44
sp|Q00610|CLH1_HUMAN	CLTC	CLH1_HUMAN Clathrin heavy chain 1	472	171	C	24514.1	44806.5	25849.8	53823.8	39189.2	32347.8
sp|P10909-2|CLUS_HUMAN	CLU	CLUS_HUMAN Isoform 2 of Clusterin	1356	16	C	13253.5	2224.85	3452.32	4601.63	1520.47	2378.14
sp|O75153|CLU_HUMAN	CLUH	CLU_HUMAN Clustered mitochondria protein homolog	2320	14	C	1688.41	3432.87	4011.6	2748.38	2728.56	2669.53
tr|I3L2B0|I3L2B0_HUMAN	CLUH	I3L2B0_HUMAN Clustered mitochondria protein homolog	2320	1	C	55.3131	185.133	100.879	182.792	51.5445	464.09
sp|Q5SYC1|CLVS2_HUMAN	CLVS2	CLVS2_HUMAN Clavesin-2	1823	3	C	395.197	1437.09	165.96	440.527	418.38	315.936
sp|Q8NFW8|NEUA_HUMAN	CMAS	NEUA_HUMAN N-acylneuraminate cytidylyltransferase	1952	11	C	1993.66	3301.68	5296.99	3553.53	5904.46	4900.64
sp|Q96DG6|CMBL_HUMAN	CMBL	CMBL_HUMAN Carboxymethylenebutenolidase homolog	953	23	C	3097.33	8922.08	5888.2	18103	6865.6	7744.28
sp|Q8IY22|CMIP_HUMAN	CMIP	CMIP_HUMAN C-Maf-inducing protein	1162	9	C	785.968	3013.44	5332.62	1705.25	3976.26	3468.41
sp|P30085|KCY_HUMAN	CMPK1	KCY_HUMAN UMP-CMP kinase	3038	15	C	3142.38	4325.99	2082.19	2695.7	5065.28	2796.66
sp|Q9BQ75|CMS1_HUMAN	CMSS1	CMS1_HUMAN Protein CMSS1	2256	7	C	840.359	4317.44	1345.33	1233.11	3270.09	1845.44
sp|Q8N1G2|CMTR1_HUMAN	CMTR1	CMTR1_HUMAN Cap-specific mRNA (nucleoside-2'-O-)-methyltransferase 1	2451	8	C	541.756	2078.84	2347.5	2088.77	1829.86	1287.21
sp|P62633|CNBP_HUMAN	CNBP	CNBP_HUMAN Cellular nucleic acid-binding protein	2113	2	C	110.786	157.207	235.623	138.196	287.964	258.418
sp|P62633-4|CNBP_HUMAN	CNBP	CNBP_HUMAN Isoform 4 of Cellular nucleic acid-binding protein	2113	24	C	2801.72	3478.83	7249.13	3448.7	11162.9	2947.35
sp|Q96KP4|CNDP2_HUMAN	CNDP2	CNDP2_HUMAN Cytosolic non-specific dipeptidase	2677	52	C	8198.35	10562.6	17283.5	19380.3	18643.2	17905.8
sp|Q6P9H4|CNKR3_HUMAN	CNKSR3	CNKR3_HUMAN Connector enhancer of kinase suppressor of ras 3	4380	1	C	158.378	185.184	288.796	105.612	133.53	145.849
sp|Q99439|CNN2_HUMAN	CNN2	CNN2_HUMAN Calponin-2	923	5	C	6584.35	798.861	1293.47	2296.98	981.184	1352.05
sp|Q15417|CNN3_HUMAN	CNN3	CNN3_HUMAN Calponin-3	923	34	C	6254.65	9770.56	11587.4	8484.32	8545.31	10024.2
sp|Q6P4Q7|CNNM4_HUMAN	CNNM4	CNNM4_HUMAN Metal transporter CNNM4	4342	1	C	35.7334	108.479	252.705	128.754	191.531	132.984
sp|A5YKK6|CNOT1_HUMAN	CNOT1	CNOT1_HUMAN CCR4-NOT transcription complex subunit 1	34	53	C	7157.04	20152.8	14655.6	16088.4	16059.5	16843.4
sp|Q9H9A5-6|CNO10_HUMAN	CNOT10	CNO10_HUMAN Isoform 6 of CCR4-NOT transcription complex subunit 10	3650	10	C	826.266	2866.73	1347.38	1553.31	1578.78	1454.07
sp|Q9UKZ1|CNO11_HUMAN	CNOT11	CNO11_HUMAN CCR4-NOT transcription complex subunit 11	4480	1	C	39.853	283.472	248.979	185.862	184.47	297.736
sp|Q9NZN8|CNOT2_HUMAN	CNOT2	CNOT2_HUMAN CCR4-NOT transcription complex subunit 2	1517	8	C	2335.99	4033.4	1885.28	2044.37	2346.52	2441.6
sp|O75175|CNOT3_HUMAN	CNOT3	CNOT3_HUMAN CCR4-NOT transcription complex subunit 3	1512	13	C	3252.41	5234.62	3960.16	4069.29	4411.22	4158.92
sp|O95628-6|CNOT4_HUMAN	CNOT4	CNOT4_HUMAN Isoform 6 of CCR4-NOT transcription complex subunit 4	1100	11	C	1806.27	3703.05	3790.8	4897.72	4638.46	3614.32
sp|Q96LI5|CNO6L_HUMAN	CNOT6L	CNO6L_HUMAN CCR4-NOT transcription complex subunit 6-like	2983	1	C	127.272	648.306	589.574	482.521	1146.52	431.359
sp|Q9UIV1|CNOT7_HUMAN	CNOT7	CNOT7_HUMAN CCR4-NOT transcription complex subunit 7	4372	1	C	102.076	394.217	368.128	270.348	327.336	411.6
sp|P09543|CN37_HUMAN	CNP	CN37_HUMAN 2',3'-cyclic-nucleotide 3'-phosphodiesterase	967	40	C	5663.44	11548.4	25142.7	21140.9	10422.3	10982.3
sp|Q9Y2B0|CNPY2_HUMAN	CNPY2	CNPY2_HUMAN Protein canopy homolog 2	1272	9	C	1154.26	1441.68	1127.02	959.658	1231.57	1149.73
sp|Q9BT09|CNPY3_HUMAN	CNPY3	CNPY3_HUMAN Protein canopy homolog 3	2985	6	C	1998.13	1982.07	3349.3	2605.79	2093.46	1920.69
sp|Q96F85|CNRP1_HUMAN	CNRIP1	CNRP1_HUMAN CB1 cannabinoid receptor-interacting protein 1	3766	11	C	566.358	4419.73	660.359	2845.47	1219.53	1390.56
sp|P26992|CNTFR_HUMAN	CNTFR	CNTFR_HUMAN Ciliary neurotrophic factor receptor subunit alpha	3235	3	C	320.47	499.77	1178.03	3816.07	382.109	756.041
sp|Q12860|CNTN1_HUMAN	CNTN1	CNTN1_HUMAN Contactin-1	996	69	C	8159.52	17958.7	5284.29	37335.2	5359.73	11568.9
sp|Q02246|CNTN2_HUMAN	CNTN2	CNTN2_HUMAN Contactin-2	1768	16	C	1199.21	1927.27	2360.67	13530.6	1380.58	2795.7
sp|Q8IWV2|CNTN4_HUMAN	CNTN4	CNTN4_HUMAN Contactin-4	4507	1	C	293.806	108.96	531.602	404.533	253.907	539.271
sp|Q9UHC6|CNTP2_HUMAN	CNTNAP2	CNTP2_HUMAN Contactin-associated protein-like 2	3679	1	C	252.922	329.933	738.362	404.729	634.489	881.986
sp|Q96NU0|CNT3B_HUMAN	CNTNAP3B	CNT3B_HUMAN Contactin-associated protein-like 3B	2081	2	C	268.356	56.5491	186.153	36.9019	35.8998	69.8776
sp|Q13057-2|COASY_HUMAN	COASY	COASY_HUMAN Isoform 2 of Bifunctional coenzyme A synthase	2369	13	C	1100.48	4909.8	3508.44	2583.27	3969.02	3745.73
sp|O75128-2|COBL_HUMAN	COBL	COBL_HUMAN Isoform 2 of Protein cordon-bleu	4233	2	C	17.8948	56.7236	74.5067	27.3415	49.6157	32.0986
sp|O43405|COCH_HUMAN	COCH	COCH_HUMAN Cochlin	2543	64	C	3592.01	16911.3	19509.3	27616.7	16964.3	12424.1
tr|H0YJW4|H0YJW4_HUMAN	COCH	H0YJW4_HUMAN Cochlin (Fragment)	2543	2	C	44.5422	261.826	781.331	193.492	127.26	114.681
sp|Q8WTW3|COG1_HUMAN	COG1	COG1_HUMAN Conserved oligomeric Golgi complex subunit 1	1641	4	C	1207.7	1186.35	827.066	979.239	1003.84	617.933
sp|Q14746|COG2_HUMAN	COG2	COG2_HUMAN Conserved oligomeric Golgi complex subunit 2	3222	4	C	491.666	1018.67	1027.54	780.329	1042.24	775.756
sp|Q96JB2|COG3_HUMAN	COG3	COG3_HUMAN Conserved oligomeric Golgi complex subunit 3	3094	5	C	592.972	1041.13	745.631	874.004	1037	846.402
sp|Q9H9E3|COG4_HUMAN	COG4	COG4_HUMAN Conserved oligomeric Golgi complex subunit 4	3256	5	C	987.17	2412.71	2111.84	1928.08	2192.25	1904.16
sp|Q9UP83-2|COG5_HUMAN	COG5	COG5_HUMAN Isoform 2 of Conserved oligomeric Golgi complex subunit 5	2629	6	C	1376.53	2081.48	1642.58	2093.48	1875.31	1683.33
sp|Q9Y2V7|COG6_HUMAN	COG6	COG6_HUMAN Conserved oligomeric Golgi complex subunit 6	4232	1	C	75.1224	257.77	218.782	252.981	244.002	273.307
sp|Q96MW5|COG8_HUMAN	COG8	COG8_HUMAN Conserved oligomeric Golgi complex subunit 8	1104	2	C	360.718	897.87	624.752	656.057	583.277	548.125
sp|P38432|COIL_HUMAN	COIL	COIL_HUMAN Coilin	1814	4	C	752.673	908.119	1342.82	1014.97	1483.51	1386.15
sp|P12107-2|COBA1_HUMAN	COL11A1	COBA1_HUMAN Isoform B of Collagen alpha-1(XI) chain	3576	2	C	117.375	122.831	388.073	186.679	1102.17	2104.29
sp|Q99715|COCA1_HUMAN	COL12A1	COCA1_HUMAN Collagen alpha-1(XII) chain	2667	21	C	14043.3	2105.47	16556.9	2815.39	3834.33	3771.59
sp|Q05707|COEA1_HUMAN	COL14A1	COEA1_HUMAN Collagen alpha-1(XIV) chain	1683	4	C	213.621	394.596	1378.7	2492.41	266.508	891.416
sp|Q07092|COGA1_HUMAN	COL16A1	COGA1_HUMAN Collagen alpha-1(XVI) chain	4346	1	C	925.81	0	36.1071	276.803	32.8785	58.9587
sp|Q9UMD9|COHA1_HUMAN	COL17A1	COHA1_HUMAN Collagen alpha-1(XVII) chain	2847	12	C	14690.3	737.766	1898.04	1742.03	1530.83	1690.13
sp|P39060|COIA1_HUMAN	COL18A1	COIA1_HUMAN Collagen alpha-1(XVIII) chain	2895	2	C	564.757	23.6096	46.8727	144.457	39.8049	51.6365
sp|P02452|CO1A1_HUMAN	COL1A1	CO1A1_HUMAN Collagen alpha-1(I) chain	537	10	C	785.855	932.935	1385.26	862.182	4825.97	9973.13
sp|P08123|CO1A2_HUMAN	COL1A2	CO1A2_HUMAN Collagen alpha-2(I) chain	949	53	C	4976.31	25974.6	2237.76	17427.2	5324.85	8047.54
sp|Q8NFW1|COMA1_HUMAN	COL22A1	COMA1_HUMAN Collagen alpha-1(XXII) chain	1940	7	C	7068.26	423.051	686.787	1017.25	1889.77	1960.32
sp|P02458|CO2A1_HUMAN	COL2A1	CO2A1_HUMAN Collagen alpha-1(II) chain	537	26	C	1989.94	2102.3	14512.4	11940.8	2353.15	3574.12
sp|P02461|CO3A1_HUMAN	COL3A1	CO3A1_HUMAN Collagen alpha-1(III) chain	3366	3	C	106.874	119.492	174.197	146.851	527.635	1463.74
sp|P02462|CO4A1_HUMAN	COL4A1	CO4A1_HUMAN Collagen alpha-1(IV) chain	978	1	C	1423.32	0	27.544	25.7877	63.0783	53.8388
sp|P08572|CO4A2_HUMAN	COL4A2	CO4A2_HUMAN Collagen alpha-2(IV) chain	978	12	C	12950.9	638.364	1356.37	1684.79	1547.06	1681.31
sp|Q9Y5P4-3|C43BP_HUMAN	COL4A3BP	C43BP_HUMAN Isoform 3 of Collagen type IV alpha-3-binding protein	2476	6	C	1578.47	1404.27	1947.63	1934.34	1329.3	1304.51
sp|P29400-2|CO4A5_HUMAN	COL4A5	CO4A5_HUMAN Isoform 2 of Collagen alpha-5(IV) chain	978	5	C	3549.42	370.834	624.584	837.004	415.785	447.89
sp|Q14031|CO4A6_HUMAN	COL4A6	CO4A6_HUMAN Collagen alpha-6(IV) chain	978	2	C	812.027	191.868	252.732	455.422	286.373	364.037
sp|P20908|CO5A1_HUMAN	COL5A1	CO5A1_HUMAN Collagen alpha-1(V) chain	2265	2	C	258.387	144.164	548.856	549.265	1221.16	1864.04
sp|P05997|CO5A2_HUMAN	COL5A2	CO5A2_HUMAN Collagen alpha-2(V) chain	3366	16	C	24094.8	593.437	1517.23	1369.97	1620.39	2192.07
sp|P12109|CO6A1_HUMAN	COL6A1	CO6A1_HUMAN Collagen alpha-1(VI) chain	1993	25	C	2999.98	3191.88	14797.4	9918.5	4949.95	8394.11
sp|P12110|CO6A2_HUMAN	COL6A2	CO6A2_HUMAN Collagen alpha-2(VI) chain	3163	4	C	298.551	452.397	1359.27	2562.09	537.925	833.49
sp|P12111|CO6A3_HUMAN	COL6A3	CO6A3_HUMAN Collagen alpha-3(VI) chain	4334	1	C	232.077	576.758	507.62	395.073	976.04	1359.97
sp|Q02388|CO7A1_HUMAN	COL7A1	CO7A1_HUMAN Collagen alpha-1(VII) chain	1005	73	C	78792.8	4827.58	6713.9	6374.55	8345.61	10182.3
sp|Q9Y6Z7|COL10_HUMAN	COLEC10	COL10_HUMAN Collectin-10	942	1	C	60.0034	253.776	478.379	111.531	640.141	1145.45
sp|Q8NBJ5|GT251_HUMAN	COLGALT1	GT251_HUMAN Procollagen galactosyltransferase 1	1349	18	C	4033.7	5990.8	4674.49	3771.43	4925.45	4859.28
sp|Q86X83|COMD2_HUMAN	COMMD2	COMD2_HUMAN COMM domain-containing protein 2	4217	1	C	261.781	379.217	720.278	461.762	412.811	394.116
sp|P49747|COMP_HUMAN	COMP	COMP_HUMAN Cartilage oligomeric matrix protein	1901	4	C	454.231	841.518	1089.12	753.197	2853.7	2990.17
sp|P21964|COMT_HUMAN	COMT	COMT_HUMAN Catechol O-methyltransferase	1132	6	C	2941.85	2793.7	3911.27	1785.77	3613.48	2664.57
sp|P53621|COPA_HUMAN	COPA	COPA_HUMAN Coatomer subunit alpha	2171	62	C	10534.7	21652.5	13799.1	16658.6	17268.4	13882.1
sp|P53618|COPB_HUMAN	COPB1	COPB_HUMAN Coatomer subunit beta	2522	35	C	7115.51	11401.7	6262.32	10563.3	8266.88	6731.45
sp|P35606|COPB2_HUMAN	COPB2	COPB2_HUMAN Coatomer subunit beta'	1428	76	C	13570.4	25080.9	22230.4	24453.4	23920.5	21602.5
sp|O14579|COPE_HUMAN	COPE	COPE_HUMAN Coatomer subunit epsilon	2056	15	C	3585.99	3961.43	3626.6	5475.74	4157.39	3888.35
sp|Q9Y678|COPG1_HUMAN	COPG1	COPG1_HUMAN Coatomer subunit gamma-1	1285	32	C	7770.55	8404.11	4753.16	8926.74	8321.7	6742.11
sp|Q9UBF2|COPG2_HUMAN	COPG2	COPG2_HUMAN Coatomer subunit gamma-2	1285	19	C	2039.67	6499.31	3688.42	5326.44	2654.86	3165.21
sp|P61201-2|CSN2_HUMAN	COPS2	CSN2_HUMAN Isoform 2 of COP9 signalosome complex subunit 2	229	32	C	8105.37	11120.2	9295.67	10198.6	13276	9679.9
sp|Q9UNS2|CSN3_HUMAN	COPS3	CSN3_HUMAN COP9 signalosome complex subunit 3	1423	20	C	4154.94	5023.94	4184.28	6042.8	6826.17	5254.77
sp|Q9BT78|CSN4_HUMAN	COPS4	CSN4_HUMAN COP9 signalosome complex subunit 4	1885	15	C	2816.29	4196.98	4006.49	4587.63	5790.96	3509.81
sp|Q92905|CSN5_HUMAN	COPS5	CSN5_HUMAN COP9 signalosome complex subunit 5	3639	12	C	1809.55	2612.45	2583.49	3336.66	3561.18	2370.29
sp|Q7L5N1|CSN6_HUMAN	COPS6	CSN6_HUMAN COP9 signalosome complex subunit 6	1701	16	C	2757.23	5399.78	3907.13	4777.87	5843.11	3773.24
sp|Q9UBW8|CSN7A_HUMAN	COPS7A	CSN7A_HUMAN COP9 signalosome complex subunit 7a	4120	3	C	737.816	1471.6	1324.7	1345.8	2098.26	1086.16
sp|Q9H9Q2|CSN7B_HUMAN	COPS7B	CSN7B_HUMAN COP9 signalosome complex subunit 7b	2435	6	C	1085.03	1946.06	1087.7	2111.99	2132.6	1866.92
sp|Q99627|CSN8_HUMAN	COPS8	CSN8_HUMAN COP9 signalosome complex subunit 8	3478	8	C	897.435	1847.42	929.451	1800.22	2493.47	1006.45
sp|P61923|COPZ1_HUMAN	COPZ1	COPZ1_HUMAN Coatomer subunit zeta-1	4632	3	C	683.572	1110.47	1422.19	1854.86	878.95	569.788
sp|Q99807|COQ7_HUMAN	COQ7	COQ7_HUMAN Ubiquinone biosynthesis protein COQ7 homolog	4094	2	C	238.734	782.304	787.965	394.049	982.51	644.25
sp|O75208|COQ9_HUMAN	COQ9	COQ9_HUMAN Ubiquinone biosynthesis protein COQ9, mitochondrial	4545	3	C	301.025	675.059	465.314	359.909	517.989	303.782
sp|P31146|COR1A_HUMAN	CORO1A	COR1A_HUMAN Coronin-1A	265	22	C	4368.17	8140	6126.06	10786.7	9034.55	8604.57
sp|Q9BR76|COR1B_HUMAN	CORO1B	COR1B_HUMAN Coronin-1B	265	11	C	5040.88	3376.37	3484.96	4136.68	3953.62	3019.01
sp|Q9ULV4-3|COR1C_HUMAN	CORO1C	COR1C_HUMAN Isoform 3 of Coronin-1C	265	79	C	12038.1	32009.4	19076	24573.1	16548.4	13431.1
sp|Q92828|COR2A_HUMAN	CORO2A	COR2A_HUMAN Coronin-2A	943	2	C	180.519	555.678	386.953	341.636	421.999	695.645
sp|P57737-3|CORO7_HUMAN	CORO7	CORO7_HUMAN Isoform 3 of Coronin-7	933	31	C	5878.35	8277.9	14953	4271.77	6185.09	4621.67
sp|Q14019|COTL1_HUMAN	COTL1	COTL1_HUMAN Coactosin-like protein	394	51	C	6581.19	28529.3	16997.8	5691.79	18851.8	16916
sp|P13073|COX41_HUMAN	COX4I1	COX41_HUMAN Cytochrome c oxidase subunit 4 isoform 1, mitochondrial	1809	5	C	900.332	1668.66	1336.25	1432.98	1578.69	1483.88
sp|P20674|COX5A_HUMAN	COX5A	COX5A_HUMAN Cytochrome c oxidase subunit 5A, mitochondrial	3721	3	C	1444.75	678.13	1320.24	583.388	1238.18	1210.98
sp|P10606|COX5B_HUMAN	COX5B	COX5B_HUMAN Cytochrome c oxidase subunit 5B, mitochondrial	2110	7	C	1322.39	1944.56	2597.18	1772.76	2529.02	1509.76
sp|P14406|CX7A2_HUMAN	COX7A2	CX7A2_HUMAN Cytochrome c oxidase subunit 7A2, mitochondrial	3469	1	C	131.749	187.733	500.007	486.311	164.829	221.689
sp|O14548|COX7R_HUMAN	COX7A2L	COX7R_HUMAN Cytochrome c oxidase subunit 7A-related protein, mitochondrial	494	1	C	168.079	837.263	308.531	304.63	339.463	405.053
sp|P24311|COX7B_HUMAN	COX7B	COX7B_HUMAN Cytochrome c oxidase subunit 7B, mitochondrial	4291	1	C	13.7483	386.997	418.512	238.999	211.721	148.682
sp|P15954|COX7C_HUMAN	COX7C	COX7C_HUMAN Cytochrome c oxidase subunit 7C, mitochondrial	4119	4	C	157.52	2028.14	1809.91	1395.89	1327.09	1202.99
sp|P00450|CERU_HUMAN	CP	CERU_HUMAN Ceruloplasmin	2556	3	C	478.325	384.666	787.434	267.983	2356.62	3379.8
sp|Q9UI42|CBPA4_HUMAN	CPA4	CBPA4_HUMAN Carboxypeptidase A4	1504	19	C	39447.7	506.973	1670.43	1415.38	1942.26	2703.47
sp|Q96IY4|CBPB2_HUMAN	CPB2	CBPB2_HUMAN Carboxypeptidase B2	2754	1	C	3680.16	68.7619	179.259	126.517	176.684	170.136
sp|O75976|CBPD_HUMAN	CPD	CBPD_HUMAN Carboxypeptidase D	1839	33	C	10565.4	6986.43	12630.4	9468.11	6615.98	6873.04
sp|P16870|CBPE_HUMAN	CPE	CBPE_HUMAN Carboxypeptidase E	326	86	C	18240.3	16542.7	41903.2	17727.6	24858.8	16322.1
sp|P14384|CBPM_HUMAN	CPM	CBPM_HUMAN Carboxypeptidase M	1751	2	C	670.585	728.786	1842.77	722.259	676.327	649.126
sp|Q99829|CPNE1_HUMAN	CPNE1	CPNE1_HUMAN Copine-1	1601	27	C	6778.32	4469.62	7434.73	6684.14	8426.98	8730.11
sp|Q96FN4|CPNE2_HUMAN	CPNE2	CPNE2_HUMAN Copine-2	4344	2	C	0	4.27475	24.0704	13.4648	11.4608	0
sp|O75131|CPNE3_HUMAN	CPNE3	CPNE3_HUMAN Copine-3	3292	15	C	2330.81	6252.03	3287.8	5826.73	3844.44	5386.8
sp|P36551|HEM6_HUMAN	CPOX	HEM6_HUMAN Coproporphyrinogen-III oxidase, mitochondrial	2740	3	C	827.72	1307.71	1697.84	926.411	1305.68	947.081
sp|Q9BRF8|CPPED_HUMAN	CPPED1	CPPED_HUMAN Calcineurin-like phosphoesterase domain-containing protein 1	4037	8	C	2443.13	4474.01	1942.3	1992.82	1782.17	2408.95
sp|Q9Y646|CBPQ_HUMAN	CPQ	CBPQ_HUMAN Carboxypeptidase Q	150	2	C	5285.08	1.31282	886.572	187.969	279.931	424.289
sp|Q10570|CPSF1_HUMAN	CPSF1	CPSF1_HUMAN Cleavage and polyadenylation specificity factor subunit 1	630	16	C	1097.61	4075.73	4759.2	4716.79	7320.03	4886.26
sp|Q9P2I0|CPSF2_HUMAN	CPSF2	CPSF2_HUMAN Cleavage and polyadenylation specificity factor subunit 2	2977	9	C	984.364	2950.01	2464.43	2943.46	2617.16	2542.76
sp|Q9UKF6|CPSF3_HUMAN	CPSF3	CPSF3_HUMAN Cleavage and polyadenylation specificity factor subunit 3	210	8	C	799.413	1540.44	1338.82	1626.17	1556.69	1386.28
sp|Q5TA45-5|INT11_HUMAN	CPSF3L	INT11_HUMAN Isoform 5 of Integrator complex subunit 11	4059	1	C	114.256	627.994	444.525	420.453	497.727	440.128
sp|O95639|CPSF4_HUMAN	CPSF4	CPSF4_HUMAN Cleavage and polyadenylation specificity factor subunit 4	2817	5	C	513.652	1561.22	1039.99	1644.67	1608.22	1271.54
sp|Q16630-2|CPSF6_HUMAN	CPSF6	CPSF6_HUMAN Isoform 2 of Cleavage and polyadenylation specificity factor subunit 6	914	39	C	2692.64	7107.67	7780.24	8241.55	8948.82	5951.25
sp|Q8N684-3|CPSF7_HUMAN	CPSF7	CPSF7_HUMAN Isoform 3 of Cleavage and polyadenylation specificity factor subunit 7	1115	17	C	1674.22	6750.09	5161.84	4135.2	4875.46	3782.49
sp|P50416|CPT1A_HUMAN	CPT1A	CPT1A_HUMAN Carnitine O-palmitoyltransferase 1, liver isoform	4082	2	C	128.934	309.346	166.208	209.36	610.535	589.047
sp|P23786|CPT2_HUMAN	CPT2	CPT2_HUMAN Carnitine O-palmitoyltransferase 2, mitochondrial	1859	12	C	1861.95	4299.21	2661.91	2862.94	4339.47	3308.22
sp|Q9H3G5|CPVL_HUMAN	CPVL	CPVL_HUMAN Probable serine carboxypeptidase CPVL	2203	5	C	365.093	358.102	634.911	2420.52	647.327	606.319
sp|Q96SM3|CPXM1_HUMAN	CPXM1	CPXM1_HUMAN Probable carboxypeptidase X1	1839	3	C	212.359	648.415	1878.16	1600.05	644.186	800.281
sp|P29762|RABP1_HUMAN	CRABP1	RABP1_HUMAN Cellular retinoic acid-binding protein 1	1283	19	C	1211.19	1333.78	988.573	15519.6	1824.62	1786.35
sp|P29373|RABP2_HUMAN	CRABP2	RABP2_HUMAN Cellular retinoic acid-binding protein 2	1283	24	C	7610.75	1942.5	1765.48	28942	2385	4930.73
sp|Q96SW2|CRBN_HUMAN	CRBN	CRBN_HUMAN Protein cereblon	4501	1	C	56.1893	230.064	495.02	362.899	317.907	427.841
sp|Q92793|CBP_HUMAN	CREBBP	CBP_HUMAN CREB-binding protein	2275	3	C	18.6154	142.926	122.362	150.66	158.925	73.2036
sp|P52943|CRIP2_HUMAN	CRIP2	CRIP2_HUMAN Cysteine-rich protein 2	1734	14	C	2357.18	2288.93	14203.7	5891.27	4223.33	4899.83
sp|Q9P021|CRIPT_HUMAN	CRIPT	CRIPT_HUMAN Cysteine-rich PDZ-binding protein	3832	1	C	141.487	228.839	163.408	92.0714	201.308	101.426
sp|P46108|CRK_HUMAN	CRK	CRK_HUMAN Adapter molecule crk	2467	20	C	2885.29	2782.41	6735.74	2662.97	3519.13	4739.83
sp|P46108-2|CRK_HUMAN	CRK	CRK_HUMAN Isoform Crk-I of Adapter molecule crk	2467	2	C	122.012	200.634	282.128	182.392	172.499	219.424
sp|P46109|CRKL_HUMAN	CRKL	CRKL_HUMAN Crk-like protein	2642	19	C	1870.79	4879.05	2704.11	2193.56	3155.51	2841.73
sp|O75462|CRLF1_HUMAN	CRLF1	CRLF1_HUMAN Cytokine receptor-like factor 1	2326	2	C	1405.74	597.536	825.83	3106.57	585.579	1266.16
sp|Q8IUI8|CRLF3_HUMAN	CRLF3	CRLF3_HUMAN Cytokine receptor-like factor 3	3078	3	C	493.321	821.302	370.836	790.879	663.747	604.257
sp|Q14194|DPYL1_HUMAN	CRMP1	DPYL1_HUMAN Dihydropyrimidinase-related protein 1	194	2	C	137.967	431.088	690.865	677.742	719.285	754.971
sp|Q14194-2|DPYL1_HUMAN	CRMP1	DPYL1_HUMAN Isoform LCRMP-1 of Dihydropyrimidinase-related protein 1	194	89	C	9768.87	18044.5	20763.2	20733.6	14893.2	18519.7
sp|Q9BZJ0|CRNL1_HUMAN	CRNKL1	CRNL1_HUMAN Crooked neck-like protein 1	1022	14	C	997.802	4845.82	3998.53	2991.03	5672.86	5766.91
sp|Q5TZA2|CROCC_HUMAN	CROCC	CROCC_HUMAN Rootletin	956	8	C	2374.89	1651.39	2964.75	1738.5	2198.17	2380.84
sp|Q9NQ79|CRAC1_HUMAN	CRTAC1	CRAC1_HUMAN Cartilage acidic protein 1	2912	18	C	1993.75	2408.95	4969.64	8331.56	2159.57	3540.27
sp|O75718|CRTAP_HUMAN	CRTAP	CRTAP_HUMAN Cartilage-associated protein	1477	2	C	1307.84	570.4	888.974	627.027	333.445	814.657
sp|Q6UUV9-2|CRTC1_HUMAN	CRTC1	CRTC1_HUMAN Isoform 2 of CREB-regulated transcription coactivator 1	4157	5	C	587.18	1168.72	1404.49	830.966	1378.17	1298.72
sp|Q14894|CRYM_HUMAN	CRYM	CRYM_HUMAN Ketimine reductase mu-crystallin	3618	2	C	444.66	2135.39	1210.37	364.628	905.754	621.751
sp|Q08257|QOR_HUMAN	CRYZ	QOR_HUMAN Quinone oxidoreductase	843	7	C	1334.47	2021.42	2139.71	1946.43	1843.11	2488.36
sp|O95825|QORL1_HUMAN	CRYZL1	QORL1_HUMAN Quinone oxidoreductase-like protein 1	403	12	C	2147.62	5454.47	2972	8087.93	2967.17	3264.99
sp|O75390|CISY_HUMAN	CS	CISY_HUMAN Citrate synthase, mitochondrial	1272	39	C	3946.05	15310.4	13839.4	10247.7	17309	11739.8
sp|O75534|CSDE1_HUMAN	CSDE1	CSDE1_HUMAN Cold shock domain-containing protein E1	1858	56	C	7097.93	20600.3	13432.2	12792.8	15161.2	13788.6
sp|P55060|XPO2_HUMAN	CSE1L	XPO2_HUMAN Exportin-2	57	59	C	7754.66	22586.1	15318.7	14933.8	15279.6	13293.6
sp|P41240|CSK_HUMAN	CSK	CSK_HUMAN Tyrosine-protein kinase CSK	2793	6	C	722.724	1819.43	1793.31	1104.43	1420.89	1351.53
sp|Q7Z408|CSMD2_HUMAN	CSMD2	CSMD2_HUMAN CUB and sushi domain-containing protein 2	3442	1	C	542.998	510.806	1598.88	82.0622	288.071	494.47
sp|P02662|CASA1_BOVIN_contaminant	CSN1S1	CASA1_BOVIN_contaminant Alpha-S1-casein	2832	10	C	2138.48	1171.88	2452.11	1749.74	2185.12	7594.95
sp|P02663|CASA2_BOVIN_contaminant	CSN1S2	CASA2_BOVIN_contaminant Alpha-S2-casein	1328	7	C	1750.8	833.329	3146.94	1886.29	2316.64	7142.05
sp|P02666|CASB_BOVIN_contaminant	CSN2	CASB_BOVIN_contaminant Beta-casein	2774	6	C	1598.73	1167.12	3778.73	1848.36	2452.31	9336.82
sp|P48729-2|KC1A_HUMAN	CSNK1A1	KC1A_HUMAN Isoform 2 of Casein kinase I isoform alpha	305	6	C	813.067	1427.59	1346.06	1658.25	1499.77	1338.2
sp|P48730|KC1D_HUMAN	CSNK1D	KC1D_HUMAN Casein kinase I isoform delta	305	3	C	906.929	1162.08	918.014	714.042	585.795	618.141
sp|P49674|KC1E_HUMAN	CSNK1E	KC1E_HUMAN Casein kinase I isoform epsilon	305	3	C	591.501	735.233	1152.7	579.462	611.939	613.483
sp|Q9HCP0|KC1G1_HUMAN	CSNK1G1	KC1G1_HUMAN Casein kinase I isoform gamma-1	2604	3	C	1360.98	898.089	1618.08	1714.95	1738.73	1557.48
sp|P68400|CSK21_HUMAN	CSNK2A1	CSK21_HUMAN Casein kinase II subunit alpha	948	18	C	1160.67	3432.99	2901.3	4050.53	3900.16	2694.37
sp|P19784|CSK22_HUMAN	CSNK2A2	CSK22_HUMAN Casein kinase II subunit alpha'	948	11	C	961.103	4355.2	2394.65	1997.79	2899.87	2409.67
sp|P67870|CSK2B_HUMAN	CSNK2B	CSK2B_HUMAN Casein kinase II subunit beta	2154	19	C	2346.77	4596.63	4783.72	6305.67	5692.95	4409.82
sp|P21291|CSRP1_HUMAN	CSRP1	CSRP1_HUMAN Cysteine and glycine-rich protein 1	2121	24	C	4241.9	5685.96	6400.34	4794.03	7378.25	4877.52
sp|Q16527|CSRP2_HUMAN	CSRP2	CSRP2_HUMAN Cysteine and glycine-rich protein 2	2874	3	C	568.808	777.609	898.967	1066.17	1243.7	2270.54
sp|P01034|CYTC_HUMAN	CST3	CYTC_HUMAN Cystatin-C	105	37	C	19886.1	4054.28	3211.04	3134.79	4665.81	3968.27
sp|Q15828|CYTM_HUMAN	CST6	CYTM_HUMAN Cystatin-M	1649	1	C	2727.6	0	118.101	174.648	117.785	146.931
sp|P01040|CYTA_HUMAN_contaminant	CSTA	CYTA_HUMAN_contaminant Cystatin-A	4111	2	C	1267.66	189.942	719.678	410.16	447.275	1475.94
sp|P04080|CYTB_HUMAN	CSTB	CYTB_HUMAN Cystatin-B	4394	7	C	4536.7	1676.06	1203.41	1069.51	1590.45	1445.49
sp|Q05048|CSTF1_HUMAN	CSTF1	CSTF1_HUMAN Cleavage stimulation factor subunit 1	965	16	C	2810.7	4720.44	4930.55	6434.02	5196.23	5339.25
sp|P33240|CSTF2_HUMAN	CSTF2	CSTF2_HUMAN Cleavage stimulation factor subunit 2	1368	7	C	983.824	1924.25	3103.21	2203.43	2591.75	2049.93
sp|Q9H0L4|CSTFT_HUMAN	CSTF2T	CSTFT_HUMAN Cleavage stimulation factor subunit 2 tau variant	1368	20	C	1330.86	4376.55	4402.29	3607.16	4364.97	4120.93
sp|Q12996|CSTF3_HUMAN	CSTF3	CSTF3_HUMAN Cleavage stimulation factor subunit 3	2720	30	C	4651.81	7064.16	10090.9	12532.6	10822.4	9399.1
sp|P78358|CTG1B_HUMAN	CTAG1A	CTG1B_HUMAN Cancer/testis antigen 1	1733	4	C	127.083	1278.1	41.2764	95.5668	154.934	102.78
sp|O75638|CTAG2_HUMAN	CTAG2	CTAG2_HUMAN Cancer/testis antigen 2	2227	2	C	112.64	707.915	32.0708	118.201	103.107	117.335
sp|Q13363|CTBP1_HUMAN	CTBP1	CTBP1_HUMAN C-terminal-binding protein 1	1058	11	C	920.672	3320.57	4137.32	2309.28	3549.47	3456.31
sp|P56545-2|CTBP2_HUMAN	CTBP2	CTBP2_HUMAN Isoform 2 of C-terminal-binding protein 2	1058	19	C	2614.88	6341.26	6482.4	4293.83	6272.82	5177.16
sp|Q01459|DIAC_HUMAN	CTBS	DIAC_HUMAN Di-N-acetylchitobiase	1897	3	C	1101.77	462.6	318.861	499.458	218.37	286.131
sp|P49711|CTCF_HUMAN	CTCF	CTCF_HUMAN Transcriptional repressor CTCF	3363	6	C	232.866	958.184	1771.01	1392.49	1930.06	2049.2
sp|Q9Y5B0|CTDP1_HUMAN	CTDP1	CTDP1_HUMAN RNA polymerase II subunit A C-terminal domain phosphatase	1626	8	C	1243.24	1683.63	1938.76	2935.93	1908.22	1907.36
sp|Q05D32|CTSL2_HUMAN	CTDSPL2	CTSL2_HUMAN CTD small phosphatase-like protein 2	1780	4	C	74.2087	470.621	387.565	379.689	315.775	273.152
sp|P32929|CGL_HUMAN	CTH	CGL_HUMAN Cystathionine gamma-lyase	3963	2	C	706.922	527.388	768.701	721.117	597.228	550.262
sp|Q96CG8|CTHR1_HUMAN	CTHRC1	CTHR1_HUMAN Collagen triple helix repeat-containing protein 1	3424	7	C	893.108	2529.63	440.152	8282.92	627.121	5994.6
sp|O43310-2|CTIF_HUMAN	CTIF	CTIF_HUMAN Isoform 2 of CBP80/20-dependent translation initiation factor	3785	4	C	962.979	1698.72	740.225	1205.29	1260.76	1016.2
sp|P35221-2|CTNA1_HUMAN	CTNNA1	CTNA1_HUMAN Isoform 2 of Catenin alpha-1	20	30	C	6518.5	7333.73	5217.34	9653.84	5576.88	11866.5
sp|P26232|CTNA2_HUMAN	CTNNA2	CTNA2_HUMAN Catenin alpha-2	20	23	C	5045.91	6961.92	4594.08	11110.3	7065.89	9606.32
sp|Q9UBT7|CTNL1_HUMAN	CTNNAL1	CTNL1_HUMAN Alpha-catulin	3100	5	C	348.646	1989.7	2929.06	2187.67	903.058	1016.88
sp|P35222|CTNB1_HUMAN	CTNNB1	CTNB1_HUMAN Catenin beta-1	2686	31	C	6468.2	10089.6	7254.01	9924.86	3965.88	11039.2
sp|Q8WYA6|CTBL1_HUMAN	CTNNBL1	CTBL1_HUMAN Beta-catenin-like protein 1	3232	14	C	2817.62	3990.8	4471.88	4116.85	4947.63	3615.66
sp|O60716|CTND1_HUMAN	CTNND1	CTND1_HUMAN Catenin delta-1	1554	21	C	6498.76	5983.48	5573.52	5213.41	3925.03	8397.74
sp|P17812|PYRG1_HUMAN	CTPS1	PYRG1_HUMAN CTP synthase 1	1244	59	C	6148.74	13334.7	25421.6	17758	21998.2	15283
sp|Q9NRF8|PYRG2_HUMAN	CTPS2	PYRG2_HUMAN CTP synthase 2	1244	8	C	981.812	1147.03	1405.65	2014.42	2118.83	1673.79
sp|Q6PD62|CTR9_HUMAN	CTR9	CTR9_HUMAN RNA polymerase-associated protein CTR9 homolog	429	20	C	2044.15	6310.31	4955.58	5229.26	5570.16	5205.86
sp|P10619|PPGB_HUMAN	CTSA	PPGB_HUMAN Lysosomal protective protein	2160	11	C	9214.07	7372.9	4188.1	2584.42	4895.48	3486.75
sp|P07858|CATB_HUMAN	CTSB	CATB_HUMAN Cathepsin B	2433	36	C	44047.7	2405.47	4743.44	4353.81	3738.51	4469.79
sp|P53634|CATC_HUMAN	CTSC	CATC_HUMAN Dipeptidyl peptidase 1	1082	13	C	9363.58	3602.51	1120.47	6045.97	1586.88	1765.97
sp|P07339|CATD_HUMAN_contaminant	CTSD	CATD_HUMAN_contaminant Cathepsin D	1040	68	C	85345.6	5589.13	7021.32	6501.18	8533.27	6942.04
sp|Q9UBX1|CATF_HUMAN	CTSF	CATF_HUMAN Cathepsin F	435	6	C	5168.35	1976.24	1491.31	2257.1	1013.58	1552.7
sp|P09668|CATH_HUMAN	CTSH	CATH_HUMAN Pro-cathepsin H	1057	4	C	7184.02	442.26	756.973	856.429	953.014	1230.96
sp|O60911|CATL2_HUMAN	CTSV	CATL2_HUMAN Cathepsin L2	775	37	C	31435.1	4672.22	10522.9	6242.26	2945.93	4196.58
sp|Q9UBR2|CATZ_HUMAN	CTSZ	CATZ_HUMAN Cathepsin Z	2576	8	C	12869	518.461	845.247	1069.44	1867.69	1446.14
sp|Q14247|SRC8_HUMAN	CTTN	SRC8_HUMAN Src substrate cortactin	657	45	C	18999.2	11187.2	12233.7	9024.21	9337.08	9612.05
sp|Q9P2B4|CT2NL_HUMAN	CTTNBP2NL	CT2NL_HUMAN CTTNBP2 N-terminal-like protein	2535	6	C	2119.47	1979.95	2155.8	3159.24	2235.37	2941.84
sp|Q2VPK5|CTU2_HUMAN	CTU2	CTU2_HUMAN Cytoplasmic tRNA 2-thiolation protein 2	803	5	C	265.639	950.993	495.718	558.27	691.93	458.456
sp|Q9NWM3|CUED1_HUMAN	CUEDC1	CUED1_HUMAN CUE domain-containing protein 1	3458	1	C	55.9289	275.985	335.397	383.202	222.198	156.083
sp|Q9H467|CUED2_HUMAN	CUEDC2	CUED2_HUMAN CUE domain-containing protein 2	4022	1	C	310.8	445.42	591.057	371.454	410.696	449.843
sp|Q13616|CUL1_HUMAN	CUL1	CUL1_HUMAN Cullin-1	2112	33	C	6600.82	9259.7	8832.18	14327	13591.2	9449.17
sp|Q13617-2|CUL2_HUMAN	CUL2	CUL2_HUMAN Isoform 2 of Cullin-2	776	30	C	5238.19	8490.86	8429.56	9703.33	9954.34	7429.46
sp|Q13618|CUL3_HUMAN	CUL3	CUL3_HUMAN Cullin-3	764	32	C	4083.91	7147.08	6938.59	8771.26	11873.7	8032.48
sp|Q13619|CUL4A_HUMAN	CUL4A	CUL4A_HUMAN Cullin-4A	734	16	C	4188.72	3318.23	3915.31	8273.08	7222.58	4220.38
sp|Q13620|CUL4B_HUMAN	CUL4B	CUL4B_HUMAN Cullin-4B	734	44	C	6767.16	12797.7	16486.6	19979.8	26704	13610.4
sp|Q93034|CUL5_HUMAN	CUL5	CUL5_HUMAN Cullin-5	1750	11	C	1596.82	3417.22	3602.74	3689.44	5460.88	4796.86
sp|Q9NTM9|CUTC_HUMAN	CUTC	CUTC_HUMAN Copper homeostasis protein cutC homolog	3452	2	C	253.856	504.427	329.133	854.305	328.516	644.933
sp|P39880-3|CUX1_HUMAN	CUX1	CUX1_HUMAN Isoform 3 of Homeobox protein cut-like 1	2969	11	C	1759.54	3080.13	4474.31	4936.24	3664.44	5186.4
sp|Q13948|CASP_HUMAN	CUX1	CASP_HUMAN Protein CASP	2969	3	C	1307.2	428.664	1213.38	921.081	584.917	910.429
sp|Q9P013|CWC15_HUMAN	CWC15	CWC15_HUMAN Spliceosome-associated protein CWC15 homolog	3090	4	C	500.592	748.365	328.475	408.814	682.689	390.703
sp|Q9HCG8|CWC22_HUMAN	CWC22	CWC22_HUMAN Pre-mRNA-splicing factor CWC22 homolog	4019	2	C	52.4473	506.736	204.558	224.231	447.803	203.657
sp|Q6UX04|CWC27_HUMAN	CWC27	CWC27_HUMAN Peptidyl-prolyl cis-trans isomerase CWC27 homolog	4021	6	C	1167.1	1929.35	1904.89	2196.6	1924.97	1710.34
sp|Q69YN2|C19L1_HUMAN	CWF19L1	C19L1_HUMAN CWF19-like protein 1	3809	4	C	861.435	1593.38	1107.68	1281.29	1224.21	1224.81
sp|Q2TBE0|C19L2_HUMAN	CWF19L2	C19L2_HUMAN CWF19-like protein 2	4356	2	C	314.464	968.493	702.628	847.957	862.256	843.098
sp|P78310|CXAR_HUMAN	CXADR	CXAR_HUMAN Coxsackievirus and adenovirus receptor	1152	9	C	739.81	1106.38	1705.48	4910.77	2136.98	2991.74
sp|Q9H5V9|CX056_HUMAN	CXorf56	CX056_HUMAN UPF0428 protein CXorf56	3284	3	C	481.176	1239.8	1233.14	1129.99	1704.81	1190.15
sp|Q9P0U4-2|CXXC1_HUMAN	CXXC1	CXXC1_HUMAN Isoform 2 of CpG-binding protein	2380	2	C	32.7179	246.853	155.063	253.288	157.86	167.613
sp|P00167|CYB5_HUMAN	CYB5A	CYB5_HUMAN Cytochrome b5	3318	6	C	381.179	1022.37	1412.18	1413.32	1817.33	1034.14
sp|O43169|CYB5B_HUMAN	CYB5B	CYB5B_HUMAN Cytochrome b5 type B	3558	2	C	257.813	500.668	580.958	343.707	555.351	604.498
sp|Q9UHQ9|NB5R1_HUMAN	CYB5R1	NB5R1_HUMAN NADH-cytochrome b5 reductase 1	2428	9	C	1857.45	3064.36	4149.03	1907.26	4420.79	3327.74
sp|P00387-3|NB5R3_HUMAN	CYB5R3	NB5R3_HUMAN Isoform 3 of NADH-cytochrome b5 reductase 3	1079	16	C	2373.42	2620.54	7033.88	3081.06	9721.94	4545.53
sp|P08574|CY1_HUMAN	CYC1	CY1_HUMAN Cytochrome c1, heme protein, mitochondrial	249	3	C	353.138	871.449	364.665	366.505	1224.68	712.008
sp|P99999|CYC_HUMAN	CYCS	CYC_HUMAN Cytochrome c	3476	13	C	1079.42	4526.98	2540.92	5240.5	5479.58	2678.52
sp|Q7L576|CYFP1_HUMAN	CYFIP1	CYFP1_HUMAN Cytoplasmic FMR1-interacting protein 1	297	6	C	2543.63	752.026	1400.1	2037.3	2534.98	1866.29
sp|Q96F07|CYFP2_HUMAN	CYFIP2	CYFP2_HUMAN Cytoplasmic FMR1-interacting protein 2	297	23	C	7104.19	8028.75	5248.32	7656.7	8618.72	8778.82
sp|Q6ZMK1|CYHR1_HUMAN	CYHR1	CYHR1_HUMAN Cysteine and histidine-rich protein 1	2002	3	C	229.763	394.45	496.33	564.569	854.517	757.72
sp|Q9NQC7|CYLD_HUMAN	CYLD	CYLD_HUMAN Ubiquitin carboxyl-terminal hydrolase CYLD	4619	2	C	427.94	824.881	1012.5	422.608	1039.42	758.047
sp|Q6UW02|CP20A_HUMAN	CYP20A1	CP20A_HUMAN Cytochrome P450 20A1	3434	1	C	169.299	529.617	500.112	884.479	684.107	976.929
sp|Q02318|CP27A_HUMAN	CYP27A1	CP27A_HUMAN Sterol 26-hydroxylase, mitochondrial	4133	1	C	32.2293	33.1929	28.277	22.0681	53.9494	23.4404
sp|Q16850|CP51A_HUMAN	CYP51A1	CP51A_HUMAN Lanosterol 14-alpha demethylase	3612	3	C	220.882	788.126	1029.1	583.332	1478.92	1205.35
sp|O00622|CYR61_HUMAN	CYR61	CYR61_HUMAN Protein CYR61	1647	15	C	25417.2	862.183	1888.26	1573.85	2630.48	2530.45
sp|Q9Y4D1|DAAM1_HUMAN	DAAM1	DAAM1_HUMAN Disheveled-associated activator of morphogenesis 1	1934	6	C	672.113	1615.3	2361.73	2193.33	1559.62	1668.81
sp|Q9UI36|DACH1_HUMAN	DACH1	DACH1_HUMAN Dachshund homolog 1	4269	3	C	148.681	229.134	298.369	313.566	337.142	244.777
sp|P61803|DAD1_HUMAN	DAD1	DAD1_HUMAN Dolichyl-diphosphooligosaccharide--protein glycosyltransferase subunit DAD1	482	1	C	2073.63	418.421	224.326	205.729	348.665	180.967
sp|Q14118|DAG1_HUMAN	DAG1	DAG1_HUMAN Dystroglycan	1877	16	C	6747.64	2750.27	2631.28	2995.16	2317.11	2928.66
sp|Q3LXA3|DHAK_HUMAN	DAK	DHAK_HUMAN Bifunctional ATP-dependent dihydroxyacetone kinase/FAD-AMP lyase (cyclizing)	144	24	C	3730.96	8365.85	6084.03	4459.43	11542.1	5453.58
sp|P51397|DAP1_HUMAN	DAP	DAP1_HUMAN Death-associated protein 1	868	2	C	1409	535.128	546.895	437.431	1027.59	2044.61
sp|P51398|RT29_HUMAN	DAP3	RT29_HUMAN 28S ribosomal protein S29, mitochondrial	2879	6	C	889.51	2483.03	1887.76	1626.03	2547.04	3146.89
sp|P14868|SYDC_HUMAN	DARS	SYDC_HUMAN Aspartate--tRNA ligase, cytoplasmic	481	51	C	5285.87	16991.1	12866.9	11158.4	14910.5	13431.9
sp|Q6PI48|SYDM_HUMAN	DARS2	SYDM_HUMAN Aspartate--tRNA ligase, mitochondrial	1025	8	C	828.754	2128.36	3102.62	1708.75	3403.52	1841.36
sp|Q9UER7|DAXX_HUMAN	DAXX	DAXX_HUMAN Death domain-associated protein 6	3866	2	C	2931.34	1126.36	568.476	1044.87	564.394	643.385
sp|Q96EP5|DAZP1_HUMAN	DAZAP1	DAZP1_HUMAN DAZ-associated protein 1	3313	10	C	1708.51	3042.06	2318.58	2236.1	3185.03	2090.78
sp|P07108-5|ACBP_HUMAN	DBI	ACBP_HUMAN Isoform 5 of Acyl-CoA-binding protein	97	13	C	3175.5	4028.94	6389.22	6548.24	6597.04	5850.82
sp|Q16643-3|DREB_HUMAN	DBN1	DREB_HUMAN Isoform 3 of Drebrin	2082	52	C	5973.11	8236.9	10723.3	11741.5	8556.31	9002.65
sp|Q9UJU6|DBNL_HUMAN	DBNL	DBNL_HUMAN Drebrin-like protein	604	5	C	256.465	286.436	325.82	285.563	257.763	205.106
sp|Q9UJU6-3|DBNL_HUMAN	DBNL	DBNL_HUMAN Isoform 3 of Drebrin-like protein	604	22	C	5046.92	5174.56	6128.8	5589.87	5094.92	3973.38
sp|Q9UK59|DBR1_HUMAN	DBR1	DBR1_HUMAN Lariat debranching enzyme	1820	9	C	916.92	2175.06	1867.57	1421.66	2068.09	2057.82
sp|P11182|ODB2_HUMAN	DBT	ODB2_HUMAN Lipoamide acyltransferase component of branched-chain alpha-keto acid dehydrogenase complex, mitochondrial	3567	4	C	1111.18	1602.01	1981.67	1299.83	2340.57	2216.95
sp|Q5QP82-2|DCA10_HUMAN	DCAF10	DCA10_HUMAN Isoform 2 of DDB1- and CUL4-associated factor 10	2967	3	C	249.702	1034.91	1238.9	690.403	586.746	768.061
sp|Q8TEB1|DCA11_HUMAN	DCAF11	DCA11_HUMAN DDB1- and CUL4-associated factor 11	3929	2	C	700.811	485.62	410.375	607.282	632.692	630.584
sp|Q9NV06|DCA13_HUMAN	DCAF13	DCA13_HUMAN DDB1- and CUL4-associated factor 13	4473	3	C	530.196	1801.16	903.149	1121.3	1500.41	1030.22
sp|Q9NXF7|DCA16_HUMAN	DCAF16	DCA16_HUMAN DDB1- and CUL4-associated factor 16	1866	4	C	226.993	2327.05	2784.2	1199.71	1526.77	1299.25
sp|P61962|DCAF7_HUMAN	DCAF7	DCAF7_HUMAN DDB1- and CUL4-associated factor 7	854	11	C	981.208	2015.64	2575.16	2520.11	1955.3	2275.12
sp|Q5TAQ9|DCAF8_HUMAN	DCAF8	DCAF8_HUMAN DDB1- and CUL4-associated factor 8	2251	1	C	155.533	212.298	114.601	227.903	131.841	84.8772
sp|Q8WVC6|DCAKD_HUMAN	DCAKD	DCAKD_HUMAN Dephospho-CoA kinase domain-containing protein	3757	1	C	254.529	266.906	680.522	291.873	440.66	460.688
sp|Q96PD2-2|DCBD2_HUMAN	DCBLD2	DCBD2_HUMAN Isoform 2 of Discoidin, CUB and LCCL domain-containing protein 2	3752	2	C	1228.66	501.172	464.247	147.869	233.222	377.633
sp|P43146|DCC_HUMAN	DCC	DCC_HUMAN Netrin receptor DCC	759	58	C	5190.68	6457.07	3525.83	48767.9	3464.42	7633.43
sp|P81605|DCD_HUMAN_contaminant	DCD	DCD_HUMAN_contaminant Dermcidin	1944	9	C	2614.51	2301.52	4297.96	3069.08	3026.17	8864.94
sp|Q96JQ0|PCD16_HUMAN	DCHS1	PCD16_HUMAN Protocadherin-16	639	35	C	2675.29	3610.05	14236.5	6300.9	3683.09	7213.69
sp|P27707|DCK_HUMAN	DCK	DCK_HUMAN Deoxycytidine kinase	1612	10	C	846.946	2762.5	4745.25	3771.05	1665.36	2777.65
sp|O15075|DCLK1_HUMAN	DCLK1	DCLK1_HUMAN Serine/threonine-protein kinase DCLK1	1546	16	C	1457.24	3947.4	5749.91	10420.7	6275.93	6394.62
sp|Q9NPI6|DCP1A_HUMAN	DCP1A	DCP1A_HUMAN mRNA-decapping enzyme 1A	921	1	C	399.104	285.655	400.022	253.286	319.537	433.346
sp|Q96C86|DCPS_HUMAN	DCPS	DCPS_HUMAN m7GpppX diphosphatase	469	11	C	1669.4	5201.24	2598.64	4087.45	3377.34	2831.19
sp|P32321-2|DCTD_HUMAN	DCTD	DCTD_HUMAN Isoform 2 of Deoxycytidylate deaminase	3793	4	C	573.521	762.995	556.563	319.332	854.375	445.511
sp|Q14203|DCTN1_HUMAN	DCTN1	DCTN1_HUMAN Dynactin subunit 1	632	72	C	12076.4	17681.8	21401.9	16677.4	20098.1	17974.7
sp|Q13561-2|DCTN2_HUMAN	DCTN2	DCTN2_HUMAN Isoform 2 of Dynactin subunit 2	594	24	C	5701.85	5600.51	6757.95	4875.48	5403.71	6714.74
sp|O75935|DCTN3_HUMAN	DCTN3	DCTN3_HUMAN Dynactin subunit 3	1987	4	C	1491.04	1651.18	1609.3	966.415	1447.45	1316.44
sp|Q9UJW0-3|DCTN4_HUMAN	DCTN4	DCTN4_HUMAN Isoform 3 of Dynactin subunit 4	821	12	C	1910.44	2688.5	3119.13	2585.76	6180.88	6277.23
sp|Q9BTE1|DCTN5_HUMAN	DCTN5	DCTN5_HUMAN Dynactin subunit 5	4235	6	C	673.25	1364.58	1263.91	1361.7	1522.46	1864.09
sp|O00399|DCTN6_HUMAN	DCTN6	DCTN6_HUMAN Dynactin subunit 6	4073	3	C	638.573	746.331	730.645	615.658	551.771	581.558
sp|Q9H773|DCTP1_HUMAN	DCTPP1	DCTP1_HUMAN dCTP pyrophosphatase 1	2190	5	C	467.435	1280.61	326.218	860.752	684.945	321.237
sp|Q96GG9|DCNL1_HUMAN	DCUN1D1	DCNL1_HUMAN DCN1-like protein 1	341	8	C	2002.96	2901.21	1345.24	3097.32	4643.27	2038.12
sp|Q9BTE7|DCNL5_HUMAN	DCUN1D5	DCNL5_HUMAN DCN1-like protein 5	4360	2	C	253.232	1015.64	472.853	550.025	1569.42	989.683
sp|O43602|DCX_HUMAN	DCX	DCX_HUMAN Neuronal migration protein doublecortin	1546	12	C	634.226	1526.26	3335.23	7045.29	5375.32	2174.26
sp|Q7Z4W1|DCXR_HUMAN	DCXR	DCXR_HUMAN L-xylulose reductase	2013	16	C	3465.54	6785.14	3915.63	7344.35	2622.93	2752.14
sp|O94760|DDAH1_HUMAN	DDAH1	DDAH1_HUMAN N(G),N(G)-dimethylarginine dimethylaminohydrolase 1	1335	19	C	3500.26	12730.4	3435.63	2448.26	7409.66	6055.74
sp|O95865|DDAH2_HUMAN	DDAH2	DDAH2_HUMAN N(G),N(G)-dimethylarginine dimethylaminohydrolase 2	1335	3	C	276.232	100.759	2287.52	519.828	173.572	4895.39
sp|Q16531|DDB1_HUMAN	DDB1	DDB1_HUMAN DNA damage-binding protein 1	977	102	C	16991.4	22658.3	26176.9	42044.1	26231.7	25907.9
sp|Q92466|DDB2_HUMAN	DDB2	DDB2_HUMAN DNA damage-binding protein 2	2470	8	C	2265.46	3455.89	3659.3	5066.35	2771.54	3335.35
sp|P20711|DDC_HUMAN	DDC	DDC_HUMAN Aromatic-L-amino-acid decarboxylase	755	47	C	3709.88	10386.2	26863.5	10412.5	8897.6	11674
sp|Q8NEL9|DDHD1_HUMAN	DDHD1	DDHD1_HUMAN Phospholipase DDHD1	4514	1	C	172.783	286.227	156.209	311.583	168.167	164.052
sp|O94830|DDHD2_HUMAN	DDHD2	DDHD2_HUMAN Phospholipase DDHD2	1589	3	C	253.636	548.043	201.63	299.284	285.324	313.887
sp|Q5TDH0-3|DDI2_HUMAN	DDI2	DDI2_HUMAN Isoform 3 of Protein DDI1 homolog 2	2359	8	C	935.226	2142.62	2715.43	1537.95	2483.99	2745.87
sp|P39656|OST48_HUMAN	DDOST	OST48_HUMAN Dolichyl-diphosphooligosaccharide--protein glycosyltransferase 48 kDa subunit	1558	14	C	5083.16	5579.26	6333.07	4787.45	7034.85	4856.98
sp|Q08345-5|DDR1_HUMAN	DDR1	DDR1_HUMAN Isoform 4 of Epithelial discoidin domain-containing receptor 1	2612	6	C	5962.19	374.702	1474.02	2281.98	801.969	1472.76
sp|Q96HY6|DDRGK_HUMAN	DDRGK1	DDRGK_HUMAN DDRGK domain-containing protein 1	595	2	C	308.747	229.256	197.88	124.022	176.876	155.947
sp|P30046|DOPD_HUMAN	DDT	DOPD_HUMAN D-dopachrome decarboxylase	3278	3	C	59.662	741.928	206.029	185.158	177.664	114.771
sp|Q92499|DDX1_HUMAN	DDX1	DDX1_HUMAN ATP-dependent RNA helicase DDX1	1296	43	C	7421.79	11348.3	11845	9364.38	15053.2	9629.67
sp|Q13206|DDX10_HUMAN	DDX10	DDX10_HUMAN Probable ATP-dependent RNA helicase DDX10	2053	1	C	192.456	947.292	380.344	478.198	546.116	370.466
sp|Q96FC9|DDX11_HUMAN	DDX11	DDX11_HUMAN Probable ATP-dependent RNA helicase DDX11	2135	3	C	217.677	599.389	437.408	2182.4	318.061	333.918
sp|Q92841|DDX17_HUMAN	DDX17	DDX17_HUMAN Probable ATP-dependent RNA helicase DDX17	1521	86	C	7083.9	24455.4	24848.5	16405.3	27820.5	19048.8
sp|Q9NVP1|DDX18_HUMAN	DDX18	DDX18_HUMAN ATP-dependent RNA helicase DDX18	2048	14	C	1473.57	6267.06	5615.22	5058.41	8030.63	4993.6
sp|Q9NUU7|DD19A_HUMAN	DDX19A	DD19A_HUMAN ATP-dependent RNA helicase DDX19A	368	4	C	956.997	2322.67	1319.38	1078.36	1132.16	873.708
sp|Q9UMR2|DD19B_HUMAN	DDX19B	DD19B_HUMAN ATP-dependent RNA helicase DDX19B	368	22	C	2672.65	9184.9	6943.66	5569.36	6731.61	5003.37
sp|Q9UHI6|DDX20_HUMAN	DDX20	DDX20_HUMAN Probable ATP-dependent RNA helicase DDX20	2886	3	C	187.367	853.671	693.543	498.846	597.274	578.693
sp|Q9NR30|DDX21_HUMAN	DDX21	DDX21_HUMAN Nucleolar RNA helicase 2	369	28	C	2902.3	6713.83	4566.62	8753.95	4294.78	5987.97
sp|Q9BUQ8|DDX23_HUMAN	DDX23	DDX23_HUMAN Probable ATP-dependent RNA helicase DDX23	679	30	C	2092.9	10365.9	7216.33	9051.96	9288.31	7899.74
sp|Q9GZR7|DDX24_HUMAN	DDX24	DDX24_HUMAN ATP-dependent RNA helicase DDX24	1290	14	C	609.951	2859.95	2824.36	4450.59	4435.83	2272.55
sp|Q96GQ7|DDX27_HUMAN	DDX27	DDX27_HUMAN Probable ATP-dependent RNA helicase DDX27	263	5	C	649.116	2168.52	2045.12	1152.65	2913.69	2042.33
sp|Q9NUL7|DDX28_HUMAN	DDX28	DDX28_HUMAN Probable ATP-dependent RNA helicase DDX28	1633	1	C	51.8883	165.582	313.826	65.5536	114.918	90.6072
sp|O00148|DX39A_HUMAN	DDX39A	DX39A_HUMAN ATP-dependent RNA helicase DDX39A	2306	18	C	1324.93	5584.98	4003.11	4177.24	5476.39	3976.51
sp|Q13838-2|DX39B_HUMAN	DDX39B	DX39B_HUMAN Isoform 2 of Spliceosome RNA helicase DDX39B	2306	62	C	7977.78	14840.1	12777	18441	15792.4	13779.6
sp|O00571|DDX3X_HUMAN	DDX3X	DDX3X_HUMAN ATP-dependent RNA helicase DDX3X	2283	36	C	3722.9	15237.2	13756	10607	13118.7	10031.9
sp|Q9UJV9|DDX41_HUMAN	DDX41	DDX41_HUMAN Probable ATP-dependent RNA helicase DDX41	2689	2	C	378.104	475.899	709.71	641.131	711.156	511.077
sp|Q86XP3|DDX42_HUMAN	DDX42	DDX42_HUMAN ATP-dependent RNA helicase DDX42	1354	38	C	5557.81	9287.83	7111.28	12476.1	7473.59	7936
sp|Q7L014|DDX46_HUMAN	DDX46	DDX46_HUMAN Probable ATP-dependent RNA helicase DDX46	1136	37	C	5161.28	15400.2	15937	12606.2	14889.8	14637.3
sp|Q9H0S4|DDX47_HUMAN	DDX47	DDX47_HUMAN Probable ATP-dependent RNA helicase DDX47	4402	2	C	227.159	683.742	955.227	505.099	885.052	1074.66
sp|P17844|DDX5_HUMAN	DDX5	DDX5_HUMAN Probable ATP-dependent RNA helicase DDX5	1521	48	C	3732.7	16955	14527.4	11245.5	15809.7	10692
sp|Q9BQ39|DDX50_HUMAN	DDX50	DDX50_HUMAN ATP-dependent RNA helicase DDX50	369	4	C	492.463	1423.61	1832.12	1551.77	1473.21	1962.83
sp|Q8TDD1-2|DDX54_HUMAN	DDX54	DDX54_HUMAN Isoform 2 of ATP-dependent RNA helicase DDX54	3344	1	C	60.4054	135.201	134.666	84.9886	146.503	154.667
sp|Q9NY93|DDX56_HUMAN	DDX56	DDX56_HUMAN Probable ATP-dependent RNA helicase DDX56	1697	4	C	583.628	2132.34	1411.36	1255.03	2463.75	1381.94
sp|Q5T1V6|DDX59_HUMAN	DDX59	DDX59_HUMAN Probable ATP-dependent RNA helicase DDX59	4594	1	C	51.3537	153.922	89.6126	157.33	104.92	103.475
sp|P26196|DDX6_HUMAN	DDX6	DDX6_HUMAN Probable ATP-dependent RNA helicase DDX6	2559	34	C	3002.01	4978.93	8596.46	6180.93	8400.54	7433.53
sp|O75398|DEAF1_HUMAN	DEAF1	DEAF1_HUMAN Deformed epidermal autoregulatory factor 1 homolog	3107	1	C	3.18479	17.9813	38.7739	19.0129	24.5891	34.2705
sp|Q16698|DECR_HUMAN	DECR1	DECR_HUMAN 2,4-dienoyl-CoA reductase, mitochondrial	4521	1	C	427.614	44.9896	64.9381	53.5035	80.5388	202.925
sp|P35659|DEK_HUMAN	DEK	DEK_HUMAN Protein DEK	2167	44	C	3329.26	12135.7	13682.6	10976.7	14631.9	15647.2
sp|Q9ULE3|DEN2A_HUMAN	DENND2A	DEN2A_HUMAN DENN domain-containing protein 2A	231	6	C	1371.81	1753.15	1949.39	1643.13	3161.43	3441.68
sp|Q7Z401-2|MYCPP_HUMAN	DENND4A	MYCPP_HUMAN Isoform 2 of C-myc promoter-binding protein	3750	2	C	375.788	1508.25	1586.9	742.5	1209.25	1340.3
sp|O75064|DEN4B_HUMAN	DENND4B	DEN4B_HUMAN DENN domain-containing protein 4B	858	1	C	7.53096	26.8144	33.588	23.9052	9.75598	12.3889
tr|R4GN35|R4GN35_HUMAN	DENND4C	R4GN35_HUMAN DENN domain-containing protein 4C	2492	15	C	1240.87	5067.29	3727.81	3281.19	2905.64	3615.21
sp|Q8IWF6|DEN6A_HUMAN	DENND6A	DEN6A_HUMAN Protein DENND6A	4190	1	C	157.666	287.316	146.291	259.567	194.187	162.494
sp|O43583|DENR_HUMAN	DENR	DENR_HUMAN Density-regulated protein	4047	15	C	2333.6	3646.64	3253.95	3323.16	4531.08	2683.92
sp|Q8TB45|DPTOR_HUMAN	DEPTOR	DPTOR_HUMAN DEP domain-containing mTOR-interacting protein	4066	2	C	266.63	475.92	527.991	399.428	461.668	654.193
sp|Q9Y315|DEOC_HUMAN	DERA	DEOC_HUMAN Putative deoxyribose-phosphate aldolase	143	9	C	1231.41	2042.98	1898.92	2258.38	2152.74	2077.78
sp|O00273|DFFA_HUMAN	DFFA	DFFA_HUMAN DNA fragmentation factor subunit alpha	125	8	C	1751.49	3057.99	1822.58	1637.61	752.42	1237.53
sp|O76075|DFFB_HUMAN	DFFB	DFFB_HUMAN DNA fragmentation factor subunit beta	4623	1	C	35.2873	342.608	94.5903	221.411	334.847	186.286
sp|Q96DF8|DGC14_HUMAN	DGCR14	DGC14_HUMAN Protein DGCR14	3328	1	C	43.3065	176.04	77.5215	55.5748	145.937	55.9891
sp|Q9Y6T7|DGKB_HUMAN	DGKB	DGKB_HUMAN Diacylglycerol kinase beta	1540	3	C	267.276	1532.68	2353.16	1498.8	1087.69	1278.02
sp|Q13574|DGKZ_HUMAN	DGKZ	DGKZ_HUMAN Diacylglycerol kinase zeta	4456	1	C	22.1857	41.72	26.1535	74.614	82.4716	41.5747
sp|Q16854|DGUOK_HUMAN	DGUOK	DGUOK_HUMAN Deoxyguanosine kinase, mitochondrial	3858	3	C	412.547	1927.88	1269.84	787.041	1175.71	678.607
sp|Q9UBM7|DHCR7_HUMAN	DHCR7	DHCR7_HUMAN 7-dehydrocholesterol reductase	3973	5	C	752.932	1368.1	883.806	614.897	2595.99	1547.42
sp|P00374|DYR_HUMAN	DHFR	DYR_HUMAN Dihydrofolate reductase	2776	4	C	242.56	2000.37	999.261	2776.17	1058.11	1062.9
sp|P49366|DHYS_HUMAN	DHPS	DHYS_HUMAN Deoxyhypusine synthase	1996	12	C	879.191	2182.55	3215.82	5571.45	2907.33	1944.38
sp|Q6UWP2|DHR11_HUMAN	DHRS11	DHR11_HUMAN Dehydrogenase/reductase SDR family member 11	1403	1	C	709.338	1019.6	189.119	659.864	281.197	375.563
sp|P0CG22|DR4L1_HUMAN	DHRS4L1	DR4L1_HUMAN Putative dehydrogenase/reductase SDR family member 4-like 2	2018	2	C	562.454	603.847	447.256	451.189	410.665	550.508
sp|Q9Y394|DHRS7_HUMAN	DHRS7	DHRS7_HUMAN Dehydrogenase/reductase SDR family member 7	1972	5	C	1725.5	2843.29	1017.73	1948.69	2610.89	1878.4
sp|O43143|DHX15_HUMAN	DHX15	DHX15_HUMAN Putative pre-mRNA-splicing factor ATP-dependent RNA helicase DHX15	2500	77	C	6834.86	22464.5	19429.2	16373.8	18228.1	15354.4
sp|O60231|DHX16_HUMAN	DHX16	DHX16_HUMAN Putative pre-mRNA-splicing factor ATP-dependent RNA helicase DHX16	2500	7	C	1100.71	1888.99	2134.97	2201.87	2416.49	2414.19
sp|Q7Z478|DHX29_HUMAN	DHX29	DHX29_HUMAN ATP-dependent RNA helicase DHX29	3723	6	C	694.701	2165.03	1200.86	2373.4	1840.78	1441.13
sp|Q7L2E3-2|DHX30_HUMAN	DHX30	DHX30_HUMAN Isoform 2 of Putative ATP-dependent RNA helicase DHX30	1052	10	C	2641.94	3082.68	4583.06	2942.43	2528.64	2809.21
sp|Q9H6R0|DHX33_HUMAN	DHX33	DHX33_HUMAN Putative ATP-dependent RNA helicase DHX33	3269	2	C	449.735	725.506	642.282	558.65	878.57	1152.06
sp|Q14147|DHX34_HUMAN	DHX34	DHX34_HUMAN Probable ATP-dependent RNA helicase DHX34	4308	2	C	38.8455	296.258	82.1825	112.115	170.114	91.82
sp|Q9H5Z1|DHX35_HUMAN	DHX35	DHX35_HUMAN Probable ATP-dependent RNA helicase DHX35	1274	1	C	58.0741	199.294	196.5	121.943	541.665	757.923
sp|Q9H2U1|DHX36_HUMAN	DHX36	DHX36_HUMAN Probable ATP-dependent RNA helicase DHX36	681	11	C	1436.43	3238.94	1860.36	1628.19	2310.5	1222.23
sp|Q8IY37|DHX37_HUMAN	DHX37	DHX37_HUMAN Probable ATP-dependent RNA helicase DHX37	4604	2	C	126.279	720.967	100.95	231.717	233.222	136.46
sp|Q92620|PRP16_HUMAN	DHX38	PRP16_HUMAN Pre-mRNA-splicing factor ATP-dependent RNA helicase PRP16	2500	5	C	285.357	476.275	896.086	473.868	743.645	556.794
sp|Q8IX18|DHX40_HUMAN	DHX40	DHX40_HUMAN Probable ATP-dependent RNA helicase DHX40	4199	3	C	115.021	676.608	939.526	619.708	547.886	535.995
sp|Q6P158|DHX57_HUMAN	DHX57	DHX57_HUMAN Putative ATP-dependent RNA helicase DHX57	4253	3	C	56.8473	157.151	99.3633	106.893	177.472	129.462
sp|Q14562|DHX8_HUMAN	DHX8	DHX8_HUMAN ATP-dependent RNA helicase DHX8	2500	6	C	2311.84	2571.34	1814.79	3219.31	2174.77	1776.64
sp|Q08211|DHX9_HUMAN	DHX9	DHX9_HUMAN ATP-dependent RNA helicase A	1461	115	C	12253.1	26819.3	24831.8	32101.3	35794	26831.5
sp|Q9NR28|DBLOH_HUMAN	DIABLO	DBLOH_HUMAN Diablo homolog, mitochondrial	3662	13	C	1094.1	2599.28	4290.4	4665.69	3646.26	3081.26
sp|O60610|DIAP1_HUMAN	DIAPH1	DIAP1_HUMAN Protein diaphanous homolog 1	1614	51	C	19218.4	13440.3	11020.7	31613.8	16386.9	17515.2
sp|Q9UPY3|DICER_HUMAN	DICER1	DICER_HUMAN Endoribonuclease Dicer	1652	2	C	444.989	643.757	573.424	738.945	331.284	382.564
sp|Q9BTC0|DIDO1_HUMAN	DIDO1	DIDO1_HUMAN Death-inducer obliterator 1	291	20	C	2064.21	4859.72	6393.26	4303.97	5063.05	5794.22
sp|Q68CQ4|DIEXF_HUMAN	DIEXF	DIEXF_HUMAN Digestive organ expansion factor homolog	4494	1	C	150.942	459.05	489.678	569.167	430.491	490.065
sp|Q14689|DIP2A_HUMAN	DIP2A	DIP2A_HUMAN Disco-interacting protein 2 homolog A	1655	3	C	675.364	932.923	1677.43	788.174	823.317	1042.51
sp|Q9P265|DIP2B_HUMAN	DIP2B	DIP2B_HUMAN Disco-interacting protein 2 homolog B	1655	39	C	6643.36	9622.91	8750.19	12605.4	15899	13504.3
sp|Q9Y2E4|DIP2C_HUMAN	DIP2C	DIP2C_HUMAN Disco-interacting protein 2 homolog C	1655	4	C	241.89	413.217	630.67	1104.98	653.514	1326.36
sp|Q9Y2L1|RRP44_HUMAN	DIS3	RRP44_HUMAN Exosome complex exonuclease RRP44	1757	9	C	1678.82	1974.52	3782.94	1932.58	4358.17	2893.93
sp|Q8IYB7|DI3L2_HUMAN	DIS3L2	DI3L2_HUMAN DIS3-like exonuclease 2	2292	4	C	696.874	1626.68	1646.94	1739.67	569.086	1086.87
sp|O60832|DKC1_HUMAN	DKC1	DKC1_HUMAN H/ACA ribonucleoprotein complex subunit 4	886	22	C	4776.33	8222.48	6478.19	7293.16	10128.1	6526.65
sp|Q9UBP4|DKK3_HUMAN	DKK3	DKK3_HUMAN Dickkopf-related protein 3	2573	4	C	3420.42	65.7849	141.283	160.941	124.756	132.579
sp|P10515|ODP2_HUMAN	DLAT	ODP2_HUMAN Dihydrolipoyllysine-residue acetyltransferase component of pyruvate dehydrogenase complex, mitochondrial	1684	17	C	3035.95	4851.37	6341.15	4490.59	8349.99	6563.7
sp|P09622|DLDH_HUMAN	DLD	DLDH_HUMAN Dihydrolipoyl dehydrogenase, mitochondrial	301	32	C	4543.88	13313.8	9498.54	8458.74	10389.3	10063.7
sp|Q12959-7|DLG1_HUMAN	DLG1	DLG1_HUMAN Isoform 7 of Disks large homolog 1	321	30	C	4274.77	5855.75	17615.2	12821.5	9244.51	12868.5
sp|Q15700-2|DLG2_HUMAN	DLG2	DLG2_HUMAN Isoform 2 of Disks large homolog 2	321	10	C	1071.49	1242.89	1775.18	4710.16	1438.26	1700.93
sp|Q92796|DLG3_HUMAN	DLG3	DLG3_HUMAN Disks large homolog 3	1263	7	C	812.786	1082.22	1576.63	2369.43	2400.4	2754.45
sp|Q9Y2H0|DLGP4_HUMAN	DLGAP4	DLGP4_HUMAN Disks large-associated protein 4	1491	8	C	1397.01	1618.54	2480.26	826.184	2197	1577.48
sp|Q15398|DLGP5_HUMAN	DLGAP5	DLGP5_HUMAN Disks large-associated protein 5	3692	4	C	278.263	945.424	632.191	934.939	532.111	590.108
sp|O00548|DLL1_HUMAN	DLL1	DLL1_HUMAN Delta-like protein 1	2194	5	C	1427.63	450.18	666.33	1353.63	963.934	665.096
sp|Q9NYJ7|DLL3_HUMAN	DLL3	DLL3_HUMAN Delta-like protein 3	825	3	C	382.083	736.993	662.983	608.371	1048.91	764.98
sp|Q9NR61|DLL4_HUMAN	DLL4	DLL4_HUMAN Delta-like protein 4	3619	1	C	163.326	154.421	136.492	160.658	236.484	149.301
sp|P36957|ODO2_HUMAN	DLST	ODO2_HUMAN Dihydrolipoyllysine-residue succinyltransferase component of 2-oxoglutarate dehydrogenase complex, mitochondrial	359	23	C	5976.55	9061.86	7831.15	5329.89	5061.47	5277.58
sp|Q9NPF5|DMAP1_HUMAN	DMAP1	DMAP1_HUMAN DNA methyltransferase 1-associated protein 1	2750	1	C	94.5402	311.084	577.912	350.8	401.693	630.444
sp|Q6E0U4|DMKN_HUMAN	DMKN	DMKN_HUMAN Dermokine	1324	17	C	23276.5	894.804	2192.31	1776.52	1809.38	2062.88
sp|Q9Y485|DMXL1_HUMAN	DMXL1	DMXL1_HUMAN DmX-like protein 1	3061	1	C	72.7716	349.723	260.99	371.983	138.529	198.129
sp|Q8TDJ6-3|DMXL2_HUMAN	DMXL2	DMXL2_HUMAN Isoform 3 of DmX-like protein 2	3322	11	C	565.9	2388.89	1530.05	2547.44	2062.98	2161.05
sp|Q9NVR5|KTU_HUMAN	DNAAF2	KTU_HUMAN Protein kintoun	3131	1	C	4.02091	28.5309	16.7014	21.3938	20.562	31.9207
sp|Q9NYC9|DYH9_HUMAN	DNAH9	DYH9_HUMAN Dynein heavy chain 9, axonemal	1805	4	C	1133.74	1660.2	1338.68	1189.51	2102.02	1674.74
sp|P31689|DNJA1_HUMAN	DNAJA1	DNJA1_HUMAN DnaJ homolog subfamily A member 1	632	43	C	3600.89	14397.7	11274.4	8505.77	8899.37	10701.1
sp|O60884|DNJA2_HUMAN	DNAJA2	DNJA2_HUMAN DnaJ homolog subfamily A member 2	2911	26	C	2589.6	8308.52	4962.77	4602.06	6230.01	6065.74
sp|Q96EY1|DNJA3_HUMAN	DNAJA3	DNJA3_HUMAN DnaJ homolog subfamily A member 3, mitochondrial	2078	13	C	856.634	2402.23	2373.03	1293.95	2078.39	1474.63
sp|Q8WW22-2|DNJA4_HUMAN	DNAJA4	DNJA4_HUMAN Isoform 2 of DnaJ homolog subfamily A member 4	632	3	C	1265.44	635.55	1664.12	1301.68	1035.46	870.741
sp|P25685|DNJB1_HUMAN	DNAJB1	DNJB1_HUMAN DnaJ homolog subfamily B member 1	2393	28	C	5912.12	11760.1	5826.76	6625.21	7140.12	5920.15
sp|Q9UBS4|DJB11_HUMAN	DNAJB11	DJB11_HUMAN DnaJ homolog subfamily B member 11	2157	31	C	3252.57	2896.56	8802.1	10011.9	9619.33	4914.62
sp|Q9NXW2-2|DJB12_HUMAN	DNAJB12	DJB12_HUMAN Isoform 2 of DnaJ homolog subfamily B member 12	1109	1	C	32.2262	91.6394	95.9702	22.9105	214.408	116.628
sp|P25686|DNJB2_HUMAN	DNAJB2	DNJB2_HUMAN DnaJ homolog subfamily B member 2	3106	1	C	466.348	377.924	693.919	233.922	714.153	450.47
sp|Q9UDY4|DNJB4_HUMAN	DNAJB4	DNJB4_HUMAN DnaJ homolog subfamily B member 4	2393	1	C	216.809	103.374	90.4864	108.848	102.753	101.217
sp|O75190|DNJB6_HUMAN	DNAJB6	DNJB6_HUMAN DnaJ homolog subfamily B member 6	4242	3	C	393.517	723.539	1120.15	418.173	1502.69	1167.72
sp|Q9UBS3|DNJB9_HUMAN	DNAJB9	DNJB9_HUMAN DnaJ homolog subfamily B member 9	4258	1	C	20.426	32.1707	27.4163	26.4098	27.8849	26.2485
sp|Q8IXB1|DJC10_HUMAN	DNAJC10	DJC10_HUMAN DnaJ homolog subfamily C member 10	883	15	C	3435.72	4607.8	4108.61	3767.74	4854.16	6948.15
sp|Q9NVH1|DJC11_HUMAN	DNAJC11	DJC11_HUMAN DnaJ homolog subfamily C member 11	1128	12	C	1071.93	2463.07	6718.31	2627.99	2631.61	2943.8
sp|O75165|DJC13_HUMAN	DNAJC13	DJC13_HUMAN DnaJ homolog subfamily C member 13	1651	6	C	2364.51	2371.68	3235.81	1863.12	1981.48	2112.98
sp|Q9NVM6|DJC17_HUMAN	DNAJC17	DJC17_HUMAN DnaJ homolog subfamily C member 17	664	5	C	438.484	683.867	379.755	521.874	863.345	366.702
sp|Q96DA6|TIM14_HUMAN	DNAJC19	TIM14_HUMAN Mitochondrial import inner membrane translocase subunit TIM14	2506	2	C	291.621	703.262	1374.18	718.4	1028.57	973.092
sp|Q99543|DNJC2_HUMAN	DNAJC2	DNJC2_HUMAN DnaJ homolog subfamily C member 2	146	13	C	1266.98	4273.09	2377.58	2441.17	3865.43	3334.14
sp|Q5F1R6-2|DJC21_HUMAN	DNAJC21	DJC21_HUMAN Isoform 2 of DnaJ homolog subfamily C member 21	1556	3	C	737.2	1325.11	1039.82	1259.49	1031.4	925.102
sp|Q9H1X3-3|DJC25_HUMAN	DNAJC25	DJC25_HUMAN Isoform 3 of DnaJ homolog subfamily C member 25	2253	1	C	53.7413	89.6592	301.368	52.1533	169.998	738.701
sp|Q13217|DNJC3_HUMAN	DNAJC3	DNJC3_HUMAN DnaJ homolog subfamily C member 3	218	6	C	3841.75	1566.3	1490.21	2385.08	2105.4	1930.47
sp|Q9H3Z4|DNJC5_HUMAN	DNAJC5	DNJC5_HUMAN DnaJ homolog subfamily C member 5	4098	3	C	914.792	1448.01	1135.04	578.961	1264.08	730.191
sp|O75061-2|AUXI_HUMAN	DNAJC6	AUXI_HUMAN Isoform 2 of Putative tyrosine-protein phosphatase auxilin	1841	3	C	225.231	808.316	394.641	584.366	647.008	394.634
sp|Q99615|DNJC7_HUMAN	DNAJC7	DNJC7_HUMAN DnaJ homolog subfamily C member 7	339	27	C	5834.59	12679.6	7814.4	9934.56	11737.2	7936.41
sp|O75937|DNJC8_HUMAN	DNAJC8	DNJC8_HUMAN DnaJ homolog subfamily C member 8	717	20	C	4145.52	7985.74	9668.12	7130.46	12776.3	8969.72
sp|Q8WXX5|DNJC9_HUMAN	DNAJC9	DNJC9_HUMAN DnaJ homolog subfamily C member 9	2025	10	C	1391.25	2323.6	1769.13	2985.84	2979.75	2501.08
sp|O00115|DNS2A_HUMAN	DNASE2	DNS2A_HUMAN Deoxyribonuclease-2-alpha	772	11	C	2729.17	3258.65	1547.75	3837.33	2934.24	3136.23
sp|Q05193|DYN1_HUMAN	DNM1	DYN1_HUMAN Dynamin-1	191	20	C	1790.9	3498.79	2862.7	4190.1	4790.62	3117.43
sp|O00429|DNM1L_HUMAN	DNM1L	DNM1L_HUMAN Dynamin-1-like protein	2211	42	C	4846.76	12984.8	12384.5	6450.48	8464.37	8470.04
sp|O00429-2|DNM1L_HUMAN	DNM1L	DNM1L_HUMAN Isoform 4 of Dynamin-1-like protein	2211	1	C	15.6574	100.782	152.244	25.5167	56.4344	57.7807
sp|P50570-4|DYN2_HUMAN	DNM2	DYN2_HUMAN Isoform 4 of Dynamin-2	191	40	C	7068.43	12828.3	11513.1	11650.8	13502.2	10842.8
sp|Q6XZF7|DNMBP_HUMAN	DNMBP	DNMBP_HUMAN Dynamin-binding protein	4444	1	C	66.5126	30.6495	30.9508	19.8573	29.3211	42.4921
sp|P26358|DNMT1_HUMAN	DNMT1	DNMT1_HUMAN DNA (cytosine-5)-methyltransferase 1	409	94	C	7410.86	28998.5	26309.8	29844.5	28390.2	19442.8
sp|Q9Y6K1|DNM3A_HUMAN	DNMT3A	DNM3A_HUMAN DNA (cytosine-5)-methyltransferase 3A	4289	2	C	34.3853	170.6	364.267	175.73	272.871	282.23
sp|Q9ULA0|DNPEP_HUMAN	DNPEP	DNPEP_HUMAN Aspartyl aminopeptidase	2802	5	C	1474.99	1763.33	1625.87	1767.11	1302.69	1084.22
sp|O43598|DNPH1_HUMAN	DNPH1	DNPH1_HUMAN 2'-deoxynucleoside 5'-phosphate N-hydrolase 1	1903	3	C	567.791	1631.49	1260.28	951.422	423.987	273.021
sp|Q5QJE6|TDIF2_HUMAN	DNTTIP2	TDIF2_HUMAN Deoxynucleotidyltransferase terminal-interacting protein 2	1743	4	C	1916.54	1714.87	1688.63	1977.54	1992.3	1822.34
sp|Q96BY6|DOC10_HUMAN	DOCK10	DOC10_HUMAN Dedicator of cytokinesis protein 10	747	6	C	5145.19	876.073	623.334	4074.3	665.559	881.151
sp|Q5JSL3|DOC11_HUMAN	DOCK11	DOC11_HUMAN Dedicator of cytokinesis protein 11	747	1	C	501.335	250.337	564.267	840.583	451.132	261.66
sp|Q8N1I0-3|DOCK4_HUMAN	DOCK4	DOCK4_HUMAN Isoform 3 of Dedicator of cytokinesis protein 4	1984	2	C	54.6603	270.15	210.75	291.439	186.948	130.448
sp|Q96N67|DOCK7_HUMAN	DOCK7	DOCK7_HUMAN Dedicator of cytokinesis protein 7	974	18	C	5659.17	6530.01	5200.48	5570.85	7366.64	5367.71
sp|Q9BZ29-4|DOCK9_HUMAN	DOCK9	DOCK9_HUMAN Isoform 4 of Dedicator of cytokinesis protein 9	747	5	C	1326.25	4765.89	639.956	2246.88	1733.05	1939.77
sp|Q9BU89|DOHH_HUMAN	DOHH	DOHH_HUMAN Deoxyhypusine hydroxylase	2771	1	C	136.883	182.402	548.786	246.318	385.814	388.011
sp|Q5JWR5|DOP1_HUMAN	DOPEY1	DOP1_HUMAN Protein dopey-1	3850	1	C	13.0375	161.362	53.8518	96.6796	153.614	58.8432
sp|Q9Y3R5|DOP2_HUMAN	DOPEY2	DOP2_HUMAN Protein dopey-2	968	8	C	2630.38	1986.6	3160.28	1791.11	1446.68	1792.13
sp|Q9H3H5|GPT_HUMAN	DPAGT1	GPT_HUMAN UDP-N-acetylglucosamine--dolichyl-phosphate N-acetylglucosaminephosphotransferase	3910	1	C	340.094	515.94	312.531	545.072	568.396	451.84
sp|Q9BVM2|DPCD_HUMAN	DPCD	DPCD_HUMAN Protein DPCD	2707	4	C	753.187	2103.11	1520.76	1671.52	1279.93	1824.82
sp|Q92785|REQU_HUMAN	DPF2	REQU_HUMAN Zinc finger protein ubi-d4	1746	16	C	1947.87	1997.17	2171.15	1892.35	5246.83	3587.6
sp|Q9BZG8|DPH1_HUMAN	DPH1	DPH1_HUMAN Diphthamide biosynthesis protein 1	2922	1	C	0	6.56747	7.98354	3.21426	2.9472	0
sp|Q9H2P9-5|DPH5_HUMAN	DPH5	DPH5_HUMAN Isoform 5 of Diphthine synthase	2769	4	C	1335.31	1505.96	1004.41	994.058	1216.6	2128.89
sp|O60762|DPM1_HUMAN	DPM1	DPM1_HUMAN Dolichol-phosphate mannosyltransferase	3305	3	C	334.61	1363.42	1224.64	800.643	1296.68	979.969
sp|Q9NY33|DPP3_HUMAN	DPP3	DPP3_HUMAN Dipeptidyl peptidase 3	1446	56	C	8389.97	13841.8	18310.5	18006.9	16703.3	14395.3
sp|P27487|DPP4_HUMAN	DPP4	DPP4_HUMAN Dipeptidyl peptidase 4	823	2	C	1391.52	123.657	263.539	229.199	200.888	247.992
sp|Q9UHL4|DPP2_HUMAN	DPP7	DPP2_HUMAN Dipeptidyl peptidase 2	1507	6	C	3873.73	2076.96	1459.76	789.515	1009.14	1445.44
sp|Q86TI2-2|DPP9_HUMAN	DPP9	DPP9_HUMAN Isoform 2 of Dipeptidyl peptidase 9	882	13	C	4417.72	4328.98	3726.61	3502.79	3564.56	3341.45
sp|Q12882|DPYD_HUMAN	DPYD	DPYD_HUMAN Dihydropyrimidine dehydrogenase [NADP(+)]	2083	9	C	1633.13	2370.26	1011.11	8460.02	875.086	1540.13
sp|Q16555|DPYL2_HUMAN	DPYSL2	DPYL2_HUMAN Dihydropyrimidinase-related protein 2	194	85	C	6948.28	15151.9	13286.7	16898.9	12442.9	25768.1
sp|Q14195-2|DPYL3_HUMAN	DPYSL3	DPYL3_HUMAN Isoform LCRMP-4 of Dihydropyrimidinase-related protein 3	194	106	C	6335.31	21788.1	21419.7	27018.5	13535.1	25669
sp|O14531|DPYL4_HUMAN	DPYSL4	DPYL4_HUMAN Dihydropyrimidinase-related protein 4	2010	36	C	3842.81	10043.8	10856.3	10593.5	10531.3	12934.4
sp|Q9BPU6|DPYL5_HUMAN	DPYSL5	DPYL5_HUMAN Dihydropyrimidinase-related protein 5	658	71	C	5315.9	17811.6	21770.1	20346.3	17890.6	18874.3
sp|Q01658|NC2B_HUMAN	DR1	NC2B_HUMAN Protein Dr1	3210	3	C	935.462	1935.15	820.842	1054.34	1816.33	1083.88
sp|Q14919-2|NC2A_HUMAN	DRAP1	NC2A_HUMAN Isoform 2 of Dr1-associated corepressor	445	3	C	274.379	1626.26	393.932	753.01	1007.92	671.7
sp|Q9Y295|DRG1_HUMAN	DRG1	DRG1_HUMAN Developmentally-regulated GTP-binding protein 1	2460	11	C	1058.03	3513.71	2357.26	3420.63	5008.16	2923.06
sp|P55039|DRG2_HUMAN	DRG2	DRG2_HUMAN Developmentally-regulated GTP-binding protein 2	2460	1	C	230.956	467.163	792.329	394.219	648.216	709.489
sp|Q02487|DSC2_HUMAN	DSC2	DSC2_HUMAN Desmocollin-2	2536	6	C	5398.27	2093.77	851.963	951.859	1017.65	1189.08
sp|Q14574|DSC3_HUMAN_contaminant	DSC3	DSC3_HUMAN_contaminant Desmocollin-3	2047	14	C	26475.8	544.997	1350.64	1165.85	1624.68	2341.18
sp|O60469|DSCAM_HUMAN	DSCAM	DSCAM_HUMAN Down syndrome cell adhesion molecule	2698	1	C	25.4256	80.998	210.958	351.634	160.737	192.07
sp|Q8TD84|DSCL1_HUMAN	DSCAML1	DSCL1_HUMAN Down syndrome cell adhesion molecule-like protein 1	2698	3	C	420.193	657.869	997.781	1113.59	1087	1501.18
sp|O14972|DSCR3_HUMAN	DSCR3	DSCR3_HUMAN Down syndrome critical region protein 3	4529	1	C	109.197	377.827	154.146	404.067	284.019	164.048
sp|Q14126|DSG2_HUMAN	DSG2	DSG2_HUMAN Desmoglein-2	2034	9	C	14500.7	306.51	915.778	895.034	1983.07	1206.63
sp|P32926|DSG3_HUMAN	DSG3	DSG3_HUMAN Desmoglein-3	4275	2	C	2655.5	310.256	742.016	616.789	725.187	824.293
sp|Q9H410|DSN1_HUMAN	DSN1	DSN1_HUMAN Kinetochore-associated protein DSN1 homolog	1785	2	C	198.07	952.962	1328.41	1094.07	951.627	1227.48
sp|P15924|DESP_HUMAN_contaminant	DSP	DESP_HUMAN_contaminant Desmoplakin	421	140	C	48580	62802.1	22733.6	50647.5	39745.5	59938.1
sp|Q03001|DYST_HUMAN	DST	DYST_HUMAN Dystonin	2686	45	C	9268.53	11619.1	10472.9	26044	17962.7	16797.9
sp|P60981|DEST_HUMAN	DSTN	DEST_HUMAN Destrin	425	35	C	8479.73	8886.79	6212.49	12146.2	12429.3	11750.5
sp|Q8TEA8|DTD1_HUMAN	DTD1	DTD1_HUMAN D-tyrosyl-tRNA(Tyr) deacylase 1	1808	10	C	1227.25	3236.58	2885.48	4489.06	3558.87	3782.42
sp|Q9NZJ0|DTL_HUMAN	DTL	DTL_HUMAN Denticleless protein homolog	4386	2	C	9.80321	71.3718	31.5989	64.8129	43.9086	33.3782
sp|Q9Y4J8|DTNA_HUMAN	DTNA	DTNA_HUMAN Dystrobrevin alpha	743	13	C	904.327	4109.91	3906.15	3512.74	2416.57	2530.47
sp|Q96EV8|DTBP1_HUMAN	DTNBP1	DTBP1_HUMAN Dysbindin	1171	1	C	283.971	544.261	183.143	183.51	167.612	201.772
sp|P23919|KTHY_HUMAN	DTYMK	KTHY_HUMAN Thymidylate kinase	653	13	C	2913.56	5215.17	4015.43	2976.92	4299.76	3631.57
sp|Q9NX74|DUS2L_HUMAN	DUS2	DUS2L_HUMAN tRNA-dihydrouridine(20) synthase [NAD(P)+]-like	2060	4	C	214.371	888.307	501.814	441.053	417.798	442.453
sp|Q96G46|DUS3L_HUMAN	DUS3L	DUS3L_HUMAN tRNA-dihydrouridine(47) synthase [NAD(P)(+)]-like	3917	4	C	24.9597	180.094	186.8	75.8982	75.6625	63.2533
sp|Q9BVJ7|DUS23_HUMAN	DUSP23	DUS23_HUMAN Dual specificity protein phosphatase 23	1942	3	C	634.107	508.396	1320.12	1957.85	763.048	1318.25
sp|P33316|DUT_HUMAN	DUT	DUT_HUMAN Deoxyuridine 5'-triphosphate nucleotidohydrolase, mitochondrial	1669	18	C	3066.27	5214.1	2009.07	5462.96	4038.56	2649.27
sp|O14641|DVL2_HUMAN	DVL2	DVL2_HUMAN Segment polarity protein dishevelled homolog DVL-2	3353	6	C	392.866	1206.13	2459.95	1269.61	1569.1	1973.96
sp|Q92997|DVL3_HUMAN	DVL3	DVL3_HUMAN Segment polarity protein dishevelled homolog DVL-3	3353	1	C	56.927	154.091	213.681	336.191	203.314	144.659
sp|O77932|DXO_HUMAN	DXO	DXO_HUMAN Decapping and exoribonuclease protein	3907	4	C	191.842	1005.36	569.37	417.053	495.293	360.327
sp|Q7RTS9|DYM_HUMAN	DYM	DYM_HUMAN Dymeclin	4062	5	C	778.387	2950.35	1571.84	3732.77	1737.35	1628.12
sp|Q14204|DYHC1_HUMAN	DYNC1H1	DYHC1_HUMAN Cytoplasmic dynein 1 heavy chain 1	515	291	C	51260.4	97125	86200.4	68138.2	79732.5	76790.7
sp|O14576|DC1I1_HUMAN	DYNC1I1	DC1I1_HUMAN Cytoplasmic dynein 1 intermediate chain 1	460	11	C	1278.97	4689.16	3704.78	2035.84	1512.39	1891.62
sp|Q13409|DC1I2_HUMAN	DYNC1I2	DC1I2_HUMAN Cytoplasmic dynein 1 intermediate chain 2	460	26	C	3965.4	6091.18	5884.33	4339.8	4832.46	5478.53
sp|Q9Y6G9|DC1L1_HUMAN	DYNC1LI1	DC1L1_HUMAN Cytoplasmic dynein 1 light intermediate chain 1	600	25	C	3405.81	8887.12	12164.5	7197.44	8262.6	8294.97
sp|O43237|DC1L2_HUMAN	DYNC1LI2	DC1L2_HUMAN Cytoplasmic dynein 1 light intermediate chain 2	1715	25	C	5779.25	7899.62	7539.03	3970.07	5682.63	4931.55
sp|P63167|DYL1_HUMAN	DYNLL1	DYL1_HUMAN Dynein light chain 1, cytoplasmic	2416	22	C	1974.81	5018.29	5705.75	3763.62	5701.96	4409.31
sp|Q96FJ2|DYL2_HUMAN	DYNLL2	DYL2_HUMAN Dynein light chain 2, cytoplasmic	2416	12	C	853.942	2441.83	1374.85	2481.89	2986.74	1473.05
sp|Q9NP97|DLRB1_HUMAN	DYNLRB1	DLRB1_HUMAN Dynein light chain roadblock-type 1	2422	6	C	817.959	1158.31	1237.26	1537.33	1422.71	2071.65
sp|P63172|DYLT1_HUMAN	DYNLT1	DYLT1_HUMAN Dynein light chain Tctex-type 1	2762	3	C	68.069	249.089	374.878	342.491	698.881	1279.3
sp|P51808|DYLT3_HUMAN	DYNLT3	DYLT3_HUMAN Dynein light chain Tctex-type 3	4613	1	C	222.14	713.349	363.515	96.9191	523.764	350.609
sp|Q13627-2|DYR1A_HUMAN	DYRK1A	DYR1A_HUMAN Isoform 1 of Dual specificity tyrosine-phosphorylation-regulated kinase 1A	3996	6	C	350.126	991.875	1131.46	775.79	648.004	596.881
sp|Q56P03|EAPP_HUMAN	EAPP	EAPP_HUMAN E2F-associated phosphoprotein	4376	2	C	207.725	453.53	377.267	222.174	546.181	171.723
sp|Q5JPH6|SYEM_HUMAN	EARS2	SYEM_HUMAN Probable glutamate--tRNA ligase, mitochondrial	3841	1	C	50.9781	171.884	195.15	168.443	137.75	116.043
sp|Q99848|EBP2_HUMAN	EBNA1BP2	EBP2_HUMAN Probable rRNA-processing protein EBP2	1917	7	C	1496.38	2649.38	1791	2048.96	3030.51	2122.13
sp|P42892|ECE1_HUMAN	ECE1	ECE1_HUMAN Endothelin-converting enzyme 1	720	3	C	692.856	1046.24	2435.02	1400.67	933.406	685.144
sp|O60344|ECE2_HUMAN	ECE2	ECE2_HUMAN Endothelin-converting enzyme 2	1311	1	C	125.133	286.643	182.356	198.314	167.196	113.561
sp|Q13011|ECH1_HUMAN	ECH1	ECH1_HUMAN Delta(3,5)-Delta(2,4)-dienoyl-CoA isomerase, mitochondrial	217	28	C	4420.17	11778.2	5725.41	4326.03	8911.03	8317.28
sp|P30084|ECHM_HUMAN	ECHS1	ECHM_HUMAN Enoyl-CoA hydratase, mitochondrial	707	13	C	1596.87	4001.24	5329.86	1945.64	4150.63	3317.1
sp|P42126|ECI1_HUMAN	ECI1	ECI1_HUMAN Enoyl-CoA delta isomerase 1, mitochondrial	1994	9	C	1332.15	3157.14	2335.95	2009.21	2312.62	1845.56
sp|O75521|ECI2_HUMAN	ECI2	ECI2_HUMAN Enoyl-CoA delta isomerase 2, mitochondrial	2319	2	C	1140.72	535.768	187.388	584.369	254.528	658.046
sp|Q16610-4|ECM1_HUMAN	ECM1	ECM1_HUMAN Isoform 4 of Extracellular matrix protein 1	2031	21	C	19037.9	4572.59	2848.57	2429.96	4174.71	9863.76
sp|Q5VYK3|ECM29_HUMAN	ECM29	ECM29_HUMAN Proteasome-associated protein ECM29 homolog	240	30	C	4103.04	14217	13328.5	7262.09	10381.7	7166
sp|Q9BQ95|ECSIT_HUMAN	ECSIT	ECSIT_HUMAN Evolutionarily conserved signaling intermediate in Toll pathway, mitochondrial	1721	1	C	281.301	627.37	462.348	413.959	798.623	932.832
sp|Q9H8V3-3|ECT2_HUMAN	ECT2	ECT2_HUMAN Isoform 3 of Protein ECT2	1493	5	C	1701.34	1214.67	1813.95	1259.81	1730.35	2295.26
sp|Q96F86|EDC3_HUMAN	EDC3	EDC3_HUMAN Enhancer of mRNA-decapping protein 3	3405	2	C	140.937	606.998	662.568	384.923	419.832	419.766
sp|Q6P2E9|EDC4_HUMAN	EDC4	EDC4_HUMAN Enhancer of mRNA-decapping protein 4	250	16	C	1514.27	4436.8	4356.99	3168.62	4644.29	5455.95
sp|O60869|EDF1_HUMAN	EDF1	EDF1_HUMAN Endothelial differentiation-related factor 1	1094	8	C	2037.44	1891.95	3335.8	2388.1	5013.36	2776.57
sp|O43854|EDIL3_HUMAN	EDIL3	EDIL3_HUMAN EGF-like repeat and discoidin I-like domain-containing protein 3	1265	13	C	1929.98	6743.94	1258.75	5097.96	2950.65	2691.22
sp|Q15075|EEA1_HUMAN	EEA1	EEA1_HUMAN Early endosome antigen 1	1578	63	C	16175.7	24933.4	16330.9	17301.4	17052.8	15770.8
sp|O75530-2|EED_HUMAN	EED	EED_HUMAN Isoform 2 of Polycomb protein EED	4578	1	C	417.189	156.722	164.614	154.487	452.583	516.453
sp|P68104|EF1A1_HUMAN	EEF1A1	EF1A1_HUMAN Elongation factor 1-alpha 1	2379	97	C	9688.19	22173.2	43730.2	19526.2	21908.5	16339.5
sp|Q05639|EF1A2_HUMAN	EEF1A2	EF1A2_HUMAN Elongation factor 1-alpha 2	2379	130	C	16650.2	34738.6	37064.5	25230	35354.4	30025.8
sp|P24534|EF1B_HUMAN	EEF1B2	EF1B_HUMAN Elongation factor 1-beta	884	22	C	7823.84	9182.38	6212.81	6406.81	6552.67	5017.24
sp|P29692-2|EF1D_HUMAN	EEF1D	EF1D_HUMAN Isoform 2 of Elongation factor 1-delta	884	56	C	17833.1	17036.3	11140.2	12831.3	14515.1	9874.5
sp|O43324|MCA3_HUMAN	EEF1E1	MCA3_HUMAN Eukaryotic translation elongation factor 1 epsilon-1	2515	5	C	749.198	3873.24	1140.9	1716.11	2669.19	1365.79
sp|P26641|EF1G_HUMAN	EEF1G	EF1G_HUMAN Elongation factor 1-gamma	35	80	C	13496.6	25849.9	20630.8	26887.8	24011.2	17311.7
sp|P13639|EF2_HUMAN	EEF2	EF2_HUMAN Elongation factor 2	741	241	C	31172.4	71573.2	57515.6	56202.8	56755.1	44945.9
sp|P57772|SELB_HUMAN	EEFSEC	SELB_HUMAN Selenocysteine-specific elongation factor	916	5	C	596.203	1776.8	2164.3	1117.08	1077.11	1095.45
sp|Q7L9B9|EEPD1_HUMAN	EEPD1	EEPD1_HUMAN Endonuclease/exonuclease/phosphatase family domain-containing protein 1	1480	2	C	199.452	333.425	547.296	700.085	874.23	499.24
sp|Q12805|FBLN3_HUMAN	EFEMP1	FBLN3_HUMAN EGF-containing fibulin-like extracellular matrix protein 1	2209	37	C	30200.7	1626.9	2827.65	4214.64	2711.09	3260.08
sp|Q96C19|EFHD2_HUMAN	EFHD2	EFHD2_HUMAN EF-hand domain-containing protein D2	21	26	C	8110.64	9027.55	10434.7	3870.04	8821.77	7277.63
sp|P20827|EFNA1_HUMAN	EFNA1	EFNA1_HUMAN Ephrin-A1	4267	2	C	3323.74	255.525	531.494	511.09	596.517	319.965
sp|P52803|EFNA5_HUMAN	EFNA5	EFNA5_HUMAN Ephrin-A5	4533	1	C	493.716	159.486	123.462	469.482	578.874	198.345
sp|P98172|EFNB1_HUMAN	EFNB1	EFNB1_HUMAN Ephrin-B1	580	4	C	4990.07	318.407	446.967	1444.79	743.838	436.207
sp|P52799|EFNB2_HUMAN	EFNB2	EFNB2_HUMAN Ephrin-B2	4539	1	C	419.301	0.553639	24.1558	216.815	16.7743	54.2907
sp|Q15768|EFNB3_HUMAN	EFNB3	EFNB3_HUMAN Ephrin-B3	4254	1	C	78.2339	50.2006	137.257	111.704	187.51	200.447
sp|Q7Z2Z2|ETUD1_HUMAN	EFTUD1	ETUD1_HUMAN Elongation factor Tu GTP-binding domain-containing protein 1	1342	8	C	1630.75	3237.44	3534.14	1725.99	2058.32	2252.39
sp|Q15029|U5S1_HUMAN	EFTUD2	U5S1_HUMAN 116 kDa U5 small nuclear ribonucleoprotein component	741	59	C	4960.58	13913.6	16148.8	20483.6	18061.1	15608.1
sp|P00533|EGFR_HUMAN	EGFR	EGFR_HUMAN Epidermal growth factor receptor	418	5	C	5247.3	61.6113	516.061	379.863	276.925	704.311
sp|Q9GZT9|EGLN1_HUMAN	EGLN1	EGLN1_HUMAN Egl nine homolog 1	22	9	C	979.666	2321.64	1664.58	1967.96	1570.74	1700.99
sp|Q8NDI1-2|EHBP1_HUMAN	EHBP1	EHBP1_HUMAN Isoform 2 of EH domain-binding protein 1	246	4	C	933.377	1380.15	931.706	630.255	956.604	598.869
sp|Q8N3D4|EH1L1_HUMAN	EHBP1L1	EH1L1_HUMAN EH domain-binding protein 1-like protein 1	246	3	C	795.647	1187.43	411.86	498.718	591.942	529.279
sp|Q9H4M9|EHD1_HUMAN	EHD1	EHD1_HUMAN EH domain-containing protein 1	849	12	C	2527.27	1919.59	2065.2	1370.41	2653.43	2022.53
sp|Q9H223|EHD4_HUMAN	EHD4	EHD4_HUMAN EH domain-containing protein 4	849	2	C	741.486	631.884	857.428	483.838	968.417	824.423
sp|Q9H9B1|EHMT1_HUMAN	EHMT1	EHMT1_HUMAN Histone-lysine N-methyltransferase EHMT1	561	3	C	1005.79	553.34	911.015	736.354	624.983	940.049
sp|Q96KQ7|EHMT2_HUMAN	EHMT2	EHMT2_HUMAN Histone-lysine N-methyltransferase EHMT2	561	5	C	361.315	956.859	1514.73	1715.13	1313.68	1593.49
sp|P41567|EIF1_HUMAN	EIF1	EIF1_HUMAN Eukaryotic translation initiation factor 1	3251	8	C	562.696	2089.85	1838.57	1191.16	2189.53	3246.82
sp|Q8N9N8|EIF1A_HUMAN	EIF1AD	EIF1A_HUMAN Probable RNA-binding protein EIF1AD	3206	4	C	309.358	854.66	955.375	882.253	713.25	761.253
sp|P47813|IF1AX_HUMAN	EIF1AX	IF1AX_HUMAN Eukaryotic translation initiation factor 1A, X-chromosomal	567	10	C	2524.51	5156.67	3148.31	3726.68	3467.81	2166.38
sp|Q9BY44|EIF2A_HUMAN	EIF2A	EIF2A_HUMAN Eukaryotic translation initiation factor 2A	1845	29	C	4698.8	9732.62	8201.27	6900.49	9824.68	8045.9
sp|P19525|E2AK2_HUMAN	EIF2AK2	E2AK2_HUMAN Interferon-induced, double-stranded RNA-activated protein kinase	3240	11	C	1465.14	5253.41	2971.19	2553.88	3269.22	2364.04
sp|Q14232|EI2BA_HUMAN	EIF2B1	EI2BA_HUMAN Translation initiation factor eIF-2B subunit alpha	1621	23	C	2046.16	8130.35	4250.68	6010.84	6591.85	3965.19
sp|P49770|EI2BB_HUMAN	EIF2B2	EI2BB_HUMAN Translation initiation factor eIF-2B subunit beta	2008	8	C	1057.46	2988.62	1903.41	2071.25	2625.09	2355.36
sp|Q9NR50|EI2BG_HUMAN	EIF2B3	EI2BG_HUMAN Translation initiation factor eIF-2B subunit gamma	1213	19	C	6842.4	6899.01	5480.95	4314.56	5444.63	3985.61
sp|Q9UI10|EI2BD_HUMAN	EIF2B4	EI2BD_HUMAN Translation initiation factor eIF-2B subunit delta	1772	3	C	2140.95	128.608	176.32	196.196	167.4	219.676
sp|Q9UI10-2|EI2BD_HUMAN	EIF2B4	EI2BD_HUMAN Isoform 2 of Translation initiation factor eIF-2B subunit delta	1772	13	C	1575.82	4881.98	2036.78	2421.3	2956.62	2315.57
sp|Q13144|EI2BE_HUMAN	EIF2B5	EI2BE_HUMAN Translation initiation factor eIF-2B subunit epsilon	1239	16	C	987.052	3573.34	2276.35	2624.04	3240.63	2111.58
sp|P41214|EIF2D_HUMAN	EIF2D	EIF2D_HUMAN Eukaryotic translation initiation factor 2D	3499	1	C	153.864	714.916	108.142	233.363	94.1726	134.062
sp|P05198|IF2A_HUMAN	EIF2S1	IF2A_HUMAN Eukaryotic translation initiation factor 2 subunit 1	891	31	C	7325.77	11783.7	9534.09	9183.36	9802.58	7280.17
sp|P20042|IF2B_HUMAN	EIF2S2	IF2B_HUMAN Eukaryotic translation initiation factor 2 subunit 2	2200	42	C	8391.84	14751.5	11191.6	9064.1	11683.8	10557.5
sp|P41091|IF2G_HUMAN	EIF2S3	IF2G_HUMAN Eukaryotic translation initiation factor 2 subunit 3	1113	36	C	6002.54	10774	11056.5	11068.3	10590	6482.7
sp|Q14152|EIF3A_HUMAN	EIF3A	EIF3A_HUMAN Eukaryotic translation initiation factor 3 subunit A	1260	124	C	26731.2	29638.6	34331.7	26932.8	28754.6	24398.1
sp|P55884-2|EIF3B_HUMAN	EIF3B	EIF3B_HUMAN Isoform 2 of Eukaryotic translation initiation factor 3 subunit B	82	50	C	7951.83	13833.9	14737.4	18119.6	17891.8	16198.8
sp|Q99613|EIF3C_HUMAN	EIF3C	EIF3C_HUMAN Eukaryotic translation initiation factor 3 subunit C	1379	56	C	8244.27	13856.5	13506	13124.3	14779.4	11847.4
sp|O15371|EIF3D_HUMAN	EIF3D	EIF3D_HUMAN Eukaryotic translation initiation factor 3 subunit D	2644	19	C	1884.27	4007.93	3823.03	3182.28	4043.43	2722.66
sp|P60228|EIF3E_HUMAN	EIF3E	EIF3E_HUMAN Eukaryotic translation initiation factor 3 subunit E	2951	27	C	4774.98	6512.14	6127.41	7142.34	7318.28	5704.47
sp|O00303|EIF3F_HUMAN	EIF3F	EIF3F_HUMAN Eukaryotic translation initiation factor 3 subunit F	2076	11	C	1212.07	2857.56	2510.13	3567.4	2748.02	2254.51
sp|O75821|EIF3G_HUMAN	EIF3G	EIF3G_HUMAN Eukaryotic translation initiation factor 3 subunit G	2181	26	C	3268.1	5143.19	4570.41	4992.71	4845.3	3218.55
sp|O15372|EIF3H_HUMAN	EIF3H	EIF3H_HUMAN Eukaryotic translation initiation factor 3 subunit H	2346	22	C	3184.73	5188.19	6605.44	5705.75	5850.86	4642.51
sp|Q13347|EIF3I_HUMAN	EIF3I	EIF3I_HUMAN Eukaryotic translation initiation factor 3 subunit I	2550	38	C	6270.14	11285.5	12766.4	10266.9	10705.6	9743.39
sp|O75822|EIF3J_HUMAN	EIF3J	EIF3J_HUMAN Eukaryotic translation initiation factor 3 subunit J	2462	11	C	3581.29	5710.38	2749.67	3083.25	5720.84	3791.09
sp|Q9UBQ5|EIF3K_HUMAN	EIF3K	EIF3K_HUMAN Eukaryotic translation initiation factor 3 subunit K	1387	6	C	2140.81	2425.04	1960.48	2540.73	2824.74	2221.63
sp|Q9Y262|EIF3L_HUMAN	EIF3L	EIF3L_HUMAN Eukaryotic translation initiation factor 3 subunit L	2547	38	C	7923.99	9294.7	9880.08	10671.2	10626	8888.14
sp|Q7L2H7|EIF3M_HUMAN	EIF3M	EIF3M_HUMAN Eukaryotic translation initiation factor 3 subunit M	2876	6	C	1784.97	3235.81	1540.27	2701.6	2507.09	1795.48
sp|P60842|IF4A1_HUMAN	EIF4A1	IF4A1_HUMAN Eukaryotic initiation factor 4A-I	1069	45	C	6929.81	8884.68	15162.8	9260.24	9073.92	8529.58
sp|Q14240-2|IF4A2_HUMAN	EIF4A2	IF4A2_HUMAN Isoform 2 of Eukaryotic initiation factor 4A-II	1069	72	C	8423.64	21974.9	16685.7	16637.3	20692.3	12672.3
sp|P38919|IF4A3_HUMAN	EIF4A3	IF4A3_HUMAN Eukaryotic initiation factor 4A-III	1069	59	C	7813.31	18837.4	16994.3	20150.9	19837.7	14510.3
sp|P23588|IF4B_HUMAN	EIF4B	IF4B_HUMAN Eukaryotic translation initiation factor 4B	311	90	C	12051.8	26755.3	15221.5	16728.5	16100.4	13902.5
sp|P06730-2|IF4E_HUMAN	EIF4E	IF4E_HUMAN Isoform 2 of Eukaryotic translation initiation factor 4E	2368	7	C	827.536	1616.5	1375.7	1252.56	2041.13	2149.66
sp|O60573|IF4E2_HUMAN	EIF4E2	IF4E2_HUMAN Eukaryotic translation initiation factor 4E type 2	4446	1	C	18.248	50.4532	38.1634	34.698	53.1664	26.1512
sp|Q13541|4EBP1_HUMAN	EIF4EBP1	4EBP1_HUMAN Eukaryotic translation initiation factor 4E-binding protein 1	1093	5	C	1782.89	1059.34	802.996	851.167	1388.25	771.85
sp|Q9NRA8-3|4ET_HUMAN	EIF4ENIF1	4ET_HUMAN Isoform 3 of Eukaryotic translation initiation factor 4E transporter	208	3	C	266.387	708.11	1349.34	682.332	1240.9	727.923
sp|Q04637-9|IF4G1_HUMAN	EIF4G1	IF4G1_HUMAN Isoform 9 of Eukaryotic translation initiation factor 4 gamma 1	179	83	C	14010.6	26285.5	17006	24047	22242.8	14719.4
sp|P78344|IF4G2_HUMAN	EIF4G2	IF4G2_HUMAN Eukaryotic translation initiation factor 4 gamma 2	745	32	C	6037.19	13110.1	9162.4	8827.37	7940.2	8350.86
sp|O43432-3|IF4G3_HUMAN	EIF4G3	IF4G3_HUMAN Isoform 3 of Eukaryotic translation initiation factor 4 gamma 3	179	10	C	2087.51	4529.74	5846.15	3019.15	3853.14	3328.03
sp|Q15056|IF4H_HUMAN	EIF4H	IF4H_HUMAN Eukaryotic translation initiation factor 4H	2070	21	C	6277.8	10439.2	4961.57	4460.61	4225.55	3219.11
sp|P55010|IF5_HUMAN	EIF5	IF5_HUMAN Eukaryotic translation initiation factor 5	330	28	C	3569.51	10535.4	4835.37	7626.83	6901.5	5332.45
sp|P63241-2|IF5A1_HUMAN	EIF5A	IF5A1_HUMAN Isoform 2 of Eukaryotic translation initiation factor 5A-1	2828	17	C	3202.73	5136.66	4189.04	3345.76	3403.35	2518.19
sp|O60841|IF2P_HUMAN	EIF5B	IF2P_HUMAN Eukaryotic translation initiation factor 5B	541	52	C	9571.55	14331.3	11805.8	14791	18801.9	13795.5
sp|P56537|IF6_HUMAN	EIF6	IF6_HUMAN Eukaryotic translation initiation factor 6	1720	11	C	2815.01	1867.21	1594.26	2467.29	2390.79	1866.93
sp|Q9H777|RNZ1_HUMAN	ELAC1	RNZ1_HUMAN Zinc phosphodiesterase ELAC protein 1	551	3	C	294.178	635.913	372.793	923.907	544.051	366.261
sp|Q9BQ52|RNZ2_HUMAN	ELAC2	RNZ2_HUMAN Zinc phosphodiesterase ELAC protein 2	2214	7	C	712.747	1549.5	4271.77	1818.51	1202.11	1415.57
sp|Q15717|ELAV1_HUMAN	ELAVL1	ELAV1_HUMAN ELAV-like protein 1	1090	20	C	1509.08	5444.05	8996.79	5708.14	8354.24	5355.91
sp|Q12926|ELAV2_HUMAN	ELAVL2	ELAV2_HUMAN ELAV-like protein 2	1090	13	C	893.02	3257.81	1813.21	4503.06	1029.78	1816.95
sp|Q14576|ELAV3_HUMAN	ELAVL3	ELAV3_HUMAN ELAV-like protein 3	1090	10	C	1098.03	2385.84	2598.73	3179.05	3390.22	4076.37
sp|P26378-3|ELAV4_HUMAN	ELAVL4	ELAV4_HUMAN Isoform 3 of ELAV-like protein 4	1090	32	C	2217.03	9728.68	4030.02	15454.4	5433.09	7134.5
sp|Q15723|ELF2_HUMAN	ELF2	ELF2_HUMAN ETS-related transcription factor Elf-2	4488	1	C	78.5939	306.112	655.843	436.011	884.023	992.978
sp|Q96JJ3|ELMO2_HUMAN	ELMO2	ELMO2_HUMAN Engulfment and cell motility protein 2	1344	6	C	917.986	1429.88	1656.37	1070.18	946.953	1290.97
sp|P60002|ELOF1_HUMAN	ELOF1	ELOF1_HUMAN Transcription elongation factor 1 homolog	4083	2	C	174.956	239.692	152.695	126.578	361.901	251.591
sp|Q9NYP7-2|ELOV5_HUMAN	ELOVL5	ELOV5_HUMAN Isoform 2 of Elongation of very long chain fatty acids protein 5	1316	1	C	115.957	469.363	201.814	192.074	308.484	151.917
sp|Q6IA86-6|ELP2_HUMAN	ELP2	ELP2_HUMAN Isoform 6 of Elongator complex protein 2	2402	15	C	1620.31	6048.95	3590.06	5523.92	3133.91	3751.16
sp|Q9H9T3|ELP3_HUMAN	ELP3	ELP3_HUMAN Elongator complex protein 3	2496	8	C	1058.43	2266.46	1819.63	2067.11	1542.27	1698.98
sp|Q96EB1-2|ELP4_HUMAN	ELP4	ELP4_HUMAN Isoform 2 of Elongator complex protein 4	1807	5	C	997.497	1578.46	2517.63	1501.82	1185.52	1188.83
sp|Q8N766|EMC1_HUMAN	EMC1	EMC1_HUMAN ER membrane protein complex subunit 1	3335	7	C	1372.68	2574.76	4019.94	2359.21	4178.35	3413.55
sp|Q5UCC4|EMC10_HUMAN	EMC10	EMC10_HUMAN ER membrane protein complex subunit 10	4007	2	C	176.885	349.101	624.204	441.619	637.161	460.826
sp|Q15006|EMC2_HUMAN	EMC2	EMC2_HUMAN ER membrane protein complex subunit 2	3748	2	C	332.455	413.691	1005	543.823	780.582	643.15
sp|Q9P0I2|EMC3_HUMAN	EMC3	EMC3_HUMAN ER membrane protein complex subunit 3	4633	1	C	213.245	434.747	1101.53	379.391	808.713	723.171
sp|Q9NPA0|EMC7_HUMAN	EMC7	EMC7_HUMAN ER membrane protein complex subunit 7	2019	2	C	310.685	400.406	673.207	360.109	899.087	831.709
sp|P50402|EMD_HUMAN	EMD	EMD_HUMAN Emerin	1110	7	C	781.658	1541.94	2482.85	1049.54	1134.48	2062.43
sp|Q96AY2-2|EME1_HUMAN	EME1	EME1_HUMAN Isoform 2 of Crossover junction endonuclease EME1	456	2	C	218.626	762.378	254.862	681.506	467.179	318.915
sp|Q9NT22|EMIL3_HUMAN	EMILIN3	EMIL3_HUMAN EMILIN-3	3880	4	C	284.804	264.101	1448.73	337.933	534.638	1125.41
sp|O00423-3|EMAL1_HUMAN	EML1	EMAL1_HUMAN Isoform 3 of Echinoderm microtubule-associated protein-like 1	2400	11	C	2259.35	3409.64	3931.59	6355.99	2953.1	4114.59
sp|O95834-3|EMAL2_HUMAN	EML2	EMAL2_HUMAN Isoform 3 of Echinoderm microtubule-associated protein-like 2	1594	7	C	3410.39	1647.03	1859.15	1960.42	1675.17	2077.58
sp|Q9HC35|EMAL4_HUMAN	EML4	EMAL4_HUMAN Echinoderm microtubule-associated protein-like 4	192	21	C	3846.29	11781.7	4425.61	9204.86	6074.36	6650.71
sp|Q7Z589|EMSY_HUMAN	EMSY	EMSY_HUMAN Protein EMSY	4395	1	C	2.83588	36.2981	33.5668	40.4506	33.3597	37.9926
sp|Q8N8S7|ENAH_HUMAN	ENAH	ENAH_HUMAN Protein enabled homolog	372	49	C	2986.6	9624.05	6665.65	10279.7	7441.54	6950.36
sp|O94919|ENDD1_HUMAN	ENDOD1	ENDD1_HUMAN Endonuclease domain-containing 1 protein	1548	1	C	597.128	7.05339	35.8442	46.1939	52.8401	23.2121
sp|P06733|ENOA_HUMAN	ENO1	ENOA_HUMAN Alpha-enolase	4062	488	C	39045.8	101564	67618.4	120383	35937.3	51080.6
sp|P09104|ENOG_HUMAN	ENO2	ENOG_HUMAN Gamma-enolase	4062	62	C	2996.97	8076.5	13193.4	12115.9	8170.57	9902.63
sp|P13929|ENOB_HUMAN	ENO3	ENOB_HUMAN Beta-enolase	4062	106	C	8631.15	18876.7	16238.9	21229.7	9878.42	11457.5
sp|Q9UHY7|ENOPH_HUMAN	ENOPH1	ENOPH_HUMAN Enolase-phosphatase E1	136	30	C	2829.49	7030.8	7685.61	8247.69	4653.7	5276.13
sp|Q7L5Y1|ENOF1_HUMAN	ENOSF1	ENOF1_HUMAN Mitochondrial enolase superfamily member 1	1357	6	C	1415.64	2899.72	1317.52	2847.63	1089.57	1387.47
sp|Q13822-2|ENPP2_HUMAN	ENPP2	ENPP2_HUMAN Isoform 2 of Ectonucleotide pyrophosphatase/phosphodiesterase family member 2	4113	6	C	1521.58	4687.65	1030.19	1305.23	1358.91	1683.55
sp|Q9Y6X5|ENPP4_HUMAN	ENPP4	ENPP4_HUMAN Bis(5'-adenosyl)-triphosphatase ENPP4	2903	2	C	153.638	743.824	944.167	713.79	527.368	517.684
sp|O43768-4|ENSA_HUMAN	ENSA	ENSA_HUMAN Isoform 4 of Alpha-endosulfine	1189	3	C	760.397	774.072	1934.79	948.714	2000.4	1346.13
sp|O75354|ENTP6_HUMAN	ENTPD6	ENTP6_HUMAN Ectonucleoside triphosphate diphosphohydrolase 6	1303	2	C	828.295	774.171	721.214	583.451	828.732	783.685
sp|Q9NPA8|ENY2_HUMAN	ENY2	ENY2_HUMAN Transcription and mRNA export factor ENY2	3949	1	C	155.549	593.493	640.518	321.629	887.409	535.147
sp|Q09472|EP300_HUMAN	EP300	EP300_HUMAN Histone acetyltransferase p300	2275	2	C	218.957	210.579	439.344	310.684	322.639	281.141
sp|Q96L91|EP400_HUMAN	EP400	EP400_HUMAN E1A-binding protein p400	159	2	C	754.262	479.998	609.339	320.692	428.209	541.775
sp|P11171|41_HUMAN	EPB41	41_HUMAN Protein 4.1	1290	55	C	6189.26	15580.9	14979	12168.1	18296.1	12101
sp|Q9H4G0|E41L1_HUMAN	EPB41L1	E41L1_HUMAN Band 4.1-like protein 1	3824	3	C	619.804	874.568	1338.42	966.906	1260.32	1183.74
sp|Q9Y2J2-2|E41L3_HUMAN	EPB41L3	E41L3_HUMAN Isoform B of Band 4.1-like protein 3	1290	42	C	3192.63	3862.28	20036.1	20145.8	4897.39	12785.8
sp|Q9HCM4|E41L5_HUMAN	EPB41L5	E41L5_HUMAN Band 4.1-like protein 5	3239	1	C	63.8303	115.839	286.166	253.986	155.058	256.168
sp|P16422|EPCAM_HUMAN	EPCAM	EPCAM_HUMAN Epithelial cell adhesion molecule	1167	42	C	3075.25	4980.12	4694.17	11140.7	17094.5	14091.5
sp|Q9UM22|EPDR1_HUMAN	EPDR1	EPDR1_HUMAN Mammalian ependymin-related protein 1	1294	5	C	1488.4	3254.85	694.997	990.212	1230.38	895.426
sp|P21709|EPHA1_HUMAN	EPHA1	EPHA1_HUMAN Ephrin type-A receptor 1	1770	1	C	384.636	52.8973	49.2816	40.2658	43.5452	48.2846
sp|P54764|EPHA4_HUMAN	EPHA4	EPHA4_HUMAN Ephrin type-A receptor 4	4062	8	C	3794.53	1720.75	2579.3	7884.21	1224.82	1560.81
sp|Q15375|EPHA7_HUMAN	EPHA7	EPHA7_HUMAN Ephrin type-A receptor 7	4062	7	C	343.459	941.345	1323.55	3996.35	872.484	1127.1
sp|P29322|EPHA8_HUMAN	EPHA8	EPHA8_HUMAN Ephrin type-A receptor 8	4306	1	C	57.6416	94.0431	179.015	356.099	58.5034	157.531
sp|P54762|EPHB1_HUMAN	EPHB1	EPHB1_HUMAN Ephrin type-B receptor 1	4062	2	C	20.7376	28.6523	31.3641	185.091	121.506	106.252
sp|P29323|EPHB2_HUMAN	EPHB2	EPHB2_HUMAN Ephrin type-B receptor 2	4062	20	C	4306.17	1395.1	9287.57	10002	5877.76	7619.57
sp|P54753|EPHB3_HUMAN	EPHB3	EPHB3_HUMAN Ephrin type-B receptor 3	4062	3	C	660.656	947.524	636.352	1305.61	408.073	692.957
sp|P54760|EPHB4_HUMAN	EPHB4	EPHB4_HUMAN Ephrin type-B receptor 4	4062	3	C	2408.65	140.423	392.147	1802.45	199.01	453.714
sp|P07099|HYEP_HUMAN	EPHX1	HYEP_HUMAN Epoxide hydrolase 1	3065	18	C	2210.82	8531.15	2480.09	3880.78	7250.16	4425.72
sp|P34913|HYES_HUMAN	EPHX2	HYES_HUMAN Bifunctional epoxide hydrolase 2	3463	2	C	313.251	98.1669	261.931	1846.95	212.765	398.119
sp|Q7L775|EPMIP_HUMAN	EPM2AIP1	EPMIP_HUMAN EPM2A-interacting protein 1	235	5	C	511.486	1719.77	2262.22	907.186	1078.46	1627.62
sp|Q9Y6I3-1|EPN1_HUMAN	EPN1	EPN1_HUMAN Isoform 2 of Epsin-1	2341	10	C	3298.39	1621.01	1689.7	2171.04	1733.71	2084.52
sp|O95208|EPN2_HUMAN	EPN2	EPN2_HUMAN Epsin-2	3189	3	C	419.254	315.229	549.686	681.39	309.29	415.679
sp|P58107|EPIPL_HUMAN	EPPK1	EPIPL_HUMAN Epiplakin	88	7	C	7833.08	618.402	1304.73	1445.06	1406.21	1112.05
sp|P07814|SYEP_HUMAN	EPRS	SYEP_HUMAN Bifunctional glutamate/proline--tRNA ligase	1105	139	C	16067.6	54735.2	30511.7	38182.5	50497.8	38878.8
sp|P42566|EPS15_HUMAN	EPS15	EPS15_HUMAN Epidermal growth factor receptor substrate 15	1184	12	C	2985.83	4580.36	2602.2	5886.31	4737.98	4497.51
sp|Q9UBC2-2|EP15R_HUMAN	EPS15L1	EP15R_HUMAN Isoform 2 of Epidermal growth factor receptor substrate 15-like 1	1247	22	C	3349.12	4626.89	3747.35	6044.87	4624.6	4536.94
sp|Q12929|EPS8_HUMAN	EPS8	EPS8_HUMAN Epidermal growth factor receptor kinase substrate 8	1170	2	C	236.137	895.064	884.216	623.024	716.723	768.735
sp|Q9H6S3|ES8L2_HUMAN	EPS8L2	ES8L2_HUMAN Epidermal growth factor receptor kinase substrate 8-like protein 2	3148	1	C	234.48	0	6.0338	5.29809	1.97724	6.82209
sp|O75616|ERAL1_HUMAN	ERAL1	ERAL1_HUMAN GTPase Era, mitochondrial	4586	1	C	233.289	572.895	658.416	527.385	678.753	444.47
sp|Q9NZ08-2|ERAP1_HUMAN	ERAP1	ERAP1_HUMAN Isoform 2 of Endoplasmic reticulum aminopeptidase 1	3060	16	C	9830.76	1986.55	3815.43	3456.58	1865.29	2693.07
sp|Q6P179|ERAP2_HUMAN	ERAP2	ERAP2_HUMAN Endoplasmic reticulum aminopeptidase 2	195	2	C	525.001	1203.55	204.453	310.529	556.627	442.622
sp|P04626|ERBB2_HUMAN	ERBB2	ERBB2_HUMAN Receptor tyrosine-protein kinase erbB-2	3484	3	C	114.934	128.629	328.219	165.411	2024.1	3575.87
sp|Q96RT1-8|LAP2_HUMAN	ERBB2IP	LAP2_HUMAN Isoform 8 of Protein LAP2	278	2	C	445.996	945.014	1653.36	1575.71	729.237	1202.08
sp|Q8IUD2|RB6I2_HUMAN	ERC1	RB6I2_HUMAN ELKS/Rab6-interacting/CAST family member 1	180	36	C	9462.9	9036.71	16821.3	13101.1	7927.3	7742.5
sp|Q8IUD2-2|RB6I2_HUMAN	ERC1	RB6I2_HUMAN Isoform 2 of ELKS/Rab6-interacting/CAST family member 1	180	1	C	106.648	368.647	592.902	321.387	364.298	557.81
sp|P07992-3|ERCC1_HUMAN	ERCC1	ERCC1_HUMAN Isoform 3 of DNA excision repair protein ERCC-1	4575	1	C	132.569	410.014	505.413	319.572	476.052	279.158
sp|P19447|ERCC3_HUMAN	ERCC3	ERCC3_HUMAN TFIIH basal transcription factor complex helicase XPB subunit	3245	2	C	276.777	886.204	443.338	618.969	622.986	380.256
sp|Q2NKX8|ERC6L_HUMAN	ERCC6L	ERC6L_HUMAN DNA excision repair protein ERCC-6-like	84	3	C	171.033	535.995	893.992	814.752	573.07	598.176
sp|Q969X5|ERGI1_HUMAN	ERGIC1	ERGI1_HUMAN Endoplasmic reticulum-Golgi intermediate compartment protein 1	3797	3	C	616.877	630.968	475.083	278.177	824.432	707.37
sp|P84090|ERH_HUMAN	ERH	ERH_HUMAN Enhancer of rudimentary homolog	560	13	C	1712.82	2728.4	1638.16	2130.46	6283.16	1226.95
sp|Q8IV48|ERI1_HUMAN	ERI1	ERI1_HUMAN 3'-5' exoribonuclease 1	4435	2	C	491.927	2076.74	555.694	945.949	834.309	868.734
sp|O43414|ERI3_HUMAN	ERI3	ERI3_HUMAN ERI1 exoribonuclease 3	2888	6	C	1945.6	2535.38	2003.36	1647.52	2496.87	1597.82
sp|Q96DZ1|ERLEC_HUMAN	ERLEC1	ERLEC_HUMAN Endoplasmic reticulum lectin 1	4034	2	C	630.927	661.202	990.123	702.297	786.324	672.193
sp|O94905|ERLN2_HUMAN	ERLIN2	ERLN2_HUMAN Erlin-2	1134	11	C	2671.91	5877.69	7066	2551.41	3520.52	4208.96
sp|Q7Z2K6|ERMP1_HUMAN	ERMP1	ERMP1_HUMAN Endoplasmic reticulum metallopeptidase 1	1590	1	C	101.146	183.282	141.12	147.787	96.4717	118.191
sp|Q96HE7|ERO1A_HUMAN	ERO1L	ERO1A_HUMAN ERO1-like protein alpha	1974	21	C	15573.9	4404.62	4303.09	6111.04	4323.65	4978.4
sp|Q86YB8|ERO1B_HUMAN	ERO1LB	ERO1B_HUMAN ERO1-like protein beta	1974	14	C	873.817	6839.23	1170.71	1954.78	3525.12	2531.4
sp|P30040|ERP29_HUMAN	ERP29	ERP29_HUMAN Endoplasmic reticulum resident protein 29	1735	29	C	6919.1	15343.5	7714.55	5346.91	5426.06	5838.32
sp|Q9BS26|ERP44_HUMAN	ERP44	ERP44_HUMAN Endoplasmic reticulum resident protein 44	1017	16	C	8484.32	3649.27	5161.69	3300	4981.59	5532.96
sp|P10768|ESTD_HUMAN	ESD	ESTD_HUMAN S-formylglutathione hydrolase	779	15	C	1750.26	5773.6	5137.82	3400.7	5065.8	4168.58
sp|Q9H501|ESF1_HUMAN	ESF1	ESF1_HUMAN ESF1 homolog	3128	4	C	819.655	1611.92	1394.4	1349.35	1390.59	1334.68
sp|Q6NXG1|ESRP1_HUMAN	ESRP1	ESRP1_HUMAN Epithelial splicing regulatory protein 1	4191	1	C	224.309	326.139	188.304	649.258	589.956	666.883
sp|Q9BSJ8-2|ESYT1_HUMAN	ESYT1	ESYT1_HUMAN Isoform 2 of Extended synaptotagmin-1	598	24	C	4407.87	9250.87	5921.92	6104.97	5788.29	9436.8
sp|A0FGR8-2|ESYT2_HUMAN	ESYT2	ESYT2_HUMAN Isoform 2 of Extended synaptotagmin-2	1628	6	C	534.767	1757.06	1579.97	1305.1	2166.29	1832.32
sp|P62495|ERF1_HUMAN	ETF1	ERF1_HUMAN Eukaryotic peptide chain release factor subunit 1	3207	25	C	4930.11	6962.23	6383.64	13311.5	6085.93	4882.7
sp|P13804|ETFA_HUMAN	ETFA	ETFA_HUMAN Electron transfer flavoprotein subunit alpha, mitochondrial	356	18	C	2999.85	7346.1	7885.51	3786.39	1692.68	2077.12
sp|P38117-2|ETFB_HUMAN	ETFB	ETFB_HUMAN Isoform 2 of Electron transfer flavoprotein subunit beta	2925	18	C	2595.54	7572.45	7411.72	4701.81	2547.68	2842.58
sp|Q16134|ETFD_HUMAN	ETFDH	ETFD_HUMAN Electron transfer flavoprotein-ubiquinone oxidoreductase, mitochondrial	1327	4	C	661.904	972.221	1691.43	346.019	730.504	523.59
sp|O95571|ETHE1_HUMAN	ETHE1	ETHE1_HUMAN Persulfide dioxygenase ETHE1, mitochondrial	2264	3	C	1154.39	846.429	649.199	857.51	590.204	820.993
sp|Q9HBU6|EKI1_HUMAN	ETNK1	EKI1_HUMAN Ethanolamine kinase 1	4075	1	C	118.946	290.606	444.034	245.849	488.155	307.935
sp|Q8TBG4|AT2L1_HUMAN	ETNPPL	AT2L1_HUMAN Ethanolamine-phosphate phospho-lyase	3330	2	C	34.136	53.001	358.861	43.8494	1165.44	2027.47
sp|Q86UK5|LBN_HUMAN	EVC2	LBN_HUMAN Limbin	2572	2	C	276.542	999.472	785.788	677.764	995.307	491.463
sp|Q96CN4-2|EVI5L_HUMAN	EVI5L	EVI5L_HUMAN Isoform 2 of EVI5-like protein	3503	1	C	176.077	227.203	335.153	254.136	196.163	188.046
sp|Q9UI08-2|EVL_HUMAN	EVL	EVL_HUMAN Isoform 1 of Ena/VASP-like protein	327	8	C	412.003	886.287	1113.87	1983.49	708.062	864.049
sp|Q01844-5|EWS_HUMAN	EWSR1	EWS_HUMAN Isoform 5 of RNA-binding protein EWS	366	33	C	3600.23	6771.92	6151.11	5766.67	7710.56	4864.19
sp|Q9NV70|EXOC1_HUMAN	EXOC1	EXOC1_HUMAN Exocyst complex component 1	1355	13	C	3248.5	6491.74	5007.47	4050.66	4772.64	4974.98
sp|Q96KP1|EXOC2_HUMAN	EXOC2	EXOC2_HUMAN Exocyst complex component 2	621	5	C	778.479	2372.3	1774.87	2292.72	1333.13	1422.2
sp|O60645|EXOC3_HUMAN	EXOC3	EXOC3_HUMAN Exocyst complex component 3	183	10	C	1109.16	3848.96	2571.81	2354.02	2355.76	2644.68
sp|Q96A65|EXOC4_HUMAN	EXOC4	EXOC4_HUMAN Exocyst complex component 4	248	17	C	2081.02	6355.23	4017.72	4101.33	4399.65	4440.75
sp|O00471|EXOC5_HUMAN	EXOC5	EXOC5_HUMAN Exocyst complex component 5	2729	7	C	1280.6	3449.3	4241.42	3344.44	2943.52	3465.77
sp|Q8TAG9|EXOC6_HUMAN	EXOC6	EXOC6_HUMAN Exocyst complex component 6	2325	2	C	213.493	1089	1473.16	1443.1	1304.1	1445.91
sp|Q9Y2D4|EXC6B_HUMAN	EXOC6B	EXC6B_HUMAN Exocyst complex component 6B	2325	4	C	583.688	1590.53	1841.84	1016.95	1418.96	1402.38
sp|Q9UPT5|EXOC7_HUMAN	EXOC7	EXOC7_HUMAN Exocyst complex component 7	1938	12	C	2240.1	3255.44	3080.06	2392.95	2792.42	3302.7
sp|Q8IYI6|EXOC8_HUMAN	EXOC8	EXOC8_HUMAN Exocyst complex component 8	2562	11	C	1863.17	4002.9	2813.23	3372.75	2940.52	3074.05
sp|Q9Y3B2|EXOS1_HUMAN	EXOSC1	EXOS1_HUMAN Exosome complex component CSL4	2474	7	C	425.325	2104.64	1831.42	1913.67	1924.22	1602.08
sp|Q01780|EXOSX_HUMAN	EXOSC10	EXOSX_HUMAN Exosome component 10	110	9	C	784.567	2169.71	1721.37	1165.16	1542.05	1806.2
sp|Q13868|EXOS2_HUMAN	EXOSC2	EXOS2_HUMAN Exosome complex component RRP4	3472	5	C	658.073	1935.9	1574.13	1872.44	1252.66	1443.79
sp|Q9NPD3|EXOS4_HUMAN	EXOSC4	EXOS4_HUMAN Exosome complex component RRP41	1207	3	C	162.101	561.956	227.35	377.55	319.264	319.189
sp|Q9NQT4|EXOS5_HUMAN	EXOSC5	EXOS5_HUMAN Exosome complex component RRP46	1852	4	C	612.585	1594.65	1525.06	1259.78	1231.69	1412.89
sp|Q5RKV6|EXOS6_HUMAN	EXOSC6	EXOS6_HUMAN Exosome complex component MTR3	890	10	C	630.34	1999.91	1172.07	1475.06	1192.2	1179.02
sp|Q15024|EXOS7_HUMAN	EXOSC7	EXOS7_HUMAN Exosome complex component RRP42	3417	3	C	448.609	1282.45	679.753	1082.22	793.861	689.786
sp|Q96B26|EXOS8_HUMAN	EXOSC8	EXOS8_HUMAN Exosome complex component RRP43	623	10	C	1470.29	3051.36	2846.33	3293.02	2234.16	2340.15
sp|Q06265-2|EXOS9_HUMAN	EXOSC9	EXOS9_HUMAN Isoform 2 of Exosome complex component RRP45	1252	5	C	599.216	1680.68	1506.78	2133.95	1349.56	1713.69
sp|Q16394|EXT1_HUMAN	EXT1	EXT1_HUMAN Exostosin-1	2259	8	C	9584.16	1415.33	4175.41	4419.25	3905.17	3577.24
sp|Q93063-3|EXT2_HUMAN	EXT2	EXT2_HUMAN Isoform 3 of Exostosin-2	536	14	C	13381.4	3981.52	3851.66	4342.23	4104.73	4116.73
sp|Q9UBQ6|EXTL2_HUMAN	EXTL2	EXTL2_HUMAN Exostosin-like 2	645	12	C	1407.44	3244.83	2694.15	2776.43	2536.86	2569.73
sp|O43909|EXTL3_HUMAN	EXTL3	EXTL3_HUMAN Exostosin-like 3	2858	13	C	1861.16	6162.19	3631.63	3924.1	3915.27	5144.55
sp|Q99504|EYA3_HUMAN	EYA3	EYA3_HUMAN Eyes absent homolog 3	4028	2	C	74.6555	160.449	370.306	120.704	235.095	195.249
sp|O95677|EYA4_HUMAN	EYA4	EYA4_HUMAN Eyes absent homolog 4	3034	1	C	122.196	226.053	273.312	959.3	431.242	467.134
sp|Q15910-2|EZH2_HUMAN	EZH2	EZH2_HUMAN Isoform 2 of Histone-lysine N-methyltransferase EZH2	3267	3	C	86.3267	272.251	343.811	430.149	406.43	918.327
sp|P15311|EZRI_HUMAN	EZR	EZRI_HUMAN Ezrin	956	189	C	36270.4	33831.5	104561	38199.3	30357.3	48196
sp|P00742|FA10_HUMAN	F10	FA10_HUMAN Coagulation factor X	3493	3	C	465.301	1109.46	3511.11	898.288	3625.09	3526.88
sp|Q9Y624|JAM1_HUMAN	F11R	JAM1_HUMAN Junctional adhesion molecule A	2371	22	C	4713	2948.71	2182.56	9499.36	8196.37	8063.67
sp|P00734|THRB_HUMAN	F2	THRB_HUMAN Prothrombin	3804	11	C	614.001	964.913	5000.83	880.698	4028.5	5281.29
sp|P12259|FA5_HUMAN	F5	FA5_HUMAN Coagulation factor V	3202	7	C	561.303	1819.67	2622.8	1534.15	6060.41	8678.03
sp|P23610|F8I2_HUMAN	F8A1	F8I2_HUMAN Factor VIII intron 22 protein	2723	2	C	1444.63	441.288	427.886	345.252	365.173	393.662
sp|P00740|FA9_HUMAN	F9	FA9_HUMAN Coagulation factor IX	3493	4	C	163.827	576.78	2922.54	524.298	2523.06	2654.49
sp|Q01469|FABP5_HUMAN	FABP5	FABP5_HUMAN Fatty acid-binding protein, epidermal	2990	58	C	4703.65	32074.2	3744.01	13813	6672.52	6088.39
sp|O15540|FABP7_HUMAN	FABP7	FABP7_HUMAN Fatty acid-binding protein, brain	1282	28	C	907.911	1320.96	1188.59	21475.9	754.004	2793.26
sp|O60427|FADS1_HUMAN	FADS1	FADS1_HUMAN Fatty acid desaturase 1	4523	1	C	125.567	361.491	263.186	299.662	409.198	472.394
sp|O95864|FADS2_HUMAN	FADS2	FADS2_HUMAN Fatty acid desaturase 2	738	4	C	422.438	966.127	873.64	946.6	1514.69	991.292
sp|Q9UNN5|FAF1_HUMAN	FAF1	FAF1_HUMAN FAS-associated factor 1	450	22	C	2681.6	5749.03	5185.58	8943.51	7100.73	6663.77
sp|Q96CS3|FAF2_HUMAN	FAF2	FAF2_HUMAN FAS-associated factor 2	991	2	C	210.075	320.361	392.509	298.125	355.966	321.783
sp|Q6P587-3|FAHD1_HUMAN	FAHD1	FAHD1_HUMAN Isoform 3 of Acylpyruvase FAHD1, mitochondrial	2696	4	C	686.157	2202.79	1652.83	1203.32	2940.17	975.411
sp|Q6P2I3|FAH2B_HUMAN	FAHD2B	FAH2B_HUMAN Fumarylacetoacetate hydrolase domain-containing protein 2B	2647	3	C	1336.93	1088.72	785.987	635.34	1169.04	933.104
sp|Q9NVQ4-2|FAIM1_HUMAN	FAIM	FAIM1_HUMAN Isoform 2 of Fas apoptotic inhibitory molecule 1	3169	1	C	118.951	385.753	657.162	452.303	334.595	259.615
sp|Q9NUU6|F105A_HUMAN	FAM105A	F105A_HUMAN Inactive ubiquitin thioesterase FAM105A	2452	2	C	129.44	1215.95	351.355	342.221	363.43	312.641
sp|Q96BN8|OTUL_HUMAN	FAM105B	OTUL_HUMAN Ubiquitin thioesterase otulin	1040	6	C	1817.62	2456.29	1301.63	1686.78	1250.52	1416.18
sp|Q96PZ2|F111A_HUMAN	FAM111A	F111A_HUMAN Protein FAM111A	3849	1	C	73.3681	375.443	254.259	181.111	809.716	379.782
sp|Q6SJ93|F111B_HUMAN	FAM111B	F111B_HUMAN Protein FAM111B	3922	7	C	1617.2	4080.2	2142.58	1973.51	3792.31	2198.12
sp|Q9NRY5|F1142_HUMAN	FAM114A2	F1142_HUMAN Protein FAM114A2	3864	8	C	940.408	3243.47	2831.3	2921.53	1230.36	1252.14
sp|Q9Y4C2|F115A_HUMAN	FAM115A	F115A_HUMAN Protein FAM115A	3511	7	C	3065.97	2075.3	3378.94	2053.54	2339.91	2753.6
sp|Q6P1L5|F117B_HUMAN	FAM117B	F117B_HUMAN Protein FAM117B	1872	9	C	159.899	381.811	289.852	212.778	400.043	383.985
sp|Q9BPY3|F118B_HUMAN	FAM118B	F118B_HUMAN Protein FAM118B	4008	3	C	392.044	922.843	1120.05	1149.53	955.518	1305.49
sp|Q9NZB2-6|F120A_HUMAN	FAM120A	F120A_HUMAN Isoform F of Constitutive coactivator of PPAR-gamma-like protein 1	644	17	C	3476.34	7475.69	6990.47	4888.68	5675.98	4840.41
sp|Q96EK7|F120B_HUMAN	FAM120B	F120B_HUMAN Constitutive coactivator of peroxisome proliferator-activated receptor gamma	4549	2	C	354.274	431.959	1273.23	536.532	969.534	871.373
sp|Q9NX05|F120C_HUMAN	FAM120C	F120C_HUMAN Constitutive coactivator of PPAR-gamma-like protein 2	4222	3	C	448.24	303.934	615.962	339.556	319.647	378.982
sp|Q17RB0|F127C_HUMAN	FAM127C	F127C_HUMAN Protein FAM127C	3433	2	C	119.538	792.224	311.354	463.287	415.81	439.81
sp|Q9BZQ8|NIBAN_HUMAN	FAM129A	NIBAN_HUMAN Protein Niban	956	2	C	243.959	310.765	859.844	469.462	411.141	363.483
sp|Q96TA1|NIBL1_HUMAN	FAM129B	NIBL1_HUMAN Niban-like protein 1	266	29	C	12453.2	7946.28	15519.7	10354.1	7022	11211.9
sp|Q5BKY9|F133B_HUMAN	FAM133B	F133B_HUMAN Protein FAM133B	1197	3	C	358.257	1610.28	1524.17	992.598	1415.36	1262.04
sp|Q86VR2|F134C_HUMAN	FAM134C	F134C_HUMAN Protein FAM134C	2584	1	C	111.285	117.29	50.1547	53.8962	63.8196	37.6618
sp|Q96C01|F136A_HUMAN	FAM136A	F136A_HUMAN Protein FAM136A	1139	3	C	585.108	950.792	1170.33	738.232	819.953	1200.48
sp|Q8N612-2|F16A2_HUMAN	FAM160A2	F16A2_HUMAN Isoform 2 of FTS and Hook-interacting protein	4515	1	C	73.0824	91.0681	159.146	74.4801	97.2875	191.763
sp|Q5W0V3|F16B1_HUMAN	FAM160B1	F16B1_HUMAN Protein FAM160B1	3555	1	C	37.0084	101.77	32.0337	51.2097	56.2527	105.324
sp|A8MVW0|F1712_HUMAN	FAM171A2	F1712_HUMAN Protein FAM171A2	90	3	C	318.911	747.008	1333.12	1150.81	938.651	1160.81
sp|Q8WUF8|F172A_HUMAN	FAM172A	F172A_HUMAN Protein FAM172A	4327	1	C	225.218	398.386	326.354	512.287	312.314	311.235
sp|Q15018|F175B_HUMAN	FAM175B	F175B_HUMAN BRISC complex subunit Abro1	2638	10	C	2248.73	3558.14	4063.66	3240.25	3359.88	2798.2
sp|Q9H8M7|F188A_HUMAN	FAM188A	F188A_HUMAN Protein FAM188A	4408	1	C	602.893	172.102	381.131	270.48	473.455	1102.68
sp|Q9GZU8|F192A_HUMAN	FAM192A	F192A_HUMAN Protein FAM192A	3373	6	C	532	1891.72	1589.64	1458.83	1353.22	1329.25
sp|Q9BUT9|F195A_HUMAN	FAM195A	F195A_HUMAN Protein FAM195A	4467	1	C	28.443	343.282	0	128.498	44.6886	39.0711
sp|Q9H8W3|F204A_HUMAN	FAM204A	F204A_HUMAN Protein FAM204A	3196	1	C	5.45462	32.2737	34.349	18.3795	27.9674	28.6368
sp|Q9UK61|F208A_HUMAN	FAM208A	F208A_HUMAN Protein FAM208A	3591	1	C	0	37.0104	24.9997	21.3119	16.8603	16.0566
sp|O75063|XYLK_HUMAN	FAM20B	XYLK_HUMAN Glycosaminoglycan xylosylkinase	1318	5	C	1979.18	1992.41	1532.59	1630.99	1370.25	1292.62
sp|Q9BRX8|F213A_HUMAN	FAM213A	F213A_HUMAN Redox-regulatory protein FAM213A	2913	1	C	41.6078	140.346	929.661	299.054	313.511	428.078
sp|Q641Q2|FA21A_HUMAN	FAM21A	FA21A_HUMAN WASH complex subunit FAM21A	2555	7	C	1359	1858.69	2136.89	1151.78	1063.81	1525.37
sp|A4D161|F221A_HUMAN	FAM221A	F221A_HUMAN Protein FAM221A	1527	3	C	167.575	371.92	439.099	604.234	420.042	698.446
sp|P98173|FAM3A_HUMAN	FAM3A	FAM3A_HUMAN Protein FAM3A	4590	1	C	208.889	326.411	208.775	216.588	381.429	200.777
sp|P58499-2|FAM3B_HUMAN	FAM3B	FAM3B_HUMAN Isoform A of Protein FAM3B	3307	6	C	637.852	6020.74	1351.94	1419.27	2558.71	1751.72
sp|Q92520|FAM3C_HUMAN	FAM3C	FAM3C_HUMAN Protein FAM3C	2567	16	C	8765.08	8029.77	1148.49	3426.92	3446.53	2183.96
sp|Q8TCE6|FA45A_HUMAN	FAM45A	FA45A_HUMAN Protein FAM45A	2336	3	C	1096.65	1092.41	838.766	1466.37	1111.1	1136.06
sp|Q9NUQ9|FA49B_HUMAN	FAM49B	FA49B_HUMAN Protein FAM49B	2237	38	C	3554.61	5810.31	8698.97	7230.76	5982.16	3964.38
sp|Q14320|FA50A_HUMAN	FAM50A	FA50A_HUMAN Protein FAM50A	1177	24	C	2278.65	9904.43	6626.39	7976.24	8499.01	8660.96
sp|Q9NP50|FA60A_HUMAN	FAM60A	FA60A_HUMAN Protein FAM60A	4348	1	C	72.5226	214.47	216.799	482.17	314.086	265.464
sp|Q9BSJ6|FA64A_HUMAN	FAM64A	FA64A_HUMAN Protein FAM64A	1983	2	C	275.582	636.741	1056.6	379.215	436.896	470.209
sp|Q8TAV0-3|FA76A_HUMAN	FAM76A	FA76A_HUMAN Isoform 3 of Protein FAM76A	3889	1	C	51.5966	333	341.295	296.196	399.815	402.008
sp|Q5HYJ3|FA76B_HUMAN	FAM76B	FA76B_HUMAN Protein FAM76B	3888	3	C	549.376	803.756	1025.43	664.365	1533.25	893.924
sp|Q96KN1|FA84B_HUMAN	FAM84B	FA84B_HUMAN Protein FAM84B	4003	3	C	718.472	1245.28	2388.14	977.174	1245.7	1189.7
sp|Q8N5H3|FA89B_HUMAN	FAM89B	FA89B_HUMAN Protein FAM89B	3645	1	C	38.2925	20.6865	48.9062	20.5671	43.8043	37.9337
sp|Q658Y4|F91A1_HUMAN	FAM91A1	F91A1_HUMAN Protein FAM91A1	3837	4	C	279.665	1045.87	1215.4	984.49	684.407	686.569
sp|Q9Y3D0|MIP18_HUMAN	FAM96B	MIP18_HUMAN Mitotic spindle-associated MMXD complex subunit MIP18	4332	2	C	58.2013	149.363	140.323	117.495	93.5365	96.4165
sp|Q8NCA5|FA98A_HUMAN	FAM98A	FA98A_HUMAN Protein FAM98A	3465	7	C	751.356	1642.67	2083.97	1708.13	2098.81	1584.46
sp|Q52LJ0-2|FA98B_HUMAN	FAM98B	FA98B_HUMAN Isoform 2 of Protein FAM98B	3465	17	C	2258.89	5281.9	5082.01	2704.02	6295.19	4502.34
sp|Q9BXW9|FACD2_HUMAN	FANCD2	FACD2_HUMAN Fanconi anemia group D2 protein	2366	1	C	83.4849	157.411	190.952	209.803	199.108	213.631
sp|Q9NVI1|FANCI_HUMAN	FANCI	FANCI_HUMAN Fanconi anemia group I protein	632	3	C	406.128	1258.33	946.328	1116.57	1035.64	1012.44
sp|Q8WVX9|FACR1_HUMAN	FAR1	FACR1_HUMAN Fatty acyl-CoA reductase 1	924	3	C	329.784	522.178	664.333	445.51	963.718	2716.05
sp|Q9Y4F1-2|FARP1_HUMAN	FARP1	FARP1_HUMAN Isoform 2 of FERM, RhoGEF and pleckstrin domain-containing protein 1	2052	22	C	1511.95	2567.16	13969.4	7316.39	5056.35	7157.33
sp|O94887|FARP2_HUMAN	FARP2	FARP2_HUMAN FERM, RhoGEF and pleckstrin domain-containing protein 2	3735	2	C	354.019	451.893	745.26	682.977	750.485	754.874
sp|Q9Y285|SYFA_HUMAN	FARSA	SYFA_HUMAN Phenylalanine--tRNA ligase alpha subunit	3029	25	C	2693.08	14145.7	6884.72	6941.42	10592.4	6947.43
sp|Q9NSD9|SYFB_HUMAN	FARSB	SYFB_HUMAN Phenylalanine--tRNA ligase beta subunit	141	48	C	4187.84	22572	9224.65	10342.9	18616.1	11540.2
sp|P49327|FAS_HUMAN	FASN	FAS_HUMAN Fatty acid synthase	111	195	C	36356.3	61271.9	26962.7	57253	44898.9	32441.8
sp|Q7L8L6|FAKD5_HUMAN	FASTKD5	FAKD5_HUMAN FAST kinase domain-containing protein 5	2795	1	C	157.329	322.933	378.279	351.449	376.846	546.608
sp|Q14517|FAT1_HUMAN	FAT1	FAT1_HUMAN Protocadherin Fat 1	1825	29	C	21575.4	2651.82	7359.9	9774.84	6020.71	6686.66
sp|Q9NYQ8|FAT2_HUMAN	FAT2	FAT2_HUMAN Protocadherin Fat 2	1227	24	C	35725.3	1682.84	4362.53	3199.36	3600.69	4741.9
sp|Q8TDW7|FAT3_HUMAN	FAT3	FAT3_HUMAN Protocadherin Fat 3	1825	4	C	1196.73	531.614	2297.87	1446.73	742.925	1016.55
sp|P22087|FBRL_HUMAN	FBL	FBRL_HUMAN rRNA 2'-O-methyltransferase fibrillarin	1521	24	C	2283.45	5791.14	5860.48	4390.18	10060.3	7452.42
sp|Q8WUP2-2|FBLI1_HUMAN	FBLIM1	FBLI1_HUMAN Isoform 2 of Filamin-binding LIM protein 1	2392	4	C	1680.11	259.196	1203.26	375.439	1294.46	1547.1
sp|P23142|FBLN1_HUMAN	FBLN1	FBLN1_HUMAN Fibulin-1	2103	34	C	19474.8	3111.55	7207.74	7011.5	10768.3	11609.4
sp|P23142-4|FBLN1_HUMAN	FBLN1	FBLN1_HUMAN Isoform C of Fibulin-1	2103	6	C	2060.12	490.54	751.917	746.978	653.097	890.592
sp|P09467|F16P1_HUMAN	FBP1	F16P1_HUMAN Fructose-1,6-bisphosphatase 1	856	8	C	1735.22	998.491	2430.49	874.311	6757.23	3803.53
sp|Q96ME1|FXL18_HUMAN	FBXL18	FXL18_HUMAN F-box/LRR-repeat protein 18	2721	1	C	135.498	232.512	109.16	379.446	333.776	154.552
sp|Q9UK22|FBX2_HUMAN	FBXO2	FBX2_HUMAN F-box only protein 2	3027	1	C	1133.88	16.855	58.9588	77.3924	73.7542	80.7943
sp|O94952|FBX21_HUMAN	FBXO21	FBX21_HUMAN F-box only protein 21	3826	2	C	84.4173	365.429	272.348	278.292	889.961	755.434
sp|Q8NEZ5|FBX22_HUMAN	FBXO22	FBX22_HUMAN F-box only protein 22	3534	2	C	602.568	803.984	569.957	1004.47	574.198	353.73
sp|Q9UK99|FBX3_HUMAN	FBXO3	FBX3_HUMAN F-box only protein 3	442	2	C	262.994	609.041	392.898	1015.87	721.65	460.623
sp|Q0JRZ9|FCHO2_HUMAN	FCHO2	FCHO2_HUMAN FCH domain only protein 2	4062	2	C	887.269	307.967	478.52	708.224	415.495	468.543
sp|O94868|FCSD2_HUMAN	FCHSD2	FCSD2_HUMAN FCH and double SH3 domains protein 2	473	2	C	148.495	329.765	284.824	261.089	377.184	691.028
sp|P37268|FDFT_HUMAN	FDFT1	FDFT_HUMAN Squalene synthase	4070	7	C	574.898	2509.67	768.061	1830.06	2159.41	2249.89
sp|P14324|FPPS_HUMAN	FDPS	FPPS_HUMAN Farnesyl pyrophosphate synthase	1864	29	C	6680.32	4049.46	5872.78	18628	6185.68	5432.75
sp|P10109|ADX_HUMAN	FDX1	ADX_HUMAN Adrenodoxin, mitochondrial	3928	1	C	196.513	284.1	388.873	498.847	344.212	439.952
sp|P22570-3|ADRO_HUMAN	FDXR	ADRO_HUMAN Isoform 3 of NADPH:adrenodoxin oxidoreductase, mitochondrial	3289	8	C	1702.75	2162.37	1475.97	2076.33	1828.29	1839.21
sp|P22830-2|HEMH_HUMAN	FECH	HEMH_HUMAN Isoform 2 of Ferrochelatase, mitochondrial	1019	13	C	837.635	5918.85	1665.14	2020.65	5374.83	2557.85
sp|P39748|FEN1_HUMAN	FEN1	FEN1_HUMAN Flap endonuclease 1	1915	41	C	4127.86	12237.7	6880.85	11490.5	8742.49	7932.25
sp|P16591|FER_HUMAN	FER	FER_HUMAN Tyrosine-protein kinase Fer	4558	1	C	44.5132	66.4629	51.8601	82.5026	52.153	71.2278
sp|Q9BQL6|FERM1_HUMAN	FERMT1	FERM1_HUMAN Fermitin family homolog 1	4527	1	C	660.997	127.083	74.2006	78.1384	104.082	69.8333
sp|Q96AC1-3|FERM2_HUMAN	FERMT2	FERM2_HUMAN Isoform 3 of Fermitin family homolog 2	3734	3	C	864.536	812.615	1802.09	918.829	903.994	1219.04
sp|P02671|FIBA_HUMAN	FGA	FIBA_HUMAN Fibrinogen alpha chain	3771	1	C	47.4652	72.0726	252.347	83.6077	468.116	846.37
sp|P02675|FIBB_HUMAN	FGB	FIBB_HUMAN Fibrinogen beta chain	2123	4	C	810.72	365.01	939.441	419.579	1956.14	3181.88
sp|Q5JSP0|FGD3_HUMAN	FGD3	FGD3_HUMAN FYVE, RhoGEF and PH domain-containing protein 3	1616	5	C	2210.54	952.926	4829.01	1250	1809.31	3121.12
sp|Q96M96|FGD4_HUMAN	FGD4	FGD4_HUMAN FYVE, RhoGEF and PH domain-containing protein 4	1616	5	C	1729.63	1816.75	2460.39	1435.6	1829.09	2131.39
sp|P31371|FGF9_HUMAN	FGF9	FGF9_HUMAN Fibroblast growth factor 9	3358	5	C	366.655	3184.75	1326.26	1073.92	1284.4	1293.31
sp|Q14512|FGFP1_HUMAN	FGFBP1	FGFP1_HUMAN Fibroblast growth factor-binding protein 1	2337	18	C	52795.7	546.581	2378.99	1567.55	2193.27	2298.98
sp|P02679|FIBG_HUMAN	FGG	FIBG_HUMAN Fibrinogen gamma chain	2552	1	C	328.532	154.746	253.069	188.553	564.917	893.222
sp|P07954|FUMH_HUMAN	FH	FUMH_HUMAN Fumarate hydratase, mitochondrial	16	45	C	5922.02	15155.3	14437.3	16883.8	11424.4	11301.9
sp|Q13642-4|FHL1_HUMAN	FHL1	FHL1_HUMAN Isoform 4 of Four and a half LIM domains protein 1	1122	21	C	6831.78	998.833	2921.91	16577.6	735.383	2558.26
sp|Q14192|FHL2_HUMAN	FHL2	FHL2_HUMAN Four and a half LIM domains protein 2	3435	3	C	1695.8	556.817	629.703	174.354	262.402	499.309
sp|O43427|FIBP_HUMAN	FIBP	FIBP_HUMAN Acidic fibroblast growth factor intracellular-binding protein	1831	5	C	436.457	1524.3	2531.58	1344.36	1530.12	1686.93
sp|Q6UN15|FIP1_HUMAN	FIP1L1	FIP1_HUMAN Pre-mRNA 3'-end-processing factor FIP1	1460	9	C	310.998	2196.47	540.255	762.716	1051.83	1283.83
sp|Q9Y3D6|FIS1_HUMAN	FIS1	FIS1_HUMAN Mitochondrial fission 1 protein	3482	3	C	437.177	696.711	262.747	816.383	724.182	288.287
sp|Q96AY3|FKB10_HUMAN	FKBP10	FKB10_HUMAN Peptidyl-prolyl cis-trans isomerase FKBP10	4092	1	C	476.26	471.231	231.253	415.798	414.119	468.075
sp|Q9NWM8|FKB14_HUMAN	FKBP14	FKB14_HUMAN Peptidyl-prolyl cis-trans isomerase FKBP14	2860	1	C	204.074	187.195	174.513	308.621	256.485	281.644
sp|Q5T1M5|FKB15_HUMAN	FKBP15	FKB15_HUMAN FK506-binding protein 15	362	12	C	2130.64	4620.54	4041.78	4455.67	3036.6	3432.38
sp|P62942|FKB1A_HUMAN	FKBP1A	FKB1A_HUMAN Peptidyl-prolyl cis-trans isomerase FKBP1A	3271	20	C	5186.55	2568.7	4198.91	3165.21	7493.98	3980.69
sp|P26885|FKBP2_HUMAN	FKBP2	FKBP2_HUMAN Peptidyl-prolyl cis-trans isomerase FKBP2	3629	5	C	753.748	1102.35	826.464	879.375	1220.77	811.24
sp|Q00688|FKBP3_HUMAN	FKBP3	FKBP3_HUMAN Peptidyl-prolyl cis-trans isomerase FKBP3	1668	39	C	8412.67	14265	9128.06	17507.1	10861.4	7912.88
sp|Q02790|FKBP4_HUMAN	FKBP4	FKBP4_HUMAN Peptidyl-prolyl cis-trans isomerase FKBP4	587	112	C	12595.5	25678.8	37010.1	40437.7	30402	28915.9
sp|Q13451|FKBP5_HUMAN	FKBP5	FKBP5_HUMAN Peptidyl-prolyl cis-trans isomerase FKBP5	587	11	C	10113	533.872	3457.99	3143.68	5964.98	2438.77
sp|Q14318-2|FKBP8_HUMAN	FKBP8	FKBP8_HUMAN Isoform 2 of Peptidyl-prolyl cis-trans isomerase FKBP8	212	6	C	509.752	984.908	1304.19	868.61	2667.83	1524.18
sp|O95302|FKBP9_HUMAN	FKBP9	FKBP9_HUMAN Peptidyl-prolyl cis-trans isomerase FKBP9	2575	10	C	4464.8	2148.62	3304.65	4731.52	3553.94	6491.39
sp|Q8NFF5|FAD1_HUMAN	FLAD1	FAD1_HUMAN FAD synthase	1273	6	C	731.466	2241.1	1545.15	1639.29	1952.91	1699.07
sp|P20930|FILA_HUMAN_contaminant	FLG	FILA_HUMAN_contaminant Filaggrin	3867	1	C	236.146	140.55	375.886	246.23	331.612	1140.38
sp|Q13045|FLII_HUMAN	FLII	FLII_HUMAN Protein flightless-1 homolog	1696	11	C	3431.75	2852.11	2896.26	2648.01	3792.79	3036.73
tr|F5H1R7|F5H1R7_HUMAN	FLJ22184	F5H1R7_HUMAN Protein FLJ22184	18	8	C	317.957	1118.67	1433.02	875.056	1306.37	868.999
sp|P21333|FLNA_HUMAN	FLNA	FLNA_HUMAN Filamin-A	160	309	C	74992.3	61299.8	59018.3	69076.4	87351.3	77888.6
sp|O75369-8|FLNB_HUMAN	FLNB	FLNB_HUMAN Isoform 8 of Filamin-B	160	207	C	93192.3	33289.6	69306.7	41897.4	27996	65330.4
sp|Q14315|FLNC_HUMAN	FLNC	FLNC_HUMAN Filamin-C	160	25	C	12689.3	8458.74	7969.99	7899.47	8176.16	8912.79
sp|O75955|FLOT1_HUMAN	FLOT1	FLOT1_HUMAN Flotillin-1	386	14	C	1366.67	2255.63	4857.9	3537.7	4261.28	3778.39
sp|Q14254|FLOT2_HUMAN	FLOT2	FLOT2_HUMAN Flotillin-2	2995	20	C	2146.14	4623.73	8358.67	5655.76	8655.77	7067.28
sp|O43155|FLRT2_HUMAN	FLRT2	FLRT2_HUMAN Leucine-rich repeat transmembrane protein FLRT2	2765	5	C	9515.33	881.964	1975.42	2082.08	2501.08	2381.77
sp|Q9NZU0|FLRT3_HUMAN	FLRT3	FLRT3_HUMAN Leucine-rich repeat transmembrane protein FLRT3	2513	9	C	7118.56	931.378	873.703	4845.39	1136.48	1125.65
sp|Q9Y5Y0|FLVC1_HUMAN	FLVCR1	FLVC1_HUMAN Feline leukemia virus subgroup C receptor-related protein 1	1092	2	C	82.4345	415.379	732.286	758.813	1002.45	552.082
sp|Q96CP2|FWCH2_HUMAN	FLYWCH2	FWCH2_HUMAN FLYWCH family member 2	1032	3	C	361.623	453.636	746.042	538.56	607.3	438.847
sp|Q96PY5-3|FMNL2_HUMAN	FMNL2	FMNL2_HUMAN Isoform 2 of Formin-like protein 2	2954	3	C	439.025	644.318	944.744	932.558	1186.89	1035.05
sp|Q06828|FMOD_HUMAN	FMOD	FMOD_HUMAN Fibromodulin	4616	1	C	86.0606	104.855	384.537	289.442	249.847	653.259
sp|Q06787|FMR1_HUMAN	FMR1	FMR1_HUMAN Fragile X mental retardation protein 1	632	15	C	2026.53	2364.3	6146.5	5673.02	3335.79	3846.57
sp|P02751|FINC_HUMAN	FN1	FINC_HUMAN Fibronectin	381	725	C	648041	17361.3	35410.6	30526.6	41845.1	57478.8
sp|Q9H479|FN3K_HUMAN	FN3K	FN3K_HUMAN Fructosamine-3-kinase	731	6	C	845.544	1818.24	1629.19	1213.36	1128.51	1075.47
sp|Q9HA64|KT3K_HUMAN	FN3KRP	KT3K_HUMAN Ketosamine-3-kinase	1838	16	C	1563.22	5350.71	4391.29	3846.79	3568.03	3087.93
sp|Q96RU3|FNBP1_HUMAN	FNBP1	FNBP1_HUMAN Formin-binding protein 1	1637	5	C	1030.55	1305.09	1704.78	1311.26	1167.32	1644.17
sp|Q5T0N5|FBP1L_HUMAN	FNBP1L	FBP1L_HUMAN Formin-binding protein 1-like	1644	14	C	5293.21	2777.52	2713.6	3790.41	5192.77	5808.45
sp|Q8N3X1-2|FNBP4_HUMAN	FNBP4	FNBP4_HUMAN Isoform 2 of Formin-binding protein 4	1879	13	C	1152.37	4046.59	3516.19	6450.12	4334.21	4168.11
sp|Q8TF40|FNIP1_HUMAN	FNIP1	FNIP1_HUMAN Folliculin-interacting protein 1	4312	1	C	28.8999	53.7047	125.53	67.7921	102.393	148.811
sp|P49354|FNTA_HUMAN	FNTA	FNTA_HUMAN Protein farnesyltransferase/geranylgeranyltransferase type-1 subunit alpha	1973	11	C	1017.44	1710.13	2421.64	1848.28	2186.96	1905.62
sp|P49356|FNTB_HUMAN	FNTB	FNTB_HUMAN Protein farnesyltransferase subunit beta	2332	5	C	314.181	1018.73	1181.46	961.834	942.885	612.828
sp|Q5VW36|FOCAD_HUMAN	FOCAD	FOCAD_HUMAN Focadhesin	4438	1	C	378.648	343.972	157.835	567.028	160.667	219.734
sp|P15328|FOLR1_HUMAN	FOLR1	FOLR1_HUMAN Folate receptor alpha	2700	2	C	442.948	896.863	778.899	523.438	476.608	183.939
sp|Q9Y261-2|FOXA2_HUMAN	FOXA2	FOXA2_HUMAN Isoform 2 of Hepatocyte nuclear factor 3-beta	3667	1	C	138.229	127.973	223.29	211.294	98.552	202.272
sp|Q9UPW0|FOXJ3_HUMAN	FOXJ3	FOXJ3_HUMAN Forkhead box protein J3	4579	1	C	30.4263	94.9793	76.0957	46.2219	66.3927	56.6925
sp|P85037|FOXK1_HUMAN	FOXK1	FOXK1_HUMAN Forkhead box protein K1	3397	5	C	487.261	1007.76	1232.7	900.436	1493.39	778.903
sp|Q9H334|FOXP1_HUMAN	FOXP1	FOXP1_HUMAN Forkhead box protein P1	3776	1	C	116.651	427.784	320.048	361.455	253.713	308.126
sp|Q96CU9|FXRD1_HUMAN	FOXRED1	FXRD1_HUMAN FAD-dependent oxidoreductase domain-containing protein 1	2887	3	C	495.429	558.537	605.46	409.09	723.958	520.042
sp|Q8IWF2|FXRD2_HUMAN	FOXRED2	FXRD2_HUMAN FAD-dependent oxidoreductase domain-containing protein 2	4617	1	C	138.642	252.507	388.176	210.797	269.239	367.645
sp|Q05932|FOLC_HUMAN	FPGS	FOLC_HUMAN Folylpolyglutamate synthase, mitochondrial	3122	1	C	157.928	256.757	349.772	216.234	182.352	264.754
sp|Q86XX4-2|FRAS1_HUMAN	FRAS1	FRAS1_HUMAN Isoform 2 of Extracellular matrix protein FRAS1	46	59	C	7855.66	22634.6	10019.9	9344.8	16232.9	13658.7
sp|Q5SZK8|FREM2_HUMAN	FREM2	FREM2_HUMAN FRAS1-related extracellular matrix protein 2	770	40	C	6229	6636.71	11157.3	21875.4	5026.9	8783.35
sp|Q14331|FRG1_HUMAN	FRG1	FRG1_HUMAN Protein FRG1	2158	9	C	1969.65	2652.59	4523.67	3949.62	3931.65	2319.05
sp|Q9BZ67|FRMD8_HUMAN	FRMD8	FRMD8_HUMAN FERM domain-containing protein 8	3983	1	C	640.702	376.139	394.223	330.101	258.812	306.66
sp|O94915|FRYL_HUMAN	FRYL	FRYL_HUMAN Protein furry homolog-like	3697	3	C	1068.52	864.662	969.931	477.853	646.668	969.734
sp|Q16658|FSCN1_HUMAN	FSCN1	FSCN1_HUMAN Fascin	1760	119	C	17555	6759.03	12059.5	43900.3	29340.3	19756.2
sp|Q9BTV5|FSD1_HUMAN	FSD1	FSD1_HUMAN Fibronectin type III and SPRY domain-containing protein 1	735	16	C	1322.44	6593.42	4905.9	3971.5	5206.26	3602.52
sp|Q9BXM9|FSD1L_HUMAN	FSD1L	FSD1L_HUMAN FSD1-like protein	3326	7	C	1009.99	3776.21	1710.4	2599.61	3096.05	3097.3
sp|P19883|FST_HUMAN	FST	FST_HUMAN Follistatin	1817	53	C	75977.3	2681.31	3663.03	3968.19	4555.45	5287.32
sp|Q12841|FSTL1_HUMAN	FSTL1	FSTL1_HUMAN Follistatin-related protein 1	2087	25	C	34071.9	1128.34	2709.57	1768.09	1825.97	2463.98
tr|H7C4W4|H7C4W4_HUMAN	FSTL1	H7C4W4_HUMAN Follistatin-related protein 1 (Fragment)	2087	1	C	5507.35	0	34.2538	9.59215	25.8771	24.135
sp|O95633|FSTL3_HUMAN	FSTL3	FSTL3_HUMAN Follistatin-related protein 3	2098	6	C	8598.8	55.7469	247.143	271.113	466.617	622.9
sp|Q6MZW2|FSTL4_HUMAN	FSTL4	FSTL4_HUMAN Follistatin-related protein 4	59	13	C	764.128	1093.85	3317.22	9727.3	1359.56	1684.52
sp|Q8N475|FSTL5_HUMAN	FSTL5	FSTL5_HUMAN Follistatin-related protein 5	2218	12	C	1464.01	2379.74	4029.58	7508.81	714.93	1564.22
sp|P02794|FRIH_HUMAN	FTH1	FRIH_HUMAN Ferritin heavy chain	3671	8	C	6179.73	704.825	1311.24	1592.52	1222.58	979.205
sp|P02792|FRIL_HUMAN	FTL	FRIL_HUMAN Ferritin light chain	237	5	C	5405.18	650.585	2135.26	1397.26	1797.63	1448.55
sp|Q9C0B1|FTO_HUMAN	FTO	FTO_HUMAN Alpha-ketoglutarate-dependent dioxygenase FTO	1457	17	C	4080.91	6858.65	3647.93	4342.67	4700.87	3851.11
sp|Q9UET6|TRM7_HUMAN	FTSJ1	TRM7_HUMAN Putative tRNA (cytidine(32)/guanosine(34)-2'-O)-methyltransferase	2948	1	C	77.826	225.045	212.959	235.837	201.97	225.187
sp|Q8IY81|SPB1_HUMAN	FTSJ3	SPB1_HUMAN pre-rRNA processing protein FTSJ3	253	2	C	195.886	690.941	719.959	449.991	1032.69	933.459
sp|Q96AE4|FUBP1_HUMAN	FUBP1	FUBP1_HUMAN Far upstream element-binding protein 1	4062	11	C	1347.66	296.341	421.008	401.955	828.22	1219.28
sp|Q96AE4-2|FUBP1_HUMAN	FUBP1	FUBP1_HUMAN Isoform 2 of Far upstream element-binding protein 1	4062	117	C	19211.8	21291.9	19336.5	26513.4	28669.5	20773
sp|Q96I24|FUBP3_HUMAN	FUBP3	FUBP3_HUMAN Far upstream element-binding protein 3	4062	26	C	4699.62	6633.29	12894.4	5780.53	8088.64	5770.51
sp|Q9BTY2|FUCO2_HUMAN	FUCA2	FUCO2_HUMAN Plasma alpha-L-fucosidase	1075	15	C	3770.76	4519.87	5862.81	10102.2	4590.89	3709.1
sp|Q9BWH2|FUND2_HUMAN	FUNDC2	FUND2_HUMAN FUN14 domain-containing protein 2	4375	1	C	122.656	439.362	495.59	202.07	542.814	520.905
sp|P35637|FUS_HUMAN	FUS	FUS_HUMAN RNA-binding protein FUS	175	60	C	4845.52	13430.1	13964.2	10562.1	12578.9	11090.6
sp|Q9BYC5|FUT8_HUMAN	FUT8	FUT8_HUMAN Alpha-(1,6)-fucosyltransferase	3701	9	C	1395.69	3398.79	3056.28	839.392	2830.09	2660.44
sp|P51114|FXR1_HUMAN	FXR1	FXR1_HUMAN Fragile X mental retardation syndrome-related protein 1	632	26	C	2840.27	9034.43	6940.04	9276.71	8724.79	6487.61
sp|P51116|FXR2_HUMAN	FXR2	FXR2_HUMAN Fragile X mental retardation syndrome-related protein 2	632	26	C	2245.37	5979.17	9380.11	5574.84	5194.14	5279.98
sp|Q9H0Q3-2|FXYD6_HUMAN	FXYD6	FXYD6_HUMAN Isoform 2 of FXYD domain-containing ion transport regulator 6	3037	3	C	229.546	210.495	525.203	595.007	373.599	345.548
sp|P06241|FYN_HUMAN	FYN	FYN_HUMAN Tyrosine-protein kinase Fyn	151	6	C	407.404	1464.4	1505.41	1467.37	1756.43	1496.92
sp|Q96QD9|UIF_HUMAN	FYTTD1	UIF_HUMAN UAP56-interacting factor	1856	2	C	687.047	649.321	1295.26	433.629	1194.8	729.972
sp|O60353|FZD6_HUMAN	FZD6	FZD6_HUMAN Frizzled-6	3552	1	C	64.755	69.5242	27.5561	30.9449	28.1113	29.4273
sp|Q13283|G3BP1_HUMAN	G3BP1	G3BP1_HUMAN Ras GTPase-activating protein-binding protein 1	784	30	C	4750.49	9001.02	6101.94	7441.02	6471.37	5775.93
sp|Q9UN86|G3BP2_HUMAN	G3BP2	G3BP2_HUMAN Ras GTPase-activating protein-binding protein 2	784	28	C	3385.96	7290.8	9246.84	9507.09	6344.52	5898.17
sp|Q9UN86-2|G3BP2_HUMAN	G3BP2	G3BP2_HUMAN Isoform B of Ras GTPase-activating protein-binding protein 2	784	1	C	63.994	47.9263	54.0916	85.5871	70.6297	60.1877
sp|P11413-2|G6PD_HUMAN	G6PD	G6PD_HUMAN Isoform Long of Glucose-6-phosphate 1-dehydrogenase	2136	29	C	7298.46	8079.22	8290.62	9178.22	7078.78	6419.18
sp|P10253|LYAG_HUMAN	GAA	LYAG_HUMAN Lysosomal alpha-glucosidase	955	18	C	12941.8	3932.97	2550.72	4866.63	2810.16	3776.98
sp|Q9H0R8-2|GBRL1_HUMAN	GABARAPL1	GBRL1_HUMAN Isoform 2 of Gamma-aminobutyric acid receptor-associated protein-like 1	1185	5	C	378.418	1133.54	2351.44	1844.09	1477.86	1293.63
sp|P60520|GBRL2_HUMAN	GABARAPL2	GBRL2_HUMAN Gamma-aminobutyric acid receptor-associated protein-like 2	1185	10	C	988.303	3426.48	4967.83	2854.44	3281.69	3107.66
sp|Q06546|GABPA_HUMAN	GABPA	GABPA_HUMAN GA-binding protein alpha chain	3990	7	C	858.652	2137.35	2075.94	2246.99	1869	2058.82
sp|Q06547|GABP1_HUMAN	GABPB1	GABP1_HUMAN GA-binding protein subunit beta-1	918	2	C	33.6637	124.064	116.676	164.691	173.99	140.511
sp|Q05329|DCE2_HUMAN	GAD2	DCE2_HUMAN Glutamate decarboxylase 2	2028	4	C	650.636	1250.81	1203.89	1296.44	835.633	674.729
sp|Q8TAE8|G45IP_HUMAN	GADD45GIP1	G45IP_HUMAN Growth arrest and DNA damage-inducible proteins-interacting protein 1	27	2	C	94.3803	319.799	311.382	203.755	298.531	254.556
sp|O14976|GAK_HUMAN	GAK	GAK_HUMAN Cyclin-G-associated kinase	158	5	C	521.636	2066.29	1707.28	1583.49	1096.02	1155.32
sp|P54803|GALC_HUMAN	GALC	GALC_HUMAN Galactocerebrosidase	4437	1	C	1988.39	938.04	329.497	192.408	434.555	278.818
sp|Q14376|GALE_HUMAN	GALE	GALE_HUMAN UDP-glucose 4-epimerase	2483	4	C	1213	1151	993.457	802.638	1028.01	743.813
sp|P51570|GALK1_HUMAN	GALK1	GALK1_HUMAN Galactokinase	777	6	C	483.299	836.046	2075.67	2123.94	1728.78	2786.38
sp|Q01415|GALK2_HUMAN	GALK2	GALK2_HUMAN N-acetylgalactosamine kinase	3043	5	C	741.346	3261.34	565.403	1393.73	1000.78	914.212
sp|Q10472|GALT1_HUMAN	GALNT1	GALT1_HUMAN Polypeptide N-acetylgalactosaminyltransferase 1	1868	13	C	3102.07	1954.91	2331.96	4131.92	3985.04	2400.32
sp|Q86SR1|GLT10_HUMAN	GALNT10	GLT10_HUMAN Polypeptide N-acetylgalactosaminyltransferase 10	3125	2	C	1998.4	216.103	1204.93	442.196	305.222	366.282
sp|Q8NCW6|GLT11_HUMAN	GALNT11	GLT11_HUMAN Polypeptide N-acetylgalactosaminyltransferase 11	3581	1	C	113.5	50.7829	271.249	50.5865	223.647	275.963
sp|Q6P9A2|GLT18_HUMAN	GALNT18	GLT18_HUMAN Polypeptide N-acetylgalactosaminyltransferase 18	2935	5	C	4731.4	277.497	3713.32	793.45	677.595	1394.09
sp|Q10471|GALT2_HUMAN	GALNT2	GALT2_HUMAN Polypeptide N-acetylgalactosaminyltransferase 2	632	29	C	20008.1	6117.12	6405.33	7898.56	6416.24	5634.49
sp|Q14435|GALT3_HUMAN	GALNT3	GALT3_HUMAN Polypeptide N-acetylgalactosaminyltransferase 3	727	5	C	5496.84	466.908	685.832	1498.29	1047.01	681.945
sp|Q7Z7M9|GALT5_HUMAN	GALNT5	GALT5_HUMAN Polypeptide N-acetylgalactosaminyltransferase 5	632	14	C	19971.7	306.466	1470.98	1097.47	1457.58	1863.78
sp|Q8NCL4|GALT6_HUMAN	GALNT6	GALT6_HUMAN Polypeptide N-acetylgalactosaminyltransferase 6	727	14	C	14551.2	807.787	1338.83	3349.33	1680.32	1989.1
sp|Q86SF2|GALT7_HUMAN	GALNT7	GALT7_HUMAN N-acetylgalactosaminyltransferase 7	1164	11	C	4114.16	1553.42	3465.88	3586.25	2174.97	2681.22
sp|P07902|GALT_HUMAN	GALT	GALT_HUMAN Galactose-1-phosphate uridylyltransferase	4214	1	C	244.03	149.845	456.537	223.471	81.5663	142.272
sp|Q9H2C0|GAN_HUMAN	GAN	GAN_HUMAN Gigaxonin	3642	2	C	385.164	453.171	498.013	581.525	595.457	611.974
sp|Q14697|GANAB_HUMAN	GANAB	GANAB_HUMAN Neutral alpha-glucosidase AB	268	5	C	773.743	796.646	456.121	334.443	388.33	408.991
sp|Q14697-2|GANAB_HUMAN	GANAB	GANAB_HUMAN Isoform 2 of Neutral alpha-glucosidase AB	268	76	C	20773.3	18888.8	17918.6	13117.2	15149.7	17277.5
sp|P17677|NEUM_HUMAN	GAP43	NEUM_HUMAN Neuromodulin	844	15	C	672.856	3227.21	1550.7	8160.28	255.459	629.274
sp|P04406|G3P_HUMAN	GAPDH	G3P_HUMAN Glyceraldehyde-3-phosphate dehydrogenase	129	361	C	25320.5	46890.8	61827.9	69033.5	59246.6	37149.9
sp|Q14C86-6|GAPD1_HUMAN	GAPVD1	GAPD1_HUMAN Isoform 6 of GTPase-activating protein and VPS9 domain-containing protein 1	2783	8	C	2078.84	2850.62	3850.81	3329.54	3146	3758.3
sp|Q9NY12|GAR1_HUMAN	GAR1	GAR1_HUMAN H/ACA ribonucleoprotein complex subunit 1	3554	1	C	80.8825	236.84	256.304	123.297	315.958	128.953
sp|P41250|SYG_HUMAN	GARS	SYG_HUMAN Glycine--tRNA ligase	1163	53	C	7999.08	15691.9	14981.5	15263.9	13904.4	10931.3
sp|P22102|PUR2_HUMAN	GART	PUR2_HUMAN Trifunctional purine biosynthetic protein adenosine-3	147	66	C	8544.42	29135.8	15067.1	16317.4	12724.9	12544.4
sp|Q14393|GAS6_HUMAN	GAS6	GAS6_HUMAN Growth arrest-specific protein 6	1990	17	C	15887.6	1011.71	3591.86	5120.73	5195.12	3275.8
sp|Q86YP4-3|P66A_HUMAN	GATAD2A	P66A_HUMAN Isoform 3 of Transcriptional repressor p66-alpha	247	3	C	337.835	739.505	833.652	1113.22	800.341	669.685
sp|Q8WXI9|P66B_HUMAN	GATAD2B	P66B_HUMAN Transcriptional repressor p66-beta	247	10	C	2299.72	2496.71	3544.25	1980.69	2684.61	2641.84
sp|A6NHX0|GATL2_HUMAN	GATSL2	GATL2_HUMAN GATS-like protein 2	3142	2	C	85.7605	305.701	634.569	556.29	555.414	475.764
sp|P04062|GLCM_HUMAN	GBA	GLCM_HUMAN Glucosylceramidase	1853	10	C	2885.88	2610.13	5179.81	1995.68	1925.93	1847.46
sp|Q9HCG7|GBA2_HUMAN	GBA2	GBA2_HUMAN Non-lysosomal glucosylceramidase	396	2	C	91.6298	176.698	136.881	94.6935	151.332	99.2076
sp|O75323|NIPS2_HUMAN	GBAS	NIPS2_HUMAN Protein NipSnap homolog 2	2524	12	C	1255.65	4993.15	6423.08	3047.3	5514.49	4134.44
sp|Q04446|GLGB_HUMAN	GBE1	GLGB_HUMAN 1,4-alpha-glucan-branching enzyme	2127	18	C	7010.08	6864.59	5301.76	8046.68	7705.92	5242.11
sp|Q92538|GBF1_HUMAN	GBF1	GBF1_HUMAN Golgi-specific brefeldin A-resistance guanine nucleotide exchange factor 1	500	9	C	1296.24	3168.99	3201.93	3833.62	3138.77	2332.34
sp|P02774-3|VTDB_HUMAN	GC	VTDB_HUMAN Isoform 3 of Vitamin D-binding protein	3557	24	C	1726.45	1481.59	2499.04	1409.14	16212.8	19686.1
sp|P28676|GRAN_HUMAN	GCA	GRAN_HUMAN Grancalcin	1382	3	C	382.401	2359.21	792.981	653.64	1142.63	1310.54
sp|Q96CN9|GCC1_HUMAN	GCC1	GCC1_HUMAN GRIP and coiled-coil domain-containing protein 1	12	1	C	32.3308	36.485	20.5251	25.2764	22.5941	15.1301
sp|Q8IWJ2|GCC2_HUMAN	GCC2	GCC2_HUMAN GRIP and coiled-coil domain-containing protein 2	2954	9	C	2946.89	3620.83	3405.79	3811.97	2917.44	3251.37
sp|Q92947|GCDH_HUMAN	GCDH	GCDH_HUMAN Glutaryl-CoA dehydrogenase, mitochondrial	268	10	C	1884.61	3005.37	6056.22	1716.41	6015.3	3898.42
sp|P16383|GCFC2_HUMAN	GCFC2	GCFC2_HUMAN GC-rich sequence DNA-binding factor 2	279	4	C	721.501	1210.51	838.885	1085.68	986.46	1296.05
sp|P30793|GCH1_HUMAN	GCH1	GCH1_HUMAN GTP cyclohydrolase 1	316	8	C	424.523	2156.12	2897.09	5307.33	862.185	1293.41
sp|P30047|GFRP_HUMAN	GCHFR	GFRP_HUMAN GTP cyclohydrolase 1 feedback regulatory protein	4072	2	C	34.4319	59.8716	42.4119	231.122	35.8119	175.446
sp|P35557-2|HXK4_HUMAN	GCK	HXK4_HUMAN Isoform 2 of Glucokinase	4536	1	C	210.599	394.633	76.5427	95.7523	698.667	160.529
sp|P48506|GSH1_HUMAN	GCLC	GSH1_HUMAN Glutamate--cysteine ligase catalytic subunit	179	15	C	2126.93	6795.95	3778.6	3680.46	2981.96	2842.65
sp|P48507|GSH0_HUMAN	GCLM	GSH0_HUMAN Glutamate--cysteine ligase regulatory subunit	3638	7	C	1458.43	2709.81	2045.1	2664.25	4259	2642.61
sp|Q92616|GCN1L_HUMAN	GCN1L1	GCN1L_HUMAN Translational activator GCN1	1071	70	C	7757.64	33962.7	13476.5	13133.5	19913.3	15142.2
sp|Q02742|GCNT1_HUMAN	GCNT1	GCNT1_HUMAN Beta-1,3-galactosyl-O-glycosyl-glycoprotein beta-1,6-N-acetylglucosaminyltransferase	1258	8	C	2238.41	2748.01	2096.21	2317.16	1398.92	2146.64
sp|Q8N0V5|GNT2A_HUMAN	GCNT2	GNT2A_HUMAN N-acetyllactosaminide beta-1,6-N-acetylglucosaminyl-transferase, isoform A	3159	2	C	1014.29	691.889	744.078	1048.85	1524.94	886.472
sp|Q8TB36|GDAP1_HUMAN	GDAP1	GDAP1_HUMAN Ganglioside-induced differentiation-associated protein 1	633	15	C	2456.86	6521.66	4062.71	4237.23	6175.82	4202.35
sp|Q99988|GDF15_HUMAN	GDF15	GDF15_HUMAN Growth/differentiation factor 15	4025	2	C	1581.14	151.565	284.331	804.007	223.799	236.244
sp|P31150|GDIA_HUMAN	GDI1	GDIA_HUMAN Rab GDP dissociation inhibitor alpha	2499	134	C	9925.04	21926.2	26132.2	32582.2	21833.2	29818.6
sp|P50395|GDIB_HUMAN	GDI2	GDIB_HUMAN Rab GDP dissociation inhibitor beta	2499	78	C	8395.34	14281.1	22891.1	23175.8	13967.7	19234.5
sp|P57678|GEMI4_HUMAN	GEMIN4	GEMI4_HUMAN Gem-associated protein 4	4411	2	C	127.046	919.379	287.315	541.114	367.732	411.533
sp|Q8TEQ6|GEMI5_HUMAN	GEMIN5	GEMI5_HUMAN Gem-associated protein 5	2502	18	C	3670.55	5390.32	4213.06	7986.72	3273.82	4163.55
sp|Q8WXD5|GEMI6_HUMAN	GEMIN6	GEMI6_HUMAN Gem-associated protein 6	2069	2	C	197.258	615.321	656.481	680.738	606.948	671.127
sp|Q9NWZ8|GEMI8_HUMAN	GEMIN8	GEMI8_HUMAN Gem-associated protein 8	4428	1	C	89.1617	270.512	248.563	121.796	201.753	228.017
sp|Q7L5D6|GET4_HUMAN	GET4	GET4_HUMAN Golgi to ER traffic protein 4 homolog	695	7	C	602.372	1972.12	1354	1660.99	2849.23	2570.8
sp|P55789|ALR_HUMAN	GFER	ALR_HUMAN FAD-linked sulfhydryl oxidase ALR	2224	3	C	722.352	773.54	618.572	972.203	958.885	839.69
sp|Q96RP9-2|EFGM_HUMAN	GFM1	EFGM_HUMAN Isoform 2 of Elongation factor G, mitochondrial	840	21	C	3347.96	9774.1	8007.47	4240.92	9383.36	4818.91
sp|Q06210|GFPT1_HUMAN	GFPT1	GFPT1_HUMAN Glutamine--fructose-6-phosphate aminotransferase [isomerizing] 1	1997	55	C	7605.37	16367.5	9126.12	15265.2	8881.33	9239.15
sp|Q9UJY5|GGA1_HUMAN	GGA1	GGA1_HUMAN ADP-ribosylation factor-binding protein GGA1	3050	3	C	526.794	798.188	1323.81	909.297	1369.15	881.591
sp|Q9NZ52|GGA3_HUMAN	GGA3	GGA3_HUMAN ADP-ribosylation factor-binding protein GGA3	4354	1	C	150.216	336.999	240.386	239.358	188.136	203.755
sp|Q9BVM4|GGACT_HUMAN	GGACT	GGACT_HUMAN Gamma-glutamylaminecyclotransferase	2351	3	C	280.864	402.594	700.683	693.087	366.771	2502.21
sp|O75223|GGCT_HUMAN	GGCT	GGCT_HUMAN Gamma-glutamylcyclotransferase	1044	31	C	3584.1	10110.9	4831.74	16524.3	7494.34	7063.69
sp|Q92820|GGH_HUMAN	GGH	GGH_HUMAN Gamma-glutamyl hydrolase	1565	37	C	5511.38	18500.9	4805.86	14248.1	5514.03	6292.28
sp|O95749|GGPPS_HUMAN	GGPS1	GGPPS_HUMAN Geranylgeranyl pyrophosphate synthase	3462	6	C	1187.61	1529.73	1779.93	1384.36	5880.58	7006.05
sp|Q9H3K2|GHITM_HUMAN	GHITM	GHITM_HUMAN Growth hormone-inducible transmembrane protein	1960	2	C	508.818	1184.99	934.444	633.919	1262.46	879.127
sp|Q8IVV7|GID4_HUMAN	GID4	GID4_HUMAN Glucose-induced degradation protein 4 homolog	4326	2	C	287.092	250.702	298.648	506.386	185.296	258.974
sp|O75420|PERQ1_HUMAN	GIGYF1	PERQ1_HUMAN PERQ amino acid-rich with GYF domain-containing protein 1	3063	2	C	143.87	529.642	584.971	251.983	425.7	255.532
sp|Q6Y7W6|PERQ2_HUMAN	GIGYF2	PERQ2_HUMAN PERQ amino acid-rich with GYF domain-containing protein 2	2954	23	C	2788.55	7142.3	6216.3	3720.53	5581.78	5167.87
sp|Q14691|PSF1_HUMAN	GINS1	PSF1_HUMAN DNA replication complex GINS protein PSF1	1409	1	C	400.26	104.149	117.63	122.876	158.027	92.9016
sp|Q9BRT9|SLD5_HUMAN	GINS4	SLD5_HUMAN DNA replication complex GINS protein SLD5	4503	1	C	97.5966	163.694	89.7555	95.6015	343.763	112.185
sp|O14908|GIPC1_HUMAN	GIPC1	GIPC1_HUMAN PDZ domain-containing protein GIPC1	836	4	C	420.313	486.625	659.192	501.041	585.294	715.267
sp|Q9Y2X7-3|GIT1_HUMAN	GIT1	GIT1_HUMAN Isoform 3 of ARF GTPase-activating protein GIT1	111	14	C	2217.07	2811.8	4621.66	3949.04	3459.39	4286.75
sp|Q14161|GIT2_HUMAN	GIT2	GIT2_HUMAN ARF GTPase-activating protein GIT2	3533	2	C	621.648	996.529	1202.46	1200.4	811.989	899.637
sp|P32189|GLPK_HUMAN	GK	GLPK_HUMAN Glycerol kinase	1063	1	C	73.4238	295.285	409.681	387.156	473.819	321.125
sp|Q5VSY0|GKAP1_HUMAN	GKAP1	GKAP1_HUMAN G kinase-anchoring protein 1	2603	3	C	189.174	763.492	638.416	769.712	345.997	549.789
sp|P06280|AGAL_HUMAN	GLA	AGAL_HUMAN Alpha-galactosidase A	2681	6	C	2243.07	1823.09	1333.49	1845.76	1799.44	1305.25
sp|P16278|BGAL_HUMAN	GLB1	BGAL_HUMAN Beta-galactosidase	2074	9	C	3600.6	1214.04	1083.06	1366.68	1057.79	1519.82
sp|Q86VQ1|GLCI1_HUMAN	GLCCI1	GLCI1_HUMAN Glucocorticoid-induced transcript 1 protein	1872	2	C	165.16	64.1885	103.406	63.897	95.2716	80.4319
sp|O94923|GLCE_HUMAN	GLCE	GLCE_HUMAN D-glucuronyl C5-epimerase	3418	2	C	738.697	612.518	797.319	1846.83	669.993	980.01
sp|Q92896-2|GSLG1_HUMAN	GLG1	GSLG1_HUMAN Isoform 2 of Golgi apparatus protein 1	1138	35	C	6201.38	11412.6	14406.8	9872.82	22075.3	13194
sp|Q9H4G4|GAPR1_HUMAN	GLIPR2	GAPR1_HUMAN Golgi-associated plant pathogenesis-related protein 1	1690	2	C	232.566	192.199	1987.99	103.522	458.571	951.494
sp|Q92990|GLMN_HUMAN	GLMN	GLMN_HUMAN Glomulin	1011	3	C	401.378	1728.39	1335.64	1105.59	1688.39	1439.69
sp|Q04760|LGUL_HUMAN	GLO1	LGUL_HUMAN Lactoylglutathione lyase	1851	24	C	4212.96	6397.35	9017.17	8241.32	5934.18	3716.58
sp|Q9HC38-2|GLOD4_HUMAN	GLOD4	GLOD4_HUMAN Isoform 2 of Glyoxalase domain-containing protein 4	60	36	C	4086.04	9958.17	20864.8	12630	6579.8	10968.5
sp|P35754|GLRX1_HUMAN	GLRX	GLRX1_HUMAN Glutaredoxin-1	4252	1	C	485.8	455.926	170.595	357.895	233.972	215.688
sp|O76003|GLRX3_HUMAN	GLRX3	GLRX3_HUMAN Glutaredoxin-3	1523	14	C	3662.15	4922.16	2499.58	3476.76	4244.64	4885.17
sp|Q86SX6|GLRX5_HUMAN	GLRX5	GLRX5_HUMAN Glutaredoxin-related protein 5, mitochondrial	2710	2	C	301.708	274.219	278.848	219.706	559.782	1033.71
sp|O94925-3|GLSK_HUMAN	GLS	GLSK_HUMAN Isoform 3 of Glutaminase kidney isoform, mitochondrial	2382	19	C	2918.84	9890.94	3444.21	3568.58	5361.51	3901.08
sp|Q9NZD2|GLTP_HUMAN	GLTP	GLTP_HUMAN Glycolipid transfer protein	510	3	C	1255.21	1333.9	790.344	907.405	2345.9	869.67
sp|Q5TA50|CPTP_HUMAN	GLTPD1	CPTP_HUMAN Ceramide-1-phosphate transfer protein	4593	1	C	450.969	737.673	519.553	402.917	335.666	296.113
sp|P00367|DHE3_HUMAN	GLUD1	DHE3_HUMAN Glutamate dehydrogenase 1, mitochondrial	3134	16	C	4365.31	5227.3	4765.06	2618.43	6014	3723.72
sp|P15104|GLNA_HUMAN	GLUL	GLNA_HUMAN Glutamine synthetase	433	23	C	4401.26	5115.93	8875.03	6708.74	6533.33	6609.78
sp|Q49A26|GLYR1_HUMAN	GLYR1	GLYR1_HUMAN Putative oxidoreductase GLYR1	1226	9	C	3950.66	1347.93	2201.18	2675.74	2510.33	2275.02
sp|P17900|SAP3_HUMAN	GM2A	SAP3_HUMAN Ganglioside GM2 activator	2901	20	C	39082.2	961.403	1925.27	2030.04	2841.39	3791.39
sp|O60547|GMDS_HUMAN	GMDS	GMDS_HUMAN GDP-mannose 4,6 dehydratase	3186	36	C	4646.89	16191.1	5377.45	10426.9	11258.9	10290.6
sp|Q9Y692|GMEB1_HUMAN	GMEB1	GMEB1_HUMAN Glucocorticoid modulatory element-binding protein 1	2799	2	C	590.728	774.279	1195.57	514.753	1147.59	1061.59
sp|Q9UKD1|GMEB2_HUMAN	GMEB2	GMEB2_HUMAN Glucocorticoid modulatory element-binding protein 2	2799	2	C	198.055	770.816	1054.98	460.275	916.268	718.085
sp|P60983|GMFB_HUMAN	GMFB	GMFB_HUMAN Glia maturation factor beta	3179	7	C	2130.92	3114.49	2459.46	2663.07	3606.35	1357.17
sp|Q96IJ6-2|GMPPA_HUMAN	GMPPA	GMPPA_HUMAN Isoform 2 of Mannose-1-phosphate guanyltransferase alpha	1956	6	C	769.887	2783.28	2751.44	1734.24	1732.34	1594.18
sp|Q9Y5P6-2|GMPPB_HUMAN	GMPPB	GMPPB_HUMAN Isoform 2 of Mannose-1-phosphate guanyltransferase beta	3199	8	C	1969.98	4398.75	3486.64	2674.26	2616.81	3267.54
sp|Q9P2T1-2|GMPR2_HUMAN	GMPR2	GMPR2_HUMAN Isoform 2 of GMP reductase 2	2688	10	C	2991.18	3606.12	3257.7	3732.38	2648.43	1979.64
sp|P49915|GUAA_HUMAN	GMPS	GUAA_HUMAN GMP synthase [glutamine-hydrolyzing]	450	63	C	7621.78	21591	18537.3	18008	16602.8	16013.8
sp|P29992|GNA11_HUMAN	GNA11	GNA11_HUMAN Guanine nucleotide-binding protein subunit alpha-11	2500	28	C	2969.76	7594.73	14763.2	8235.92	10571.7	9694.89
sp|Q14344|GNA13_HUMAN	GNA13	GNA13_HUMAN Guanine nucleotide-binding protein subunit alpha-13	2500	11	C	1445.7	2181.95	6492.2	5705.94	4128.55	3816.94
sp|P63096|GNAI1_HUMAN	GNAI1	GNAI1_HUMAN Guanine nucleotide-binding protein G(i) subunit alpha-1	2500	3	C	479.145	609.14	1136.17	1110.19	1052.66	953.434
sp|P04899-4|GNAI2_HUMAN	GNAI2	GNAI2_HUMAN Isoform sGi2 of Guanine nucleotide-binding protein G(i) subunit alpha-2	2500	21	C	7399.71	4767.85	7638	7691.23	8312.5	8957.95
sp|P08754|GNAI3_HUMAN	GNAI3	GNAI3_HUMAN Guanine nucleotide-binding protein G(k) subunit alpha	2500	11	C	1400.18	2179.99	3492.6	3040.38	4763.23	3285
sp|P09471|GNAO_HUMAN	GNAO1	GNAO_HUMAN Guanine nucleotide-binding protein G(o) subunit alpha	2500	14	C	918.833	3456.61	8251.94	3830.82	6901.16	4508.02
sp|P50148|GNAQ_HUMAN	GNAQ	GNAQ_HUMAN Guanine nucleotide-binding protein G(q) subunit alpha	2500	6	C	533.264	1592.84	3375.07	1966.54	1838.39	2927.38
sp|P63092-3|GNAS2_HUMAN	GNAS	GNAS2_HUMAN Isoform 3 of Guanine nucleotide-binding protein G(s) subunit alpha isoforms short	2500	1	C	79.4298	252.13	288.826	193.515	328.123	246.217
sp|Q5JWF2|GNAS1_HUMAN	GNAS	GNAS1_HUMAN Guanine nucleotide-binding protein G(s) subunit alpha isoforms XLas	2500	41	C	4326.9	9357.22	11175.5	10242.9	12110.4	13416.8
sp|P19086|GNAZ_HUMAN	GNAZ	GNAZ_HUMAN Guanine nucleotide-binding protein G(z) subunit alpha	2500	6	C	318.156	1702.77	1800.46	1210.6	1596.98	1059.04
sp|P62873|GBB1_HUMAN	GNB1	GBB1_HUMAN Guanine nucleotide-binding protein G(I)/G(S)/G(T) subunit beta-1	399	12	C	1304.89	1560.52	3869.99	2043.84	2625.1	3773.66
sp|Q9BYB4|GNB1L_HUMAN	GNB1L	GNB1L_HUMAN Guanine nucleotide-binding protein subunit beta-like protein 1	4597	1	C	182.947	338.789	312.173	219.971	269.597	278.668
sp|P62879|GBB2_HUMAN	GNB2	GBB2_HUMAN Guanine nucleotide-binding protein G(I)/G(S)/G(T) subunit beta-2	399	9	C	434.248	1372.63	2907.43	2779.39	2276.17	1978.06
sp|P63244|GBLP_HUMAN	GNB2L1	GBLP_HUMAN Guanine nucleotide-binding protein subunit beta-2-like 1	670	55	C	4450.01	20608.7	10421.6	14547.8	11832.4	10051.9
sp|Q9HAV0|GBB4_HUMAN	GNB4	GBB4_HUMAN Guanine nucleotide-binding protein subunit beta-4	399	12	C	960.409	2315.56	3946.07	4443.34	3579.8	3888.34
sp|Q9Y223-2|GLCNE_HUMAN	GNE	GLCNE_HUMAN Isoform 2 of Bifunctional UDP-N-acetylglucosamine 2-epimerase/N-acetylmannosamine kinase	3200	10	C	1410.68	1114.8	6438.23	4858.23	2617.49	2799.16
sp|Q9UBI6|GBG12_HUMAN	GNG12	GBG12_HUMAN Guanine nucleotide-binding protein G(I)/G(S)/G(O) subunit gamma-12	4447	2	C	532.808	486.483	1032.61	873.514	140.025	162.105
sp|P59768|GBG2_HUMAN	GNG2	GBG2_HUMAN Guanine nucleotide-binding protein G(I)/G(S)/G(O) subunit gamma-2	2830	5	C	342.345	1559.97	1173.75	2574.22	2250.92	1963.83
sp|P63215|GBG3_HUMAN	GNG3	GBG3_HUMAN Guanine nucleotide-binding protein G(I)/G(S)/G(O) subunit gamma-3	3694	1	C	270.887	294.499	261.185	355.498	529.69	365.252
sp|P50150|GBG4_HUMAN	GNG4	GBG4_HUMAN Guanine nucleotide-binding protein G(I)/G(S)/G(O) subunit gamma-4	2891	8	C	611.504	1094.69	2890.85	1505.52	2341.27	2399.17
sp|P63218|GBG5_HUMAN	GNG5	GBG5_HUMAN Guanine nucleotide-binding protein G(I)/G(S)/G(O) subunit gamma-5	3883	4	C	1090.16	1654.68	2181.31	942.322	2367.71	2719.59
sp|P36915|GNL1_HUMAN	GNL1	GNL1_HUMAN Guanine nucleotide-binding protein-like 1	411	23	C	3080.18	7761.69	4232.45	5830.07	5670.12	6155.11
sp|Q13823|NOG2_HUMAN	GNL2	NOG2_HUMAN Nucleolar GTP-binding protein 2	1169	10	C	1357.01	2852.45	2678.24	2146.02	2522.68	1900.53
sp|Q9BVP2|GNL3_HUMAN	GNL3	GNL3_HUMAN Guanine nucleotide-binding protein-like 3	3813	1	C	119.562	456.014	309.088	219.791	353.58	222.061
sp|P46926|GNPI1_HUMAN	GNPDA1	GNPI1_HUMAN Glucosamine-6-phosphate isomerase 1	710	26	C	5350.02	7272.24	5614.75	10230.4	3657.34	5146.02
sp|Q8TDQ7|GNPI2_HUMAN	GNPDA2	GNPI2_HUMAN Glucosamine-6-phosphate isomerase 2	710	7	C	827.456	4839.85	339.033	1129.2	797.896	916.93
sp|Q96EK6|GNA1_HUMAN	GNPNAT1	GNA1_HUMAN Glucosamine 6-phosphate N-acetyltransferase	3835	2	C	365.686	759.317	232.172	468.564	475.495	510.472
sp|Q9UJJ9|GNPTG_HUMAN	GNPTG	GNPTG_HUMAN N-acetylglucosamine-1-phosphotransferase subunit gamma	4483	3	C	3995.94	1633.32	866.432	863.205	967.91	1250.53
sp|P15586|GNS_HUMAN	GNS	GNS_HUMAN N-acetylglucosamine-6-sulfatase	771	15	C	3841.43	7273.28	3297.06	2341.32	4150.33	2733.52
sp|Q08379|GOGA2_HUMAN	GOLGA2	GOGA2_HUMAN Golgin subfamily A member 2	103	12	C	1344.46	1940.19	2897.04	1904.57	2363.85	3546.25
sp|Q08378|GOGA3_HUMAN	GOLGA3	GOGA3_HUMAN Golgin subfamily A member 3	1614	16	C	2893.76	6220.3	4673.06	4295.33	3847.44	4670.6
sp|Q13439-5|GOGA4_HUMAN	GOLGA4	GOGA4_HUMAN Isoform 5 of Golgin subfamily A member 4	2839	8	C	1617.21	2002.53	2948.86	2893.2	2378.81	4070.49
sp|Q8TBA6|GOGA5_HUMAN	GOLGA5	GOGA5_HUMAN Golgin subfamily A member 5	1747	6	C	568.689	1259.97	1207.09	858.304	941.73	3356.33
sp|Q7Z5G4|GOGA7_HUMAN	GOLGA7	GOGA7_HUMAN Golgin subfamily A member 7	4216	2	C	420.834	908.994	775.963	668.461	1212.69	581.161
sp|Q14789-2|GOGB1_HUMAN	GOLGB1	GOGB1_HUMAN Isoform 2 of Golgin subfamily B member 1	2954	48	C	7527.66	10128.1	18044.7	13917.2	17221.9	20404.1
sp|O00461|GOLI4_HUMAN	GOLIM4	GOLI4_HUMAN Golgi integral membrane protein 4	2917	6	C	453.125	622.776	687.644	1660.66	1211.8	814.228
sp|Q8NBJ4|GOLM1_HUMAN	GOLM1	GOLM1_HUMAN Golgi membrane protein 1	1976	65	C	7638.69	22412.8	16289.5	13060.9	13626.9	12218.9
sp|Q9H4A6|GOLP3_HUMAN	GOLPH3	GOLP3_HUMAN Golgi phosphoprotein 3	149	7	C	498.109	2621.78	1076.65	1978.24	1461.69	1587.98
sp|Q9H4A5|GLP3L_HUMAN	GOLPH3L	GLP3L_HUMAN Golgi phosphoprotein 3-like	3845	3	C	689.362	691.38	624.529	990.827	867.366	636.497
sp|Q9HD26|GOPC_HUMAN	GOPC	GOPC_HUMAN Golgi-associated PDZ and coiled-coil motif-containing protein	2786	4	C	1159.64	1353.49	2075.24	1085.65	1123.13	1104.5
sp|Q9H8Y8|GORS2_HUMAN	GORASP2	GORS2_HUMAN Golgi reassembly-stacking protein 2	458	10	C	1852.85	2663.17	2297.87	1984.89	1789.17	1556.02
sp|O95249|GOSR1_HUMAN	GOSR1	GOSR1_HUMAN Golgi SNAP receptor complex member 1	2425	3	C	759.144	960.482	1862.43	1219.58	2452.79	1438.78
sp|P17174|AATC_HUMAN	GOT1	AATC_HUMAN Aspartate aminotransferase, cytoplasmic	1667	55	C	14419	22054.7	16364.8	16895.4	10015.8	13049.4
sp|P00505|AATM_HUMAN	GOT2	AATM_HUMAN Aspartate aminotransferase, mitochondrial	584	70	C	11542.3	28092.8	22702.5	11952.1	17481.9	16544.1
sp|Q8IXQ4|GPAM1_HUMAN	GPALPP1	GPAM1_HUMAN GPALPP motifs-containing protein 1	3549	3	C	327.691	776.149	900.852	455.928	891.475	705.099
sp|Q9BRR8|GPTC1_HUMAN	GPATCH1	GPTC1_HUMAN G patch domain-containing protein 1	832	2	C	156.202	319.701	336.138	182.928	343.96	396.034
sp|Q8N954|GPT11_HUMAN	GPATCH11	GPT11_HUMAN G patch domain-containing protein 11	443	2	C	546.986	1365.11	719.976	1012.45	1416.58	779.146
sp|Q9UKJ3|GPTC8_HUMAN	GPATCH8	GPTC8_HUMAN G patch domain-containing protein 8	1713	4	C	230.317	509.256	329.701	529.356	462.18	558.015
sp|P35052|GPC1_HUMAN	GPC1	GPC1_HUMAN Glypican-1	792	43	C	44346.9	1467.27	6567.98	5959.47	7263.43	9158.43
sp|Q8N158|GPC2_HUMAN	GPC2	GPC2_HUMAN Glypican-2	800	9	C	1647.6	762.141	1210.65	1786.34	2552.34	1977.66
sp|P51654-3|GPC3_HUMAN	GPC3	GPC3_HUMAN Isoform 3 of Glypican-3	3548	5	C	2742.23	510.106	5082.83	343.221	707.423	1267.01
sp|O75487|GPC4_HUMAN	GPC4	GPC4_HUMAN Glypican-4	792	4	C	3132.4	282.256	4567.3	309.973	544.995	686.133
sp|Q9Y625|GPC6_HUMAN	GPC6	GPC6_HUMAN Glypican-6	792	6	C	602.99	909.798	4097.99	2396.67	1032.54	1307.64
sp|Q9NPB8|GPCP1_HUMAN	GPCPD1	GPCP1_HUMAN Glycerophosphocholine phosphodiesterase GPCPD1	3635	3	C	573.256	529.492	1397.8	1177.51	612.136	777.231
sp|Q8N335|GPD1L_HUMAN	GPD1L	GPD1L_HUMAN Glycerol-3-phosphate dehydrogenase 1-like protein	3003	3	C	345.625	2049.84	1811.45	1280.41	634.94	586.082
sp|P43304|GPDM_HUMAN	GPD2	GPDM_HUMAN Glycerol-3-phosphate dehydrogenase, mitochondrial	1080	18	C	2572.79	5734.18	4107.31	2413.78	10155.3	9135.72
sp|Q9NQX3-2|GEPH_HUMAN	GPHN	GEPH_HUMAN Isoform 2 of Gephyrin	72	19	C	3275.41	10709.3	4824.03	2080.14	5952.95	4003.83
sp|P06744-2|G6PI_HUMAN	GPI	G6PI_HUMAN Isoform 2 of Glucose-6-phosphate isomerase	1969	193	C	17527	55155.2	29547.1	55034.4	36064.6	34029.4
sp|Q92917|GPKOW_HUMAN	GPKOW	GPKOW_HUMAN G patch domain and KOW motifs-containing protein	628	8	C	1204.3	2530.92	3235.27	3550.11	2549.3	2643.74
sp|Q9HCN4|GPN1_HUMAN	GPN1	GPN1_HUMAN GPN-loop GTPase 1	4357	1	C	186.077	312.631	290.147	211.851	210.455	187.432
sp|Q14956|GPNMB_HUMAN	GPNMB	GPNMB_HUMAN Transmembrane glycoprotein NMB	2075	2	C	4813.18	65.2943	145.45	177.621	202.704	256.503
sp|Q8IZF2|GP116_HUMAN	GPR116	GP116_HUMAN Probable G-protein coupled receptor 116	4134	1	C	181.905	165.671	138.219	1178.73	70.5102	201.651
[truncated: 3,625 more rows]
