# Supplementary material for: Subtype-specific secretomic characterization of pulmonary neuroendocrine tumor cells
Source: Nat Commun. 2019 Jul 19;10:3201. doi: 10.1038/s41467-019-11153-5 (PMC6642156; doi:10.1038/s41467-019-11153-5)
Supplement: Supplementary file 5 — Supplementary Data 3 [file 41467_2019_11153_MOESM5_ESM.xlsx]

## Sheet: TMT_set3_NEUROD1
Protein Id	Gene Symbol	Description	Group ID	Number of peptides	Collapsed?	default~rq_126_sn sum	default~rq_127_sn sum	default~rq_128_sn sum	default~rq_129_sn sum	default~rq_130_sn sum	default~rq_131_sn sum
sp|P24588|AKAP5_HUMAN	AKAP5	AKAP5_HUMAN A-kinase anchor protein 5	4232	1	C	0	20.3551	5.03773	5.19196	12.6768	5.13789
sp|Q9Y303-3|NAGA_HUMAN	AMDHD2	NAGA_HUMAN Isoform 3 of Putative N-acetylglucosamine-6-phosphate deacetylase	4204	1	C	0	22.5877	5.48873	5.15396	11.2594	6.47262
sp|A6H8Y1|BDP1_HUMAN	BDP1	BDP1_HUMAN Transcription factor TFIIIB component B'' homolog	4424	2	C	0	37.8147	19.1327	16.0061	13.6049	41.5071
sp|Q9HAW0|BRF2_HUMAN	BRF2	BRF2_HUMAN Transcription factor IIIB 50 kDa subunit	4375	1	C	0	17.7234	11.6148	22.7192	3.40113	19.7493
sp|P42773|CDN2C_HUMAN	CDKN2C	CDN2C_HUMAN Cyclin-dependent kinase 4 inhibitor C	3535	1	C	0	17.7325	7.82742	11.6652	3.93695	6.22824
sp|P54762|EPHB1_HUMAN	EPHB1	EPHB1_HUMAN Ephrin type-B receptor 1	1119	1	C	0	17.52	2.23669	25.1933	4.8354	7.94102
sp|Q8N2R8|FA43A_HUMAN	FAM43A	FA43A_HUMAN Protein FAM43A	4112	1	C	0	65.0201	0.315329	10.7574	7.26421	11.057
sp|O60565|GREM1_HUMAN	GREM1	GREM1_HUMAN Gremlin-1	1479	2	C	0	6.50148	0	0	2.99644	2.96434
tr|F5H4A3|F5H4A3_HUMAN	HMHA1	F5H4A3_HUMAN Minor histocompatibility antigen HA-1	3301	1	C	0	38.4597	27.9094	29.335	11.1293	17.6727
sp|Q8IVB5|LIX1L_HUMAN	LIX1L	LIX1L_HUMAN LIX1-like protein	3541	1	C	0	14.7545	11.5481	14.4073	7.9824	19.2217
sp|Q9BRA0|LSMD1_HUMAN	LSMD1	LSMD1_HUMAN LSM domain-containing protein 1	4178	3	C	0	28.884	94.8956	29.4072	28.3497	30.336
sp|Q8NBV4|PPAC3_HUMAN	PPAPDC3	PPAC3_HUMAN Probable lipid phosphate phosphatase PPAPDC3	1605	1	C	0	9.45571	14.1567	10.7533	7.74896	31.906
sp|Q99952|PTN18_HUMAN	PTPN18	PTN18_HUMAN Tyrosine-protein phosphatase non-receptor type 18	4205	2	C	0	6.08311	5.42953	24.1917	7.1886	24.9075
sp|Q9HCJ0-2|TNR6C_HUMAN	TNRC6C	TNR6C_HUMAN Isoform 2 of Trinucleotide repeat-containing gene 6C protein	316	4	C	0	4.62483	0	13.0993	0	1.58221
sp|Q9UJK0|TSR3_HUMAN	TSR3	TSR3_HUMAN Ribosome biogenesis protein TSR3 homolog	3319	1	C	0	2.57375	3.26462	5.50267	2.16734	10.8669
sp|Q9H6E5|STPAP_HUMAN	TUT1	STPAP_HUMAN Speckle targeted PIP5K1A-regulated poly(A) polymerase	4468	2	C	0	24.6991	25.1228	73.1334	7.25789	53.0555
sp|Q96GP6|SREC2_HUMAN	SCARF2	SREC2_HUMAN Scavenger receptor class F member 2	4256	1	C	0.000375651	0	2.65217	0	0.0119135	0
sp|Q8WUH2|TGFA1_HUMAN	TGFBRAP1	TGFA1_HUMAN Transforming growth factor-beta receptor-associated protein 1	3538	1	C	0.00047532	0	3.35257	3.15637	0	3.75358
sp|Q6ZU80|CE128_HUMAN	CEP128	CE128_HUMAN Centrosomal protein of 128 kDa	921	2	C	2.55021	107.032	204.022	299.196	0	343.494
sp|Q9UL68|MYT1L_HUMAN	MYT1L	MYT1L_HUMAN Myelin transcription factor 1-like protein	2060	1	C	3.05673	74.0828	6.79089	73.7267	49.383	57.8442
sp|Q14978-3|NOLC1_HUMAN	NOLC1	NOLC1_HUMAN Isoform 3 of Nucleolar and coiled-body phosphoprotein 1	112	1	C	3.06816	4.54722	8.52603	6.18901	13.4272	5.56928
sp|O15120|PLCB_HUMAN	AGPAT2	PLCB_HUMAN 1-acyl-sn-glycerol-3-phosphate acyltransferase beta	4460	2	C	3.59177	15.5995	6.35033	13.4899	11.8138	19.8491
sp|O75164|KDM4A_HUMAN	KDM4A	KDM4A_HUMAN Lysine-specific demethylase 4A	4368	2	C	3.64623	25.6085	25.0752	23.6071	30.9276	37.6039
sp|Q8N653|LZTR1_HUMAN	LZTR1	LZTR1_HUMAN Leucine-zipper-like transcriptional regulator 1	389	1	C	4.02273	14.1953	2.29441	8.76172	1.62449	4.05549
sp|Q92766-2|RREB1_HUMAN	RREB1	RREB1_HUMAN Isoform 2 of Ras-responsive element-binding protein 1	4299	1	C	4.07531	6.20607	7.69244	9.63156	6.47211	13.2624
sp|Q9BZC1|CELF4_HUMAN	CELF4	CELF4_HUMAN CUGBP Elav-like family member 4	4164	1	C	4.13938	21.9546	4.85853	90.4536	55.2926	55.2823
sp|Q9H7Z3|NRDE2_HUMAN	NRDE2	NRDE2_HUMAN Protein NRDE2 homolog	2984	1	C	4.26754	4.78275	11.9543	22.7095	8.3856	29.0723
sp|Q9NWF9-1|RN216_HUMAN	RNF216	RN216_HUMAN Isoform 2 of E3 ubiquitin-protein ligase RNF216	4345	1	C	5.39351	18.6855	42.0988	38.6297	25.9878	48.6012
sp|Q06455-3|MTG8_HUMAN	RUNX1T1	MTG8_HUMAN Isoform 3 of Protein CBFA2T1	1591	1	C	5.54781	18.3012	6.65594	40.1601	15.3969	50.418
sp|Q6ZTA4|TRI67_HUMAN	TRIM67	TRI67_HUMAN Tripartite motif-containing protein 67	4346	1	C	5.66394	55.2085	0.071498	103.72	2.19432	32.679
tr|H0YH64|H0YH64_HUMAN	IPO8	H0YH64_HUMAN Importin-8 (Fragment)	4473	1	C	6.08391	8.91173	0	0	0	4.20276
sp|Q9UPR0|PLCL2_HUMAN	PLCL2	PLCL2_HUMAN Inactive phospholipase C-like protein 2	893	2	C	6.08423	357.511	45.01	220.252	245.014	212.262
sp|Q8N2K1-3|UB2J2_HUMAN	UBE2J2	UB2J2_HUMAN Isoform 3 of Ubiquitin-conjugating enzyme E2 J2	4200	1	C	6.14891	10.6798	11.6614	10.5197	9.66663	15.3499
sp|Q14781|CBX2_HUMAN	CBX2	CBX2_HUMAN Chromobox protein homolog 2	4032	1	C	6.26751	152.473	62.8053	176.135	55.4103	171.768
sp|Q9H9L3|I20L2_HUMAN	ISG20L2	I20L2_HUMAN Interferon-stimulated 20 kDa exonuclease-like 2	4049	1	C	6.27602	70.3156	61.0522	124.219	26.6112	102.575
sp|Q96MG2|JSPR1_HUMAN	JSRP1	JSPR1_HUMAN Junctional sarcoplasmic reticulum protein 1	2583	1	C	6.33648	16.0993	50.7441	8.81206	143.634	25.5835
sp|Q9UBB6-3|NCDN_HUMAN	NCDN	NCDN_HUMAN Isoform 3 of Neurochondrin	3297	2	C	6.7325	40.6872	38.6912	68.1721	24.4352	80.6227
sp|P55957-2|BID_HUMAN	BID	BID_HUMAN Isoform 2 of BH3-interacting domain death agonist	3834	1	C	6.86391	16.8272	22.4668	38.5596	27.1072	33.7648
sp|Q86V15|CASZ1_HUMAN	CASZ1	CASZ1_HUMAN Zinc finger protein castor homolog 1	4292	1	C	6.93238	17.9608	35.3883	89.1191	10.2261	43.505
sp|Q96B01|R51A1_HUMAN	RAD51AP1	R51A1_HUMAN RAD51-associated protein 1	2853	1	C	7.02152	17.8313	29.1522	46.9462	8.84448	23.1954
sp|Q92536|YLAT2_HUMAN	SLC7A6	YLAT2_HUMAN Y+L amino acid transporter 2	2930	2	C	7.08573	35.8629	18.3217	22.6494	21.0079	39.1763
sp|O15013|ARHGA_HUMAN	ARHGEF10	ARHGA_HUMAN Rho guanine nucleotide exchange factor 10	4127	1	C	7.22887	4.21192	9.97551	4.98428	3.12204	15.0734
sp|A8MVW5-3|HECA2_HUMAN	HEPACAM2	HECA2_HUMAN Isoform 3 of HEPACAM family member 2	3514	1	C	7.58764	874.804	31.0105	86.2533	64.4566	42.0505
sp|P55347|PKNX1_HUMAN	PKNOX1	PKNX1_HUMAN Homeobox protein PKNOX1	1027	1	C	7.64767	15.2389	9.98787	12.481	22.2247	41.4573
sp|O15379-2|HDAC3_HUMAN	HDAC3	HDAC3_HUMAN Isoform 2 of Histone deacetylase 3	235	1	C	8.24769	45.6152	65.9684	50.3524	28.0113	79.1696
sp|Q8IW45-2|NNRD_HUMAN	CARKD	NNRD_HUMAN Isoform 2 of ATP-dependent (S)-NAD(P)H-hydrate dehydratase	3842	1	C	8.27275	52.7127	15.9336	29.823	29.3581	27.1836
sp|O75330-3|HMMR_HUMAN	HMMR	HMMR_HUMAN Isoform 3 of Hyaluronan mediated motility receptor	2733	1	C	8.81019	12.1141	24.9857	17.4901	5.54452	71.6038
tr|H0Y2S9|H0Y2S9_HUMAN	MPRIP	H0Y2S9_HUMAN Myosin phosphatase Rho-interacting protein (Fragment)	324	2	C	8.9712	45.1071	10.2124	33.226	18.9978	63.2164
sp|O94868|FCSD2_HUMAN	FCHSD2	FCSD2_HUMAN FCH and double SH3 domains protein 2	441	1	C	9.17572	13.0848	15.7832	22.9667	14.189	22.1534
sp|O75110|ATP9A_HUMAN	ATP9A	ATP9A_HUMAN Probable phospholipid-transporting ATPase IIA	4194	1	C	9.20283	30.1167	5.13254	41.5147	32.3121	46.607
sp|Q96RN5|MED15_HUMAN	MED15	MED15_HUMAN Mediator of RNA polymerase II transcription subunit 15	3844	2	C	9.21031	31.3607	18.5528	38.3633	51.9306	34.9757
tr|H0YG86|H0YG86_HUMAN	FKBP4	H0YG86_HUMAN Peptidyl-prolyl cis-trans isomerase FKBP4, N-terminally processed (Fragment)	4340	1	C	9.55243	3.74134	73.6519	57.2387	62.3726	105.221
sp|Q96RL1|UIMC1_HUMAN	UIMC1	UIMC1_HUMAN BRCA1-A complex subunit RAP80	495	2	C	9.63893	35.2977	38.3603	23.2812	34.669	52.1862
sp|Q8IZ69|TRM2A_HUMAN	TRMT2A	TRM2A_HUMAN tRNA (uracil-5-)-methyltransferase homolog A	4229	1	C	9.82001	20.8909	31.9306	52.8079	14.9004	35.6149
sp|Q9BY50|SC11C_HUMAN	SEC11C	SC11C_HUMAN Signal peptidase complex catalytic subunit SEC11C	3296	1	C	9.90673	1.44875	44.0149	8.48375	0	6.26249
sp|Q96AQ6|PBIP1_HUMAN	PBXIP1	PBIP1_HUMAN Pre-B-cell leukemia transcription factor-interacting protein 1	4301	1	C	10.1108	27.8978	8.40229	4.44056	7.30175	6.86343
sp|Q96JI7|SPTCS_HUMAN	SPG11	SPTCS_HUMAN Spatacsin	4084	1	C	10.1299	6.93593	10.8453	13.3408	5.86585	19.9567
sp|O00429-2|DNM1L_HUMAN	DNM1L	DNM1L_HUMAN Isoform 4 of Dynamin-1-like protein	2096	1	C	10.3371	19.8301	159.414	41.3794	18.6821	37.0089
tr|B7ZLX3|B7ZLX3_HUMAN	CLASP1	B7ZLX3_HUMAN CLASP1 protein	2236	1	C	11.0517	90.5369	40.2806	33.1362	22.8979	34.5623
sp|Q5T1J5|CHCH9_HUMAN	CHCHD2P9	CHCH9_HUMAN Putative coiled-coil-helix-coiled-coil-helix domain-containing protein CHCHD2P9, mitochondrial	268	1	C	11.3593	20.1691	20.4708	29.1418	25.546	28.0174
sp|Q8IXW5|RPAP2_HUMAN	RPAP2	RPAP2_HUMAN Putative RNA polymerase II subunit B1 CTD phosphatase RPAP2	1587	1	C	11.5396	9.01142	33.9906	24.0778	19.6318	40.5582
sp|O43439-4|MTG8R_HUMAN	CBFA2T2	MTG8R_HUMAN Isoform 4 of Protein CBFA2T2	1590	1	C	11.6147	124.523	45.4801	137.036	34.7959	143.353
sp|P78549|NTHL1_HUMAN	NTHL1	NTHL1_HUMAN Endonuclease III-like protein 1	2442	1	C	11.7658	26.4056	47.2625	186.884	19.9278	124.156
sp|P20941|PHOS_HUMAN	PDC	PHOS_HUMAN Phosducin	4151	1	C	12.045	4.159	183.566	4.27998	12.0323	10.5927
sp|Q9Y639|NPTN_HUMAN	NPTN	NPTN_HUMAN Neuroplastin	4386	1	C	12.1028	33.5481	15.1378	25.6336	26.9852	32.042
sp|Q6UVJ0|SAS6_HUMAN	SASS6	SAS6_HUMAN Spindle assembly abnormal protein 6 homolog	1251	1	C	12.1624	43.0938	101.428	95.1114	36.0864	83.7552
sp|Q5HYK3|COQ5_HUMAN	COQ5	COQ5_HUMAN 2-methoxy-6-polyprenyl-1,4-benzoquinol methylase, mitochondrial	3106	1	C	12.3663	62.8292	116.981	195.547	43.3975	308.626
sp|Q5TC82|RC3H1_HUMAN	RC3H1	RC3H1_HUMAN Roquin-1	1166	1	C	12.3752	28.3845	24.1221	27.7817	23.0045	18.3574
sp|Q5JTD0|TJAP1_HUMAN	TJAP1	TJAP1_HUMAN Tight junction-associated protein 1	3472	1	C	12.5195	4.19762	70.9633	8.14372	29.3782	17.4256
sp|Q96EY8|MMAB_HUMAN	MMAB	MMAB_HUMAN Cob(I)yrinic acid a,c-diamide adenosyltransferase, mitochondrial	851	1	C	12.7109	19.1119	22.2597	48.109	14.821	28.2782
sp|Q9Y385|UB2J1_HUMAN	UBE2J1	UB2J1_HUMAN Ubiquitin-conjugating enzyme E2 J1	4296	1	C	13.0998	64.2765	16.3928	21.6639	39.2083	43.7481
sp|Q6ZVF9|GRIN3_HUMAN	GPRIN3	GRIN3_HUMAN G protein-regulated inducer of neurite outgrowth 3	4085	1	C	13.1015	708.399	8.3599	19.5175	49	63.3312
sp|P19086|GNAZ_HUMAN	GNAZ	GNAZ_HUMAN Guanine nucleotide-binding protein G(z) subunit alpha	1991	1	C	13.509	220.596	48.8695	285.486	211.283	114.808
sp|P02760|AMBP_HUMAN	AMBP	AMBP_HUMAN Protein AMBP	2661	1	C	13.5938	96.2951	261.087	123.559	911.869	63.52
sp|O14490|DLGP1_HUMAN	DLGAP1	DLGP1_HUMAN Disks large-associated protein 1	1637	1	C	13.63	40.5627	18.0047	31.1227	19.0992	38.2084
sp|P56378-2|68MP_HUMAN	MP68	68MP_HUMAN Isoform 2 of 6.8 kDa mitochondrial proteolipid	1568	2	C	13.655	45.1045	44.3118	77.6746	34.5067	218.576
sp|O00139-2|KIF2A_HUMAN	KIF2A	KIF2A_HUMAN Isoform 2 of Kinesin-like protein KIF2A	223	1	C	13.6959	141.879	62.1098	34.2621	53.8535	54.3987
sp|Q01538|MYT1_HUMAN	MYT1	MYT1_HUMAN Myelin transcription factor 1	4259	1	C	13.8076	125.756	19.0972	90.8904	132.716	69.2091
sp|Q9H8H2|DDX31_HUMAN	DDX31	DDX31_HUMAN Probable ATP-dependent RNA helicase DDX31	3979	1	C	13.9968	41.9467	168.723	157.339	19.0939	211.29
sp|Q9BUK6|MSTO1_HUMAN	MSTO1	MSTO1_HUMAN Protein misato homolog 1	1989	1	C	14.1396	51.5492	86.1746	61.1365	42.5231	71.4051
sp|P51825-2|AFF1_HUMAN	AFF1	AFF1_HUMAN Isoform 2 of AF4/FMR2 family member 1	4342	2	C	14.265	46.1278	68.4954	45.7859	41.9958	43.9333
sp|Q9P0U4-2|CXXC1_HUMAN	CXXC1	CXXC1_HUMAN Isoform 2 of CpG-binding protein	4009	1	C	14.3059	56.0617	135.701	116.445	35.972	110.602
sp|Q9UJX4|APC5_HUMAN	ANAPC5	APC5_HUMAN Anaphase-promoting complex subunit 5	2974	1	C	14.3888	20.4326	67.5783	69.3172	26.4921	123.162
tr|C9JW69|C9JW69_HUMAN	RCC1	C9JW69_HUMAN Regulator of chromosome condensation (Fragment)	652	1	C	14.451	32.0792	6.40675	9.78648	18.5639	13.8091
sp|Q7Z589|EMSY_HUMAN	EMSY	EMSY_HUMAN Protein EMSY	4354	2	C	14.4604	58.5205	30.5158	47.7367	29.5507	69.0921
sp|Q5JPI3|CC038_HUMAN	C3orf38	CC038_HUMAN Uncharacterized protein C3orf38	4120	1	C	14.5977	18.4315	20.1767	19.4765	88.4025	25.782
sp|Q9P275-2|UBP36_HUMAN	USP36	UBP36_HUMAN Isoform 2 of Ubiquitin carboxyl-terminal hydrolase 36	1871	3	C	14.8083	112.235	121.822	139.755	228.402	264.925
sp|O00257|CBX4_HUMAN	CBX4	CBX4_HUMAN E3 SUMO-protein ligase CBX4	4289	1	C	14.8189	31.8225	30.5024	124.63	31.5984	94.6964
sp|Q14BN4|SLMAP_HUMAN	SLMAP	SLMAP_HUMAN Sarcolemmal membrane-associated protein	2072	2	C	14.8669	14.5468	50.6434	21.4092	14.0507	50.6605
sp|Q9BWW4|SSBP3_HUMAN	SSBP3	SSBP3_HUMAN Single-stranded DNA-binding protein 3	3446	1	C	15.0958	52.2431	158.772	206.278	60.5894	144.102
sp|P04350|TBB4A_HUMAN	TUBB4A	TBB4A_HUMAN Tubulin beta-4A chain	231	1	C	15.1619	29.2478	157.203	237.065	151.296	515.525
sp|Q92830|KAT2A_HUMAN	KAT2A	KAT2A_HUMAN Histone acetyltransferase KAT2A	3211	1	C	15.1986	34.2042	73.6263	59.1893	23.7237	54.3091
sp|Q9H3Q1|BORG4_HUMAN	CDC42EP4	BORG4_HUMAN Cdc42 effector protein 4	774	2	C	15.7043	219.048	97.4219	118.022	121.793	105.122
sp|Q9P273|TEN3_HUMAN	TENM3	TEN3_HUMAN Teneurin-3	1698	1	C	16.1487	18.4515	6.9081	11.5112	25.234	18.8162
sp|Q5SXM2|SNPC4_HUMAN	SNAPC4	SNPC4_HUMAN snRNA-activating protein complex subunit 4	3480	2	C	16.5374	27.4919	17.5743	58.6571	12.4802	33.5091
sp|Q9NPG3|UBN1_HUMAN	UBN1	UBN1_HUMAN Ubinuclein-1	1645	1	C	16.5722	18.6816	7.69562	9.82192	30.448	12.9248
sp|Q9ULD0|OGDHL_HUMAN	OGDHL	OGDHL_HUMAN 2-oxoglutarate dehydrogenase-like, mitochondrial	1104	1	C	16.5803	73.7831	40.0354	82.2344	53.6934	122.147
sp|Q9H9L4|KANL2_HUMAN	KANSL2	KANL2_HUMAN KAT8 regulatory NSL complex subunit 2	4413	1	C	16.8991	157.072	50.5366	80.7098	73.8217	115.071
sp|O75541|ZN821_HUMAN	ZNF821	ZN821_HUMAN Zinc finger protein 821	4331	1	C	16.9957	101.764	53.1975	106.999	61.6399	93.2236
sp|Q13683|ITA7_HUMAN	ITGA7	ITA7_HUMAN Integrin alpha-7	4119	1	C	17.3367	38.5319	61.4967	64.546	38.6386	63.3951
sp|Q8TBC5-3|ZSC18_HUMAN	ZSCAN18	ZSC18_HUMAN Isoform 3 of Zinc finger and SCAN domain-containing protein 18	2616	1	C	17.3738	136.136	43.7191	190.325	58.4779	169.651
tr|K7EKN2|K7EKN2_HUMAN	ENO3	K7EKN2_HUMAN Enolase (Fragment)	1119	1	C	17.4796	38.9262	33.0212	38.1376	36.9761	33.0304
sp|Q96RU2|UBP28_HUMAN	USP28	UBP28_HUMAN Ubiquitin carboxyl-terminal hydrolase 28	3037	1	C	17.6608	8.59092	11.663	12.753	17.6874	18.9334
sp|Q08397|LOXL1_HUMAN	LOXL1	LOXL1_HUMAN Lysyl oxidase homolog 1	4362	1	C	17.7188	16.4743	8.28733	14.2959	45.1859	28.4723
sp|Q8WUH6|CL023_HUMAN	C12orf23	CL023_HUMAN UPF0444 transmembrane protein C12orf23	2283	1	C	18.0381	88.2655	98.0182	106.45	68.051	123.199
sp|Q16720|AT2B3_HUMAN	ATP2B3	AT2B3_HUMAN Plasma membrane calcium-transporting ATPase 3	1846	1	C	18.0605	37.4604	11.0112	63.375	67.3563	69.0223
sp|Q9BVQ7|SPA5L_HUMAN	SPATA5L1	SPA5L_HUMAN Spermatogenesis-associated protein 5-like protein 1	4422	1	C	18.2717	65.974	84.1761	61.7657	35.2472	97.6289
sp|Q53FT3|HIKES_HUMAN	C11orf73	HIKES_HUMAN Protein Hikeshi	4585	1	C	18.3786	48.0815	47.7158	111.48	35.6085	41.6735
sp|Q8TDY4|ASAP3_HUMAN	ASAP3	ASAP3_HUMAN Arf-GAP with SH3 domain, ANK repeat and PH domain-containing protein 3	4343	1	C	18.5121	7.67077	27.0648	24.605	13.513	32.397
sp|Q8N5M9|JAGN1_HUMAN	JAGN1	JAGN1_HUMAN Protein jagunal homolog 1	165	1	C	18.6614	133.052	144.649	142.014	54.1317	217.27
sp|Q16254|E2F4_HUMAN	E2F4	E2F4_HUMAN Transcription factor E2F4	3491	1	C	18.985	71.6526	18.4187	69.3983	28.9012	67.7571
sp|Q96S15|WDR24_HUMAN	WDR24	WDR24_HUMAN WD repeat-containing protein 24	2155	1	C	19.0709	51.5613	46.6499	37.2613	22.266	68.6344
sp|P15884-3|ITF2_HUMAN	TCF4	ITF2_HUMAN Isoform SEF2-1D of Transcription factor 4	2532	2	C	19.1308	328.973	68.9758	380.471	190.38	321.655
sp|P49747|COMP_HUMAN	COMP	COMP_HUMAN Cartilage oligomeric matrix protein	4369	1	C	19.4997	59.8455	74.1907	35.1997	787.624	80.0726
sp|Q86UY6|NAA40_HUMAN	NAA40	NAA40_HUMAN N-alpha-acetyltransferase 40	4505	1	C	19.6618	69.4464	34.9738	73.6201	34.203	49.1971
sp|O75064|DEN4B_HUMAN	DENND4B	DEN4B_HUMAN DENN domain-containing protein 4B	792	1	C	19.834	66.115	12.8594	22.4071	20.7828	24.9672
sp|Q9BUT9|F195A_HUMAN	FAM195A	F195A_HUMAN Protein FAM195A	4428	1	C	19.9395	21.7101	55.2967	162.839	19.9344	67.2071
sp|Q5T2D3|OTUD3_HUMAN	OTUD3	OTUD3_HUMAN OTU domain-containing protein 3	4217	1	C	20.04	151.746	56.3986	72.6033	56.6739	47.4372
sp|Q9Y4R8|TELO2_HUMAN	TELO2	TELO2_HUMAN Telomere length regulation protein TEL2 homolog	4536	1	C	20.0545	36.4591	52.0038	55.7091	49.4594	56.1838
sp|P02656|APOC3_HUMAN	APOC3	APOC3_HUMAN Apolipoprotein C-III	2142	1	C	20.2341	119.077	53.7738	28.5216	263.824	54.3706
sp|Q8IYL3|CA174_HUMAN	C1orf174	CA174_HUMAN UPF0688 protein C1orf174	3527	1	C	20.2764	34.2822	11.857	68.4601	53.2721	61.7699
sp|Q8N5M4|TTC9C_HUMAN	TTC9C	TTC9C_HUMAN Tetratricopeptide repeat protein 9C	890	1	C	20.6539	64.3552	45.4531	55.5462	52.4828	57.4748
sp|Q9HAT8|PELI2_HUMAN	PELI2	PELI2_HUMAN E3 ubiquitin-protein ligase pellino homolog 2	4268	2	C	20.8272	70.1542	357.012	48.9161	70.9584	61.3668
sp|Q07864|DPOE1_HUMAN	POLE	DPOE1_HUMAN DNA polymerase epsilon catalytic subunit A	3343	1	C	20.8742	181.52	121.94	211.811	170.846	319.877
sp|Q96BZ9-3|TBC20_HUMAN	TBC1D20	TBC20_HUMAN Isoform 3 of TBC1 domain family member 20	2582	1	C	21.3814	29.3391	36.0528	65.2295	39.0796	66.9956
sp|Q96T17-2|MA7D2_HUMAN	MAP7D2	MA7D2_HUMAN Isoform 2 of MAP7 domain-containing protein 2	1313	2	C	21.5202	52.2167	77.0147	243.274	216.574	134.818
sp|O75151|PHF2_HUMAN	PHF2	PHF2_HUMAN Lysine-specific demethylase PHF2	4227	1	C	21.5521	110.61	20.9381	138.01	105.438	224.484
sp|O43933|PEX1_HUMAN	PEX1	PEX1_HUMAN Peroxisome biogenesis factor 1	4263	1	C	21.9153	55.6514	44.7945	61.2982	46.5752	63.8792
sp|P48382|RFX5_HUMAN	RFX5	RFX5_HUMAN DNA-binding protein RFX5	3304	1	C	22.1629	54.7625	120.124	98.3857	53.0532	180.638
sp|P02749|APOH_HUMAN	APOH	APOH_HUMAN Beta-2-glycoprotein 1	2750	1	C	22.3447	97.9979	106.313	40.8779	561.929	20.794
sp|P20742|PZP_HUMAN	PZP	PZP_HUMAN Pregnancy zone protein	727	3	C	22.3542	97.7843	112.031	41.6782	1067.41	29.0852
sp|P82930|RT34_HUMAN	MRPS34	RT34_HUMAN 28S ribosomal protein S34, mitochondrial	4062	3	C	23.0577	32.7223	53.4398	169.334	9.17515	133.155
sp|Q96GD4|AURKB_HUMAN	AURKB	AURKB_HUMAN Aurora kinase B	4541	1	C	23.0888	130.634	133.999	124.797	107.23	133.17
sp|Q6P1A2|MBOA5_HUMAN	LPCAT3	MBOA5_HUMAN Lysophospholipid acyltransferase 5	4578	1	C	23.4592	7.50856	35.2557	451.99	0	27.0673
sp|Q9H0B8|CRLD2_HUMAN	CRISPLD2	CRLD2_HUMAN Cysteine-rich secretory protein LCCL domain-containing 2	4064	1	C	23.8458	22.4404	31.8741	155.711	100.585	46.2411
sp|Q5QP82-2|DCA10_HUMAN	DCAF10	DCA10_HUMAN Isoform 2 of DDB1- and CUL4-associated factor 10	4472	1	C	23.9509	71.9554	45.4756	48.0597	64.6048	103.61
sp|Q9H300|PARL_HUMAN	PARL	PARL_HUMAN Presenilins-associated rhomboid-like protein, mitochondrial	4233	1	C	23.9653	96.3364	69.4818	95.4143	105.645	149.221
sp|P62837|UB2D2_HUMAN	UBE2D2	UB2D2_HUMAN Ubiquitin-conjugating enzyme E2 D2	3664	1	C	24.4943	593.228	223.93	266.283	309.076	173.901
sp|Q9UQB3|CTND2_HUMAN	CTNND2	CTND2_HUMAN Catenin delta-2	4251	1	C	24.5226	267.938	17.5656	65.8594	75.3824	62.3374
sp|Q9NPL8|TIDC1_HUMAN	TIMMDC1	TIDC1_HUMAN Complex I assembly factor TIMMDC1, mitochondrial	1186	1	C	24.5568	48.074	88.437	270.199	23.1708	332.732
sp|Q9NZ20|PA2G3_HUMAN	PLA2G3	PA2G3_HUMAN Group 3 secretory phospholipase A2	1753	2	C	24.6803	206.69	19.1196	32.3458	91.4666	76.3397
sp|O95707|RPP29_HUMAN	POP4	RPP29_HUMAN Ribonuclease P protein subunit p29	2623	2	C	24.6957	120.748	88.0282	52.8447	91.8965	107.561
sp|Q9UPR3|SMG5_HUMAN	SMG5	SMG5_HUMAN Protein SMG5	4008	1	C	24.9688	88.6332	59.8325	80.8964	47.8803	156.087
sp|Q8N3D4|EH1L1_HUMAN	EHBP1L1	EH1L1_HUMAN EH domain-binding protein 1-like protein 1	3038	1	C	25.171	0	6.7639	7.45227	3.61055	3.91352
sp|P39210|MPV17_HUMAN	MPV17	MPV17_HUMAN Protein Mpv17	3385	1	C	25.2163	37.7652	18.4875	43.9023	53.423	36.5625
sp|O75145|LIPA3_HUMAN	PPFIA3	LIPA3_HUMAN Liprin-alpha-3	558	1	C	25.3861	115.11	18.1977	43.4285	127.155	82.4497
sp|O75128-2|COBL_HUMAN	COBL	COBL_HUMAN Isoform 2 of Protein cordon-bleu	202	1	C	25.4781	7.09719	8.29635	7.29781	7.78081	6.93003
sp|Q9BUA3|CK084_HUMAN	C11orf84	CK084_HUMAN Uncharacterized protein C11orf84	1431	1	C	25.7975	226.443	43.1739	178.421	138.039	101.323
sp|Q96EL2|RT24_HUMAN	MRPS24	RT24_HUMAN 28S ribosomal protein S24, mitochondrial	4475	1	C	25.8616	120.129	481.437	618.207	56.74	596.71
sp|Q96BH1|RNF25_HUMAN	RNF25	RNF25_HUMAN E3 ubiquitin-protein ligase RNF25	1472	1	C	26.071	72.6431	60.044	88.5029	39.1874	67.7151
sp|Q969K3-2|RNF34_HUMAN	RNF34	RNF34_HUMAN Isoform 2 of E3 ubiquitin-protein ligase RNF34	3926	1	C	26.0713	46.8403	59.521	100.604	48.4027	98.4215
sp|Q2KHR2|RFX7_HUMAN	RFX7	RFX7_HUMAN DNA-binding protein RFX7	3528	1	C	26.1285	20.5457	9.99617	16.2198	9.76994	18.2562
sp|O60725|ICMT_HUMAN	ICMT	ICMT_HUMAN Protein-S-isoprenylcysteine O-methyltransferase	1419	1	C	26.3261	36.4105	104.449	106.267	33.7003	65.8297
sp|Q9UPW5-3|CBPC1_HUMAN	AGTPBP1	CBPC1_HUMAN Isoform 3 of Cytosolic carboxypeptidase 1	3621	1	C	26.4263	263.63	187.996	191.25	37.3116	145.241
sp|Q9UGR2|Z3H7B_HUMAN	ZC3H7B	Z3H7B_HUMAN Zinc finger CCCH domain-containing protein 7B	4111	1	C	26.4484	95.3435	78.9549	89.5924	42.3123	185.397
sp|P22413|ENPP1_HUMAN	ENPP1	ENPP1_HUMAN Ectonucleotide pyrophosphatase/phosphodiesterase family member 1	3322	2	C	26.4693	72.9637	14.5923	13.0252	53.7119	28.1748
sp|Q8IWW6|RHG12_HUMAN	ARHGAP12	RHG12_HUMAN Rho GTPase-activating protein 12	4604	1	C	26.7943	49.4888	38.0373	28.9987	25.6827	28.8489
sp|Q92805|GOGA1_HUMAN	GOLGA1	GOGA1_HUMAN Golgin subfamily A member 1	75	2	C	26.8584	53.7171	11.0327	27.0949	26.4662	30.765
sp|Q2M296|MTHSD_HUMAN	MTHFSD	MTHSD_HUMAN Methenyltetrahydrofolate synthase domain-containing protein	1974	1	C	27.0615	134.59	89.1061	89.7703	64.6396	112.245
sp|Q6NUJ5|PWP2B_HUMAN	PWWP2B	PWP2B_HUMAN PWWP domain-containing protein 2B	4257	1	C	27.1475	12.9182	14.8674	42.7461	8.84125	24.4069
sp|Q96S66|CLCC1_HUMAN	CLCC1	CLCC1_HUMAN Chloride channel CLIC-like protein 1	3425	2	C	27.1789	65.7145	27.4389	46.6766	35.5399	54.8046
sp|P62072|TIM10_HUMAN	TIMM10	TIM10_HUMAN Mitochondrial import inner membrane translocase subunit Tim10	4237	1	C	27.2537	53.2014	47.9148	40.4875	194.049	85.1369
sp|Q9UHR6|ZNHI2_HUMAN	ZNHIT2	ZNHI2_HUMAN Zinc finger HIT domain-containing protein 2	2152	1	C	27.2626	174.863	136.054	198.266	43.4928	167.131
sp|Q8WUA7|TB22A_HUMAN	TBC1D22A	TB22A_HUMAN TBC1 domain family member 22A	4052	1	C	27.5423	82.335	53.5088	37.9409	249.659	45.9087
sp|O14733-2|MP2K7_HUMAN	MAP2K7	MP2K7_HUMAN Isoform 2 of Dual specificity mitogen-activated protein kinase kinase 7	3873	1	C	27.6243	152.768	152.564	236.293	44.8826	253.127
sp|Q5THJ4|VP13D_HUMAN	VPS13D	VP13D_HUMAN Vacuolar protein sorting-associated protein 13D	2645	1	C	27.6462	30.7146	16.4143	27.2695	40.9917	44.3219
sp|Q86SE5|RALYL_HUMAN	RALYL	RALYL_HUMAN RNA-binding Raly-like protein	344	1	C	27.7954	65.5443	104.637	36.2083	40.3407	124.875
sp|Q9NXG0-2|CNTLN_HUMAN	CNTLN	CNTLN_HUMAN Isoform 2 of Centlein	3080	1	C	27.8366	84.7739	97.1886	104.485	72.7058	182.573
sp|P17152|TMM11_HUMAN	TMEM11	TMM11_HUMAN Transmembrane protein 11, mitochondrial	3833	1	C	27.9337	76.7586	90.6717	210.342	58.0819	362.404
sp|P01042|KNG1_HUMAN	KNG1	KNG1_HUMAN Kininogen-1	4225	2	C	28.2011	149.549	101.775	117.319	1178.71	127.33
sp|Q9BY32|ITPA_HUMAN	ITPA	ITPA_HUMAN Inosine triphosphate pyrophosphatase	1210	2	C	28.3869	34.9851	48.2378	198.63	46.1843	175.463
sp|Q01518-2|CAP1_HUMAN	CAP1	CAP1_HUMAN Isoform 2 of Adenylyl cyclase-associated protein 1	742	2	C	28.4248	48.2229	57.6355	37.3079	36.4868	26.7446
sp|Q9UPN4|AZI1_HUMAN	AZI1	AZI1_HUMAN 5-azacytidine-induced protein 1	4339	2	C	28.6049	128.708	47.0432	57.565	89.8074	101.932
sp|Q9NUX5|POTE1_HUMAN	POT1	POTE1_HUMAN Protection of telomeres protein 1	3930	1	C	28.6439	151.393	173.703	352.504	298.324	405.593
sp|Q9C0C7-5|AMRA1_HUMAN	AMBRA1	AMRA1_HUMAN Isoform 5 of Activating molecule in BECN1-regulated autophagy protein 1	4402	2	C	29.0693	147.224	91.2206	63.8948	116.987	106.087
sp|Q93074-2|MED12_HUMAN	MED12	MED12_HUMAN Isoform 2 of Mediator of RNA polymerase II transcription subunit 12	3451	1	C	29.0752	39.7509	53.8426	54.9921	58.8786	71.0903
sp|Q8N7Z5|ANR31_HUMAN	ANKRD31	ANR31_HUMAN Putative ankyrin repeat domain-containing protein 31	3877	2	C	29.0852	552.584	377.071	81.6948	2196.33	23.1872
sp|Q96CX6|LRC58_HUMAN	LRRC58	LRC58_HUMAN Leucine-rich repeat-containing protein 58	4602	1	C	29.2149	140.026	11.9547	45.2226	23.6921	203.918
sp|O94885|SASH1_HUMAN	SASH1	SASH1_HUMAN SAM and SH3 domain-containing protein 1	3096	1	C	29.2386	10.614	8.65359	15.3485	18.6163	18.9487
sp|O94830|DDHD2_HUMAN	DDHD2	DDHD2_HUMAN Phospholipase DDHD2	3679	1	C	29.2689	202.729	173.687	146.681	186.691	222.015
sp|Q9UFC0|LRWD1_HUMAN	LRWD1	LRWD1_HUMAN Leucine-rich repeat and WD repeat-containing protein 1	2156	1	C	29.3145	71.5682	155.585	168.288	60.2975	150.02
sp|Q15014|MO4L2_HUMAN	MORF4L2	MO4L2_HUMAN Mortality factor 4-like protein 2	4242	1	C	29.9713	150.642	110.712	222.488	198.138	367.058
sp|P20674|COX5A_HUMAN	COX5A	COX5A_HUMAN Cytochrome c oxidase subunit 5A, mitochondrial	3609	1	C	30.1621	616.61	185.144	256.648	350.305	291.948
sp|O60281|ZN292_HUMAN	ZNF292	ZN292_HUMAN Zinc finger protein 292	4562	1	C	30.1803	204.164	152.41	100.988	118.335	248.212
sp|Q16777|H2A2C_HUMAN	HIST2H2AC	H2A2C_HUMAN Histone H2A type 2-C	829	4	C	30.2898	6235.43	22.4307	146.69	908.481	192.302
sp|Q9NZM4|GSCR1_HUMAN	GLTSCR1	GSCR1_HUMAN Glioma tumor suppressor candidate region gene 1 protein	4489	1	C	30.3202	100.26	77.2108	49.4722	74.8165	100.541
sp|Q1L5Z9|LONF2_HUMAN	LONRF2	LONF2_HUMAN LON peptidase N-terminal domain and RING finger protein 2	870	1	C	30.4133	152.904	28.856	73.3584	81.5137	107.394
sp|Q8TBZ6|TM10A_HUMAN	TRMT10A	TM10A_HUMAN tRNA methyltransferase 10 homolog A	4132	1	C	30.5474	49.0762	377.71	113.351	90.1237	103.87
sp|O60292|SI1L3_HUMAN	SIPA1L3	SI1L3_HUMAN Signal-induced proliferation-associated 1-like protein 3	1675	1	C	30.6289	201.982	89.2427	130.964	97.5022	166.463
sp|Q9UDW1|QCR9_HUMAN	UQCR10	QCR9_HUMAN Cytochrome b-c1 complex subunit 9	664	1	C	30.6847	15.1471	65.0951	98.0334	4.12857	67.2818
sp|Q13459|MYO9B_HUMAN	MYO9B	MYO9B_HUMAN Unconventional myosin-IXb	1508	2	C	30.7078	65.5475	32.239	108.264	46.1016	172.753
sp|Q9NU23|LYRM2_HUMAN	LYRM2	LYRM2_HUMAN LYR motif-containing protein 2	4192	1	C	30.7491	118.733	243.65	539.925	39.8459	156.789
sp|Q6P6C2-1|ALKB5_HUMAN	ALKBH5	ALKB5_HUMAN Isoform 1 of RNA demethylase ALKBH5	4558	1	C	30.8395	76.2885	142.426	127.816	74.0693	140.484
sp|Q9BYP7|WNK3_HUMAN	WNK3	WNK3_HUMAN Serine/threonine-protein kinase WNK3	878	2	C	30.8767	130.116	103.827	55.4959	187.724	140.575
sp|P53803|RPAB4_HUMAN	POLR2K	RPAB4_HUMAN DNA-directed RNA polymerases I, II, and III subunit RPABC4	4213	1	C	31.1057	109.516	100.081	112.18	84.9547	156.077
sp|O76024|WFS1_HUMAN	WFS1	WFS1_HUMAN Wolframin	2113	1	C	31.1879	58.162	69.3418	49.7	82.107	55.8795
tr|Q5STZ8|Q5STZ8_HUMAN	ABCF1	Q5STZ8_HUMAN ATP-binding cassette sub-family F member 1 (Fragment)	236	4	C	31.2134	277.787	218.667	71.4173	664.489	249.914
sp|Q14147|DHX34_HUMAN	DHX34	DHX34_HUMAN Probable ATP-dependent RNA helicase DHX34	4314	1	C	31.3579	31.9382	99.372	139.328	18.9569	106.826
sp|Q92994|TF3B_HUMAN	BRF1	TF3B_HUMAN Transcription factor IIIB 90 kDa subunit	879	1	C	31.3637	22.1024	72.9064	19.2306	19.4643	36.432
sp|P16455|MGMT_HUMAN	MGMT	MGMT_HUMAN Methylated-DNA--protein-cysteine methyltransferase	1818	4	C	31.44	25.4511	79.4329	156.481	54.701	105.737
sp|Q12981-1|SEC20_HUMAN	BNIP1	SEC20_HUMAN Isoform 3 of Vesicle transport protein SEC20	4144	1	C	31.5485	61.9995	119.74	80.4856	65.0809	112.664
sp|P26358|DNMT1_HUMAN	DNMT1	DNMT1_HUMAN DNA (cytosine-5)-methyltransferase 1	411	1	C	31.5524	170.077	287.967	308.513	434.318	442.761
sp|Q659C4|LAR1B_HUMAN	LARP1B	LAR1B_HUMAN La-related protein 1B	1887	1	C	31.759	46.6319	80.1515	65.08	44.7949	65.8316
sp|O96028|NSD2_HUMAN	WHSC1	NSD2_HUMAN Histone-lysine N-methyltransferase NSD2	1906	1	C	31.8116	217.077	130.861	118.485	122.211	294.702
sp|Q16831|UPP1_HUMAN	UPP1	UPP1_HUMAN Uridine phosphorylase 1	631	1	C	31.8607	12.8622	18.4632	13.0611	11.1033	10.9646
sp|P60602|ROMO1_HUMAN	ROMO1	ROMO1_HUMAN Reactive oxygen species modulator 1	3438	1	C	32.4599	130.068	152.693	306.296	43.6451	438.638
sp|Q86WG3-3|ATCAY_HUMAN	ATCAY	ATCAY_HUMAN Isoform 2 of Caytaxin	4270	1	C	32.5649	396.943	40.6049	121.118	597.517	203.033
sp|Q9GZM5|YIPF3_HUMAN	YIPF3	YIPF3_HUMAN Protein YIPF3	4186	1	C	32.6653	162.344	189.254	230.133	104.038	286.824
sp|Q86UN2|R4RL1_HUMAN	RTN4RL1	R4RL1_HUMAN Reticulon-4 receptor-like 1	3204	1	C	32.8866	83.7715	110.896	93.5827	113.492	85.1581
sp|Q8N4T4|ARG39_HUMAN	ARHGEF39	ARG39_HUMAN Rho guanine nucleotide exchange factor 39	2063	1	C	32.8964	175.549	34.7137	87.4399	63.4645	100.315
sp|Q15392|DHC24_HUMAN	DHCR24	DHC24_HUMAN Delta(24)-sterol reductase	3944	1	C	33.0302	132.033	135.406	108.725	88.8649	185.994
sp|P98170|XIAP_HUMAN	XIAP	XIAP_HUMAN E3 ubiquitin-protein ligase XIAP	4560	1	C	33.089	66.5614	39.5618	46.047	76.6655	98.8598
sp|Q12982-2|BNIP2_HUMAN	BNIP2	BNIP2_HUMAN Isoform 2 of BCL2/adenovirus E1B 19 kDa protein-interacting protein 2	3455	1	C	33.1885	202.019	44.8933	59.6399	115.648	89.896
sp|A6NJ78|MET15_HUMAN	METTL15	MET15_HUMAN Probable methyltransferase-like protein 15	2962	1	C	33.5794	51.2407	105.766	87.6463	71.6934	79.4679
sp|A5PLN9-5|TPC13_HUMAN	TRAPPC13	TPC13_HUMAN Isoform 4 of Trafficking protein particle complex subunit 13	481	1	C	33.6726	110.932	97.1219	114.658	71.4955	130.396
sp|Q99856|ARI3A_HUMAN	ARID3A	ARI3A_HUMAN AT-rich interactive domain-containing protein 3A	257	1	C	33.7963	43.6097	205.827	317.442	75.3604	121.01
sp|Q96SZ6|CK5P1_HUMAN	CDK5RAP1	CK5P1_HUMAN CDK5 regulatory subunit-associated protein 1	1511	1	C	33.8657	54.8613	130.693	165.699	45.3307	229.118
sp|Q14134|TRI29_HUMAN	TRIM29	TRI29_HUMAN Tripartite motif-containing protein 29	3395	2	C	33.9162	15.8933	13.2563	21.5697	9.43294	20.1601
sp|Q7L0J3|SV2A_HUMAN	SV2A	SV2A_HUMAN Synaptic vesicle glycoprotein 2A	3332	1	C	33.9378	100.776	176.444	98.2178	90.9377	151.355
sp|P78358|CTG1B_HUMAN	CTAG1A	CTG1B_HUMAN Cancer/testis antigen 1	1603	1	C	33.9428	56.7504	471.796	11.7749	27.0224	22.9525
sp|P04920|B3A2_HUMAN	SLC4A2	B3A2_HUMAN Anion exchange protein 2	2740	1	C	34.1404	18.8281	65.8409	38.6102	55.8723	30.3919
sp|Q9Y4Z0|LSM4_HUMAN	LSM4	LSM4_HUMAN U6 snRNA-associated Sm-like protein LSm4	3055	1	C	34.3141	119.138	292.565	253.964	108.553	247.639
sp|P49069|CAMLG_HUMAN	CAMLG	CAMLG_HUMAN Calcium signal-modulating cyclophilin ligand	4088	1	C	34.566	311.551	75.7458	87.7064	186.465	265.472
sp|P22090|RS4Y1_HUMAN	RPS4Y1	RS4Y1_HUMAN 40S ribosomal protein S4, Y isoform 1	2146	1	C	35.1485	122.242	208.201	424.237	147.575	151.447
sp|Q15390|MTFR1_HUMAN	MTFR1	MTFR1_HUMAN Mitochondrial fission regulator 1	4609	1	C	35.351	423.594	139.046	187.34	141.198	297.133
sp|O14735|CDIPT_HUMAN	CDIPT	CDIPT_HUMAN CDP-diacylglycerol--inositol 3-phosphatidyltransferase	1234	1	C	35.4873	44.2099	71.8386	86.4111	43.2709	85.2365
sp|Q9NXX6|NSE4A_HUMAN	NSMCE4A	NSE4A_HUMAN Non-structural maintenance of chromosomes element 4 homolog A	4215	1	C	35.5579	81.8593	154.914	238.222	302.358	192.86
sp|P43358|MAGA4_HUMAN	MAGEA4	MAGA4_HUMAN Melanoma-associated antigen 4	4191	1	C	35.5623	34.8395	633.323	1.35481	31.694	29.0737
tr|F8VQZ7|F8VQZ7_HUMAN	METAP2	F8VQZ7_HUMAN Methionine aminopeptidase 2	2159	1	C	35.8496	136.649	108.358	116.478	104.058	124.966
sp|Q13905-3|RPGF1_HUMAN	RAPGEF1	RPGF1_HUMAN Isoform 3 of Rap guanine nucleotide exchange factor 1	4173	2	C	35.8975	212.939	14.8121	19.3046	74.1313	34.4519
sp|P09601|HMOX1_HUMAN	HMOX1	HMOX1_HUMAN Heme oxygenase 1	4553	1	C	36.0049	30.2242	133.992	55.3873	356.529	117.714
sp|Q5T0N5|FBP1L_HUMAN	FNBP1L	FBP1L_HUMAN Formin-binding protein 1-like	4437	1	C	36.0424	157.338	162.748	146.088	223.758	209.906
sp|Q5VTB9|RN220_HUMAN	RNF220	RN220_HUMAN E3 ubiquitin-protein ligase RNF220	3737	1	C	36.0929	123.868	207.978	144.903	122.194	133.166
tr|K7EQX3|K7EQX3_HUMAN	AP1M1	K7EQX3_HUMAN AP-1 complex subunit mu-1 (Fragment)	2685	1	C	36.4057	313.529	234.721	239.334	226.121	226.808
sp|O95429|BAG4_HUMAN	BAG4	BAG4_HUMAN BAG family molecular chaperone regulator 4	2273	1	C	36.484	68.4439	47.2129	63.7029	113.064	129.767
sp|P35219|CAH8_HUMAN	CA8	CAH8_HUMAN Carbonic anhydrase-related protein	3260	1	C	36.6619	24.4934	10.3114	65.8648	28.5839	42.4398
sp|Q2KHR3|QSER1_HUMAN	QSER1	QSER1_HUMAN Glutamine and serine-rich protein 1	4480	1	C	36.709	583.39	131.502	295.054	434.45	198.259
sp|Q8IWB7|WDFY1_HUMAN	WDFY1	WDFY1_HUMAN WD repeat and FYVE domain-containing protein 1	4488	1	C	37.1462	26.3078	40.3026	19.1347	11.8405	23.3186
tr|F8W8Y7|F8W8Y7_HUMAN	ARMCX4	F8W8Y7_HUMAN Armadillo repeat-containing X-linked protein 4	3401	2	C	37.364	120.521	54.9835	78.4728	70.7498	111.536
sp|Q9NS69|TOM22_HUMAN	TOMM22	TOM22_HUMAN Mitochondrial import receptor subunit TOM22 homolog	3927	1	C	37.4492	45.4854	161.077	279.511	0.869951	337.777
sp|Q8IZ13|ZBED8_HUMAN	ZBED8	ZBED8_HUMAN Protein ZBED8	3747	2	C	37.7822	405.298	109.343	85.8035	151.938	102.537
sp|O00762|UBE2C_HUMAN	UBE2C	UBE2C_HUMAN Ubiquitin-conjugating enzyme E2 C	3261	4	C	38.1163	83.9679	51.1661	135.693	34.7916	61.5548
sp|Q9P2Y4|ZN219_HUMAN	ZNF219	ZN219_HUMAN Zinc finger protein 219	771	4	C	38.6733	180.256	122.552	354.343	174.199	393.361
sp|O94762|RECQ5_HUMAN	RECQL5	RECQ5_HUMAN ATP-dependent DNA helicase Q5	3287	2	C	38.6887	78.5531	81.8067	94.672	49.9042	124.911
sp|P24311|COX7B_HUMAN	COX7B	COX7B_HUMAN Cytochrome c oxidase subunit 7B, mitochondrial	4234	2	C	38.6994	197.148	295.603	407.599	65.4749	787.097
sp|Q8IZR5|CKLF4_HUMAN	CMTM4	CKLF4_HUMAN CKLF-like MARVEL transmembrane domain-containing protein 4	4166	1	C	38.7036	163.145	44.305	346.214	52.0511	185.088
sp|Q9Y5Y2|NUBP2_HUMAN	NUBP2	NUBP2_HUMAN Cytosolic Fe-S cluster assembly factor NUBP2	1829	2	C	38.9282	487.838	358.08	703.489	352.736	608.75
sp|Q16560-2|U1SBP_HUMAN	SNRNP35	U1SBP_HUMAN Isoform 2 of U11/U12 small nuclear ribonucleoprotein 35 kDa protein	877	1	C	39.059	106.1	172.288	172.924	149.801	152.391
sp|Q8IXK0-5|PHC2_HUMAN	PHC2	PHC2_HUMAN Isoform 5 of Polyhomeotic-like protein 2	1626	1	C	39.3744	304.906	163.345	418.659	257.832	488.973
sp|Q96ID5|IGS21_HUMAN	IGSF21	IGS21_HUMAN Immunoglobulin superfamily member 21	4462	1	C	39.3971	530.682	129.875	245.582	255.054	240.236
sp|P40616|ARL1_HUMAN	ARL1	ARL1_HUMAN ADP-ribosylation factor-like protein 1	3475	1	C	39.4941	49.0981	62.2893	76.7923	64.2813	70.9314
sp|Q9BXB5|OSB10_HUMAN	OSBPL10	OSB10_HUMAN Oxysterol-binding protein-related protein 10	1858	2	C	39.6612	45.3468	26.4638	67.214	22.7575	58.7324
sp|Q709F0|ACD11_HUMAN	ACAD11	ACD11_HUMAN Acyl-CoA dehydrogenase family member 11	4465	1	C	39.7241	105.284	65.1818	77.9342	67.4218	153.893
sp|Q9UBG3|CRNN_HUMAN	CRNN	CRNN_HUMAN Cornulin	4358	1	C	39.7875	17.7883	2.34197	3.61198	13.7321	5.74359
sp|Q9NXE4-4|NSMA3_HUMAN	SMPD4	NSMA3_HUMAN Isoform 4 of Sphingomyelin phosphodiesterase 4	504	1	C	40.0255	82.1953	108.794	141.972	44.3097	229.901
sp|Q6UWP2|DHR11_HUMAN	DHRS11	DHR11_HUMAN Dehydrogenase/reductase SDR family member 11	4246	1	C	40.1232	47.6237	57.0951	93.048	32.7629	105.14
sp|Q9P0J0|NDUAD_HUMAN	NDUFA13	NDUAD_HUMAN NADH dehydrogenase [ubiquinone] 1 alpha subcomplex subunit 13	3923	1	C	40.1334	108.552	244.627	450.65	19.4796	361.314
sp|O14972|DSCR3_HUMAN	DSCR3	DSCR3_HUMAN Down syndrome critical region protein 3	4508	1	C	40.1656	62.3081	149.115	227.492	98.8995	257.573
sp|O60662|KLH41_HUMAN	KLHL41	KLH41_HUMAN Kelch-like protein 41	2130	2	C	40.3648	1417.9	55.7183	112.576	176.671	150.325
sp|Q96G21|IMP4_HUMAN	IMP4	IMP4_HUMAN U3 small nucleolar ribonucleoprotein protein IMP4	3860	1	C	40.5807	32.1792	183.79	153.882	32.5623	528.423
sp|Q9Y6R0|NUMBL_HUMAN	NUMBL	NUMBL_HUMAN Numb-like protein	1760	1	C	41.2424	148.236	193.429	215.895	139.606	291.896
sp|Q9Y2S0-2|RPAC2_HUMAN	POLR1D	RPAC2_HUMAN Isoform 2 of DNA-directed RNA polymerases I and III subunit RPAC2	4350	1	C	41.2953	482.149	198.704	172.077	214.645	204.712
sp|O14641|DVL2_HUMAN	DVL2	DVL2_HUMAN Segment polarity protein dishevelled homolog DVL-2	3217	2	C	41.517	55.4793	148.394	104.916	40.1779	103.855
sp|P28702-3|RXRB_HUMAN	RXRB	RXRB_HUMAN Isoform 2 of Retinoic acid receptor RXR-beta	2647	1	C	41.5603	114.93	199.083	277.65	91.4833	219.967
sp|Q96CP2|FWCH2_HUMAN	FLYWCH2	FWCH2_HUMAN FLYWCH family member 2	957	2	C	41.5757	717.463	160.952	175.531	438.251	242.837
sp|Q96SL4|GPX7_HUMAN	GPX7	GPX7_HUMAN Glutathione peroxidase 7	3561	1	C	41.6741	194.146	36.965	193.276	177.781	204.191
sp|P56270-2|MAZ_HUMAN	MAZ	MAZ_HUMAN Isoform 2 of Myc-associated zinc finger protein	939	3	C	41.7471	262.59	174.823	443.635	195.085	474.939
sp|P12110|CO6A2_HUMAN	COL6A2	CO6A2_HUMAN Collagen alpha-2(VI) chain	3016	2	C	41.8799	45.9236	116.774	214.81	904.618	111.771
sp|P06241|FYN_HUMAN	FYN	FYN_HUMAN Tyrosine-protein kinase Fyn	675	1	C	42.0651	183.36	45.6382	182.381	114.413	138.59
sp|O43929|ORC4_HUMAN	ORC4	ORC4_HUMAN Origin recognition complex subunit 4	4584	1	C	42.1797	159.555	270.595	282.231	155.978	341.977
sp|Q96FK6|WDR89_HUMAN	WDR89	WDR89_HUMAN WD repeat-containing protein 89	2479	1	C	42.4382	65.8439	86.1075	108.835	103.618	108.75
sp|Q96BD5-3|PF21A_HUMAN	PHF21A	PF21A_HUMAN Isoform 3 of PHD finger protein 21A	4565	1	C	42.7955	152.106	26.3041	116.862	45.71	57.1143
sp|Q7Z392|TPC11_HUMAN	TRAPPC11	TPC11_HUMAN Trafficking protein particle complex subunit 11	28	1	C	42.8214	113.789	126.632	130.81	74.2958	132.007
sp|Q08426|ECHP_HUMAN	EHHADH	ECHP_HUMAN Peroxisomal bifunctional enzyme	4573	1	C	42.8955	36.4382	48.2448	33.9436	31.904	42.3275
sp|Q9Y4E6|WDR7_HUMAN	WDR7	WDR7_HUMAN WD repeat-containing protein 7	3411	1	C	43.1068	132.999	123.456	215.13	67.4078	228.74
sp|Q6PJG2|EMSA1_HUMAN	ELMSAN1	EMSA1_HUMAN ELM2 and SANT domain-containing protein 1	3004	1	C	43.487	74.1156	105.387	133.703	83.2895	218.858
sp|O00443|P3C2A_HUMAN	PIK3C2A	P3C2A_HUMAN Phosphatidylinositol 4-phosphate 3-kinase C2 domain-containing subunit alpha	2460	1	C	43.6099	16.3386	13.0475	10.5692	23.493	28.3862
sp|Q9BSH5|HDHD3_HUMAN	HDHD3	HDHD3_HUMAN Haloacid dehalogenase-like hydrolase domain-containing protein 3	3580	1	C	43.8078	177.982	256.357	312.897	103.388	140.542
sp|P43652|AFAM_HUMAN	AFM	AFAM_HUMAN Afamin	4452	1	C	43.8964	30.3414	129.766	46.1805	340.593	54.0648
sp|P50453|SPB9_HUMAN	SERPINB9	SPB9_HUMAN Serpin B9	3798	1	C	44.1301	111.822	66.6913	168.748	92.5802	102.033
sp|Q8IUW5|RELL1_HUMAN	RELL1	RELL1_HUMAN RELT-like protein 1	4230	1	C	44.2695	262.814	97.7856	103.986	149.417	82.6424
sp|Q96DC8|ECHD3_HUMAN	ECHDC3	ECHD3_HUMAN Enoyl-CoA hydratase domain-containing protein 3, mitochondrial	4575	2	C	44.3269	33.8025	51.996	106.477	13.2814	39.4674
sp|O95822|DCMC_HUMAN	MLYCD	DCMC_HUMAN Malonyl-CoA decarboxylase, mitochondrial	2591	1	C	44.6263	51.2808	60.2048	126.644	46.5779	75.2418
sp|O15397|IPO8_HUMAN	IPO8	IPO8_HUMAN Importin-8	3734	1	C	44.6331	145.227	62.3494	92.8349	105.47	93.7805
sp|Q9BW30|TPPP3_HUMAN	TPPP3	TPPP3_HUMAN Tubulin polymerization-promoting protein family member 3	4423	1	C	44.8616	105.934	101.884	137.905	195.691	114.438
sp|Q9NSV4|DIAP3_HUMAN	DIAPH3	DIAP3_HUMAN Protein diaphanous homolog 3	2592	3	C	44.9056	159.598	204.221	293.661	118.779	253.376
sp|Q99592-2|ZBT18_HUMAN	ZBTB18	ZBT18_HUMAN Isoform 2 of Zinc finger and BTB domain-containing protein 18	4310	1	C	44.9735	269.369	53.4831	141.897	69.352	140.709
sp|Q8NCE0|SEN2_HUMAN	TSEN2	SEN2_HUMAN tRNA-splicing endonuclease subunit Sen2	4216	1	C	44.9958	128.92	221.775	158.023	149.779	338.647
sp|Q8IV36|HID1_HUMAN	HID1	HID1_HUMAN Protein HID1	4359	1	C	44.9994	235.865	192.454	262.093	273.237	359.671
sp|P17568|NDUB7_HUMAN	NDUFB7	NDUB7_HUMAN NADH dehydrogenase [ubiquinone] 1 beta subcomplex subunit 7	3429	1	C	45.0469	182.182	536.966	605.573	2070.71	298.781
sp|Q8IU85|KCC1D_HUMAN	CAMK1D	KCC1D_HUMAN Calcium/calmodulin-dependent protein kinase type 1D	4189	2	C	45.1052	129.357	58.3693	239.886	177.688	143.885
sp|A6NNH0|GATL1_HUMAN	GATSL1	GATL1_HUMAN GATS-like protein 1	3795	1	C	45.2059	878.927	549.74	127.085	499.955	177.054
sp|Q9UPQ9|TNR6B_HUMAN	TNRC6B	TNR6B_HUMAN Trinucleotide repeat-containing gene 6B protein	4374	1	C	45.4457	15.3572	14.5714	33.6441	41.8595	39.1712
sp|Q9H967|WDR76_HUMAN	WDR76	WDR76_HUMAN WD repeat-containing protein 76	4458	1	C	45.4978	277.874	152.09	208.649	259.89	367.978
sp|Q9Y2L5|TPPC8_HUMAN	TRAPPC8	TPPC8_HUMAN Trafficking protein particle complex subunit 8	4179	1	C	45.5093	42.5744	94.4817	88.6128	90.0501	135.406
sp|Q66GS9|CP135_HUMAN	CEP135	CP135_HUMAN Centrosomal protein of 135 kDa	3566	2	C	45.5674	776.233	279.453	709.205	445.606	805.901
sp|P34820|BMP8B_HUMAN	BMP8B	BMP8B_HUMAN Bone morphogenetic protein 8B	484	3	C	45.6155	913.126	54.9521	103.697	81.3303	76.2004
sp|P62987|RL40_HUMAN	UBA52	RL40_HUMAN Ubiquitin-60S ribosomal protein L40	1083	1	C	45.7103	107.517	181.05	160.523	45.0913	288.489
sp|O94933|SLIK3_HUMAN	SLITRK3	SLIK3_HUMAN SLIT and NTRK-like protein 3	4446	1	C	45.7234	602.161	31.0661	51.7131	105.909	88.2183
sp|Q71F23|CENPU_HUMAN	CENPU	CENPU_HUMAN Centromere protein U	2906	2	C	45.7258	150.352	189.038	266.421	188.921	297.742
sp|Q53GI3|ZN394_HUMAN	ZNF394	ZN394_HUMAN Zinc finger protein 394	2024	1	C	46.0492	127.62	86.8551	61.2507	132.813	130.786
sp|Q96L93-2|KI16B_HUMAN	KIF16B	KI16B_HUMAN Isoform 2 of Kinesin-like protein KIF16B	430	1	C	46.1864	58.8862	107.965	139.398	95.8746	165.335
sp|P46108-2|CRK_HUMAN	CRK	CRK_HUMAN Isoform Crk-I of Adapter molecule crk	2332	1	C	46.3618	648.897	78.6373	122.797	295.721	95.1537
sp|Q9ULM3|YETS2_HUMAN	YEATS2	YETS2_HUMAN YEATS domain-containing protein 2	871	1	C	46.4738	210.255	83.2163	149.648	91.3559	162.758
tr|H0YBU6|H0YBU6_HUMAN	RIMS1	H0YBU6_HUMAN Regulating synaptic membrane exocytosis protein 1 (Fragment)	4587	1	C	46.5206	337.215	209.664	312.271	354.64	191.492
sp|P51397|DAP1_HUMAN	DAP	DAP1_HUMAN Death-associated protein 1	4464	1	C	46.5298	33.6582	21.9971	38.3783	31.9689	29.5044
sp|Q6IEE7|T132E_HUMAN	TMEM132E	T132E_HUMAN Transmembrane protein 132E	4387	2	C	46.7135	215.09	93.425	265.915	428.358	166.834
sp|Q05513|KPCZ_HUMAN	PRKCZ	KPCZ_HUMAN Protein kinase C zeta type	1917	1	C	46.719	28.4839	23.8322	77.8414	16.6295	91.149
sp|Q5T5X7|BEND3_HUMAN	BEND3	BEND3_HUMAN BEN domain-containing protein 3	3290	1	C	46.7247	283.615	226.841	391.696	186.806	401.576
sp|Q6NUQ4|TM214_HUMAN	TMEM214	TM214_HUMAN Transmembrane protein 214	1743	1	C	46.7304	396.319	316.405	441.61	181.704	660.046
sp|Q9BRJ6|CG050_HUMAN	C7orf50	CG050_HUMAN Uncharacterized protein C7orf50	1563	2	C	46.8664	76.1271	145.845	240.518	68.6289	196.292
sp|P01106-2|MYC_HUMAN	MYC	MYC_HUMAN Isoform 2 of Myc proto-oncogene protein	2474	2	C	46.8725	20.196	207.043	260.049	256.882	541.353
sp|Q86XK2-5|FBX11_HUMAN	FBXO11	FBX11_HUMAN Isoform 5 of F-box only protein 11	2989	1	C	47.0009	234.73	325.312	281.866	171.347	327.802
sp|O43674|NDUB5_HUMAN	NDUFB5	NDUB5_HUMAN NADH dehydrogenase [ubiquinone] 1 beta subcomplex subunit 5, mitochondrial	2835	1	C	47.5546	95.3757	131.88	190.228	73.3283	248.57
sp|P42684|ABL2_HUMAN	ABL2	ABL2_HUMAN Abelson tyrosine-protein kinase 2	3770	2	C	47.8392	126.962	232.085	163.267	123.845	244.891
sp|Q9GZT4|SRR_HUMAN	SRR	SRR_HUMAN Serine racemase	4114	1	C	48.0705	405.958	90.027	177.517	186.499	383.049
tr|H0YLM1|H0YLM1_HUMAN	SHF	H0YLM1_HUMAN SH2 domain-containing adapter protein F	3658	1	C	48.1402	55.8008	70.386	152.409	103.833	141.598
sp|Q9UPW0|FOXJ3_HUMAN	FOXJ3	FOXJ3_HUMAN Forkhead box protein J3	4046	1	C	48.4182	79.9898	145.724	111.253	117.354	154.768
sp|Q9H568|ACTL8_HUMAN	ACTL8	ACTL8_HUMAN Actin-like protein 8	1769	1	C	48.7773	163.303	85.7073	584.343	91.474	117.463
sp|Q9H147|TDIF1_HUMAN	DNTTIP1	TDIF1_HUMAN Deoxynucleotidyltransferase terminal-interacting protein 1	4588	1	C	49.0372	173.06	264.858	362.53	230.96	671.789
sp|P33981|TTK_HUMAN	TTK	TTK_HUMAN Dual specificity protein kinase TTK	3105	1	C	49.2843	240.858	168.76	326.452	147.455	393.808
sp|Q6UUV7|CRTC3_HUMAN	CRTC3	CRTC3_HUMAN CREB-regulated transcription coactivator 3	4366	1	C	49.7388	58.6513	5.70261	23.8799	44.7478	24.0679
sp|Q8N9B5|JMY_HUMAN	JMY	JMY_HUMAN Junction-mediating and -regulatory protein	2638	4	C	49.8171	579.679	186.983	189.379	125.786	429.501
sp|P32418|NAC1_HUMAN	SLC8A1	NAC1_HUMAN Sodium/calcium exchanger 1	4432	1	C	49.9318	262.515	321.145	18.3567	435.983	57.6869
sp|Q9Y2H5|PKHA6_HUMAN	PLEKHA6	PKHA6_HUMAN Pleckstrin homology domain-containing family A member 6	3636	1	C	49.9551	28.2736	32.7981	207.195	110.798	92.8099
sp|Q9UDY4|DNJB4_HUMAN	DNAJB4	DNJB4_HUMAN DnaJ homolog subfamily B member 4	1026	1	C	50.2624	22.575	311.075	195.643	11.5594	74.5599
sp|P08247|SYPH_HUMAN	SYP	SYPH_HUMAN Synaptophysin	4571	1	C	50.6423	204.666	283.237	365.737	139.613	475.422
sp|Q6IAA8|LTOR1_HUMAN	LAMTOR1	LTOR1_HUMAN Ragulator complex protein LAMTOR1	4405	1	C	50.7204	43.9446	18.6752	27.6556	29.2741	27.2804
sp|P29372|3MG_HUMAN	MPG	3MG_HUMAN DNA-3-methyladenine glycosylase	3687	1	C	50.8735	139.937	105.633	102.239	196.961	183.541
sp|O43447|PPIH_HUMAN	PPIH	PPIH_HUMAN Peptidyl-prolyl cis-trans isomerase H	1016	2	C	50.8924	130.957	296.953	127.643	196.18	137.521
sp|O60573|IF4E2_HUMAN	EIF4E2	IF4E2_HUMAN Eukaryotic translation initiation factor 4E type 2	4457	1	C	50.9114	212.013	340.778	167.562	140.739	189.553
sp|Q765P7|MTSSL_HUMAN	MTSS1L	MTSSL_HUMAN MTSS1-like protein	4519	1	C	51.4588	255.074	132.883	141.497	116.283	183.126
sp|Q9Y375|CIA30_HUMAN	NDUFAF1	CIA30_HUMAN Complex I intermediate-associated protein 30, mitochondrial	4577	1	C	51.6015	235.268	178.788	407.193	76.6042	299.219
sp|P37268|FDFT_HUMAN	FDFT1	FDFT_HUMAN Squalene synthase	4277	1	C	51.7847	29.0738	80.0348	28.0634	28.9661	65.9033
sp|Q13825|AUHM_HUMAN	AUH	AUHM_HUMAN Methylglutaconyl-CoA hydratase, mitochondrial	1820	1	C	51.8172	208.79	71.9347	169.865	74.0696	143.552
sp|P05423|RPC4_HUMAN	POLR3D	RPC4_HUMAN DNA-directed RNA polymerase III subunit RPC4	4530	1	C	51.9806	89.0882	170.425	271.172	165.028	331.12
sp|Q9NRA1|PDGFC_HUMAN	PDGFC	PDGFC_HUMAN Platelet-derived growth factor C	2954	1	C	52.6851	28.7499	51.1188	12.6712	46.7739	9.74618
sp|Q9HCK4-3|ROBO2_HUMAN	ROBO2	ROBO2_HUMAN Isoform 3 of Roundabout homolog 2	4482	1	C	52.7161	287.415	1234.44	288.955	141.852	100.125
sp|P01189|COLI_HUMAN	POMC	COLI_HUMAN Pro-opiomelanocortin	4261	1	C	52.9068	223.153	4.05043	1262.3	1.42529	54.4963
sp|O75414|NDK6_HUMAN	NME6	NDK6_HUMAN Nucleoside diphosphate kinase 6	4096	1	C	52.9786	38.0202	33.0058	26.1791	41.0054	37.7387
sp|Q96Q45-3|TM237_HUMAN	TMEM237	TM237_HUMAN Isoform 3 of Transmembrane protein 237	4228	1	C	53.2958	96.1872	133.411	142.796	52.5325	139.108
sp|O95864|FADS2_HUMAN	FADS2	FADS2_HUMAN Fatty acid desaturase 2	681	3	C	53.6591	182.763	464.592	1176.24	73.221	442.279
sp|Q6NXR4|TTI2_HUMAN	TTI2	TTI2_HUMAN TELO2-interacting protein 2	3393	1	C	53.9834	100.928	263.62	238.072	118.526	419.499
sp|Q15560|TCEA2_HUMAN	TCEA2	TCEA2_HUMAN Transcription elongation factor A protein 2	1436	1	C	54.316	7.91508	12.8819	82.7121	44.8331	91.023
tr|I3L2B0|I3L2B0_HUMAN	CLUH	I3L2B0_HUMAN Clustered mitochondria protein homolog	480	1	C	55.0005	9.26285	237.592	193.798	7.55787	137.557
sp|O43281|EFS_HUMAN	EFS	EFS_HUMAN Embryonal Fyn-associated substrate	1607	1	C	55.0155	175.359	304.125	128.175	178.647	347.756
sp|Q96MU8-2|KREM1_HUMAN	KREMEN1	KREM1_HUMAN Isoform 2 of Kremen protein 1	2280	1	C	55.1639	85.5954	86.2285	115.467	114.645	89.4367
sp|Q14194|DPYL1_HUMAN	CRMP1	DPYL1_HUMAN Dihydropyrimidinase-related protein 1	233	1	C	55.3985	130.734	45.452	95.3812	76.9287	96.43
sp|P43363|MAGAA_HUMAN	MAGEA10	MAGAA_HUMAN Melanoma-associated antigen 10	4190	1	C	55.4061	45.1387	623.406	7.48233	55.216	45.7371
sp|Q8N3J6-3|CADM2_HUMAN	CADM2	CADM2_HUMAN Isoform 3 of Cell adhesion molecule 2	3366	1	C	55.4071	760.781	26.9016	61.7329	404.22	279.789
sp|Q9Y2D4|EXC6B_HUMAN	EXOC6B	EXC6B_HUMAN Exocyst complex component 6B	3851	1	C	55.4549	140.761	93.3749	118.122	64.8769	105.228
sp|Q96G25-2|MED8_HUMAN	MED8	MED8_HUMAN Isoform 2 of Mediator of RNA polymerase II transcription subunit 8	4440	1	C	55.5914	242.812	303.616	307.314	204.152	309.214
sp|Q86X95|CIR1_HUMAN	CIR1	CIR1_HUMAN Corepressor interacting with RBPJ 1	2941	2	C	56.3132	401.669	227.711	270.06	276.718	307.488
sp|O95260-2|ATE1_HUMAN	ATE1	ATE1_HUMAN Isoform ATE1-2 of Arginyl-tRNA--protein transferase 1	2997	1	C	56.4234	83.8739	153.138	91.2253	372.208	95.5661
sp|Q96NW4|ANR27_HUMAN	ANKRD27	ANR27_HUMAN Ankyrin repeat domain-containing protein 27	4363	1	C	56.7221	15.9987	26.7519	18.5359	15.9634	29.0342
sp|Q9Y2Z9|COQ6_HUMAN	COQ6	COQ6_HUMAN Ubiquinone biosynthesis monooxygenase COQ6	3958	1	C	56.7539	149.041	134.963	315.655	165.963	396.072
sp|Q9BTD8|RBM42_HUMAN	RBM42	RBM42_HUMAN RNA-binding protein 42	2454	1	C	57.1188	55.1444	69.1852	130.824	41.3141	158.228
sp|Q8WU10|PYRD1_HUMAN	PYROXD1	PYRD1_HUMAN Pyridine nucleotide-disulfide oxidoreductase domain-containing protein 1	4614	1	C	57.3437	81.9394	82.46	159.442	55.6077	75.9945
sp|Q5BKY9|F133B_HUMAN	FAM133B	F133B_HUMAN Protein FAM133B	3893	1	C	57.5288	98.7183	479.342	502.107	257.391	455.336
sp|Q7Z4G4|TRM11_HUMAN	TRMT11	TRM11_HUMAN tRNA (guanine(10)-N2)-methyltransferase homolog	3594	1	C	57.6519	181.856	159.19	156.591	155.587	283.983
sp|P52747|ZN143_HUMAN	ZNF143	ZN143_HUMAN Zinc finger protein 143	3645	2	C	58.0299	190.704	110.007	145.729	144.38	180.599
sp|Q96BT7-4|ALKB8_HUMAN	ALKBH8	ALKB8_HUMAN Isoform 4 of Alkylated DNA repair protein alkB homolog 8	4491	1	C	58.2631	179.776	127.036	77.5946	241.977	132.329
sp|P51957|NEK4_HUMAN	NEK4	NEK4_HUMAN Serine/threonine-protein kinase Nek4	4466	1	C	58.5278	346.209	197.699	347.521	163.997	416.324
sp|Q9Y4X0|AMMR1_HUMAN	AMMECR1	AMMR1_HUMAN AMME syndrome candidate gene 1 protein	3109	1	C	58.8422	92.9512	391.828	355.745	103.696	427.573
sp|O43709|WBS22_HUMAN	WBSCR22	WBS22_HUMAN Ribosome biogenesis methyltransferase WBSCR22	780	1	C	59.0074	35.8657	86.5167	181.654	26.5664	95.4405
sp|Q02446|SP4_HUMAN	SP4	SP4_HUMAN Transcription factor Sp4	4469	3	C	59.0705	560.895	319.961	489.078	571.207	452.234
sp|Q9H063|MAF1_HUMAN	MAF1	MAF1_HUMAN Repressor of RNA polymerase III transcription MAF1 homolog	4351	1	C	59.246	121.907	157.766	274.679	83.6692	252.608
sp|O15258|RER1_HUMAN	RER1	RER1_HUMAN Protein RER1	4152	2	C	59.424	357.17	346.913	479.774	281.049	618.246
sp|Q8N2M8|CLASR_HUMAN	CLASRP	CLASR_HUMAN CLK4-associating serine/arginine rich protein	3974	2	C	59.5231	237.795	242.504	148.114	245.572	211.694
sp|Q9Y5J9|TIM8B_HUMAN	TIMM8B	TIM8B_HUMAN Mitochondrial import inner membrane translocase subunit Tim8 B	3976	1	C	59.5713	161.57	235.748	317.204	311.822	1001.93
sp|Q9NP50|FA60A_HUMAN	FAM60A	FA60A_HUMAN Protein FAM60A	4304	1	C	59.6568	382.922	349.603	658.131	178.133	635.631
sp|Q9NYJ7|DLL3_HUMAN	DLL3	DLL3_HUMAN Delta-like protein 3	490	2	C	59.6754	23.9177	76.5799	52.5998	100.379	57.4608
sp|Q9BV79|MECR_HUMAN	MECR	MECR_HUMAN Trans-2-enoyl-CoA reductase, mitochondrial	2286	1	C	59.7492	134.576	144.639	170.733	127.574	101.632
sp|Q00013|EM55_HUMAN	MPP1	EM55_HUMAN 55 kDa erythrocyte membrane protein	4525	1	C	59.8524	90.1849	277.095	337.299	196.14	308.284
sp|P50238|CRIP1_HUMAN	CRIP1	CRIP1_HUMAN Cysteine-rich protein 1	1604	2	C	60.1844	638.29	68.4507	414.969	2500.63	136.532
sp|Q96KQ4|ASPP1_HUMAN	PPP1R13B	ASPP1_HUMAN Apoptosis-stimulating of p53 protein 1	4171	2	C	60.4633	96.0879	98.8495	93.5751	127.705	139.836
sp|Q9P2P5|HECW2_HUMAN	HECW2	HECW2_HUMAN E3 ubiquitin-protein ligase HECW2	3461	3	C	60.7634	330.22	51.8996	179.86	83.0209	71.5233
sp|Q9ULL5-3|PRR12_HUMAN	PRR12	PRR12_HUMAN Isoform 3 of Proline-rich protein 12	854	2	C	60.9088	239.295	204.181	329.831	167.569	461.755
sp|O94782|UBP1_HUMAN	USP1	UBP1_HUMAN Ubiquitin carboxyl-terminal hydrolase 1	4612	1	C	61.1247	152.054	203.404	249.372	103.487	251.028
sp|A7E3W2|LG3BP_BOVIN_contaminant	LGALS3BP	LG3BP_BOVIN_contaminant Galectin-3-binding protein	4337	1	C	61.2422	148.527	166.305	68.2958	1022	42.8612
sp|Q8N130|NPT2C_HUMAN	SLC34A3	NPT2C_HUMAN Sodium-dependent phosphate transport protein 2C	1450	1	C	61.4978	174.758	38.7966	897.927	927.596	70.7898
sp|Q8NFA0|UBP32_HUMAN	USP32	UBP32_HUMAN Ubiquitin carboxyl-terminal hydrolase 32	4608	1	C	61.559	51.9554	98.5424	76.5225	57.5454	96.516
sp|O75586|MED6_HUMAN	MED6	MED6_HUMAN Mediator of RNA polymerase II transcription subunit 6	2603	1	C	61.7614	124.266	291.394	362.101	140.407	377.012
sp|Q9H4W6|COE3_HUMAN	EBF3	COE3_HUMAN Transcription factor COE3	4117	1	C	61.8008	166.278	184.263	450.592	286.625	195.303
sp|Q9UKW4-4|VAV3_HUMAN	VAV3	VAV3_HUMAN Isoform 4 of Guanine nucleotide exchange factor VAV3	4444	1	C	61.9994	164.64	137.749	185.705	279.676	153.753
sp|Q6DN90|IQEC1_HUMAN	IQSEC1	IQEC1_HUMAN IQ motif and SEC7 domain-containing protein 1	4316	1	C	62.0767	230.738	126.845	97.1027	195.447	263.627
sp|O75317|UBP12_HUMAN	USP12	UBP12_HUMAN Ubiquitin carboxyl-terminal hydrolase 12	4616	1	C	62.0991	198.52	73.5463	123.461	357.615	202.865
sp|Q9H871|RMD5A_HUMAN	RMND5A	RMD5A_HUMAN Protein RMD5 homolog A	4060	1	C	62.1757	203.13	214.033	253.696	235.542	272.143
tr|E7EV07|E7EV07_HUMAN	ARHGEF4	E7EV07_HUMAN Rho guanine nucleotide exchange factor 4	341	2	C	62.26	97.6341	25.7867	159.563	30.2074	101.142
sp|Q9UHG2|PCSK1_HUMAN	PCSK1N	PCSK1_HUMAN ProSAAS	534	2	C	62.3296	83.6407	30.9888	35.2566	391.687	88.0551
sp|Q9HAR2|LPHN3_HUMAN	LPHN3	LPHN3_HUMAN Latrophilin-3	4288	1	C	62.3695	629.194	56.8767	118.467	219.621	184.315
sp|P06746|DPOLB_HUMAN	POLB	DPOLB_HUMAN DNA polymerase beta	4591	1	C	62.5011	230.977	264.536	315.85	135.269	263.277
tr|C9JV77|C9JV77_HUMAN	AHSG	C9JV77_HUMAN Alpha-2-HS-glycoprotein	941	2	C	62.6507	59.2088	174.266	25.0859	1419.49	26.818
sp|Q9H900|ZWILC_HUMAN	ZWILCH	ZWILC_HUMAN Protein zwilch homolog	3434	2	C	62.6728	495.761	740.172	663.796	932.017	1035.91
sp|P78345|RPP38_HUMAN	RPP38	RPP38_HUMAN Ribonuclease P protein subunit p38	4095	1	C	63.1372	183.289	255.868	247.539	113.626	253.916
sp|Q96BK5|PINX1_HUMAN	PINX1	PINX1_HUMAN PIN2/TERF1-interacting telomerase inhibitor 1	3376	2	C	63.1408	103.33	206.687	209.054	260.639	350.979
sp|Q8IVL6|P3H3_HUMAN	LEPREL2	P3H3_HUMAN Prolyl 3-hydroxylase 3	284	1	C	63.3107	115.109	124.814	349.231	27.8874	113.742
sp|O43521-12|B2L11_HUMAN	BCL2L11	B2L11_HUMAN Isoform Bim-beta3 of Bcl-2-like protein 11	4157	1	C	63.3905	26.1812	31.3831	69.6932	59.9548	65.3513
sp|P12829|MYL4_HUMAN	MYL4	MYL4_HUMAN Myosin light chain 4	1179	1	C	63.4082	143.23	833.297	113.592	91.3328	87.114
sp|Q96N46|TTC14_HUMAN	TTC14	TTC14_HUMAN Tetratricopeptide repeat protein 14	3337	1	C	63.7139	111.766	262.736	326.632	114.308	432.389
sp|P30046|DOPD_HUMAN	DDT	DOPD_HUMAN D-dopachrome decarboxylase	2808	3	C	63.756	392.601	497.8	480.357	317.684	214.531
sp|O95985|TOP3B_HUMAN	TOP3B	TOP3B_HUMAN DNA topoisomerase 3-beta-1	2637	1	C	63.873	75.4683	100.659	145.597	55.478	116.986
sp|Q92979|NEP1_HUMAN	EMG1	NEP1_HUMAN Ribosomal RNA small subunit methyltransferase NEP1	2875	2	C	64.0507	230.023	289.822	1220.4	37.5831	208.741
sp|O60518|RNBP6_HUMAN	RANBP6	RNBP6_HUMAN Ran-binding protein 6	980	3	C	64.0902	195.375	125.119	108.619	124.94	368.491
sp|Q92838|EDA_HUMAN	EDA	EDA_HUMAN Ectodysplasin-A	4332	1	C	64.1543	86.8248	172.692	137.821	339.86	102.991
sp|Q13087|PDIA2_HUMAN	PDIA2	PDIA2_HUMAN Protein disulfide-isomerase A2	4347	2	C	64.2005	85.4728	1008.07	213.977	95.9192	55.333
sp|P16383|GCFC2_HUMAN	GCFC2	GCFC2_HUMAN GC-rich sequence DNA-binding factor 2	2855	2	C	64.2094	82.59	293.372	184.23	93.2765	190.573
sp|O96006|ZBED1_HUMAN	ZBED1	ZBED1_HUMAN Zinc finger BED domain-containing protein 1	3871	1	C	64.3052	198.221	164.577	378.568	95.0573	207.698
sp|P02743|SAMP_HUMAN	APCS	SAMP_HUMAN Serum amyloid P-component	4511	1	C	64.3077	87.6039	62.1387	47.1847	406.8	54.9426
sp|Q9GZR1|SENP6_HUMAN	SENP6	SENP6_HUMAN Sentrin-specific protease 6	4481	1	C	64.3722	278.752	363.31	368.332	128.033	367.232
sp|P82094-2|TMF1_HUMAN	TMF1	TMF1_HUMAN Isoform 2 of TATA element modulatory factor	369	2	C	64.6502	376.629	201.213	186.705	530.977	211.542
sp|Q9NQC8-2|IFT46_HUMAN	IFT46	IFT46_HUMAN Isoform 2 of Intraflagellar transport protein 46 homolog	4613	1	C	65.0644	61.6821	70.3911	98.5797	91.2288	98.9093
sp|Q9UNY4|TTF2_HUMAN	TTF2	TTF2_HUMAN Transcription termination factor 2	478	1	C	65.1493	149.227	171.92	386.66	145.449	418.154
sp|Q9BRS2|RIOK1_HUMAN	RIOK1	RIOK1_HUMAN Serine/threonine-protein kinase RIO1	2625	2	C	65.2686	165.64	143.499	168.528	104.908	155.362
sp|Q8TE04|PANK1_HUMAN	PANK1	PANK1_HUMAN Pantothenate kinase 1	2321	1	C	65.3205	245.802	305.194	362.056	944.189	377.509
sp|Q5VUA4|ZN318_HUMAN	ZNF318	ZN318_HUMAN Zinc finger protein 318	1085	1	C	65.3577	203.987	106.537	206.228	130.625	233.465
sp|P20290-2|BTF3_HUMAN	BTF3	BTF3_HUMAN Isoform 2 of Transcription factor BTF3	2182	2	C	65.4881	176.005	518.698	291.656	354.994	436.678
sp|Q15596|NCOA2_HUMAN	NCOA2	NCOA2_HUMAN Nuclear receptor coactivator 2	3810	2	C	65.5569	322.76	306.089	182.146	175.595	191.173
sp|Q9UJF2-2|NGAP_HUMAN	RASAL2	NGAP_HUMAN Isoform 2 of Ras GTPase-activating protein nGAP	4155	1	C	65.6199	225.375	207.129	67.2042	180.225	175.013
sp|Q9UBF8|PI4KB_HUMAN	PI4KB	PI4KB_HUMAN Phosphatidylinositol 4-kinase beta	4551	1	C	65.7149	190.597	161.866	232.496	95.3766	286.447
sp|Q96AX9-14|MIB2_HUMAN	MIB2	MIB2_HUMAN Isoform 14 of E3 ubiquitin-protein ligase MIB2	1140	2	C	66.041	247.233	302.448	491.294	76.5914	491.833
sp|Q9BRQ6|CHCH6_HUMAN	CHCHD6	CHCH6_HUMAN Coiled-coil-helix-coiled-coil-helix domain-containing protein 6, mitochondrial	3957	1	C	66.0521	141.383	96.6688	146.164	180.734	207.9
sp|Q8IY26|PPAC2_HUMAN	PPAPDC2	PPAC2_HUMAN Presqualene diphosphate phosphatase	1687	1	C	66.1189	261.222	79.709	206.237	150.957	481.018
sp|O96017-9|CHK2_HUMAN	CHEK2	CHK2_HUMAN Isoform 9 of Serine/threonine-protein kinase Chk2	2710	2	C	66.1852	256.751	466.7	471.849	182.157	352.096
sp|Q6NZY4|ZCHC8_HUMAN	ZCCHC8	ZCHC8_HUMAN Zinc finger CCHC domain-containing protein 8	2600	2	C	66.2542	349.702	478.853	389.719	281.449	357.923
sp|Q9BT40|INP5K_HUMAN	INPP5K	INP5K_HUMAN Inositol polyphosphate 5-phosphatase K	4091	1	C	66.2652	10.8027	330.733	199.948	14.151	175.071
sp|Q9NQS1|AVEN_HUMAN	AVEN	AVEN_HUMAN Cell death regulator Aven	2409	3	C	66.2923	46.5519	70.7353	48.9041	52.5642	123.442
sp|O14777|NDC80_HUMAN	NDC80	NDC80_HUMAN Kinetochore protein NDC80 homolog	4372	2	C	66.3596	406.826	260.192	325.734	172.128	342.937
sp|Q9H7F0|AT133_HUMAN	ATP13A3	AT133_HUMAN Probable cation-transporting ATPase 13A3	4611	1	C	66.4259	210.589	148.91	151.92	102.898	355.277
sp|O43823|AKAP8_HUMAN	AKAP8	AKAP8_HUMAN A-kinase anchor protein 8	2719	4	C	66.4399	119.845	211.477	235.513	190.712	424.443
sp|P04035-3|HMDH_HUMAN	HMGCR	HMDH_HUMAN Isoform 3 of 3-hydroxy-3-methylglutaryl-coenzyme A reductase	2605	1	C	66.4467	179.929	108.654	99.234	77.7926	149.058
sp|O75127|PTCD1_HUMAN	PTCD1	PTCD1_HUMAN Pentatricopeptide repeat-containing protein 1, mitochondrial	1221	2	C	66.4594	249.117	312.299	643.803	135.072	515.459
sp|Q9P206-2|K1522_HUMAN	KIAA1522	K1522_HUMAN Isoform 2 of Uncharacterized protein KIAA1522	4364	1	C	66.7169	99.2453	17.5384	41.4255	34.6875	31.7861
sp|Q8N2Q7|NLGN1_HUMAN	NLGN1	NLGN1_HUMAN Neuroligin-1	2871	1	C	66.907	1096.37	35.7754	87.0841	107.13	113.632
sp|Q9Y2X0|MED16_HUMAN	MED16	MED16_HUMAN Mediator of RNA polymerase II transcription subunit 16	4260	2	C	67.2147	70.7668	240.913	207.566	205.778	538.297
sp|Q9UGM6|SYWM_HUMAN	WARS2	SYWM_HUMAN Tryptophan--tRNA ligase, mitochondrial	3442	1	C	67.4581	121.342	408.001	412.707	86.9987	357.19
sp|Q6P2C8|MED27_HUMAN	MED27	MED27_HUMAN Mediator of RNA polymerase II transcription subunit 27	3820	1	C	67.4965	158.508	173.559	205.23	152.034	206.513
sp|Q9NPI1-2|BRD7_HUMAN	BRD7	BRD7_HUMAN Isoform 2 of Bromodomain-containing protein 7	2856	2	C	67.5831	538.127	424.644	501.556	370.31	690.12
sp|Q9P0J7|KCMF1_HUMAN	KCMF1	KCMF1_HUMAN E3 ubiquitin-protein ligase KCMF1	4029	2	C	67.7265	122.019	125.686	169.145	122.281	131.121
sp|P25208|NFYB_HUMAN	NFYB	NFYB_HUMAN Nuclear transcription factor Y subunit beta	4045	1	C	67.8428	227.886	356.846	356.132	358.622	431.618
sp|Q86VW0|SESD1_HUMAN	SESTD1	SESD1_HUMAN SEC14 domain and spectrin repeat-containing protein 1	3823	1	C	67.874	120.423	110.972	169.646	182.39	105.089
sp|P15848|ARSB_HUMAN	ARSB	ARSB_HUMAN Arylsulfatase B	4438	1	C	68.6582	228.055	126.557	60.5081	336.534	177.022
sp|Q6ZQV5|ZN788_HUMAN	ZNF788	ZN788_HUMAN Zinc finger protein 788	2658	3	C	68.9504	767.957	272.679	216.691	1057.95	95.493
sp|Q6I9Y2|THOC7_HUMAN	THOC7	THOC7_HUMAN THO complex subunit 7 homolog	2887	2	C	68.9545	369.285	434.922	426.296	297.015	531.67
sp|Q15004|PAF15_HUMAN	KIAA0101	PAF15_HUMAN PCNA-associated factor	407	4	C	69.0512	336.664	632.601	523.195	357.061	907.645
sp|O14640|DVL1_HUMAN	DVL1	DVL1_HUMAN Segment polarity protein dishevelled homolog DVL-1	2971	1	C	69.365	76.562	100.506	44.5148	58.6261	86.848
sp|Q969G6|RIFK_HUMAN	RFK	RIFK_HUMAN Riboflavin kinase	3600	1	C	69.3972	268.007	454.709	440.381	95.2964	184.502
sp|Q96JP5|ZFP91_HUMAN	ZFP91	ZFP91_HUMAN E3 ubiquitin-protein ligase ZFP91	246	5	C	69.5088	162.492	155.528	124.987	162.106	262.228
sp|Q5EBL4|RIPL1_HUMAN	RILPL1	RIPL1_HUMAN RILP-like protein 1	2447	1	C	69.5955	125.06	168.143	141.651	160.009	97.1985
sp|Q99653|CHP1_HUMAN	CHP1	CHP1_HUMAN Calcineurin B homologous protein 1	3662	1	C	69.615	131.986	106.275	103.94	33.1466	59.2533
sp|Q9NRX5|SERC1_HUMAN	SERINC1	SERC1_HUMAN Serine incorporator 1	3637	1	C	69.7808	121.889	167.454	203.213	75.8309	288.418
sp|Q8WTT2|NOC3L_HUMAN	NOC3L	NOC3L_HUMAN Nucleolar complex protein 3 homolog	3547	1	C	69.8072	102.754	239.231	197.085	212.202	210.48
sp|Q5SWX8|ODR4_HUMAN	ODR4	ODR4_HUMAN Protein odr-4 homolog	2165	1	C	69.8077	208.024	643.92	376.294	183.839	327.304
sp|O43318|M3K7_HUMAN	MAP3K7	M3K7_HUMAN Mitogen-activated protein kinase kinase kinase 7	4308	2	C	69.9817	132.995	70.2787	59.3283	91.8987	124.343
sp|Q7LG56-6|RIR2B_HUMAN	RRM2B	RIR2B_HUMAN Isoform 6 of Ribonucleoside-diphosphate reductase subunit M2 B	39	1	C	69.994	159.06	109.044	92.7479	100.026	158.8
sp|Q9P1Z2|CACO1_HUMAN	CALCOCO1	CACO1_HUMAN Calcium-binding and coiled-coil domain-containing protein 1	2516	1	C	70.2294	182.006	128.753	213.987	161.975	148.253
sp|P36959|GMPR1_HUMAN	GMPR	GMPR1_HUMAN GMP reductase 1	2544	2	C	70.3631	146.772	162.25	112.597	135.401	120.591
sp|Q96MF7|NSE2_HUMAN	NSMCE2	NSE2_HUMAN E3 SUMO-protein ligase NSE2	4504	1	C	70.4658	242.777	153.496	157.373	199.22	171.762
sp|P49815|TSC2_HUMAN	TSC2	TSC2_HUMAN Tuberin	1390	1	C	70.8433	172.522	230.946	133.825	96.311	193.661
sp|P49459|UBE2A_HUMAN	UBE2A	UBE2A_HUMAN Ubiquitin-conjugating enzyme E2 A	4239	2	C	71.0675	270.793	271.21	155.622	162.152	129.298
sp|Q9UKX2|MYH2_HUMAN	MYH2	MYH2_HUMAN Myosin-2	1064	1	C	71.0792	269.757	200.807	50.1577	3123.4	90.8536
sp|P62633|CNBP_HUMAN	CNBP	CNBP_HUMAN Cellular nucleic acid-binding protein	1999	3	C	71.387	776.16	111.672	165.747	298.391	201.209
sp|Q9NUL7|DDX28_HUMAN	DDX28	DDX28_HUMAN Probable ATP-dependent RNA helicase DDX28	4498	1	C	71.3944	35.8694	66.3776	157.377	15.0658	122.367
sp|Q8WXD5|GEMI6_HUMAN	GEMIN6	GEMI6_HUMAN Gem-associated protein 6	1946	2	C	71.4516	367.324	439.445	320.294	307.187	472.136
sp|O00308|WWP2_HUMAN	WWP2	WWP2_HUMAN NEDD4-like E3 ubiquitin-protein ligase WWP2	2492	2	C	71.5136	144.842	149.873	135.804	58.9411	199.117
sp|Q9Y3D0|MIP18_HUMAN	FAM96B	MIP18_HUMAN Mitotic spindle-associated MMXD complex subunit MIP18	4287	4	C	71.6505	158.532	262.855	214.311	105.34	236.938
sp|Q96C57|CL043_HUMAN	C12orf43	CL043_HUMAN Uncharacterized protein C12orf43	2790	1	C	72.1116	97.0406	304.456	211.461	374.157	383.028
sp|Q9H7P6|MB12B_HUMAN	MVB12B	MB12B_HUMAN Multivesicular body subunit 12B	3163	2	C	72.2131	310.686	53.2278	92.2582	202.813	90.3005
sp|Q15043|S39AE_HUMAN	SLC39A14	S39AE_HUMAN Zinc transporter ZIP14	2430	1	C	72.2762	22.6012	512.61	35.4103	48.6572	109.872
sp|Q96JE9|MAP6_HUMAN	MAP6	MAP6_HUMAN Microtubule-associated protein 6	1714	1	C	72.5247	363.122	1.77252	35.2252	105.768	30.6765
sp|Q15776|ZKSC8_HUMAN	ZKSCAN8	ZKSC8_HUMAN Zinc finger protein with KRAB and SCAN domains 8	4349	1	C	72.5301	109.146	105.402	124.305	57.4004	246.788
sp|O15304|SIVA_HUMAN	SIVA1	SIVA_HUMAN Apoptosis regulatory protein Siva	1783	1	C	72.7906	85.9067	53.428	262.891	94.6393	238.149
sp|P30414|NKTR_HUMAN	NKTR	NKTR_HUMAN NK-tumor recognition protein	1016	2	C	72.7944	84.1904	136.593	111.974	55.7127	94.6953
sp|O95639|CPSF4_HUMAN	CPSF4	CPSF4_HUMAN Cleavage and polyadenylation specificity factor subunit 4	4176	2	C	72.9744	357.607	175.714	214.618	247.221	344.819
sp|Q96QU8|XPO6_HUMAN	XPO6	XPO6_HUMAN Exportin-6	4381	1	C	73.0058	125.474	186.574	301.015	48.3008	269.756
sp|O95298|NDUC2_HUMAN	NDUFC2	NDUC2_HUMAN NADH dehydrogenase [ubiquinone] 1 subunit C2	3846	2	C	73.2364	201.284	242.81	371.786	85.3334	289.327
sp|Q8NHU6|TDRD7_HUMAN	TDRD7	TDRD7_HUMAN Tudor domain-containing protein 7	2134	1	C	73.3107	172.273	139.392	207.105	89.0874	165.92
sp|Q9NXA8|SIR5_HUMAN	SIRT5	SIR5_HUMAN NAD-dependent protein deacylase sirtuin-5, mitochondrial	944	2	C	73.5063	209.342	188.341	699.063	85.8118	287.383
sp|Q9P2N6|KANL3_HUMAN	KANSL3	KANL3_HUMAN KAT8 regulatory NSL complex subunit 3	4567	2	C	73.5077	285.232	495.729	517.612	268.438	713.589
sp|Q96HA7-2|TONSL_HUMAN	TONSL	TONSL_HUMAN Isoform 2 of Tonsoku-like protein	860	3	C	73.9359	212.486	200.983	199.497	84.2978	242.54
sp|Q6ZMG9-2|CERS6_HUMAN	CERS6	CERS6_HUMAN Isoform 2 of Ceramide synthase 6	4142	1	C	74.0381	438.521	438.679	331.654	248.937	322.545
sp|P00374|DYR_HUMAN	DHFR	DYR_HUMAN Dihydrofolate reductase	4600	2	C	74.0755	304.332	525.169	849.139	233.017	1122.57
sp|Q5SNT2|TM201_HUMAN	TMEM201	TM201_HUMAN Transmembrane protein 201	3804	1	C	74.1502	152.168	132.028	145.854	119.239	223.316
sp|Q8N8A6|DDX51_HUMAN	DDX51	DDX51_HUMAN ATP-dependent RNA helicase DDX51	2940	3	C	74.4238	417.223	461.868	490.972	788.845	741.378
tr|G3V4T6|G3V4T6_HUMAN	GSTZ1	G3V4T6_HUMAN Maleylacetoacetate isomerase	2216	1	C	74.9967	226.879	633.331	606.93	995.475	351.636
sp|Q8IYA6|CKP2L_HUMAN	CKAP2L	CKP2L_HUMAN Cytoskeleton-associated protein 2-like	4371	1	C	75.0668	314.993	180.962	294.529	184.944	466.965
sp|Q49A26|GLYR1_HUMAN	GLYR1	GLYR1_HUMAN Putative oxidoreductase GLYR1	1141	5	C	75.3176	305.003	340.819	482.797	257.052	420.466
sp|Q9BPY3|F118B_HUMAN	FAM118B	F118B_HUMAN Protein FAM118B	3780	1	C	75.3833	100.004	225.917	227.72	147.791	216.01
sp|Q00839-2|HNRPU_HUMAN	HNRNPU	HNRPU_HUMAN Isoform Short of Heterogeneous nuclear ribonucleoprotein U	572	3	C	76.1491	1158.76	313.958	448.182	1006.36	774.584
sp|Q13574|DGKZ_HUMAN	DGKZ	DGKZ_HUMAN Diacylglycerol kinase zeta	3935	2	C	76.1966	385.314	63.587	662.518	43.1852	123.675
sp|P07992-3|ERCC1_HUMAN	ERCC1	ERCC1_HUMAN Isoform 3 of DNA excision repair protein ERCC-1	4564	1	C	76.3821	188.108	330.082	335.54	377.467	826.218
sp|Q96RK0|CIC_HUMAN	CIC	CIC_HUMAN Protein capicua homolog	537	2	C	76.5674	18.0382	64.12	104.746	36.3869	80.9143
sp|P67812|SC11A_HUMAN	SEC11A	SC11A_HUMAN Signal peptidase complex catalytic subunit SEC11A	3182	2	C	76.7053	341.038	339.903	367.397	180.504	325.695
sp|Q9NWT8|AKIP_HUMAN	AURKAIP1	AKIP_HUMAN Aurora kinase A-interacting protein	2628	1	C	76.8278	204.584	231.318	329.932	161.155	598.204
sp|Q6P161|RM54_HUMAN	MRPL54	RM54_HUMAN 39S ribosomal protein L54, mitochondrial	4445	1	C	76.8599	108.413	177.962	293.327	84.6385	314.623
sp|Q12986|NFX1_HUMAN	NFX1	NFX1_HUMAN Transcriptional repressor NF-X1	3755	2	C	77.2342	278.517	111.558	142.815	152.704	432.993
sp|Q9NYR9|KBRS2_HUMAN	NKIRAS2	KBRS2_HUMAN NF-kappa-B inhibitor-interacting Ras-like protein 2	4031	1	C	77.2581	448.215	80.4687	178.535	202.733	469.483
sp|Q9UJY1|HSPB8_HUMAN	HSPB8	HSPB8_HUMAN Heat shock protein beta-8	4162	1	C	77.5897	593.228	258.195	672.28	203.77	294.666
sp|Q8N5P1|ZC3H8_HUMAN	ZC3H8	ZC3H8_HUMAN Zinc finger CCCH domain-containing protein 8	2882	2	C	77.7249	140.211	223.211	514.169	169.144	380.753
sp|Q96SY0|VWA9_HUMAN	VWA9	VWA9_HUMAN von Willebrand factor A domain-containing protein 9	2914	3	C	77.8411	45.0886	220.216	197.987	90.3364	217.865
sp|Q9BT17|MTG1_HUMAN	MTG1	MTG1_HUMAN Mitochondrial ribosome-associated GTPase 1	4516	1	C	77.9058	193.052	189.606	234.904	153.401	207.695
sp|O95155-4|UBE4B_HUMAN	UBE4B	UBE4B_HUMAN Isoform 4 of Ubiquitin conjugation factor E4 B	3253	1	C	78.0816	54.6954	111.998	103.8	123.742	86.5078
sp|Q9H2J7|S6A15_HUMAN	SLC6A15	S6A15_HUMAN Sodium-dependent neutral amino acid transporter B(0)AT2	2811	1	C	78.4484	101.899	402.251	130.871	101.675	347.466
sp|Q8N490-2|PNKD_HUMAN	PNKD	PNKD_HUMAN Isoform 2 of Probable hydrolase PNKD	1661	3	C	78.9593	164.685	225.67	426.06	199.347	659.39
sp|Q9BYD3|RM04_HUMAN	MRPL4	RM04_HUMAN 39S ribosomal protein L4, mitochondrial	1703	5	C	78.961	204.166	251.074	559.64	69.5968	476.243
sp|O00142|KITM_HUMAN	TK2	KITM_HUMAN Thymidine kinase 2, mitochondrial	4454	1	C	78.9718	56.6407	48.6587	141.066	24.565	110.704
sp|Q9NRN9|METL5_HUMAN	METTL5	METL5_HUMAN Methyltransferase-like protein 5	3938	1	C	79.0116	372.718	534.525	403.951	272.786	615.71
sp|O95149|SPN1_HUMAN	SNUPN	SPN1_HUMAN Snurportin-1	3347	1	C	79.136	157.836	99.6655	99.2349	146.337	100.309
sp|Q2M1K9|ZN423_HUMAN	ZNF423	ZN423_HUMAN Zinc finger protein 423	3803	1	C	79.2113	146.71	46.2444	185.408	508.16	503.131
sp|O75880|SCO1_HUMAN	SCO1	SCO1_HUMAN Protein SCO1 homolog, mitochondrial	2614	1	C	79.2412	151.187	592.815	429.508	448.637	432.054
sp|Q8N142|PURA1_HUMAN	ADSSL1	PURA1_HUMAN Adenylosuccinate synthetase isozyme 1	3934	1	C	79.3471	177.57	102.356	138.57	180.592	111.681
sp|Q96RL7|VP13A_HUMAN	VPS13A	VP13A_HUMAN Vacuolar protein sorting-associated protein 13A	4101	2	C	79.5218	1074.87	414.827	464.185	239.298	342.757
sp|P41229|KDM5C_HUMAN	KDM5C	KDM5C_HUMAN Lysine-specific demethylase 5C	879	1	C	79.5742	114.108	130.907	124.736	147.813	207.647
sp|Q13454|TUSC3_HUMAN	TUSC3	TUSC3_HUMAN Tumor suppressor candidate 3	4122	1	C	79.6022	48.0008	97.0709	44.5016	43.2484	101.591
sp|Q9UID3|VPS51_HUMAN	VPS51	VPS51_HUMAN Vacuolar protein sorting-associated protein 51 homolog	3164	1	C	79.6197	106.995	208.314	249.972	84.303	206.036
sp|Q9Y6R6|Z780B_HUMAN	ZNF780B	Z780B_HUMAN Zinc finger protein 780B	3595	1	C	80.1949	235.249	127.193	248.345	195.939	244.198
sp|P38935|SMBP2_HUMAN	IGHMBP2	SMBP2_HUMAN DNA-binding protein SMUBP-2	2807	3	C	80.4329	249.722	140.961	243.702	160.584	258.212
sp|P35227|PCGF2_HUMAN	PCGF2	PCGF2_HUMAN Polycomb group RING finger protein 2	4447	1	C	81.108	280.671	385.853	316.493	318.203	413.028
sp|Q9P270|SLAI2_HUMAN	SLAIN2	SLAI2_HUMAN SLAIN motif-containing protein 2	752	1	C	81.2856	117.098	98.7804	91.1194	79.385	161.946
sp|Q96S90|LYSM1_HUMAN	LYSMD1	LYSM1_HUMAN LysM and putative peptidoglycan-binding domain-containing protein 1	153	1	C	81.3475	195.305	114.944	294.718	107.26	258.233
sp|Q9BVG9|PTSS2_HUMAN	PTDSS2	PTSS2_HUMAN Phosphatidylserine synthase 2	2132	1	C	81.5236	99.1432	66.774	57.4591	85.909	282.012
sp|P30793|GCH1_HUMAN	GCH1	GCH1_HUMAN GTP cyclohydrolase 1	4521	1	C	81.6227	137.891	29.4052	141.512	93.6167	47.1911
sp|O75177|CREST_HUMAN	SS18L1	CREST_HUMAN Calcium-responsive transactivator	3363	2	C	81.9648	670.764	70.2072	209.407	436.704	167.197
sp|Q9ULV3|CIZ1_HUMAN	CIZ1	CIZ1_HUMAN Cip1-interacting zinc finger protein	4082	2	C	82.3488	141.819	69.6143	142.042	136.868	227.973
sp|P03928|ATP8_HUMAN	MT-ATP8	ATP8_HUMAN ATP synthase protein 8	4107	1	C	82.4662	97.7038	272.769	368.399	99.7701	318.265
sp|Q96EL3|RM53_HUMAN	MRPL53	RM53_HUMAN 39S ribosomal protein L53, mitochondrial	2116	1	C	82.505	230.962	219.537	308.72	98.4479	272.737
sp|P55289|CAD12_HUMAN	CDH12	CAD12_HUMAN Cadherin-12	1453	2	C	82.6915	1460.04	187.273	189.808	209.581	187.179
sp|Q8N9N8|EIF1A_HUMAN	EIF1AD	EIF1A_HUMAN Probable RNA-binding protein EIF1AD	3060	3	C	82.6963	201.824	136.21	221.056	141.62	159.831
sp|Q7Z2K6|ERMP1_HUMAN	ERMP1	ERMP1_HUMAN Endoplasmic reticulum metallopeptidase 1	1464	1	C	82.713	51.0218	65.6252	83.1591	14.0838	134.568
sp|Q9H902-3|REEP1_HUMAN	REEP1	REEP1_HUMAN Isoform 3 of Receptor expression-enhancing protein 1	3427	1	C	83.0407	656.822	151.121	193.988	160.082	152.734
sp|Q96S59|RANB9_HUMAN	RANBP9	RANB9_HUMAN Ran-binding protein 9	4141	2	C	83.1161	256.31	201.197	154.707	580.409	224.968
sp|Q6PJI9|WDR59_HUMAN	WDR59	WDR59_HUMAN WD repeat-containing protein 59	4047	1	C	83.3107	112.406	136.796	152.821	87.4789	118.746
sp|P32780|TF2H1_HUMAN	GTF2H1	TF2H1_HUMAN General transcription factor IIH subunit 1	3562	1	C	83.4951	360.302	259.199	251.214	168.704	284.698
sp|P60002|ELOF1_HUMAN	ELOF1	ELOF1_HUMAN Transcription elongation factor 1 homolog	4030	1	C	83.6878	229.208	108.986	188.315	160.314	166.769
sp|Q15651|HMGN3_HUMAN	HMGN3	HMGN3_HUMAN High mobility group nucleosome-binding domain-containing protein 3	4344	3	C	83.7024	933.129	774.971	903.447	766.882	397.502
sp|Q6PCB5|RSBNL_HUMAN	RSBN1L	RSBNL_HUMAN Round spermatid basic protein 1-like protein	4185	2	C	83.7648	502.713	738.273	783.903	638.652	737.547
sp|Q96HD1-2|CREL1_HUMAN	CRELD1	CREL1_HUMAN Isoform 2 of Cysteine-rich with EGF-like domain protein 1	4436	1	C	83.8749	60.1366	47.6484	63.4604	74.5036	46.8163
sp|A1L020|MEX3A_HUMAN	MEX3A	MEX3A_HUMAN RNA-binding protein MEX3A	1544	2	C	84.3127	296.916	186.615	388.095	255.17	370.318
sp|Q969M3-3|YIPF5_HUMAN	YIPF5	YIPF5_HUMAN Isoform 3 of Protein YIPF5	4193	1	C	84.324	188.004	240.817	94.3143	107.387	408.829
sp|P58166|INHBE_HUMAN	INHBE	INHBE_HUMAN Inhibin beta E chain	1299	4	C	84.6858	351.855	789.113	729.095	1361.32	677.499
sp|O75459|PAGE1_HUMAN	PAGE1	PAGE1_HUMAN P antigen family member 1	3909	3	C	84.879	177.077	1972.63	135.336	272.64	170.233
sp|Q9P2D3|HTR5B_HUMAN	HEATR5B	HTR5B_HUMAN HEAT repeat-containing protein 5B	1159	1	C	84.9779	144.53	178.659	235.979	78.9996	231.811
sp|Q8TC26|TM163_HUMAN	TMEM163	TM163_HUMAN Transmembrane protein 163	3657	1	C	85.0115	392.59	53.9633	221.497	135.361	72.8842
sp|P63272|SPT4H_HUMAN	SUPT4H1	SPT4H_HUMAN Transcription elongation factor SPT4	3914	1	C	85.2623	236.223	371.947	317.4	124.796	298.465
sp|O95696-2|BRD1_HUMAN	BRD1	BRD1_HUMAN Isoform 2 of Bromodomain-containing protein 1	4365	2	C	85.4305	244.885	123.671	224.684	96.9926	323.087
sp|Q9H2V7|SPNS1_HUMAN	SPNS1	SPNS1_HUMAN Protein spinster homolog 1	4271	2	C	85.9439	82.688	165.806	185.689	80.958	317.483
sp|Q86T03-2|TM55B_HUMAN	TMEM55B	TM55B_HUMAN Isoform 2 of Type 1 phosphatidylinositol 4,5-bisphosphate 4-phosphatase	2006	2	C	85.9851	619.259	274.318	952.379	485.7	722.106
sp|Q92854|SEM4D_HUMAN	SEMA4D	SEM4D_HUMAN Semaphorin-4D	4180	1	C	86.1641	285.547	137.344	251.778	157.48	102.718
sp|O00592|PODXL_HUMAN	PODXL	PODXL_HUMAN Podocalyxin	1709	2	C	86.2461	472.951	340.383	621.341	407.564	286.038
sp|Q9Y5N6|ORC6_HUMAN	ORC6	ORC6_HUMAN Origin recognition complex subunit 6	3587	2	C	86.3081	325.341	313.549	780.921	231.113	1229.21
sp|Q5ZPR3|CD276_HUMAN	CD276	CD276_HUMAN CD276 antigen	2383	1	C	86.3782	166.457	171.941	204.603	126.374	297.234
sp|Q8WVB6-2|CTF18_HUMAN	CHTF18	CTF18_HUMAN Isoform 2 of Chromosome transmission fidelity protein 18 homolog	297	1	C	86.7198	68.5983	170.544	231.696	82.6157	261.922
sp|Q8N108-12|MIER1_HUMAN	MIER1	MIER1_HUMAN Isoform 2 of Mesoderm induction early response protein 1	4056	1	C	87.1669	134.124	377.132	216.152	340.848	288.354
sp|Q92572|AP3S1_HUMAN	AP3S1	AP3S1_HUMAN AP-3 complex subunit sigma-1	1867	1	C	87.5935	333.246	184.66	209.561	197.469	270.003
sp|Q9NZC3|GDE1_HUMAN	GDE1	GDE1_HUMAN Glycerophosphodiester phosphodiesterase 1	3341	1	C	87.6345	137.358	135.917	212.25	140.405	174.143
sp|O75438-2|NDUB1_HUMAN	NDUFB1	NDUB1_HUMAN Isoform 2 of NADH dehydrogenase [ubiquinone] 1 beta subcomplex subunit 1	2861	1	C	87.7099	97.9316	266.198	369.493	75.4137	400.779
sp|Q9NVF7|FBX28_HUMAN	FBXO28	FBX28_HUMAN F-box only protein 28	4154	1	C	87.719	333.855	88.4061	162.021	110.002	128.41
sp|Q96DF8|DGC14_HUMAN	DGCR14	DGC14_HUMAN Protein DGCR14	3387	1	C	87.9541	132.564	266.344	276.073	244.484	387.571
sp|O43255|SIAH2_HUMAN	SIAH2	SIAH2_HUMAN E3 ubiquitin-protein ligase SIAH2	4113	1	C	88.0695	141.285	209.277	198.265	106.297	165.688
sp|Q8IUH3|RBM45_HUMAN	RBM45	RBM45_HUMAN RNA-binding protein 45	3653	1	C	88.215	196.61	169.938	186.843	194.737	236.518
sp|Q9NZD2|GLTP_HUMAN	GLTP	GLTP_HUMAN Glycolipid transfer protein	3433	1	C	88.2476	81.8779	59.3898	160.108	75.3954	104.02
sp|Q9BUR5|APOO_HUMAN	APOO	APOO_HUMAN Apolipoprotein O	4353	1	C	88.4034	126.381	213.478	349.039	175.051	353.475
sp|Q5ST30-4|SYVM_HUMAN	VARS2	SYVM_HUMAN Isoform 4 of Valine--tRNA ligase, mitochondrial	2873	3	C	88.9878	392.338	376.812	494.005	1559.79	396.422
sp|Q6ZMK1|CYHR1_HUMAN	CYHR1	CYHR1_HUMAN Cysteine and histidine-rich protein 1	1868	1	C	89.0136	85.7706	58.9913	102.578	98.2739	74.2475
sp|Q96P44|COLA1_HUMAN	COL21A1	COLA1_HUMAN Collagen alpha-1(XXI) chain	3500	1	C	89.0875	175.665	1528.67	145.198	249.374	247.62
sp|Q1ED39|KNOP1_HUMAN	KNOP1	KNOP1_HUMAN Lysine-rich nucleolar protein 1	3265	2	C	89.1012	175.58	335.921	515.149	387.133	1188.67
sp|P21217|FUT3_HUMAN	FUT3	FUT3_HUMAN Galactoside 3(4)-L-fucosyltransferase	2180	1	C	89.1212	4.69747	13.9611	9.90396	14.364	7.5911
sp|Q12802-2|AKP13_HUMAN	AKAP13	AKP13_HUMAN Isoform 2 of A-kinase anchor protein 13	4459	1	C	89.1807	84.8631	89.3155	112.544	63.0615	55.5852
sp|O75380|NDUS6_HUMAN	NDUFS6	NDUS6_HUMAN NADH dehydrogenase [ubiquinone] iron-sulfur protein 6, mitochondrial	4522	2	C	89.5303	267.669	384.363	847.22	397.887	493.251
sp|Q9NW68-3|BSDC1_HUMAN	BSDC1	BSDC1_HUMAN Isoform 3 of BSD domain-containing protein 1	3719	1	C	90.0055	268.027	83.5848	149.26	130.745	105.876
sp|P61960|UFM1_HUMAN	UFM1	UFM1_HUMAN Ubiquitin-fold modifier 1	3680	3	C	90.338	456.52	829.793	377.773	360.358	328.649
sp|Q9UNE7|CHIP_HUMAN	STUB1	CHIP_HUMAN E3 ubiquitin-protein ligase CHIP	4517	1	C	90.3389	138.481	152.279	148.054	73.7077	139.664
sp|Q13496|MTM1_HUMAN	MTM1	MTM1_HUMAN Myotubularin	1575	1	C	90.4694	33.1639	140.228	150.808	99.6605	147.149
sp|Q96NU0|CNT3B_HUMAN	CNTNAP3B	CNT3B_HUMAN Contactin-associated protein-like 3B	1958	1	C	90.5901	73.5344	6.45063	24.3674	25.9595	22.2312
sp|Q9Y244|POMP_HUMAN	POMP	POMP_HUMAN Proteasome maturation protein	1860	1	C	90.6026	269.385	253.869	100.837	275.188	251.328
sp|Q6T4R5|NHS_HUMAN	NHS	NHS_HUMAN Nance-Horan syndrome protein	4543	1	C	90.9429	99.7211	141.734	63.0101	171.784	144.06
sp|P60468|SC61B_HUMAN	SEC61B	SC61B_HUMAN Protein transport protein Sec61 subunit beta	4471	1	C	91.1119	220.203	251.596	425.528	109.983	506.996
sp|Q147X3|NAA30_HUMAN	NAA30	NAA30_HUMAN N-alpha-acetyltransferase 30	3997	1	C	91.263	195.055	394.48	244.332	192.885	234.723
tr|M0QZM1|M0QZM1_HUMAN	HNRNPM	M0QZM1_HUMAN Heterogeneous nuclear ribonucleoprotein M (Fragment)	119	1	C	91.4078	187.049	177.307	233.986	99.6235	424.957
sp|Q9Y664|KPTN_HUMAN	KPTN	KPTN_HUMAN Kaptin	4494	1	C	91.6625	157.338	23.3336	46.0432	81.2762	41.021
sp|Q96QZ7|MAGI1_HUMAN	MAGI1	MAGI1_HUMAN Membrane-associated guanylate kinase, WW and PDZ domain-containing protein 1	2665	2	C	91.8571	613.572	307.85	234.741	505.514	384.064
sp|Q56P03|EAPP_HUMAN	EAPP	EAPP_HUMAN E2F-associated phosphoprotein	3961	2	C	91.8873	155.616	301.708	527.589	291.73	571.401
sp|Q96QF0|RAB3I_HUMAN	RAB3IP	RAB3I_HUMAN Rab-3A-interacting protein	2434	2	C	92.0195	102.678	48.8256	161.587	184.381	65.6616
sp|Q9Y5R8|TPPC1_HUMAN	TRAPPC1	TPPC1_HUMAN Trafficking protein particle complex subunit 1	4323	1	C	92.2493	155.444	374.61	459.934	167.19	321.835
sp|Q92625|ANS1A_HUMAN	ANKS1A	ANS1A_HUMAN Ankyrin repeat and SAM domain-containing protein 1A	4426	2	C	92.9338	170.347	186.948	249.799	104.782	255.775
sp|Q12967|GNDS_HUMAN	RALGDS	GNDS_HUMAN Ral guanine nucleotide dissociation stimulator	4306	1	C	93.0614	207.264	439.908	241.042	172.461	241.843
sp|Q9P015|RM15_HUMAN	MRPL15	RM15_HUMAN 39S ribosomal protein L15, mitochondrial	1140	2	C	93.3858	442.891	394.121	765.99	198.974	691.13
sp|Q32P44-2|EMAL3_HUMAN	EML3	EMAL3_HUMAN Isoform 2 of Echinoderm microtubule-associated protein-like 3	4341	1	C	93.4425	63.2355	91.9891	57.3359	46.197	46.9823
sp|Q6UWZ7|F175A_HUMAN	FAM175A	F175A_HUMAN BRCA1-A complex subunit Abraxas	3274	1	C	93.5388	433.554	396.899	225.792	383.314	188.651
sp|Q5VWJ9|SNX30_HUMAN	SNX30	SNX30_HUMAN Sorting nexin-30	3925	1	C	93.9478	103.187	223.045	292.78	106.521	481.696
sp|Q9Y4E5|ZN451_HUMAN	ZNF451	ZN451_HUMAN Zinc finger protein 451	2550	2	C	94.0871	562	223.074	295.802	216.691	334.202
sp|O60925|PFD1_HUMAN	PFDN1	PFD1_HUMAN Prefoldin subunit 1	2596	1	C	94.0948	85.0555	99.9627	71.5746	121.943	145.437
sp|P21246|PTN_HUMAN	PTN	PTN_HUMAN Pleiotrophin	1188	2	C	94.1123	380.634	124.489	260.804	2844.5	242.445
sp|O60243|H6ST1_HUMAN	HS6ST1	H6ST1_HUMAN Heparan-sulfate 6-O-sulfotransferase 1	4203	1	C	94.3196	758.537	152.824	291.897	195.705	100.675
sp|Q99622|C10_HUMAN	C12orf57	C10_HUMAN Protein C10	4011	3	C	94.3631	817.982	175.667	534.613	320.321	316.51
sp|Q9Y294|ASF1A_HUMAN	ASF1A	ASF1A_HUMAN Histone chaperone ASF1A	2911	4	C	94.4086	866.744	356.679	512.461	662.557	423.778
sp|O75817|POP7_HUMAN	POP7	POP7_HUMAN Ribonuclease P protein subunit p20	4223	2	C	94.5362	295.819	388.67	320.239	230.101	362.647
sp|P21953|ODBB_HUMAN	BCKDHB	ODBB_HUMAN 2-oxoisovalerate dehydrogenase subunit beta, mitochondrial	3100	1	C	94.6657	274.086	212.762	686.048	153.511	491.397
sp|Q6P1R4|DUS1L_HUMAN	DUS1L	DUS1L_HUMAN tRNA-dihydrouridine(16/17) synthase [NAD(P)(+)]-like	4199	1	C	94.701	297.263	265.245	349.656	198.62	437.249
sp|Q12866|MERTK_HUMAN	MERTK	MERTK_HUMAN Tyrosine-protein kinase Mer	3342	2	C	94.7117	908.632	276.466	150.209	313.754	165.369
sp|Q68E01|INT3_HUMAN	INTS3	INT3_HUMAN Integrator complex subunit 3	410	2	C	94.8808	113.591	76.227	81.774	73.1972	121.319
sp|O14981|BTAF1_HUMAN	BTAF1	BTAF1_HUMAN TATA-binding protein-associated factor 172	1884	2	C	95.1122	165.685	377.781	377.221	68.6741	478.123
sp|Q10589|BST2_HUMAN	BST2	BST2_HUMAN Bone marrow stromal antigen 2	3920	1	C	95.7308	131.422	399.167	253.44	264.602	208.688
sp|Q8N0V4|LGI2_HUMAN	LGI2	LGI2_HUMAN Leucine-rich repeat LGI family member 2	833	1	C	95.8623	679.256	60.5876	431.01	820.694	373.348
sp|O75764|TCEA3_HUMAN	TCEA3	TCEA3_HUMAN Transcription elongation factor A protein 3	3085	2	C	96.0485	212.607	1131.78	1040.44	247.296	296.51
sp|Q17RB0|F127C_HUMAN	FAM127C	F127C_HUMAN Protein FAM127C	4236	1	C	96.1026	233.859	116.776	114.158	263.623	209.894
sp|Q13608|PEX6_HUMAN	PEX6	PEX6_HUMAN Peroxisome assembly factor 2	3932	1	C	96.1703	147.875	122.981	140.217	382.206	196.597
sp|P00167|CYB5_HUMAN	CYB5A	CYB5_HUMAN Cytochrome b5	4418	2	C	96.2612	121.676	82.738	110.225	146.114	178.88
sp|P50135|HNMT_HUMAN	HNMT	HNMT_HUMAN Histamine N-methyltransferase	2381	2	C	96.3261	38.8209	1365.03	2.15615	117.368	47.6286
sp|Q9H081|MIS12_HUMAN	MIS12	MIS12_HUMAN Protein MIS12 homolog	2761	1	C	96.5941	356.765	174.921	208.895	207.291	171.887
sp|O43164|PJA2_HUMAN	PJA2	PJA2_HUMAN E3 ubiquitin-protein ligase Praja-2	4297	1	C	96.6766	135.216	136.264	88.3239	348.187	292.018
sp|Q9HCG8|CWC22_HUMAN	CWC22	CWC22_HUMAN Pre-mRNA-splicing factor CWC22 homolog	3351	5	C	97.4413	376.704	1059.39	809.754	243.445	920.171
sp|Q8IUR7|ARMC8_HUMAN	ARMC8	ARMC8_HUMAN Armadillo repeat-containing protein 8	4051	1	C	97.764	377.605	443.468	360.034	295.444	474.338
sp|Q9BVJ7|DUS23_HUMAN	DUSP23	DUS23_HUMAN Dual specificity protein phosphatase 23	3948	1	C	97.9234	223.654	278.943	130.688	152.893	118.822
sp|Q76KP1|B4GN4_HUMAN	B4GALNT4	B4GN4_HUMAN N-acetyl-beta-glucosaminyl-glycoprotein 4-beta-N-acetylgalactosaminyltransferase 1	2511	1	C	98.0059	161.659	37.1088	39.1003	100.04	50.4779
sp|Q99504|EYA3_HUMAN	EYA3	EYA3_HUMAN Eyes absent homolog 3	4210	2	C	98.1539	86.7275	103.958	208.117	103.809	128.181
sp|P54252|ATX3_HUMAN	ATXN3	ATX3_HUMAN Ataxin-3	4004	1	C	98.5691	81.4712	176.402	130.347	126.019	327.761
sp|Q9NZJ0|DTL_HUMAN	DTL	DTL_HUMAN Denticleless protein homolog	1197	4	C	98.6441	217.887	296.216	343.286	484.019	377.587
sp|Q9Y5T5|UBP16_HUMAN	USP16	UBP16_HUMAN Ubiquitin carboxyl-terminal hydrolase 16	3506	3	C	98.6771	277.732	441.67	377.329	261.982	711.773
sp|P52655|TF2AA_HUMAN	GTF2A1	TF2AA_HUMAN Transcription initiation factor IIA subunit 1	2242	2	C	98.9112	276.64	367.361	640.861	932.3	201.653
sp|Q5VZF2|MBNL2_HUMAN	MBNL2	MBNL2_HUMAN Muscleblind-like protein 2	3120	2	C	99.0567	304.96	112.702	407.459	104.093	188.091
sp|O15014|ZN609_HUMAN	ZNF609	ZN609_HUMAN Zinc finger protein 609	3007	4	C	99.2421	288.898	372.789	358.037	341.257	611.03
sp|Q9H6X2|ANTR1_HUMAN	ANTXR1	ANTR1_HUMAN Anthrax toxin receptor 1	4538	1	C	99.2453	205.18	113.764	155.145	145.713	168.946
sp|Q9NQG6|MID51_HUMAN	MIEF1	MID51_HUMAN Mitochondrial dynamics protein MID51	184	2	C	99.3394	329.087	443.551	714.025	232.375	442.649
sp|Q96A57-2|TM230_HUMAN	TMEM230	TM230_HUMAN Isoform 1 of Transmembrane protein 230	4453	1	C	99.4133	178.658	258.685	480.004	158.485	594.86
sp|Q9UBD5-2|ORC3_HUMAN	ORC3	ORC3_HUMAN Isoform 2 of Origin recognition complex subunit 3	4320	2	C	99.8639	291.136	550.788	684.328	162.086	783.408
sp|Q562E7|WDR81_HUMAN	WDR81	WDR81_HUMAN WD repeat-containing protein 81	136	1	C	99.8996	5.4468	38.8664	47.0885	9.95173	35.4711
sp|Q9NQE9|HINT3_HUMAN	HINT3	HINT3_HUMAN Histidine triad nucleotide-binding protein 3	2566	1	C	99.9808	449.12	603.584	375.816	308.129	394.319
sp|P56282|DPOE2_HUMAN	POLE2	DPOE2_HUMAN DNA polymerase epsilon subunit 2	4087	1	C	100.117	205.088	165.373	193.462	179.841	300.826
sp|A8MXV4|NUD19_HUMAN	NUDT19	NUD19_HUMAN Nucleoside diphosphate-linked moiety X motif 19, mitochondrial	3146	3	C	100.213	257.278	572.471	385.189	203.421	229.745
sp|Q9H7E2-3|TDRD3_HUMAN	TDRD3	TDRD3_HUMAN Isoform 3 of Tudor domain-containing protein 3	2402	2	C	100.225	75.5428	91.3371	111.386	124.997	157.771
sp|Q86UK5|LBN_HUMAN	EVC2	LBN_HUMAN Limbin	2422	2	C	100.383	463.919	804.193	528.447	491.005	608.856
sp|Q0VG06|FP100_HUMAN	FAAP100	FP100_HUMAN Fanconi anemia-associated protein of 100 kDa	4250	1	C	100.898	162.295	98.0748	121.044	138.156	155.503
sp|Q17RP2|TIGD6_HUMAN	TIGD6	TIGD6_HUMAN Tigger transposable element-derived protein 6	4570	2	C	101.031	630.993	554.627	467.483	726.089	466.157
sp|Q9P2S2|NRX2A_HUMAN	NRXN2	NRX2A_HUMAN Neurexin-2	4400	2	C	101.58	741.279	69.8371	123.861	411.609	123.899
sp|Q6GMV3|PTRD1_HUMAN	PTRHD1	PTRD1_HUMAN Putative peptidyl-tRNA hydrolase PTRHD1	2687	1	C	101.644	294.366	574.25	494.83	266.58	580.595
sp|Q96LD4|TRI47_HUMAN	TRIM47	TRI47_HUMAN Tripartite motif-containing protein 47	3278	1	C	101.864	31.4726	73.8539	103.779	1.72394	27.2526
sp|O15061|SYNEM_HUMAN	SYNM	SYNEM_HUMAN Synemin	4490	1	C	101.927	337.255	11.4463	35.6114	46.7478	40.2278
sp|Q86TM6|SYVN1_HUMAN	SYVN1	SYVN1_HUMAN E3 ubiquitin-protein ligase synoviolin	4167	4	C	102.308	228.287	193.281	292.989	74.8564	551.161
sp|Q9NSP4|CENPM_HUMAN	CENPM	CENPM_HUMAN Centromere protein M	2668	2	C	102.315	341.686	489.263	705.344	323.56	1127.87
sp|Q9BZF3-5|OSBL6_HUMAN	OSBPL6	OSBL6_HUMAN Isoform 5 of Oxysterol-binding protein-related protein 6	1592	3	C	102.572	248.296	159.968	212.253	97.2199	180.368
sp|Q8NB16|MLKL_HUMAN	MLKL	MLKL_HUMAN Mixed lineage kinase domain-like protein	3181	1	C	102.645	108.153	225.234	155.382	219.017	336.755
sp|Q8N0U8|VKORL_HUMAN	VKORC1L1	VKORL_HUMAN Vitamin K epoxide reductase complex subunit 1-like protein 1	2081	1	C	102.755	78.3729	318.825	293.268	98.3393	256.898
sp|Q96F63|CCD97_HUMAN	CCDC97	CCD97_HUMAN Coiled-coil domain-containing protein 97	3857	4	C	102.926	164.342	277.575	479.941	157.981	408.917
sp|Q06055-2|AT5G2_HUMAN	ATP5G2	AT5G2_HUMAN Isoform 2 of ATP synthase F(0) complex subunit C2, mitochondrial	2294	1	C	103.084	269.548	393.045	516.757	69.1156	535.414
sp|P53671-3|LIMK2_HUMAN	LIMK2	LIMK2_HUMAN Isoform 3 of LIM domain kinase 2	3307	1	C	103.56	241.849	155.606	345.309	204.267	187.661
sp|Q8NI77|KI18A_HUMAN	KIF18A	KI18A_HUMAN Kinesin-like protein KIF18A	4404	1	C	103.853	490.581	234.007	257.565	263.636	278.898
sp|Q9BQI0-2|AIF1L_HUMAN	AIF1L	AIF1L_HUMAN Isoform 2 of Allograft inflammatory factor 1-like	15	3	C	103.875	1143.63	251.138	489.013	196.051	191.348
sp|Q14807|KIF22_HUMAN	KIF22	KIF22_HUMAN Kinesin-like protein KIF22	4067	1	C	103.91	315.424	272.856	290.719	279.861	465.471
sp|Q9Y4U1|MMAC_HUMAN	MMACHC	MMAC_HUMAN Methylmalonic aciduria and homocystinuria type C protein	1925	3	C	104.182	108.925	248.525	207.962	98.7748	285.822
sp|P26022|PTX3_HUMAN	PTX3	PTX3_HUMAN Pentraxin-related protein PTX3	4013	2	C	104.295	39.01	77.2548	36.7124	357.852	187.892
sp|Q9BWE0|REPI1_HUMAN	REPIN1	REPI1_HUMAN Replication initiator 1	3892	5	C	104.6	278.35	571.905	462.439	256.957	507.309
sp|Q13951|PEBB_HUMAN	CBFB	PEBB_HUMAN Core-binding factor subunit beta	2457	2	C	104.697	72.2624	75.1174	64.946	42.0318	81.8983
sp|P78346-2|RPP30_HUMAN	RPP30	RPP30_HUMAN Isoform 2 of Ribonuclease P protein subunit p30	363	3	C	104.894	362.551	585.407	333.917	434.286	429.36
sp|Q96PE3|INP4A_HUMAN	INPP4A	INP4A_HUMAN Type I inositol 3,4-bisphosphate 4-phosphatase	4266	3	C	104.931	699.851	273.103	289.389	230.581	288.592
sp|P05534|1A24_HUMAN	HLA-A	1A24_HUMAN HLA class I histocompatibility antigen, A-24 alpha chain	936	1	C	105.029	125.837	100.551	375.728	123.914	135.768
sp|Q16656|NRF1_HUMAN	NRF1	NRF1_HUMAN Nuclear respiratory factor 1	1724	1	C	105.107	375.508	210.273	282.246	255.637	209.292
sp|Q6UXV4|APOOL_HUMAN	APOOL	APOOL_HUMAN Apolipoprotein O-like	4442	2	C	105.26	229.212	152.995	263.059	235.188	786.434
sp|Q9UJX5|APC4_HUMAN	ANAPC4	APC4_HUMAN Anaphase-promoting complex subunit 4	1540	1	C	105.301	226.161	255.019	230.782	170.256	331.251
sp|Q02447|SP3_HUMAN	SP3	SP3_HUMAN Transcription factor Sp3	4555	2	C	105.64	303.077	316.344	251.141	320.382	294.601
sp|Q9UBQ7|GRHPR_HUMAN	GRHPR	GRHPR_HUMAN Glyoxylate reductase/hydroxypyruvate reductase	3605	1	C	105.95	233.92	427.632	204.137	168	367.84
sp|Q5MNZ6|WIPI3_HUMAN	WDR45B	WIPI3_HUMAN WD repeat domain phosphoinositide-interacting protein 3	4580	1	C	106.032	189.604	258.97	287.919	129.198	161.091
tr|H7BY16|H7BY16_HUMAN	NCL	H7BY16_HUMAN Nucleolin (Fragment)	46	1	C	106.629	117.752	259.686	192.521	135.045	218.246
sp|Q9Y388|RBMX2_HUMAN	RBMX2	RBMX2_HUMAN RNA-binding motif protein, X-linked 2	501	2	C	107.023	399.354	355.146	337.335	342.609	393.858
sp|Q8NF37|PCAT1_HUMAN	LPCAT1	PCAT1_HUMAN Lysophosphatidylcholine acyltransferase 1	1366	8	C	107.09	311.187	460.683	903.273	219.753	1038.75
sp|P17029|ZKSC1_HUMAN	ZKSCAN1	ZKSC1_HUMAN Zinc finger protein with KRAB and SCAN domains 1	640	3	C	107.092	292.364	151.81	407.251	149.291	291.286
sp|O95405|ZFYV9_HUMAN	ZFYVE9	ZFYV9_HUMAN Zinc finger FYVE domain-containing protein 9	4327	1	C	107.138	233.013	187.698	264.147	157.167	241.17
sp|Q5HYI7|MTX3_HUMAN	MTX3	MTX3_HUMAN Metaxin-3	3463	2	C	107.141	181.95	127.442	247.628	121.312	251.657
sp|Q6UUV9-2|CRTC1_HUMAN	CRTC1	CRTC1_HUMAN Isoform 2 of CREB-regulated transcription coactivator 1	4360	1	C	107.226	202.383	224.746	289.895	266.658	392.198
sp|Q15796|SMAD2_HUMAN	SMAD2	SMAD2_HUMAN Mothers against decapentaplegic homolog 2	4245	3	C	107.228	369.932	262.766	348.088	277.481	496.757
sp|Q14CW9-2|AT7L3_HUMAN	ATXN7L3	AT7L3_HUMAN Isoform 2 of Ataxin-7-like protein 3	2666	1	C	107.306	265.355	203.947	153.961	180.349	221.838
sp|Q9UJ68|MSRA_HUMAN	MSRA	MSRA_HUMAN Mitochondrial peptide methionine sulfoxide reductase	4425	1	C	107.311	60.8871	218.142	20.0737	60.9496	65.1627
sp|Q9ULI0|ATD2B_HUMAN	ATAD2B	ATD2B_HUMAN ATPase family AAA domain-containing protein 2B	4377	1	C	107.862	244.256	172.933	262.075	132.034	350.295
sp|O14949|QCR8_HUMAN	UQCRQ	QCR8_HUMAN Cytochrome b-c1 complex subunit 8	1936	3	C	107.934	258.118	1120.14	1486.92	72.2848	773.69
sp|Q15545|TAF7_HUMAN	TAF7	TAF7_HUMAN Transcription initiation factor TFIID subunit 7	3922	1	C	108.034	604.065	139.955	434.241	283.98	251.573
sp|O60294|LCMT2_HUMAN	LCMT2	LCMT2_HUMAN Leucine carboxyl methyltransferase 2	3634	1	C	108.164	269.954	265.315	296.23	257.565	597.219
sp|Q16718|NDUA5_HUMAN	NDUFA5	NDUA5_HUMAN NADH dehydrogenase [ubiquinone] 1 alpha subcomplex subunit 5	3606	3	C	108.272	612.131	527.777	1063.62	202.235	540.395
sp|Q9UI26-2|IPO11_HUMAN	IPO11	IPO11_HUMAN Isoform 2 of Importin-11	4496	1	C	108.317	129.178	115.868	113.612	128.191	169.186
sp|Q96NB3|ZN830_HUMAN	ZNF830	ZN830_HUMAN Zinc finger protein 830	333	1	C	108.465	163.329	157.178	277.493	160.896	294.745
sp|Q06828|FMOD_HUMAN	FMOD	FMOD_HUMAN Fibromodulin	4603	1	C	108.504	399.865	399.033	169.713	498.955	197.249
sp|Q86W92|LIPB1_HUMAN	PPFIBP1	LIPB1_HUMAN Liprin-beta-1	1027	3	C	108.765	437.999	399.335	371.874	328.395	413.155
sp|Q8WVK2|SNR27_HUMAN	SNRNP27	SNR27_HUMAN U4/U6.U5 small nuclear ribonucleoprotein 27 kDa protein	3776	2	C	108.836	687.35	242.895	492.461	448.755	456.934
sp|Q15434|RBMS2_HUMAN	RBMS2	RBMS2_HUMAN RNA-binding motif, single-stranded-interacting protein 2	1610	1	C	108.885	58.1521	201.581	94.279	51.173	71.3181
sp|Q06547|GABP1_HUMAN	GABPB1	GABP1_HUMAN GA-binding protein subunit beta-1	857	2	C	109.39	858.293	381.083	396.282	356.555	486.413
sp|P14859-2|PO2F1_HUMAN	POU2F1	PO2F1_HUMAN Isoform 2 of POU domain, class 2, transcription factor 1	4209	1	C	109.768	180.077	247.701	258.068	197.248	248.246
sp|P43356|MAGA2_HUMAN	MAGEA2	MAGA2_HUMAN Melanoma-associated antigen 2	1545	1	C	109.804	211.834	506.561	65.8903	88.1569	103.287
sp|Q8N668|COMD1_HUMAN	COMMD1	COMD1_HUMAN COMM domain-containing protein 1	3303	1	C	110.008	309.968	559.899	337.207	328.649	510.682
tr|J3KRF5|J3KRF5_HUMAN	CLTC	J3KRF5_HUMAN Clathrin heavy chain 1 (Fragment)	696	2	C	110.378	666.351	424.828	292.25	891.189	743.204
sp|O95857|TSN13_HUMAN	TSPAN13	TSN13_HUMAN Tetraspanin-13	4264	1	C	110.646	118.905	98.3488	88.2447	201.213	87.3481
sp|P01210|PENK_HUMAN	PENK	PENK_HUMAN Proenkephalin-A	2842	2	C	110.763	868.04	80.3252	116.187	727.356	528.949
sp|Q9H5K3|SG196_HUMAN	POMK	SG196_HUMAN Protein O-mannose kinase	4357	1	C	110.841	209.286	119.174	88.0228	236.232	92.6433
sp|Q96RS0|TGS1_HUMAN	TGS1	TGS1_HUMAN Trimethylguanosine synthase	4115	1	C	110.883	162.027	350.415	246.342	139.854	505.511
sp|Q9UIF8|BAZ2B_HUMAN	BAZ2B	BAZ2B_HUMAN Bromodomain adjacent to zinc finger domain protein 2B	1870	2	C	110.926	437.004	377.976	256.102	379.295	281.898
sp|O60645|EXOC3_HUMAN	EXOC3	EXOC3_HUMAN Exocyst complex component 3	3573	1	C	110.949	64.5602	259.209	259.734	52.0847	232.244
sp|Q9HBF4|ZFYV1_HUMAN	ZFYVE1	ZFYV1_HUMAN Zinc finger FYVE domain-containing protein 1	4503	2	C	110.998	147.195	352.91	179.792	98.8149	290.833
sp|Q8IYW5|RN168_HUMAN	RNF168	RN168_HUMAN E3 ubiquitin-protein ligase RNF168	3097	1	C	111.102	284.223	172.453	382.289	160.406	569.494
sp|Q13424|SNTA1_HUMAN	SNTA1	SNTA1_HUMAN Alpha-1-syntrophin	4158	1	C	111.168	167.908	186.312	81.9314	101.711	130.251
sp|P20585|MSH3_HUMAN	MSH3	MSH3_HUMAN DNA mismatch repair protein Msh3	7	2	C	111.175	557.25	544.864	373.105	520.632	731.107
sp|Q9NVQ4-2|FAIM1_HUMAN	FAIM	FAIM1_HUMAN Isoform 2 of Fas apoptotic inhibitory molecule 1	3020	2	C	111.223	386.045	500.558	921.415	215.388	630.732
sp|Q96A08|H2B1A_HUMAN	HIST1H2BA	H2B1A_HUMAN Histone H2B type 1-A	1318	2	C	111.922	767.39	866.252	434.645	547.321	343.037
sp|Q96DA6|TIM14_HUMAN	DNAJC19	TIM14_HUMAN Mitochondrial import inner membrane translocase subunit TIM14	2367	2	C	111.951	456.574	520.325	1033.86	364.123	801.526
sp|Q8NDY3|ARHL1_HUMAN	ADPRHL1	ARHL1_HUMAN [Protein ADP-ribosylarginine] hydrolase-like protein 1	3450	1	C	112.378	278.123	82.4673	438.33	893.378	135.58
sp|P47974|TISD_HUMAN	ZFP36L2	TISD_HUMAN Zinc finger protein 36, C3H1 type-like 2	3329	2	C	112.49	34.7755	44.3056	142.585	27.1926	71.9293
sp|Q9H4L5|OSBL3_HUMAN	OSBPL3	OSBL3_HUMAN Oxysterol-binding protein-related protein 3	4244	2	C	112.645	196.301	207.347	289.707	122.755	237.734
sp|Q969Y2-2|GTPB3_HUMAN	GTPBP3	GTPB3_HUMAN Isoform 2 of tRNA modification GTPase GTPBP3, mitochondrial	3766	2	C	112.909	217.917	302.506	333.827	156.82	324.898
sp|O94768|ST17B_HUMAN	STK17B	ST17B_HUMAN Serine/threonine-protein kinase 17B	4376	1	C	112.953	601.695	351.119	286.72	136.745	247.02
sp|P48651|PTSS1_HUMAN	PTDSS1	PTSS1_HUMAN Phosphatidylserine synthase 1	4448	1	C	113.19	408.27	317.058	347.523	380.25	979.822
sp|P08047|SP1_HUMAN	SP1	SP1_HUMAN Transcription factor Sp1	2467	5	C	113.229	698.953	414.335	510.789	673.524	936.378
sp|Q13227|GPS2_HUMAN	GPS2	GPS2_HUMAN G protein pathway suppressor 2	4020	2	C	113.464	406.587	498.969	472.953	428.071	579.443
sp|Q9UI95|MD2L2_HUMAN	MAD2L2	MD2L2_HUMAN Mitotic spindle assembly checkpoint protein MAD2B	4451	1	C	113.464	437.531	115.598	302.734	111.174	170.355
sp|Q92845|KIFA3_HUMAN	KIFAP3	KIFA3_HUMAN Kinesin-associated protein 3	3784	1	C	113.566	426.548	164.57	311.065	251.637	376.324
sp|O14734|ACOT8_HUMAN	ACOT8	ACOT8_HUMAN Acyl-coenzyme A thioesterase 8	760	1	C	113.567	255.066	95.1612	252.605	118.541	195.574
sp|P02771|FETA_HUMAN	AFP	FETA_HUMAN Alpha-fetoprotein	4255	2	C	113.601	972.539	219.799	124.019	2974.06	120.455
sp|Q9P032|NDUF4_HUMAN	NDUFAF4	NDUF4_HUMAN NADH dehydrogenase [ubiquinone] 1 alpha subcomplex assembly factor 4	116	2	C	113.72	740.369	914.489	2173.06	48.8533	1132.67
sp|Q16763|UBE2S_HUMAN	UBE2S	UBE2S_HUMAN Ubiquitin-conjugating enzyme E2 S	3077	3	C	113.769	640.927	539.804	682.889	435.338	564.116
sp|Q92562|FIG4_HUMAN	FIG4	FIG4_HUMAN Polyphosphoinositide phosphatase	2305	1	C	113.843	222.088	89.9699	225.079	58.7976	138.759
sp|O14548|COX7R_HUMAN	COX7A2L	COX7R_HUMAN Cytochrome c oxidase subunit 7A-related protein, mitochondrial	461	1	C	114.002	157.966	508.156	533.383	103.526	783.726
sp|Q13569|TDG_HUMAN	TDG	TDG_HUMAN G/T mismatch-specific thymine DNA glycosylase	3053	1	C	114.024	417.788	394.12	513.25	292.294	507.361
sp|P18074|ERCC2_HUMAN	ERCC2	ERCC2_HUMAN TFIIH basal transcription factor complex helicase XPD subunit	3884	1	C	114.074	350.901	438.36	441.802	261.724	479.55
sp|Q6NTF9|RHBD2_HUMAN	RHBDD2	RHBD2_HUMAN Rhomboid domain-containing protein 2	4477	2	C	114.09	574.656	148.346	179.753	508.699	147.424
sp|P56377|AP1S2_HUMAN	AP1S2	AP1S2_HUMAN AP-1 complex subunit sigma-2	2877	2	C	114.3	304.355	484.887	472.767	371.996	606.804
sp|Q8WXX7|AUTS2_HUMAN	AUTS2	AUTS2_HUMAN Autism susceptibility gene 2 protein	3720	2	C	114.772	373.437	264.194	615.203	391.219	450.768
sp|O75419-3|CDC45_HUMAN	CDC45	CDC45_HUMAN Isoform 3 of Cell division control protein 45 homolog	3998	2	C	114.804	165.003	144.961	290.785	290.714	343.557
sp|P21810|PGS1_HUMAN	BGN	PGS1_HUMAN Biglycan	2377	1	C	115.046	157.643	199.947	101.843	92.5918	140.85
sp|Q9H3C7|GGNB2_HUMAN	GGNBP2	GGNB2_HUMAN Gametogenetin-binding protein 2	2515	2	C	115.047	139.053	277.767	300.649	200.769	305.335
sp|Q9BUV8-5|CT024_HUMAN	C20orf24	CT024_HUMAN Isoform 5 of Uncharacterized protein C20orf24	4211	2	C	115.223	80.2423	71.3088	86.2599	99.6853	113.772
sp|Q96GA3|LTV1_HUMAN	LTV1	LTV1_HUMAN Protein LTV1 homolog	4097	2	C	115.263	508.347	1132.8	993.35	315.209	1289.44
sp|P54132|BLM_HUMAN	BLM	BLM_HUMAN Bloom syndrome protein	246	3	C	115.393	352.202	540.432	2011.13	223.483	575.622
sp|Q9NWU1|OXSM_HUMAN	OXSM	OXSM_HUMAN 3-oxoacyl-[acyl-carrier-protein] synthase, mitochondrial	4307	1	C	115.861	303.307	264.172	191.244	383.66	280.164
sp|Q5BLP8-2|CD048_HUMAN	C4orf48	CD048_HUMAN Isoform 2 of Neuropeptide-like protein C4orf48	1133	2	C	116.061	218.65	829.547	294.487	629.182	343.582
sp|O75581|LRP6_HUMAN	LRP6	LRP6_HUMAN Low-density lipoprotein receptor-related protein 6	4334	1	C	116.164	241.097	116.767	52.9857	158.801	81.0786
sp|O75956|CDKA2_HUMAN	CDK2AP2	CDKA2_HUMAN Cyclin-dependent kinase 2-associated protein 2	2660	1	C	116.45	143.573	267.092	266.955	175.192	325.045
sp|Q86U90|YRDC_HUMAN	YRDC	YRDC_HUMAN YrdC domain-containing protein, mitochondrial	3891	2	C	116.552	360.974	648.068	724.895	330.459	701.893
sp|Q9NXV2|KCTD5_HUMAN	KCTD5	KCTD5_HUMAN BTB/POZ domain-containing protein KCTD5	3907	1	C	116.769	223.514	112.198	309.37	177.163	200.042
sp|Q9H446|RWDD1_HUMAN	RWDD1	RWDD1_HUMAN RWD domain-containing protein 1	2788	1	C	116.851	458.124	191.461	123.846	384.656	182.61
sp|Q15768|EFNB3_HUMAN	EFNB3	EFNB3_HUMAN Ephrin-B3	4001	2	C	116.886	333.147	612.269	200.565	572.94	185.795
sp|Q7RTV2|GSTA5_HUMAN	GSTA5	GSTA5_HUMAN Glutathione S-transferase A5	4605	1	C	116.891	361.205	416.961	193.146	788.276	335.252
sp|Q8NDZ4|DIA1_HUMAN	C3orf58	DIA1_HUMAN Deleted in autism protein 1	2767	2	C	117.067	236.841	327.56	159.911	259.356	239.712
sp|Q5T1V6|DDX59_HUMAN	DDX59	DDX59_HUMAN Probable ATP-dependent RNA helicase DDX59	4461	1	C	117.105	209.727	526.553	362.911	160.327	248.074
sp|P31641|SC6A6_HUMAN	SLC6A6	SC6A6_HUMAN Sodium- and chloride-dependent taurine transporter	2706	1	C	117.499	106.61	319.438	229.702	137.614	225.225
sp|Q3MHD2-2|LSM12_HUMAN	LSM12	LSM12_HUMAN Isoform 2 of Protein LSM12 homolog	2741	1	C	117.533	777.782	465.847	326.876	295.909	499.234
sp|Q14693-2|LPIN1_HUMAN	LPIN1	LPIN1_HUMAN Isoform 2 of Phosphatidate phosphatase LPIN1	1761	1	C	117.938	81.0232	107.779	184.916	76.6264	150.119
sp|Q12774|ARHG5_HUMAN	ARHGEF5	ARHG5_HUMAN Rho guanine nucleotide exchange factor 5	1474	2	C	117.978	4.25025	62.4141	73.8209	1.01739	6.9886
sp|Q92542|NICA_HUMAN	NCSTN	NICA_HUMAN Nicastrin	2938	2	C	118.458	213.494	387.915	285.738	140.18	350.56
sp|Q9Y4F1-2|FARP1_HUMAN	FARP1	FARP1_HUMAN Isoform 2 of FERM, RhoGEF and pleckstrin domain-containing protein 1	3800	2	C	118.472	547.906	275.335	313.935	468.336	383.893
sp|P42696|RBM34_HUMAN	RBM34	RBM34_HUMAN RNA-binding protein 34	3099	2	C	118.507	308.92	391.635	514.594	491.796	717.173
sp|Q8TA86|RP9_HUMAN	RP9	RP9_HUMAN Retinitis pigmentosa 9 protein	2696	2	C	118.878	623.529	306.95	447.483	572.127	519.504
sp|Q96N66|MBOA7_HUMAN	MBOAT7	MBOA7_HUMAN Lysophospholipid acyltransferase 7	315	1	C	119.097	127.691	227.005	109.172	56.1452	259.891
sp|Q9UKB3|DJC12_HUMAN	DNAJC12	DJC12_HUMAN DnaJ homolog subfamily C member 12	4014	2	C	119.127	135.178	89.9955	82.3488	132.641	135.722
sp|Q9NY59|NSMA2_HUMAN	SMPD3	NSMA2_HUMAN Sphingomyelin phosphodiesterase 3	846	2	C	119.447	494.644	338.933	318.982	341.811	353.767
sp|O14841|OPLA_HUMAN	OPLAH	OPLA_HUMAN 5-oxoprolinase	3721	1	C	119.804	212.081	197.005	30.1803	168.23	56.8489
sp|Q9HCU0|CD248_HUMAN	CD248	CD248_HUMAN Endosialin	4456	2	C	119.85	248.59	111.526	441.181	290.087	144.705
sp|O75493|CAH11_HUMAN	CA11	CAH11_HUMAN Carbonic anhydrase-related protein 11	2079	2	C	119.891	201.583	78.3671	175.016	407.526	161.06
sp|Q9Y4C8|RBM19_HUMAN	RBM19	RBM19_HUMAN Probable RNA-binding protein 19	4201	1	C	119.959	99.3913	83.1241	87.2131	115.394	112.249
sp|Q9BQ67|GRWD1_HUMAN	GRWD1	GRWD1_HUMAN Glutamate-rich WD repeat-containing protein 1	3895	3	C	120.239	486.085	694.975	929.056	1786.07	1196.7
sp|Q96DX4|RSPRY_HUMAN	RSPRY1	RSPRY_HUMAN RING finger and SPRY domain-containing protein 1	4546	1	C	120.731	633.483	227.248	480.656	495.361	586.478
sp|P61599|NAA20_HUMAN	NAA20	NAA20_HUMAN N-alpha-acetyltransferase 20	4559	2	C	120.733	239.593	579.704	462.125	294.119	377.298
sp|Q14376|GALE_HUMAN	GALE	GALE_HUMAN UDP-glucose 4-epimerase	4486	1	C	120.802	85.84	210.009	148.25	100.537	142.696
sp|Q9UP79|ATS8_HUMAN	ADAMTS8	ATS8_HUMAN A disintegrin and metalloproteinase with thrombospondin motifs 8	4006	2	C	120.909	110.029	454.624	233.969	337.676	198.394
sp|Q5VZL5|ZMYM4_HUMAN	ZMYM4	ZMYM4_HUMAN Zinc finger MYM-type protein 4	3595	3	C	120.949	670.007	506.376	423.49	308.902	729.135
sp|P55283|CADH4_HUMAN	CDH4	CADH4_HUMAN Cadherin-4	3407	1	C	120.969	95.9212	102.172	87.7122	870.98	89.5005
sp|Q96RT7|GCP6_HUMAN	TUBGCP6	GCP6_HUMAN Gamma-tubulin complex component 6	4515	1	C	121.431	388.52	65.2687	134.063	138.96	111.645
sp|Q9NVR5|KTU_HUMAN	DNAAF2	KTU_HUMAN Protein kintoun	2980	2	C	121.492	386.458	265.477	441.483	294.293	784.458
sp|Q15648|MED1_HUMAN	MED1	MED1_HUMAN Mediator of RNA polymerase II transcription subunit 1	2147	2	C	121.602	670.146	492.336	505.901	602.664	700.731
sp|Q9UNQ2|DIM1_HUMAN	DIMT1	DIM1_HUMAN Probable dimethyladenosine transferase	3977	2	C	121.75	197.095	926.938	407.541	178.274	811.345
sp|A1Z1Q3|MACD2_HUMAN	MACROD2	MACD2_HUMAN O-acetyl-ADP-ribose deacetylase MACROD2	157	1	C	121.85	146.737	90.6602	152.625	244.499	322.215
sp|P15882|CHIN_HUMAN	CHN1	CHIN_HUMAN N-chimaerin	2902	2	C	122.002	506.975	235.858	485.728	346.47	418.876
sp|Q96ER3|SAAL1_HUMAN	SAAL1	SAAL1_HUMAN Protein SAAL1	3756	2	C	122.037	377.965	582.234	397.07	678.353	789.751
sp|Q9Y3D3|RT16_HUMAN	MRPS16	RT16_HUMAN 28S ribosomal protein S16, mitochondrial	3978	2	C	123.247	124.809	354.109	532.629	84.4912	327.996
sp|Q96NL8|CH037_HUMAN	C8orf37	CH037_HUMAN Protein C8orf37	4431	1	C	123.447	111.453	143.929	88.5549	170.201	105.025
sp|P42167-2|LAP2B_HUMAN	TMPO	LAP2B_HUMAN Isoform Gamma of Lamina-associated polypeptide 2, isoforms beta/gamma	643	3	C	123.629	451.629	313.76	701.736	715.997	673.928
sp|Q8NEZ5|FBX22_HUMAN	FBXO22	FBX22_HUMAN F-box only protein 22	4398	1	C	123.634	202.451	188.621	252.637	149.494	287.533
sp|Q86SX6|GLRX5_HUMAN	GLRX5	GLRX5_HUMAN Glutaredoxin-related protein 5, mitochondrial	2564	2	C	123.735	123.487	235.318	256.044	159.223	461.536
sp|P47736-4|RPGP1_HUMAN	RAP1GAP	RPGP1_HUMAN Isoform 4 of Rap1 GTPase-activating protein 1	660	2	C	123.817	194.484	207.437	226.257	297.145	198.987
sp|Q9BRD0|BUD13_HUMAN	BUD13	BUD13_HUMAN BUD13 homolog	2468	1	C	123.86	207.314	187.615	353.23	247.718	376.3
sp|Q71SY5-3|MED25_HUMAN	MED25	MED25_HUMAN Isoform 3 of Mediator of RNA polymerase II transcription subunit 25	4036	1	C	124.136	360.658	387.526	417.913	283.368	477.326
sp|O00458|IFRD1_HUMAN	IFRD1	IFRD1_HUMAN Interferon-related developmental regulator 1	3464	3	C	124.232	64.9967	113.869	76.3736	54.6684	58.0885
sp|Q6SJ93|F111B_HUMAN	FAM111B	F111B_HUMAN Protein FAM111B	4322	2	C	124.39	907.063	462.707	1156.34	130.859	285.917
sp|Q6ZT12-4|UBR3_HUMAN	UBR3	UBR3_HUMAN Isoform 4 of E3 ubiquitin-protein ligase UBR3	2589	2	C	124.443	338.969	281.365	448.648	192.144	331.945
sp|Q7Z7A4|PXK_HUMAN	PXK	PXK_HUMAN PX domain-containing protein kinase-like protein	3730	1	C	124.533	222.047	245.514	177.443	160.126	162.907
sp|Q6ZSR9|YJ005_HUMAN	FLJ45252	YJ005_HUMAN Uncharacterized protein FLJ45252	3383	1	C	124.603	333.579	266.089	156.38	1652.14	177.157
sp|P56937|DHB7_HUMAN	HSD17B7	DHB7_HUMAN 3-keto-steroid reductase	1064	2	C	125.109	368.109	807.149	592.406	193.578	870.007
sp|Q3KQV9|UAP1L_HUMAN	UAP1L1	UAP1L_HUMAN UDP-N-acetylhexosamine pyrophosphorylase-like protein 1	858	1	C	125.308	76.686	138.39	239.132	122.535	251.226
sp|Q53GG5|PDLI3_HUMAN	PDLIM3	PDLI3_HUMAN PDZ and LIM domain protein 3	4441	1	C	125.426	289.31	351.368	447.324	371.339	417.306
sp|Q9Y2G0|EFR3B_HUMAN	EFR3B	EFR3B_HUMAN Protein EFR3 homolog B	1402	1	C	126.167	377.079	267.102	302.579	285.62	220.8
sp|Q15031|SYLM_HUMAN	LARS2	SYLM_HUMAN Probable leucine--tRNA ligase, mitochondrial	2793	2	C	126.335	281.581	365.902	797.885	208.163	799.701
sp|Q9UM13|APC10_HUMAN	ANAPC10	APC10_HUMAN Anaphase-promoting complex subunit 10	3701	1	C	126.445	185.348	192.425	159.803	170.82	180.72
sp|Q9NRL3|STRN4_HUMAN	STRN4	STRN4_HUMAN Striatin-4	3244	2	C	126.666	483.079	340.658	255.637	278.259	331.943
sp|P07585|PGS2_HUMAN	DCN	PGS2_HUMAN Decorin	4550	1	C	126.743	62.7453	408.87	75.1847	136.832	93.957
sp|P36405|ARL3_HUMAN	ARL3	ARL3_HUMAN ADP-ribosylation factor-like protein 3	4249	1	C	126.841	268.448	281.616	331.745	206.78	268.722
sp|Q96HA1|P121A_HUMAN	POM121	P121A_HUMAN Nuclear envelope pore membrane protein POM 121	3768	4	C	126.883	268.928	229.141	220.959	379.23	321.836
sp|Q13371|PHLP_HUMAN	PDCL	PHLP_HUMAN Phosducin-like protein	3324	1	C	126.902	156.757	201.045	251.478	205.08	395.73
sp|O43156|TTI1_HUMAN	TTI1	TTI1_HUMAN TELO2-interacting protein 1 homolog	3797	1	C	127.056	156.933	184.862	219.647	155.33	348.705
sp|Q96JB5|CK5P3_HUMAN	CDK5RAP3	CK5P3_HUMAN CDK5 regulatory subunit-associated protein 3	2414	2	C	127.271	286.38	188.509	230.882	182.833	319.751
sp|Q8N8R5|CB069_HUMAN	C2orf69	CB069_HUMAN UPF0565 protein C2orf69	4069	1	C	127.29	394.746	424.005	765.476	380.458	265.808
sp|Q8N5F7|NKAP_HUMAN	NKAP	NKAP_HUMAN NF-kappa-B-activating protein	2915	5	C	127.403	438.5	703.249	543.46	633.746	1128.25
sp|Q96C90|PP14B_HUMAN	PPP1R14B	PP14B_HUMAN Protein phosphatase 1 regulatory subunit 14B	4579	2	C	127.79	101.643	88.3469	87.9985	454.173	73.027
sp|P15621|ZNF44_HUMAN	ZNF44	ZNF44_HUMAN Zinc finger protein 44	3595	3	C	128.211	1499.56	498.001	1066.23	1020.65	1171.07
sp|Q6PL24|TMED8_HUMAN	TMED8	TMED8_HUMAN Protein TMED8	1715	2	C	128.65	139.784	95.989	252.987	284.626	315.09
sp|Q9GZN8-2|CT027_HUMAN	C20orf27	CT027_HUMAN Isoform 2 of UPF0687 protein C20orf27	2632	3	C	128.893	1407.37	583.041	702.905	489.98	492.174
sp|Q14146|URB2_HUMAN	URB2	URB2_HUMAN Unhealthy ribosome biogenesis protein 2 homolog	173	3	C	129.01	248.015	540.18	568.024	137.692	1017.72
sp|Q13432|U119A_HUMAN	UNC119	U119A_HUMAN Protein unc-119 homolog A	4	2	C	129.098	302.825	696.953	387.923	354.663	712.162
sp|P11166|GTR1_HUMAN	SLC2A1	GTR1_HUMAN Solute carrier family 2, facilitated glucose transporter member 1	3470	2	C	129.348	63.3441	141.408	176.186	72.6475	144.498
sp|Q92832|NELL1_HUMAN	NELL1	NELL1_HUMAN Protein kinase C-binding protein NELL1	2019	2	C	130.051	193.417	1954.05	119.478	238.963	237.911
sp|Q8IYB4|PEX5R_HUMAN	PEX5L	PEX5R_HUMAN PEX5-related protein	3706	1	C	130.209	212.006	296.981	185.117	122.102	349.731
sp|Q9Y6K1|DNM3A_HUMAN	DNMT3A	DNM3A_HUMAN DNA (cytosine-5)-methyltransferase 3A	2356	2	C	130.214	330.036	280.735	419.872	323.072	320.449
sp|Q9UIF9|BAZ2A_HUMAN	BAZ2A	BAZ2A_HUMAN Bromodomain adjacent to zinc finger domain protein 2A	3718	1	C	130.342	217.113	144.279	272.98	155.157	187.672
sp|Q6AI08|HEAT6_HUMAN	HEATR6	HEAT6_HUMAN HEAT repeat-containing protein 6	478	3	C	130.387	173.433	337.966	315.284	113.328	441.801
sp|Q96LQ0|PPR36_HUMAN	PPP1R36	PPR36_HUMAN Protein phosphatase 1 regulatory subunit 36	3564	1	C	130.476	266.12	217.36	284.944	233.67	420.489
sp|Q9UPT9|UBP22_HUMAN	USP22	UBP22_HUMAN Ubiquitin carboxyl-terminal hydrolase 22	1976	3	C	130.742	444.028	388.143	409.391	565.741	1417.06
sp|Q14451-3|GRB7_HUMAN	GRB7	GRB7_HUMAN Isoform 3 of Growth factor receptor-bound protein 7	3663	2	C	130.857	165.524	77.4298	257.069	74.5068	76.563
sp|Q9UK97|FBX9_HUMAN	FBXO9	FBX9_HUMAN F-box only protein 9	4397	1	C	130.872	281.42	153.418	201.233	211.493	258.26
sp|O43681|ASNA_HUMAN	ASNA1	ASNA_HUMAN ATPase ASNA1	3883	3	C	131.079	816.941	174.277	332.768	337.056	439.418
sp|O94817|ATG12_HUMAN	ATG12	ATG12_HUMAN Ubiquitin-like protein ATG12	1817	2	C	131.416	231.382	246.503	248.06	168.155	255.074
sp|Q86SK9|SCD5_HUMAN	SCD5	SCD5_HUMAN Stearoyl-CoA desaturase 5	821	1	C	131.782	152.181	68.9987	110.621	97.4125	205.078
sp|P54277|PMS1_HUMAN	PMS1	PMS1_HUMAN PMS1 protein homolog 1	3617	2	C	131.943	275.395	248.433	402.337	211.391	357.071
sp|Q8NFU3-4|TSTD1_HUMAN	TSTD1	TSTD1_HUMAN Isoform 4 of Thiosulfate sulfurtransferase/rhodanese-like domain-containing protein 1	4104	3	C	131.977	826.546	182.743	729.51	323.777	249.208
sp|P13716-2|HEM2_HUMAN	ALAD	HEM2_HUMAN Isoform 2 of Delta-aminolevulinic acid dehydratase	754	3	C	132.119	1272.63	398.271	398.59	547.282	323.128
sp|Q9H0E9|BRD8_HUMAN	BRD8	BRD8_HUMAN Bromodomain-containing protein 8	1690	3	C	132.121	620.423	752.636	642.975	701.255	922.152
sp|Q14123-3|PDE1C_HUMAN	PDE1C	PDE1C_HUMAN Isoform 3 of Calcium/calmodulin-dependent 3',5'-cyclic nucleotide phosphodiesterase 1C	4401	1	C	132.268	612.13	188.751	195.663	386.442	319.674
sp|Q8IVV7|GID4_HUMAN	GID4	GID4_HUMAN Glucose-induced degradation protein 4 homolog	4282	2	C	132.27	200.902	470.492	364.748	366.628	302.574
sp|O96007|MOC2B_HUMAN	MOCS2	MOC2B_HUMAN Molybdopterin synthase catalytic subunit	2782	1	C	132.271	290.219	176.044	425.875	190.376	180.252
sp|Q7Z6I8|CE024_HUMAN	C5orf24	CE024_HUMAN UPF0461 protein C5orf24	1827	2	C	132.667	832.71	420.093	530.019	571.677	726.82
sp|Q9Y5V0|ZN706_HUMAN	ZNF706	ZN706_HUMAN Zinc finger protein 706	210	1	C	132.785	436.977	207.371	293.643	288.476	272.91
sp|Q9GZT8-3|GTPC1_HUMAN	NIF3L1	GTPC1_HUMAN Isoform 3 of Putative GTP cyclohydrolase 1 type 2 NIF3L1	1415	1	C	132.833	251.292	727.423	485.268	293.697	375.072
sp|P17544|ATF7_HUMAN	ATF7	ATF7_HUMAN Cyclic AMP-dependent transcription factor ATF-7	3774	2	C	133.141	691.529	385.355	500.732	323.337	377.533
sp|Q8IWE5|PKHM2_HUMAN	PLEKHM2	PKHM2_HUMAN Pleckstrin homology domain-containing family M member 2	4373	1	C	133.526	143.034	128.267	155.732	97.9814	131.114
sp|P33121|ACSL1_HUMAN	ACSL1	ACSL1_HUMAN Long-chain-fatty-acid--CoA ligase 1	2472	1	C	133.569	245.152	287.653	525.325	157.202	462.12
sp|Q12933-2|TRAF2_HUMAN	TRAF2	TRAF2_HUMAN Isoform 2 of TNF receptor-associated factor 2	4495	2	C	133.629	453.036	243.494	399.439	316.894	546.153
sp|Q15527|SURF2_HUMAN	SURF2	SURF2_HUMAN Surfeit locus protein 2	2360	5	C	133.79	423.366	339.955	668.47	417.886	891.331
sp|A2A3N6|PIPSL_HUMAN	PIPSL	PIPSL_HUMAN Putative PIP5K1A and PSMD4-like protein	4487	1	C	134.065	563.4	429.019	445.274	262.822	650.278
sp|Q9Y5S9-2|RBM8A_HUMAN	RBM8A	RBM8A_HUMAN Isoform 2 of RNA-binding protein 8A	3311	1	C	135.379	381.71	365.557	377.743	298.335	376.138
sp|Q7Z3D6-2|CN159_HUMAN	C14orf159	CN159_HUMAN Isoform 2 of UPF0317 protein C14orf159, mitochondrial	66	1	C	135.508	170.922	218.51	262.607	188.839	345.991
sp|P61009|SPCS3_HUMAN	SPCS3	SPCS3_HUMAN Signal peptidase complex subunit 3	3689	2	C	135.512	398.917	749.3	531.724	178.444	552.464
sp|Q9BZL1|UBL5_HUMAN	UBL5	UBL5_HUMAN Ubiquitin-like protein 5	3849	1	C	136.057	589.581	221.739	452.093	167.294	402.825
sp|Q9Y4C0|NRX3A_HUMAN	NRXN3	NRX3A_HUMAN Neurexin-3	1929	2	C	136.145	1268.69	76.9656	299.306	618.063	155.775
sp|Q13505|MTX1_HUMAN	MTX1	MTX1_HUMAN Metaxin-1	1737	4	C	136.373	281.453	259.735	490.01	166.04	475.423
sp|Q6UW68|TM205_HUMAN	TMEM205	TM205_HUMAN Transmembrane protein 205	3378	3	C	136.409	258.801	272.979	358.396	256.151	442.833
sp|Q8IX01|SUGP2_HUMAN	SUGP2	SUGP2_HUMAN SURP and G-patch domain-containing protein 2	3259	3	C	137.287	845.56	585.236	1011.64	816.664	1168.39
sp|Q8TDP1|RNH2C_HUMAN	RNASEH2C	RNH2C_HUMAN Ribonuclease H2 subunit C	4133	1	C	137.422	788.531	595.237	764.006	803.206	545.082
sp|Q9NZN8|CNOT2_HUMAN	CNOT2	CNOT2_HUMAN CCR4-NOT transcription complex subunit 2	3723	2	C	137.554	619.774	428.658	680.943	412.055	561.661
sp|O95644|NFAC1_HUMAN	NFATC1	NFAC1_HUMAN Nuclear factor of activated T-cells, cytoplasmic 1	4523	1	C	137.73	318.876	487.871	788.817	139.05	685.844
sp|Q8WUN7|UBTD2_HUMAN	UBTD2	UBTD2_HUMAN Ubiquitin domain-containing protein 2	3841	2	C	137.781	134.963	87.5026	99.881	130.131	143.21
sp|Q96ME1|FXL18_HUMAN	FBXL18	FXL18_HUMAN F-box/LRR-repeat protein 18	2576	1	C	137.92	249.229	450.029	297.496	178.621	290.933
sp|O95352|ATG7_HUMAN	ATG7	ATG7_HUMAN Ubiquitin-like modifier-activating enzyme ATG7	3507	1	C	138.052	87.8071	261.894	173.752	159.013	222.32
sp|Q9BXW9|FACD2_HUMAN	FANCD2	FACD2_HUMAN Fanconi anemia group D2 protein	4090	3	C	138.576	160.413	292.73	281.678	250.565	707.962
sp|Q8NFH5|NUP53_HUMAN	NUP35	NUP53_HUMAN Nucleoporin NUP53	1671	2	C	138.879	417.056	572.032	724.301	340.055	1174.6
sp|Q5SZQ8|CELF3_HUMAN	CELF3	CELF3_HUMAN CUGBP Elav-like family member 3	4168	2	C	139.047	1555.89	280.802	753.738	602.05	643.689
sp|Q9Y3B9|RRP15_HUMAN	RRP15	RRP15_HUMAN RRP15-like protein	2204	5	C	139.577	335.002	863.138	475.511	657.907	829.362
sp|Q9H3K2|GHITM_HUMAN	GHITM	GHITM_HUMAN Growth hormone-inducible transmembrane protein	2588	1	C	139.964	167.429	410.658	576.086	183.391	461.077
sp|Q53HV7|SMUG1_HUMAN	SMUG1	SMUG1_HUMAN Single-strand selective monofunctional uracil DNA glycosylase	4076	1	C	140.057	436.183	310.742	532.732	132.402	271.837
sp|Q6DD87|ZN787_HUMAN	ZNF787	ZN787_HUMAN Zinc finger protein 787	3315	4	C	140.088	598.27	601.408	703.142	616.314	782.992
sp|P16519|NEC2_HUMAN	PCSK2	NEC2_HUMAN Neuroendocrine convertase 2	4226	3	C	140.288	1013.54	168.39	282.291	723.567	310.683
sp|Q96EY7|PTCD3_HUMAN	PTCD3	PTCD3_HUMAN Pentatricopeptide repeat domain-containing protein 3, mitochondrial	977	3	C	140.312	141.187	481.042	540.985	97.0107	594.049
sp|O00505|IMA4_HUMAN	KPNA3	IMA4_HUMAN Importin subunit alpha-4	1821	1	C	140.48	98.5626	355.316	276.816	168.233	183.513
sp|Q99549-2|MPP8_HUMAN	MPHOSPH8	MPP8_HUMAN Isoform 2 of M-phase phosphoprotein 8	3899	1	C	140.51	371.698	558.193	354.857	755.265	519.05
sp|Q6UN15-3|FIP1_HUMAN	FIP1L1	FIP1_HUMAN Isoform 3 of Pre-mRNA 3'-end-processing factor FIP1	1346	1	C	140.583	362.852	228.861	394.312	359.258	474.744
sp|P43378|PTN9_HUMAN	PTPN9	PTN9_HUMAN Tyrosine-protein phosphatase non-receptor type 9	995	1	C	140.655	333.609	93.9079	303.148	140.901	456.85
sp|Q7Z5K2-3|WAPL_HUMAN	WAPAL	WAPL_HUMAN Isoform 3 of Wings apart-like protein homolog	1899	2	C	140.81	256.034	346.653	254.665	700.329	267.289
sp|O14524|T194A_HUMAN	TMEM194A	T194A_HUMAN Transmembrane protein 194A	4566	2	C	141.301	176.192	393.415	485.594	101.482	630.258
sp|Q86TN4-4|TRPT1_HUMAN	TRPT1	TRPT1_HUMAN Isoform 4 of tRNA 2'-phosphotransferase 1	1284	2	C	141.389	355.63	296.287	541.432	188.497	562.025
sp|Q9NVC6|MED17_HUMAN	MED17	MED17_HUMAN Mediator of RNA polymerase II transcription subunit 17	4393	2	C	141.421	262.93	181.048	252.207	209.887	232.385
sp|Q9BQ95|ECSIT_HUMAN	ECSIT	ECSIT_HUMAN Evolutionarily conserved signaling intermediate in Toll pathway, mitochondrial	1596	1	C	141.98	243.964	534.95	952.277	313.413	614.554
sp|P19447|ERCC3_HUMAN	ERCC3	ERCC3_HUMAN TFIIH basal transcription factor complex helicase XPB subunit	3903	2	C	142.011	505.879	623.621	719.606	277.962	1105.32
sp|P07711|CATL1_HUMAN	CTSL	CATL1_HUMAN Cathepsin L1	717	1	C	142.083	188.171	215.727	141.343	182.444	114.068
sp|Q12872-2|SFSWA_HUMAN	SFSWAP	SFSWA_HUMAN Isoform 2 of Splicing factor, suppressor of white-apricot homolog	1074	3	C	142.089	800.98	980.145	1094.86	721.144	818.205
sp|Q92784-3|DPF3_HUMAN	DPF3	DPF3_HUMAN Isoform 3 of Zinc finger protein DPF3	4294	1	C	142.172	82.0844	188.579	342.269	125.778	189.261
sp|Q9NZ63|CI078_HUMAN	C9orf78	CI078_HUMAN Uncharacterized protein C9orf78	3358	4	C	142.173	377.752	312.382	807.713	776.95	725.994
sp|Q86YB8|ERO1B_HUMAN	ERO1LB	ERO1B_HUMAN ERO1-like protein beta	389	1	C	142.458	238.378	306.467	623.407	126.147	172.577
sp|Q9NQZ5|STAR7_HUMAN	STARD7	STAR7_HUMAN StAR-related lipid transfer protein 7, mitochondrial	2572	2	C	142.497	494.633	587.691	663.994	427.856	651.761
sp|O15427|MOT4_HUMAN	SLC16A3	MOT4_HUMAN Monocarboxylate transporter 4	3845	2	C	142.578	170.56	144.837	87.5831	89.1036	142.308
sp|Q7Z2E3|APTX_HUMAN	APTX	APTX_HUMAN Aprataxin	4027	1	C	142.723	502.421	334.683	437.056	328.524	597.726
sp|P55789|ALR_HUMAN	GFER	ALR_HUMAN FAD-linked sulfhydryl oxidase ALR	3250	1	C	142.812	144.179	277.095	244.549	142.643	159.555
sp|Q9BV57|MTND_HUMAN	ADI1	MTND_HUMAN 1,2-dihydroxy-3-keto-5-methylthiopentene dioxygenase	3806	1	C	142.856	73.3036	271.547	475.817	348.288	324.072
sp|P78310|CXAR_HUMAN	CXADR	CXAR_HUMAN Coxsackievirus and adenovirus receptor	1080	2	C	143.138	705.776	552.003	405.45	459.166	391.364
sp|P34947|GRK5_HUMAN	GRK5	GRK5_HUMAN G protein-coupled receptor kinase 5	3326	2	C	143.178	380.189	271.941	307.631	298.536	411.25
sp|Q9ULK4|MED23_HUMAN	MED23	MED23_HUMAN Mediator of RNA polymerase II transcription subunit 23	4478	2	C	143.452	377.939	412.987	414.909	342.804	595.227
sp|Q9NQH7|XPP3_HUMAN	XPNPEP3	XPP3_HUMAN Probable Xaa-Pro aminopeptidase 3	2143	2	C	143.571	277.236	225.398	600.711	295.555	387.191
sp|Q10472|GALT1_HUMAN	GALNT1	GALT1_HUMAN Polypeptide N-acetylgalactosaminyltransferase 1	3971	1	C	143.656	115.046	95.3444	137.25	94.9261	96.435
sp|O15479|MAGB2_HUMAN	MAGEB2	MAGB2_HUMAN Melanoma-associated antigen B2	1913	6	C	143.969	309.584	4488.5	206.7	274.218	325.548
sp|Q9NX14-2|NDUBB_HUMAN	NDUFB11	NDUBB_HUMAN Isoform 2 of NADH dehydrogenase [ubiquinone] 1 beta subcomplex subunit 11, mitochondrial	4224	3	C	144.105	296.017	383.304	645.825	187.819	935.046
sp|P29374|ARI4A_HUMAN	ARID4A	ARI4A_HUMAN AT-rich interactive domain-containing protein 4A	3678	1	C	144.23	21.6432	24.3274	27.0228	44.9697	25.9669
sp|P61626|LYSC_HUMAN	LYZ	LYSC_HUMAN Lysozyme C	1735	1	C	144.452	72.0522	70.9032	26.3038	57.0637	50.8458
sp|Q8IV63|VRK3_HUMAN	VRK3	VRK3_HUMAN Inactive serine/threonine-protein kinase VRK3	193	1	C	144.908	210.301	304.714	389.741	244.713	450.934
sp|P54619-3|AAKG1_HUMAN	PRKAG1	AAKG1_HUMAN Isoform 3 of 5'-AMP-activated protein kinase subunit gamma-1	2108	2	C	145.123	345.822	287.021	473.846	220.231	551.439
sp|P06276|CHLE_HUMAN	BCHE	CHLE_HUMAN Cholinesterase	2697	2	C	145.306	2441.08	714.705	407.338	346.633	455.672
sp|O75616|ERAL1_HUMAN	ERAL1	ERAL1_HUMAN GTPase Era, mitochondrial	2420	2	C	145.481	233.848	280.287	573.191	184.887	739.015
sp|Q9H9Q4-2|NHEJ1_HUMAN	NHEJ1	NHEJ1_HUMAN Isoform 2 of Non-homologous end-joining factor 1	2352	2	C	145.546	168.314	486.167	557.337	145.227	241.19
sp|Q15742|NAB2_HUMAN	NAB2	NAB2_HUMAN NGFI-A-binding protein 2	3009	2	C	145.769	343.211	440.446	651.221	264.1	639.938
sp|O76075|DFFB_HUMAN	DFFB	DFFB_HUMAN DNA fragmentation factor subunit beta	3697	3	C	145.895	546.321	421.584	840.088	322.568	464.354
sp|Q9NTM9|CUTC_HUMAN	CUTC	CUTC_HUMAN Copper homeostasis protein cutC homolog	3607	2	C	145.91	211.875	505.17	189.81	199.907	158.788
sp|P00403|COX2_HUMAN	MT-CO2	COX2_HUMAN Cytochrome c oxidase subunit 2	3578	5	C	146.083	275.148	386.635	462.834	333.354	828.227
sp|Q9Y2Q9|RT28_HUMAN	MRPS28	RT28_HUMAN 28S ribosomal protein S28, mitochondrial	4221	2	C	146.099	546.363	669.031	667.132	457.915	861.674
sp|Q9Y6K9-2|NEMO_HUMAN	IKBKG	NEMO_HUMAN Isoform 2 of NF-kappa-B essential modulator	1446	2	C	146.168	592.053	467.902	467.547	339.791	485.324
sp|Q53GL0|PKHO1_HUMAN	PLEKHO1	PKHO1_HUMAN Pleckstrin homology domain-containing family O member 1	2864	2	C	146.612	1205.26	192.801	346.623	365.814	301.267
sp|Q9H7J1|PPR3E_HUMAN	PPP1R3E	PPR3E_HUMAN Protein phosphatase 1 regulatory subunit 3E	205	3	C	146.71	542.196	665.266	441.908	401.714	688.455
sp|Q9UI30|TR112_HUMAN	TRMT112	TR112_HUMAN tRNA methyltransferase 112 homolog	3313	2	C	146.935	879.578	388.966	461.597	392.766	583.732
sp|Q13136|LIPA1_HUMAN	PPFIA1	LIPA1_HUMAN Liprin-alpha-1	558	1	C	147.073	232.398	202.517	159.967	261.661	236.723
sp|Q3B726|RPA43_HUMAN	TWISTNB	RPA43_HUMAN DNA-directed RNA polymerase I subunit RPA43	4427	1	C	147.145	139.27	324.819	182.076	250.48	236.938
sp|O43264|ZW10_HUMAN	ZW10	ZW10_HUMAN Centromere/kinetochore protein zw10 homolog	3175	3	C	147.279	656.933	842.249	765.792	1033.57	1530.2
sp|Q9NQ29|LUC7L_HUMAN	LUC7L	LUC7L_HUMAN Putative RNA-binding protein Luc7-like 1	522	7	C	147.464	675.414	400.272	1391.43	645.898	878.76
sp|O94991|SLIK5_HUMAN	SLITRK5	SLIK5_HUMAN SLIT and NTRK-like protein 5	3232	1	C	147.808	8.48959	181.706	5.03594	48.4812	35.5245
sp|Q8IYD1|ERF3B_HUMAN	GSPT2	ERF3B_HUMAN Eukaryotic peptide chain release factor GTP-binding subunit ERF3B	1923	1	C	147.814	607.385	578.779	125.415	402.712	351.316
sp|P78317|RNF4_HUMAN	RNF4	RNF4_HUMAN E3 ubiquitin-protein ligase RNF4	4048	1	C	147.984	56.7631	59.5939	125.394	76.4841	119.45
sp|Q5SW96|ARH_HUMAN	LDLRAP1	ARH_HUMAN Low density lipoprotein receptor adapter protein 1	3674	1	C	148.247	67.3428	312.613	600.592	36.2963	88.174
sp|O00217|NDUS8_HUMAN	NDUFS8	NDUS8_HUMAN NADH dehydrogenase [ubiquinone] iron-sulfur protein 8, mitochondrial	3413	3	C	148.274	505.29	373.267	921.388	383.216	757.471
sp|P12259|FA5_HUMAN	F5	FA5_HUMAN Coagulation factor V	1902	1	C	148.308	352.85	303.247	259.483	465.064	267.623
sp|Q5VWN6|F208B_HUMAN	FAM208B	F208B_HUMAN Protein FAM208B	2398	2	C	148.44	550.346	751.409	662.344	477.372	775.156
sp|Q5T160|SYRM_HUMAN	RARS2	SYRM_HUMAN Probable arginine--tRNA ligase, mitochondrial	4081	2	C	148.571	297.875	260.588	308.02	164.516	331.601
sp|Q96AY4|TTC28_HUMAN	TTC28	TTC28_HUMAN Tetratricopeptide repeat protein 28	3454	4	C	148.736	920.137	379.063	456.143	512.135	701.854
sp|P27449|VATL_HUMAN	ATP6V0C	VATL_HUMAN V-type proton ATPase 16 kDa proteolipid subunit	4298	1	C	148.767	262.996	321.454	731.098	133.822	276.932
sp|Q9UGK8|SRGEF_HUMAN	SERGEF	SRGEF_HUMAN Secretion-regulating guanine nucleotide exchange factor	524	2	C	149.14	245.747	335.261	282.802	741.007	835.582
sp|Q01814|AT2B2_HUMAN	ATP2B2	AT2B2_HUMAN Plasma membrane calcium-transporting ATPase 2	1846	2	C	149.246	1001.7	211.475	678.279	961.83	454.158
sp|Q9H7H0-3|MET17_HUMAN	METTL17	MET17_HUMAN Isoform 3 of Methyltransferase-like protein 17, mitochondrial	3684	2	C	149.249	616.179	465.745	1885.81	470.071	878.455
sp|P42694|HELZ_HUMAN	HELZ	HELZ_HUMAN Probable helicase with zinc finger domain	4420	1	C	149.333	233.327	238.43	289.913	277.457	263.704
sp|Q9NRD5|PICK1_HUMAN	PICK1	PICK1_HUMAN PRKCA-binding protein	4561	1	C	149.388	384.851	196.915	708.083	255.945	432.001
sp|Q68CP9|ARID2_HUMAN	ARID2	ARID2_HUMAN AT-rich interactive domain-containing protein 2	3331	2	C	149.982	1012.08	530.736	428.944	511.523	587.337
sp|Q07889|SOS1_HUMAN	SOS1	SOS1_HUMAN Son of sevenless homolog 1	3912	2	C	149.995	427.119	220.388	276.465	513.733	315.706
sp|O75525|KHDR3_HUMAN	KHDRBS3	KHDR3_HUMAN KH domain-containing, RNA-binding, signal transduction-associated protein 3	1064	2	C	150.037	209.665	311.232	431.93	310.177	345.898
sp|Q9Y580|RBM7_HUMAN	RBM7	RBM7_HUMAN RNA-binding protein 7	4283	1	C	150.047	171.445	256.726	297.731	115.827	319.584
sp|P04818|TYSY_HUMAN	TYMS	TYSY_HUMAN Thymidylate synthase	3640	4	C	150.169	660.335	442.655	435.469	539.005	502.849
sp|Q9NPF4|OSGEP_HUMAN	OSGEP	OSGEP_HUMAN Probable tRNA N6-adenosine threonylcarbamoyltransferase	3590	2	C	150.196	212.089	644.054	584.94	380.954	603.448
sp|P51452|DUS3_HUMAN	DUSP3	DUS3_HUMAN Dual specificity protein phosphatase 3	3702	2	C	150.374	182.917	183.052	149.663	385.244	300.241
sp|Q8N488|RYBP_HUMAN	RYBP	RYBP_HUMAN RING1 and YY1-binding protein	4089	1	C	150.439	223.694	391.627	394.085	266.059	497.722
sp|Q9H4G4|GAPR1_HUMAN	GLIPR2	GAPR1_HUMAN Golgi-associated plant pathogenesis-related protein 1	1571	3	C	150.467	1971.8	159.852	246.614	811.334	776.669
sp|Q9UHW5-2|GPN3_HUMAN	GPN3	GPN3_HUMAN Isoform 2 of GPN-loop GTPase 3	4382	1	C	150.636	214.007	101.435	112.853	135.279	168.894
sp|Q8NB15|ZN511_HUMAN	ZNF511	ZN511_HUMAN Zinc finger protein 511	3790	1	C	150.825	111.431	172.421	116.791	108.795	103.183
sp|P78352-2|DLG4_HUMAN	DLG4	DLG4_HUMAN Isoform 2 of Disks large homolog 4	307	1	C	150.849	244.033	389.493	280.08	281.744	294.729
sp|P62487|RPB7_HUMAN	POLR2G	RPB7_HUMAN DNA-directed RNA polymerase II subunit RPB7	3531	5	C	150.934	364.616	729.973	490.136	605.726	469.148
sp|Q96RT1-8|LAP2_HUMAN	ERBB2IP	LAP2_HUMAN Isoform 8 of Protein LAP2	4293	1	C	151.087	1028.72	151.866	280.849	190.001	367.54
sp|Q16539-2|MK14_HUMAN	MAPK14	MK14_HUMAN Isoform CSBP1 of Mitogen-activated protein kinase 14	3731	1	C	151.15	507.985	225.874	334.831	416.33	453.592
sp|Q9Y5V3-2|MAGD1_HUMAN	MAGED1	MAGD1_HUMAN Isoform 2 of Melanoma-associated antigen D1	9	4	C	151.222	434.835	424.873	289.619	356.404	975.816
sp|Q9H857|NT5D2_HUMAN	NT5DC2	NT5D2_HUMAN 5'-nucleotidase domain-containing protein 2	2974	5	C	151.244	918.764	685.142	620.365	745.047	1195.91
sp|Q6P2P2|ANM10_HUMAN	PRMT10	ANM10_HUMAN Putative protein arginine N-methyltransferase 10	2289	1	C	151.76	111.639	181.337	147.489	94.1124	133.174
sp|Q9HAD4|WDR41_HUMAN	WDR41	WDR41_HUMAN WD repeat-containing protein 41	917	2	C	151.863	205.608	239.361	244.239	164.325	442.479
sp|Q96JM2-3|ZN462_HUMAN	ZNF462	ZN462_HUMAN Isoform 3 of Zinc finger protein 462	3510	3	C	152.159	1063.48	224.966	399.933	635.406	923.19
sp|P36954|RPB9_HUMAN	POLR2I	RPB9_HUMAN DNA-directed RNA polymerase II subunit RPB9	4412	1	C	152.286	177.774	148.031	100.171	219.96	140.015
sp|Q9H0Q3-2|FXYD6_HUMAN	FXYD6	FXYD6_HUMAN Isoform 2 of FXYD domain-containing ion transport regulator 6	2884	1	C	152.366	168.361	184.409	172.509	300.382	209.945
sp|Q9P0I2|EMC3_HUMAN	EMC3	EMC3_HUMAN ER membrane protein complex subunit 3	4618	1	C	152.453	169.469	409.4	418.534	261.656	630.914
sp|Q5PRF9|SMAG2_HUMAN	SAMD4B	SMAG2_HUMAN Protein Smaug homolog 2	2551	2	C	152.502	334.414	417.798	426.086	199.681	470.723
sp|Q2TBE0|C19L2_HUMAN	CWF19L2	C19L2_HUMAN CWF19-like protein 2	4312	2	C	152.568	804.918	637.156	688.214	554.599	940.625
sp|Q8N5S9-2|KKCC1_HUMAN	CAMKK1	KKCC1_HUMAN Isoform 2 of Calcium/calmodulin-dependent protein kinase kinase 1	4281	1	C	152.769	160.877	98.4735	191.657	84.4696	137.248
sp|Q92600|RCD1_HUMAN	RQCD1	RCD1_HUMAN Cell differentiation protein RCD1 homolog	2522	2	C	153.526	572.783	515.147	745.795	183.527	597.201
sp|Q8IYS2-2|K2013_HUMAN	KIAA2013	K2013_HUMAN Isoform 2 of Uncharacterized protein KIAA2013	729	2	C	153.74	521.945	419.879	570.385	326.688	651.11
sp|P48553|TPC10_HUMAN	TRAPPC10	TPC10_HUMAN Trafficking protein particle complex subunit 10	1896	2	C	153.857	232.536	239.697	374.199	263.278	384.87
sp|Q8NG48|LINES_HUMAN	LINS	LINES_HUMAN Protein Lines homolog	2773	2	C	153.928	159.77	122.824	251.157	170.401	293.933
sp|Q9Y3S1|WNK2_HUMAN	WNK2	WNK2_HUMAN Serine/threonine-protein kinase WNK2	878	4	C	153.956	908.545	236.161	674.809	619.571	859.35
sp|P57678|GEMI4_HUMAN	GEMIN4	GEMI4_HUMAN Gem-associated protein 4	4302	1	C	154.219	114.485	259.741	203.968	115.681	299.947
sp|O00534|VMA5A_HUMAN	VWA5A	VMA5A_HUMAN von Willebrand factor A domain-containing protein 5A	4615	1	C	154.32	100.938	127.113	235.109	233.397	62.892
sp|Q8NB49|AT11C_HUMAN	ATP11C	AT11C_HUMAN Probable phospholipid-transporting ATPase IG	4005	3	C	154.631	885.217	566.672	331.504	465.392	707.299
sp|Q9H4A6|GOLP3_HUMAN	GOLPH3	GOLP3_HUMAN Golgi phosphoprotein 3	147	4	C	154.641	900.274	489.864	565.814	305.396	607.387
sp|Q96J84-2|KIRR1_HUMAN	KIRREL	KIRR1_HUMAN Isoform 2 of Kin of IRRE-like protein 1	3215	1	C	154.911	125.107	134.152	15.4527	101.783	37.2368
sp|Q6F5E8|LR16C_HUMAN	RLTPR	LR16C_HUMAN Leucine-rich repeat-containing protein 16C	4409	3	C	155.167	827.99	247.991	557.824	730.94	1224.48
sp|Q96IX5|USMG5_HUMAN	USMG5	USMG5_HUMAN Up-regulated during skeletal muscle growth protein 5	4592	1	C	155.366	211.039	181.754	203.194	187.051	177.966
sp|P29083|T2EA_HUMAN	GTF2E1	T2EA_HUMAN General transcription factor IIE subunit 1	1217	2	C	155.488	537.354	413.593	303.511	520.195	643.651
sp|Q8WVC6|DCAKD_HUMAN	DCAKD	DCAKD_HUMAN Dephospho-CoA kinase domain-containing protein	3622	2	C	155.706	423.805	286.22	625.748	292.125	529.726
sp|Q9Y4A5|TRRAP_HUMAN	TRRAP	TRRAP_HUMAN Transformation/transcription domain-associated protein	3456	2	C	155.737	519.405	679.033	800.335	781.995	1023
sp|P25311|ZA2G_HUMAN	AZGP1	ZA2G_HUMAN Zinc-alpha-2-glycoprotein	1932	1	C	155.851	138.085	161.018	752.749	133.217	160.906
sp|O15530|PDPK1_HUMAN	PDPK1	PDPK1_HUMAN 3-phosphoinositide-dependent protein kinase 1	4416	2	C	155.854	348.198	230.65	347.482	152.73	379.218
sp|Q7LGA3|HS2ST_HUMAN	HS2ST1	HS2ST_HUMAN Heparan sulfate 2-O-sulfotransferase 1	3282	2	C	155.893	230.36	757.881	443.482	301.167	511.473
sp|Q9NUQ6|SPS2L_HUMAN	SPATS2L	SPS2L_HUMAN SPATS2-like protein	4455	1	C	156.374	283.598	421.658	137.406	120.81	127.753
sp|Q9NRX2|RM17_HUMAN	MRPL17	RM17_HUMAN 39S ribosomal protein L17, mitochondrial	4022	2	C	156.626	438.851	510.452	761.412	207.203	622.989
sp|Q99594|TEAD3_HUMAN	TEAD3	TEAD3_HUMAN Transcriptional enhancer factor TEF-5	4509	1	C	156.654	354.316	614.017	301.86	247.486	362.596
sp|P10721|KIT_HUMAN	KIT	KIT_HUMAN Mast/stem cell growth factor receptor Kit	685	3	C	156.823	1677.96	197.036	1202.66	674.281	471.032
sp|Q9H9C1|SPE39_HUMAN	VIPAS39	SPE39_HUMAN Spermatogenesis-defective protein 39 homolog	4102	1	C	156.919	254.9	191.763	393.549	217.109	436.729
sp|P23435|CBLN1_HUMAN	CBLN1	CBLN1_HUMAN Cerebellin-1	1933	3	C	156.946	1999.35	64.0113	2086.93	1020.58	318.808
sp|Q7Z7F0|K0907_HUMAN	KIAA0907	K0907_HUMAN UPF0469 protein KIAA0907	3436	3	C	157.066	509.693	611.278	835.202	844.579	910.926
sp|Q9Y2S2|CRYL1_HUMAN	CRYL1	CRYL1_HUMAN Lambda-crystallin homolog	3995	1	C	157.191	252.301	84.1313	95.5046	267.889	264.59
sp|Q15678|PTN14_HUMAN	PTPN14	PTN14_HUMAN Tyrosine-protein phosphatase non-receptor type 14	2909	1	C	157.546	196.123	206.734	138.924	175.746	211.456
sp|O43295|SRGP3_HUMAN	SRGAP3	SRGP3_HUMAN SLIT-ROBO Rho GTPase-activating protein 3	2026	3	C	157.568	275.28	59.4821	350.363	315.635	486.529
sp|Q96BY7|ATG2B_HUMAN	ATG2B	ATG2B_HUMAN Autophagy-related protein 2 homolog B	4267	3	C	157.892	1000.05	191.313	263.684	328.006	530.515
sp|O00161|SNP23_HUMAN	SNAP23	SNP23_HUMAN Synaptosomal-associated protein 23	930	2	C	158.098	257.624	261.923	249.91	173.64	222.815
sp|Q99766|ATP5S_HUMAN	ATP5S	ATP5S_HUMAN ATP synthase subunit s, mitochondrial	2907	1	C	158.16	386.707	394.454	691.918	314.277	654.329
sp|O14976|GAK_HUMAN	GAK	GAK_HUMAN Cyclin-G-associated kinase	160	2	C	158.215	407.305	297.539	423.026	408.85	603.593
sp|Q9NWT1|PK1IP_HUMAN	PAK1IP1	PK1IP_HUMAN p21-activated protein kinase-interacting protein 1	3241	2	C	158.468	440.254	808.995	411.572	800.236	481.175
sp|Q7Z3C6|ATG9A_HUMAN	ATG9A	ATG9A_HUMAN Autophagy-related protein 9A	4160	4	C	158.68	827.735	245.396	400.896	214.664	414.709
sp|Q6UXK2|ISLR2_HUMAN	ISLR2	ISLR2_HUMAN Immunoglobulin superfamily containing leucine-rich repeat protein 2	3509	2	C	158.752	601.412	292.216	264.907	1207.05	206.936
sp|Q05655-2|KPCD_HUMAN	PRKCD	KPCD_HUMAN Isoform 2 of Protein kinase C delta type	3440	1	C	159.352	72.382	384.729	372.58	86.5807	220.03
sp|Q9UL63|MKLN1_HUMAN	MKLN1	MKLN1_HUMAN Muskelin	3818	1	C	159.364	146.704	238.8	287.94	198.57	215.943
sp|Q14592|ZN460_HUMAN	ZNF460	ZN460_HUMAN Zinc finger protein 460	4531	2	C	159.532	418.873	353.634	619.386	260.804	705.746
sp|P31749|AKT1_HUMAN	AKT1	AKT1_HUMAN RAC-alpha serine/threonine-protein kinase	2724	3	C	159.918	208.673	259.326	241.972	623.566	371.154
sp|Q8NHV4|NEDD1_HUMAN	NEDD1	NEDD1_HUMAN Protein NEDD1	3552	2	C	160.394	508.489	283.373	366.057	682.432	586.974
sp|Q15051|IQCB1_HUMAN	IQCB1	IQCB1_HUMAN IQ calmodulin-binding motif-containing protein 1	2833	2	C	160.398	367.707	379.813	429.847	176.142	504.035
sp|O95865|DDAH2_HUMAN	DDAH2	DDAH2_HUMAN N(G),N(G)-dimethylarginine dimethylaminohydrolase 2	1716	2	C	160.476	361.772	1119.22	620.782	1048.1	174.544
sp|Q9BRT9|SLD5_HUMAN	GINS4	SLD5_HUMAN DNA replication complex GINS protein SLD5	3140	3	C	160.761	419.367	1095.02	545.309	924.554	829.414
sp|O75449|KTNA1_HUMAN	KATNA1	KTNA1_HUMAN Katanin p60 ATPase-containing subunit A1	3879	4	C	160.776	921.222	559.395	1245.21	549.528	1212.31
sp|Q8NEU8-3|DP13B_HUMAN	APPL2	DP13B_HUMAN Isoform 3 of DCC-interacting protein 13-beta	333	2	C	161.213	704.431	244.078	191.275	211.12	422.686
sp|Q9HCN4|GPN1_HUMAN	GPN1	GPN1_HUMAN GPN-loop GTPase 1	4313	2	C	161.257	236.29	333.734	325.526	315.468	634.282
sp|O75381|PEX14_HUMAN	PEX14	PEX14_HUMAN Peroxisomal membrane protein PEX14	3951	3	C	162.351	66.7811	34.0826	47.5973	36.076	84.1728
sp|Q6DHV7|ADAL_HUMAN	ADAL	ADAL_HUMAN Adenosine deaminase-like protein	2689	1	C	162.4	353.953	278.298	405.522	322.677	478.065
sp|Q06136|KDSR_HUMAN	KDSR	KDSR_HUMAN 3-ketodihydrosphingosine reductase	3862	1	C	162.42	120.13	402.053	232.606	133.513	357.451
sp|O95721|SNP29_HUMAN	SNAP29	SNP29_HUMAN Synaptosomal-associated protein 29	4311	2	C	162.515	200.518	172.868	279.657	389.987	289.465
sp|Q15388|TOM20_HUMAN	TOMM20	TOM20_HUMAN Mitochondrial import receptor subunit TOM20 homolog	832	2	C	162.627	308.718	604.79	1041.21	253.385	993.065
sp|Q96KG9|NTKL_HUMAN	SCYL1	NTKL_HUMAN N-terminal kinase-like protein	3179	2	C	162.688	394.566	301.781	404.608	201.002	354.758
sp|O15182|CETN3_HUMAN	CETN3	CETN3_HUMAN Centrin-3	175	1	C	162.709	96.2609	222.827	233.96	146.582	148.667
sp|P57088|TMM33_HUMAN	TMEM33	TMM33_HUMAN Transmembrane protein 33	3458	4	C	162.97	233.397	1017.89	684.476	329.54	634.969
sp|Q969S9|RRF2M_HUMAN	GFM2	RRF2M_HUMAN Ribosome-releasing factor 2, mitochondrial	3495	2	C	163.448	283.395	326.94	306.674	340.149	335.478
sp|Q8IVT2|MISP_HUMAN	MISP	MISP_HUMAN Mitotic interactor and substrate of PLK1	2942	1	C	163.501	56.0493	32.5973	122.964	70.5409	29.7285
sp|Q13433|S39A6_HUMAN	SLC39A6	S39A6_HUMAN Zinc transporter ZIP6	3888	1	C	163.52	173.812	465.013	282.43	147.286	208.828
sp|Q9Y2R5|RT17_HUMAN	MRPS17	RT17_HUMAN 28S ribosomal protein S17, mitochondrial	3986	1	C	163.55	333.604	503.833	934.528	110.444	843.167
sp|Q7Z422|SZRD1_HUMAN	SZRD1	SZRD1_HUMAN SUZ domain-containing protein 1	2604	1	C	163.752	75.2948	250.989	269.033	267.815	162.302
sp|Q8N4V1-2|MMGT1_HUMAN	MMGT1	MMGT1_HUMAN Isoform 2 of Membrane magnesium transporter 1	4534	2	C	164.195	32.0386	130.076	123.372	50.1011	134.945
sp|Q9BY11|PACN1_HUMAN	PACSIN1	PACN1_HUMAN Protein kinase C and casein kinase substrate in neurons protein 1	493	1	C	164.473	424.588	446.166	330.555	249.547	194.766
sp|Q9NWY4|CD027_HUMAN	C4orf27	CD027_HUMAN UPF0609 protein C4orf27	4231	3	C	164.555	302.642	669.852	373.938	275.826	649.502
sp|P61024|CKS1_HUMAN	CKS1B	CKS1_HUMAN Cyclin-dependent kinases regulatory subunit 1	4139	1	C	164.581	118.967	237.189	188.252	96.0554	88.7688
sp|Q00653|NFKB2_HUMAN	NFKB2	NFKB2_HUMAN Nuclear factor NF-kappa-B p100 subunit	1041	2	C	164.822	373.044	409.194	255.955	639.424	351.035
sp|O60762|DPM1_HUMAN	DPM1	DPM1_HUMAN Dolichol-phosphate mannosyltransferase	3696	2	C	164.999	410.696	465.6	934.353	284.445	910.633
sp|Q15750|TAB1_HUMAN	TAB1	TAB1_HUMAN TGF-beta-activated kinase 1 and MAP3K7-binding protein 1	4002	1	C	165.123	394.378	305.82	350.059	389.474	425.51
sp|Q8IUR0|TPPC5_HUMAN	TRAPPC5	TPPC5_HUMAN Trafficking protein particle complex subunit 5	198	2	C	165.606	200.038	551.132	647.048	248.654	687.928
sp|Q8IY47|KBTB2_HUMAN	KBTBD2	KBTB2_HUMAN Kelch repeat and BTB domain-containing protein 2	4278	1	C	165.634	665.955	313.888	318.564	464.159	284.999
sp|Q8NEL9|DDHD1_HUMAN	DDHD1	DDHD1_HUMAN Phospholipase DDHD1	1659	2	C	165.764	319.053	335.978	553.374	608.017	580.344
sp|Q9Y6U3|ADSV_HUMAN	SCIN	ADSV_HUMAN Adseverin	3336	3	C	166.008	742.165	211.287	1750.78	194.837	253.417
sp|Q8ND04-2|SMG8_HUMAN	SMG8	SMG8_HUMAN Isoform 2 of Protein SMG8	2923	1	C	166.015	228.861	262.567	354.658	132.202	473.477
sp|Q6XZF7|DNMBP_HUMAN	DNMBP	DNMBP_HUMAN Dynamin-binding protein	4159	2	C	166.068	135.127	105.877	153.625	113.788	185.872
sp|P00519-2|ABL1_HUMAN	ABL1	ABL1_HUMAN Isoform IB of Tyrosine-protein kinase ABL1	874	3	C	166.245	613.239	117.757	228.265	163.284	240.868
sp|Q9H6S0|YTDC2_HUMAN	YTHDC2	YTDC2_HUMAN Probable ATP-dependent RNA helicase YTHDC2	3405	2	C	166.413	248.77	253.346	583.386	120.752	415.845
sp|Q86WA6|BPHL_HUMAN	BPHL	BPHL_HUMAN Valacyclovir hydrolase	3153	4	C	166.787	421.025	303.494	807.959	538.338	449.381
sp|Q86VP3-3|PACS2_HUMAN	PACS2	PACS2_HUMAN Isoform 3 of Phosphofurin acidic cluster sorting protein 2	4140	1	C	166.916	571.223	176.258	362.182	441.956	269.576
sp|Q5VIR6-4|VPS53_HUMAN	VPS53	VPS53_HUMAN Isoform 4 of Vacuolar protein sorting-associated protein 53 homolog	3614	1	C	167.042	186.592	307.934	292.82	155.605	262.119
sp|Q9BRT2|UQCC2_HUMAN	UQCC2	UQCC2_HUMAN Ubiquinol-cytochrome-c reductase complex assembly factor 2	3124	3	C	167.105	270.797	277.999	1003.77	272.054	557.014
sp|O43598|DNPH1_HUMAN	DNPH1	DNPH1_HUMAN 2'-deoxynucleoside 5'-phosphate N-hydrolase 1	1776	3	C	167.248	1290.29	910.826	1241.2	826.921	687.469
sp|Q9BXJ8|T120A_HUMAN	TMEM120A	T120A_HUMAN Transmembrane protein 120A	3929	1	C	167.257	79.7894	180.196	52.2692	86.6962	72.4439
sp|Q9Y3A4|RRP7A_HUMAN	RRP7A	RRP7A_HUMAN Ribosomal RNA-processing protein 7 homolog A	1068	2	C	167.291	326.226	644.325	541.516	371.44	939.675
sp|P45985-2|MP2K4_HUMAN	MAP2K4	MP2K4_HUMAN Isoform 2 of Dual specificity mitogen-activated protein kinase kinase 4	1810	2	C	167.32	280.463	501.877	387.34	434.327	459.685
sp|Q96HR9|REEP6_HUMAN	REEP6	REEP6_HUMAN Receptor expression-enhancing protein 6	4079	3	C	167.373	296.63	959.147	410.899	226.657	252.115
sp|Q9Y259|CHKB_HUMAN	CHKB	CHKB_HUMAN Choline/ethanolamine kinase	2050	1	C	167.453	764.655	130.594	130.035	216.405	170.596
sp|Q9H6F5|CCD86_HUMAN	CCDC86	CCD86_HUMAN Coiled-coil domain-containing protein 86	822	4	C	167.572	410.347	676.951	832.128	669.39	1252.21
sp|Q9Y4Y9|LSM5_HUMAN	LSM5	LSM5_HUMAN U6 snRNA-associated Sm-like protein LSm5	3592	2	C	167.843	301.575	600.488	498.296	385.566	432.463
sp|Q9BZH6|WDR11_HUMAN	WDR11	WDR11_HUMAN WD repeat-containing protein 11	4274	2	C	168.751	474.721	650.65	520.857	296.3	579.832
sp|Q9Y2W6|TDRKH_HUMAN	TDRKH	TDRKH_HUMAN Tudor and KH domain-containing protein	182	2	C	169.418	98.3448	147.063	91.8682	206.23	78.0549
sp|O15431|COPT1_HUMAN	SLC31A1	COPT1_HUMAN High affinity copper uptake protein 1	4606	1	C	169.986	162.92	205.711	223.245	373.188	169.832
sp|Q9UL42|PNMA2_HUMAN	PNMA2	PNMA2_HUMAN Paraneoplastic antigen Ma2	2739	3	C	170.071	1037.08	1140.32	439.897	358.432	577.845
sp|Q01101|INSM1_HUMAN	INSM1	INSM1_HUMAN Insulinoma-associated protein 1	3771	3	C	170.165	914.259	613.558	958.2	1183.77	928.317
sp|Q9H7L9|SDS3_HUMAN	SUDS3	SDS3_HUMAN Sin3 histone deacetylase corepressor complex component SDS3	3698	3	C	170.221	559.97	642.673	907.252	587.643	670.926
sp|O00767|ACOD_HUMAN	SCD	ACOD_HUMAN Acyl-CoA desaturase	3467	1	C	170.589	53.576	650.25	176.813	84.7239	351.643
sp|O95248-4|MTMR5_HUMAN	SBF1	MTMR5_HUMAN Isoform 4 of Myotubularin-related protein 5	1510	2	C	170.742	276.689	181.112	206.234	218.629	305.884
sp|Q9HBH5|RDH14_HUMAN	RDH14	RDH14_HUMAN Retinol dehydrogenase 14	1311	3	C	171.194	335.367	414.775	1074.69	135.66	671.365
sp|Q9NY47-5|CA2D2_HUMAN	CACNA2D2	CA2D2_HUMAN Isoform 5 of Voltage-dependent calcium channel subunit alpha-2/delta-2	2649	1	C	171.457	1052.49	249.348	411.228	503.281	456
sp|Q7L8L6|FAKD5_HUMAN	FASTKD5	FAKD5_HUMAN FAST kinase domain-containing protein 5	2641	3	C	171.524	222.126	366.543	866.3	206.464	724.057
sp|P83876|TXN4A_HUMAN	TXNL4A	TXN4A_HUMAN Thioredoxin-like protein 4A	3391	3	C	171.607	262.248	533.529	449.06	468.042	297.614
sp|P82921|RT21_HUMAN	MRPS21	RT21_HUMAN 28S ribosomal protein S21, mitochondrial	4170	3	C	171.628	115.217	174.919	286.465	147.088	198.263
sp|P50402|EMD_HUMAN	EMD	EMD_HUMAN Emerin	1028	4	C	172.26	445.83	415.82	416.321	260.682	944.188
sp|Q14161|GIT2_HUMAN	GIT2	GIT2_HUMAN ARF GTPase-activating protein GIT2	1313	1	C	172.297	577.138	159.824	205.909	310.34	261.642
sp|Q15047|SETB1_HUMAN	SETDB1	SETB1_HUMAN Histone-lysine N-methyltransferase SETDB1	1387	1	C	172.407	192.317	214.082	244.788	222.04	325.04
sp|Q6UWY0|ARSK_HUMAN	ARSK	ARSK_HUMAN Arylsulfatase K	2528	1	C	172.993	74.8003	178.708	77.232	234.343	208.002
sp|Q6UX72|B3GN9_HUMAN	B3GNT9	B3GN9_HUMAN UDP-GlcNAc:betaGal beta-1,3-N-acetylglucosaminyltransferase 9	3266	1	C	173.286	75.0642	40.9793	59.4074	148.165	40.2107
sp|O43683|BUB1_HUMAN	BUB1	BUB1_HUMAN Mitotic checkpoint serine/threonine-protein kinase BUB1	3355	3	C	173.712	359.732	573.103	800.288	293.5	988.855
sp|O60942|MCE1_HUMAN	RNGTT	MCE1_HUMAN mRNA-capping enzyme	3494	3	C	173.815	743.48	867.181	1223.11	833.381	1235.49
sp|Q9NXW2-2|DJB12_HUMAN	DNAJB12	DJB12_HUMAN Isoform 2 of DnaJ homolog subfamily B member 12	1026	2	C	173.88	219.556	935.176	495.81	157.41	302.567
sp|Q9UKS6|PACN3_HUMAN	PACSIN3	PACN3_HUMAN Protein kinase C and casein kinase substrate in neurons protein 3	1905	2	C	174.1	65.9067	487.089	68.7559	86.926	117.73
sp|Q9H773|DCTP1_HUMAN	DCTPP1	DCTP1_HUMAN dCTP pyrophosphatase 1	3299	5	C	174.176	218.763	325.413	373.503	541.406	560.216
sp|Q15054|DPOD3_HUMAN	POLD3	DPOD3_HUMAN DNA polymerase delta subunit 3	3076	3	C	174.258	349.377	658.077	942.952	444.887	1317.58
sp|Q6ZN55-2|ZN574_HUMAN	ZNF574	ZN574_HUMAN Isoform 2 of Zinc finger protein 574	4421	3	C	174.287	487.079	355.651	460.346	434.395	622.471
sp|Q9NXR1|NDE1_HUMAN	NDE1	NDE1_HUMAN Nuclear distribution protein nudE homolog 1	991	2	C	174.909	1078.6	129.838	262.798	519.913	309.404
sp|Q7KZN9|COX15_HUMAN	COX15	COX15_HUMAN Cytochrome c oxidase assembly protein COX15 homolog	2892	1	C	174.944	50.4455	212.177	185.251	53.3286	167.548
sp|Q9Y6C9|MTCH2_HUMAN	MTCH2	MTCH2_HUMAN Mitochondrial carrier homolog 2	3375	3	C	174.987	468.873	492.635	1009.82	348.063	871.193
sp|Q9GZR2|REXO4_HUMAN	REXO4	REXO4_HUMAN RNA exonuclease 4	3040	4	C	175.423	596.086	715.295	1140.23	303.595	1484.18
sp|Q13595|TRA2A_HUMAN	TRA2A	TRA2A_HUMAN Transformer-2 protein homolog alpha	279	4	C	175.48	703.99	864.889	840.756	595.086	980.817
sp|P42858|HD_HUMAN	HTT	HD_HUMAN Huntingtin	4174	2	C	175.75	631.091	509.93	404.219	532.035	830.85
sp|Q6IQ22|RAB12_HUMAN	RAB12	RAB12_HUMAN Ras-related protein Rab-12	905	2	C	175.857	529.625	103.269	514.28	257.884	418.637
sp|Q9H305|CDIP1_HUMAN	CDIP1	CDIP1_HUMAN Cell death-inducing p53-target protein 1	4285	2	C	176.246	551.604	84.9678	256.707	159.166	168.605
sp|Q86UA1|PRP39_HUMAN	PRPF39	PRP39_HUMAN Pre-mRNA-processing factor 39	2752	1	C	176.666	201.988	382.495	317.997	330.565	433.833
sp|Q5F1R6-2|DJC21_HUMAN	DNAJC21	DJC21_HUMAN Isoform 2 of DnaJ homolog subfamily C member 21	1435	2	C	176.801	648.073	440.877	725.09	691.268	854.884
sp|Q9C0C4|SEM4C_HUMAN	SEMA4C	SEM4C_HUMAN Semaphorin-4C	1805	3	C	176.854	1505.68	424.603	231.282	475.151	243.778
sp|Q9P013|CWC15_HUMAN	CWC15	CWC15_HUMAN Spliceosome-associated protein CWC15 homolog	2963	3	C	177.79	160.49	351.218	463.963	166.19	435.513
sp|Q9BX66-12|SRBS1_HUMAN	SORBS1	SRBS1_HUMAN Isoform 12 of Sorbin and SH3 domain-containing protein 1	1665	7	C	178.15	777.539	165.571	412.997	466.027	280.452
sp|Q8IWD4|CC117_HUMAN	CCDC117	CC117_HUMAN Coiled-coil domain-containing protein 117	1852	2	C	178.217	549.297	350.463	483.592	596.141	524.534
sp|O43676|NDUB3_HUMAN	NDUFB3	NDUB3_HUMAN NADH dehydrogenase [ubiquinone] 1 beta subcomplex subunit 3	3572	2	C	178.343	343.795	585.856	1811.83	152.192	1722.34
sp|Q9H0A8|COMD4_HUMAN	COMMD4	COMD4_HUMAN COMM domain-containing protein 4	3139	1	C	178.55	149.468	430.496	381.894	119.535	328.802
sp|Q7L775|EPMIP_HUMAN	EPM2AIP1	EPMIP_HUMAN EPM2A-interacting protein 1	4497	2	C	179.203	287.536	176.082	316.534	234.82	457.947
sp|Q9BXB4|OSB11_HUMAN	OSBPL11	OSB11_HUMAN Oxysterol-binding protein-related protein 11	2894	5	C	179.685	252.559	298.589	180.723	278.965	336.725
sp|P60033|CD81_HUMAN	CD81	CD81_HUMAN CD81 antigen	4130	4	C	179.692	105.942	124.209	226.364	193.235	149.692
sp|O60830-2|TI17B_HUMAN	TIMM17B	TI17B_HUMAN Isoform 2 of Mitochondrial import inner membrane translocase subunit Tim17-B	3445	3	C	180.08	352.286	416.033	642.479	281.501	665.616
sp|Q9Y2Q3-2|GSTK1_HUMAN	GSTK1	GSTK1_HUMAN Isoform 2 of Glutathione S-transferase kappa 1	2473	2	C	180.202	368.232	214.736	468.793	96.3761	362.839
sp|Q9UN81|LORF1_HUMAN	L1RE1	LORF1_HUMAN LINE-1 retrotransposable element ORF1 protein	3963	4	C	180.56	593.508	979.453	1213.46	963.227	634.538
sp|Q9Y2Y1|RPC10_HUMAN	POLR3K	RPC10_HUMAN DNA-directed RNA polymerase III subunit RPC10	1924	1	C	180.64	308.291	268.759	327.059	364.369	287.097
sp|Q8IWV7|UBR1_HUMAN	UBR1	UBR1_HUMAN E3 ubiquitin-protein ligase UBR1	3353	1	C	180.909	297.789	395.296	383.136	194.115	404.35
sp|Q9H4A5|GLP3L_HUMAN	GOLPH3L	GLP3L_HUMAN Golgi phosphoprotein 3-like	3752	2	C	181.287	464.651	489.609	351.615	283.177	429.597
sp|Q9H8Y5|ANKZ1_HUMAN	ANKZF1	ANKZ1_HUMAN Ankyrin repeat and zinc finger domain-containing protein 1	1536	2	C	181.559	224.684	529.675	424.129	184.934	536.13
sp|Q8NFP7|NUD10_HUMAN	NUDT10	NUD10_HUMAN Diphosphoinositol polyphosphate phosphohydrolase 3-alpha	202	2	C	181.635	88.4798	124.861	176.605	115.845	179.099
sp|P10606|COX5B_HUMAN	COX5B	COX5B_HUMAN Cytochrome c oxidase subunit 5B, mitochondrial	2770	3	C	181.636	258.689	599.373	417.352	341.647	1152.18
sp|Q8TAV0-3|FA76A_HUMAN	FAM76A	FA76A_HUMAN Isoform 3 of Protein FAM76A	3787	2	C	181.695	677.594	574.91	881.282	360.168	740.041
sp|Q9UL18|AGO1_HUMAN	AGO1	AGO1_HUMAN Protein argonaute-1	1514	3	C	181.915	555.031	375.978	544.134	324.841	353.005
sp|Q8NEC7|GSTCD_HUMAN	GSTCD	GSTCD_HUMAN Glutathione S-transferase C-terminal domain-containing protein	3638	1	C	181.978	584.049	425.47	290.573	1170.21	235.804
sp|Q15906-2|VPS72_HUMAN	VPS72	VPS72_HUMAN Isoform 2 of Vacuolar protein sorting-associated protein 72 homolog	3782	1	C	182.119	381.922	284.074	276.365	413.331	428.958
sp|P24468|COT2_HUMAN	NR2F2	COT2_HUMAN COUP transcription factor 2	620	3	C	182.338	321.898	173.071	198.477	180.619	653.129
sp|Q8IU81|I2BP1_HUMAN	IRF2BP1	I2BP1_HUMAN Interferon regulatory factor 2-binding protein 1	562	5	C	182.526	531.866	465.327	682.041	401.029	496.889
sp|O00268|TAF4_HUMAN	TAF4	TAF4_HUMAN Transcription initiation factor TFIID subunit 4	3256	2	C	182.536	713.121	513.182	705.593	1091.84	670.532
sp|Q9HBL7|PLRKT_HUMAN	PLGRKT	PLRKT_HUMAN Plasminogen receptor (KT)	3392	2	C	182.599	509.772	511.847	1593.96	244.905	1228.11
sp|P31483|TIA1_HUMAN	TIA1	TIA1_HUMAN Nucleolysin TIA-1 isoform p40	2111	4	C	182.661	2233.05	361.196	1444.99	744.414	533.426
sp|Q9UBL3|ASH2L_HUMAN	ASH2L	ASH2L_HUMAN Set1/Ash2 histone methyltransferase complex subunit ASH2	403	2	C	182.743	874.55	600.373	543.62	422.729	581.905
sp|P78540|ARGI2_HUMAN	ARG2	ARGI2_HUMAN Arginase-2, mitochondrial	2718	4	C	182.789	277.093	217.697	639.894	327.769	309.925
sp|P60604|UB2G2_HUMAN	UBE2G2	UB2G2_HUMAN Ubiquitin-conjugating enzyme E2 G2	4038	2	C	183.172	556.942	867.471	682.241	473.537	730.854
sp|Q96T76-8|MMS19_HUMAN	MMS19	MMS19_HUMAN Isoform 5 of MMS19 nucleotide excision repair protein homolog	3887	2	C	183.186	412.415	737.433	585.736	254.208	472.273
sp|Q13232|NDK3_HUMAN	NME3	NDK3_HUMAN Nucleoside diphosphate kinase 3	4419	1	C	183.26	181.256	307.237	513.641	57.4824	89.8086
sp|Q5TA45|INT11_HUMAN	CPSF3L	INT11_HUMAN Integrator complex subunit 11	3751	3	C	183.303	659.927	1077.23	1052.79	494.272	1030.58
sp|Q9UBN7|HDAC6_HUMAN	HDAC6	HDAC6_HUMAN Histone deacetylase 6	2951	2	C	183.303	394.418	321.387	424.686	624.83	709.86
sp|Q8NFX7|STXB6_HUMAN	STXBP6	STXB6_HUMAN Syntaxin-binding protein 6	1647	1	C	183.52	121.036	422.508	45.0434	67.3163	368.767
sp|Q5VSY0|GKAP1_HUMAN	GKAP1	GKAP1_HUMAN G kinase-anchoring protein 1	2458	3	C	183.684	586.599	544.791	863.104	533.105	732.867
sp|Q32MZ4-4|LRRF1_HUMAN	LRRFIP1	LRRF1_HUMAN Isoform 4 of Leucine-rich repeat flightless-interacting protein 1	786	1	C	183.77	137.869	251.033	132.254	270.252	215.781
sp|Q99962|SH3G2_HUMAN	SH3GL2	SH3G2_HUMAN Endophilin-A1	1878	2	C	183.855	818.601	299.112	758.813	710.952	1070.78
sp|Q9BXK1|KLF16_HUMAN	KLF16	KLF16_HUMAN Krueppel-like factor 16	3441	1	C	183.922	457.585	111.812	202.777	128.681	344.187
sp|Q96JG6|CC132_HUMAN	CCDC132	CC132_HUMAN Coiled-coil domain-containing protein 132	1954	2	C	183.992	326.701	510.15	628.212	321.824	474.058
sp|Q86W34|AMZ2_HUMAN	AMZ2	AMZ2_HUMAN Archaemetzincin-2	3876	2	C	184.148	497.535	347.324	267.319	336.741	395.899
sp|Q01105-2|SET_HUMAN	SET	SET_HUMAN Isoform 2 of Protein SET	2695	5	C	184.16	520.711	645.797	683.335	907.051	1026.32
sp|Q9BVS5|TR61B_HUMAN	TRMT61B	TR61B_HUMAN tRNA (adenine(58)-N(1))-methyltransferase, mitochondrial	2315	1	C	184.215	315.596	459.225	870.713	186.127	662.969
sp|Q99453|PHX2B_HUMAN	PHOX2B	PHX2B_HUMAN Paired mesoderm homeobox protein 2B	0	2	C	184.24	361.12	1572.6	445.112	551.604	371.541
sp|Q8TBF2-6|PGFS_HUMAN	FAM213B	PGFS_HUMAN Isoform 6 of Prostamide/prostaglandin F synthase	3142	2	C	184.493	676.876	469.431	1249.98	518.438	570.132
sp|Q7L1T6|NB5R4_HUMAN	CYB5R4	NB5R4_HUMAN Cytochrome b5 reductase 4	162	1	C	184.512	141.592	184.908	245.188	246.36	209.592
tr|R4GN35|R4GN35_HUMAN	DENND4C	R4GN35_HUMAN DENN domain-containing protein 4C	1967	2	C	184.664	279.988	233.856	222.136	117.986	359.272
sp|Q9Y6D5|BIG2_HUMAN	ARFGEF2	BIG2_HUMAN Brefeldin A-inhibited guanine nucleotide-exchange protein 2	3966	1	C	184.875	133.916	161.826	276.534	153.886	412.986
sp|Q9Y597|KCTD3_HUMAN	KCTD3	KCTD3_HUMAN BTB/POZ domain-containing protein KCTD3	4529	1	C	184.896	109.362	114.093	225.996	120.124	125.19
sp|Q9Y6A9|SPCS1_HUMAN	SPCS1	SPCS1_HUMAN Signal peptidase complex subunit 1	4583	3	C	184.915	168.644	673.345	411.124	133.164	431.345
sp|Q86UY8|NT5D3_HUMAN	NT5DC3	NT5D3_HUMAN 5'-nucleotidase domain-containing protein 3	3379	2	C	184.968	869.626	606.961	972.575	470.447	591.853
sp|Q9Y6D6|BIG1_HUMAN	ARFGEF1	BIG1_HUMAN Brefeldin A-inhibited guanine nucleotide-exchange protein 1	699	2	C	185.102	134.901	159.849	103.503	155.295	212.246
sp|Q9BZG8|DPH1_HUMAN	DPH1	DPH1_HUMAN Diphthamide biosynthesis protein 1	2754	3	C	185.21	108.241	241.163	360.378	142.966	345.211
sp|P32189|GLPK_HUMAN	GK	GLPK_HUMAN Glycerol kinase	3138	2	C	185.634	122.426	276.146	290.143	141.485	425.877
sp|Q8TBX8|PI42C_HUMAN	PIP4K2C	PI42C_HUMAN Phosphatidylinositol 5-phosphate 4-kinase type-2 gamma	3094	4	C	185.98	459.187	245.983	520.697	252.668	395.212
sp|P41732|TSN7_HUMAN	TSPAN7	TSN7_HUMAN Tetraspanin-7	1788	8	C	186.339	1777.04	312.383	930.039	1555.89	264.346
sp|O75113|N4BP1_HUMAN	N4BP1	N4BP1_HUMAN NEDD4-binding protein 1	596	1	C	186.452	186.432	298.115	318.35	171.879	333.864
sp|Q8N5M1|ATPF2_HUMAN	ATPAF2	ATPF2_HUMAN ATP synthase mitochondrial F1 complex assembly factor 2	3815	1	C	186.533	116.241	722.74	460.879	174.89	464.403
sp|Q4VC05-2|BCL7A_HUMAN	BCL7A	BCL7A_HUMAN Isoform 2 of B-cell CLL/lymphoma 7 protein family member A	3813	5	C	186.642	349.451	288.526	372.648	512.748	362.706
sp|O95551-2|TYDP2_HUMAN	TDP2	TYDP2_HUMAN Isoform 2 of Tyrosyl-DNA phosphodiesterase 2	1236	2	C	186.671	199.584	287.122	316.272	618.018	353.083
sp|O43396|TXNL1_HUMAN	TXNL1	TXNL1_HUMAN Thioredoxin-like protein 1	3200	6	C	186.945	635.039	818.097	937.113	589.049	770.922
sp|Q12913|PTPRJ_HUMAN	PTPRJ	PTPRJ_HUMAN Receptor-type tyrosine-protein phosphatase eta	4527	1	C	186.948	584.418	247.653	384.062	398.496	307.908
sp|Q92504|S39A7_HUMAN	SLC39A7	S39A7_HUMAN Zinc transporter SLC39A7	2254	3	C	187.261	689.16	527.787	596.742	583.385	746.339
sp|Q9BZE1|RM37_HUMAN	MRPL37	RM37_HUMAN 39S ribosomal protein L37, mitochondrial	3897	2	C	187.351	412.254	600.412	864.162	201.639	717.196
sp|Q9C0D5|TANC1_HUMAN	TANC1	TANC1_HUMAN Protein TANC1	1258	3	C	187.691	497.624	555.507	544.17	389.201	546.053
sp|P62891|RL39_HUMAN	RPL39	RL39_HUMAN 60S ribosomal protein L39	3652	3	C	187.732	256.328	600.011	741.877	229.58	1045.9
sp|Q6PK04|CC137_HUMAN	CCDC137	CC137_HUMAN Coiled-coil domain-containing protein 137	4083	2	C	187.905	287.203	350.736	560.934	268.57	680.82
sp|O94953|KDM4B_HUMAN	KDM4B	KDM4B_HUMAN Lysine-specific demethylase 4B	2599	2	C	187.941	272.94	112.93	483.21	221.688	922.609
sp|P53801|PTTG_HUMAN	PTTG1IP	PTTG_HUMAN Pituitary tumor-transforming gene 1 protein-interacting protein	4595	2	C	188.342	771.192	394.606	559.244	509.68	749.452
sp|P57081|WDR4_HUMAN	WDR4	WDR4_HUMAN tRNA (guanine-N(7)-)-methyltransferase non-catalytic subunit WDR4	3936	3	C	188.81	680.437	982.612	1520.21	653.061	1350.34
sp|Q6MZP7|LIN54_HUMAN	LIN54	LIN54_HUMAN Protein lin-54 homolog	3832	1	C	189.193	367.606	243.155	234.263	278.765	288.519
sp|Q9H0S4|DDX47_HUMAN	DDX47	DDX47_HUMAN Probable ATP-dependent RNA helicase DDX47	3574	3	C	189.375	311.533	778.99	479.784	298.787	1047.88
sp|O15047|SET1A_HUMAN	SETD1A	SET1A_HUMAN Histone-lysine N-methyltransferase SETD1A	4528	1	C	189.461	411.931	310.735	332.713	350.302	408.268
sp|Q8N183|MIMIT_HUMAN	NDUFAF2	MIMIT_HUMAN Mimitin, mitochondrial	4619	1	C	190.256	175.807	264.222	263.607	175.143	288.967
sp|Q9H3G5|CPVL_HUMAN	CPVL	CPVL_HUMAN Probable serine carboxypeptidase CPVL	2090	6	C	190.326	1467.81	1969.56	813.228	1828.2	585.827
sp|O60637|TSN3_HUMAN	TSPAN3	TSN3_HUMAN Tetraspanin-3	956	1	C	190.426	131.678	130.199	234.557	148.629	441.782
sp|O14727|APAF_HUMAN	APAF1	APAF_HUMAN Apoptotic protease-activating factor 1	4392	2	C	190.664	238.026	309.241	303.997	330.192	521.737
sp|P51808|DYLT3_HUMAN	DYNLT3	DYLT3_HUMAN Dynein light chain Tctex-type 3	4599	1	C	190.838	471.3	289.917	494.222	329.342	478.259
sp|O43556|SGCE_HUMAN	SGCE	SGCE_HUMAN Epsilon-sarcoglycan	3052	1	C	190.935	323.402	334.182	125.756	149.079	213.739
sp|Q9UPA5|BSN_HUMAN	BSN	BSN_HUMAN Protein bassoon	27	2	C	191.023	2683.7	544.166	764.024	1063.37	834.089
sp|Q9H9Y2|RPF1_HUMAN	RPF1	RPF1_HUMAN Ribosome production factor 1	2571	3	C	191.072	591.208	504.339	671.214	780.708	906.646
sp|P82912|RT11_HUMAN	MRPS11	RT11_HUMAN 28S ribosomal protein S11, mitochondrial	1613	4	C	191.276	458.081	308.414	729.06	156.163	530.043
sp|O43149|ZZEF1_HUMAN	ZZEF1	ZZEF1_HUMAN Zinc finger ZZ-type and EF-hand domain-containing protein 1	2801	1	C	191.452	235.457	486.983	509.427	404.853	479.201
sp|Q14244-7|MAP7_HUMAN	MAP7	MAP7_HUMAN Isoform 7 of Ensconsin	626	1	C	191.987	271.947	0	524.421	104.535	120.686
sp|O15235|RT12_HUMAN	MRPS12	RT12_HUMAN 28S ribosomal protein S12, mitochondrial	2643	2	C	192.158	184.019	264.01	526.464	198.605	418.457
sp|Q9HAC7-3|SUCHY_HUMAN	C7orf10	SUCHY_HUMAN Isoform 3 of Succinate--hydroxymethylglutarate CoA-transferase	3670	1	C	192.813	261.167	579.428	310.883	97.6407	165.155
sp|Q66PJ3-2|AR6P4_HUMAN	ARL6IP4	AR6P4_HUMAN Isoform 2 of ADP-ribosylation factor-like protein 6-interacting protein 4	536	3	C	192.868	303.871	465.917	459.958	339.59	548.887
sp|Q9H000|MKRN2_HUMAN	MKRN2	MKRN2_HUMAN Probable E3 ubiquitin-protein ligase makorin-2	657	3	C	193.022	491.408	398.605	437.339	268.631	706.341
sp|O14561|ACPM_HUMAN	NDUFAB1	ACPM_HUMAN Acyl carrier protein, mitochondrial	3996	2	C	194.067	753.328	392.872	751.517	465.708	727.191
sp|O00411|RPOM_HUMAN	POLRMT	RPOM_HUMAN DNA-directed RNA polymerase, mitochondrial	2160	8	C	194.27	300.278	440.803	766.655	300.024	1103.7
sp|Q13813|SPTN1_HUMAN	SPTAN1	SPTN1_HUMAN Spectrin alpha chain, non-erythrocytic 1	2765	1	C	194.425	52.3831	613.475	73.2501	13.7993	19.4625
sp|O75251|NDUS7_HUMAN	NDUFS7	NDUS7_HUMAN NADH dehydrogenase [ubiquinone] iron-sulfur protein 7, mitochondrial	1780	5	C	194.501	867.135	1126.02	2512.83	267.996	1700.87
sp|Q9BRT6|LLPH_HUMAN	LLPH	LLPH_HUMAN Protein LLP homolog	2554	2	C	194.549	221.939	713.72	780.293	665.354	795.783
sp|Q7L5D6|GET4_HUMAN	GET4	GET4_HUMAN Golgi to ER traffic protein 4 homolog	2955	4	C	194.746	1068.2	1052.85	1364.15	764.812	1313.66
sp|Q8WV22|NSE1_HUMAN	NSMCE1	NSE1_HUMAN Non-structural maintenance of chromosomes element 1 homolog	2712	3	C	194.787	430.948	748.899	713.86	410.928	481.768
sp|Q7L592|NDUF7_HUMAN	NDUFAF7	NDUF7_HUMAN NADH dehydrogenase [ubiquinone] complex I, assembly factor 7	4043	3	C	195.68	567.999	1127.88	1138.18	729.377	1460.83
sp|Q96BM9|ARL8A_HUMAN	ARL8A	ARL8A_HUMAN ADP-ribosylation factor-like protein 8A	3456	1	C	196.014	1025.77	198.016	709.943	543.728	603.63
sp|O75964|ATP5L_HUMAN	ATP5L	ATP5L_HUMAN ATP synthase subunit g, mitochondrial	3690	2	C	196.082	288.793	825.705	1144.03	155.282	903.855
sp|Q9GZY4|COA1_HUMAN	COA1	COA1_HUMAN Cytochrome c oxidase assembly protein 1 homolog	2257	1	C	196.242	189.443	319.339	371.573	113.765	347.129
sp|Q9H8M2|BRD9_HUMAN	BRD9	BRD9_HUMAN Bromodomain-containing protein 9	3523	4	C	196.372	2175.61	544.471	713.69	3829.88	954.173
sp|Q05D32|CTSL2_HUMAN	CTDSPL2	CTSL2_HUMAN CTD small phosphatase-like protein 2	1651	4	C	197.047	630.521	643.69	609.628	723.735	1241.46
sp|Q9NS98|SEM3G_HUMAN	SEMA3G	SEM3G_HUMAN Semaphorin-3G	3631	3	C	197.216	150.071	1884.56	82.3009	150.157	211.427
sp|Q99470|SDF2_HUMAN	SDF2	SDF2_HUMAN Stromal cell-derived factor 2	531	6	C	197.429	411.347	239.465	191.484	347.1	427.998
sp|Q9NYP9|MS18A_HUMAN	MIS18A	MS18A_HUMAN Protein Mis18-alpha	3286	5	C	197.485	477.197	984.151	691.096	1465.69	1334.22
sp|Q6BCY4|NB5R2_HUMAN	CYB5R2	NB5R2_HUMAN NADH-cytochrome b5 reductase 2	3567	2	C	197.968	329.388	1466.06	410.11	301.018	394.534
sp|Q06330|SUH_HUMAN	RBPJ	SUH_HUMAN Recombining binding protein suppressor of hairless	3597	2	C	198.086	847.932	354.646	373.782	478.18	606.847
sp|Q9BVW5|TIPIN_HUMAN	TIPIN	TIPIN_HUMAN TIMELESS-interacting protein	4326	2	C	198.213	53.5002	163.679	260.492	113.565	228.703
sp|Q9BUB7|TMM70_HUMAN	TMEM70	TMM70_HUMAN Transmembrane protein 70, mitochondrial	3865	1	C	198.316	293.431	732.916	531.963	270.493	671.221
sp|O75376|NCOR1_HUMAN	NCOR1	NCOR1_HUMAN Nuclear receptor corepressor 1	1367	5	C	198.474	597.004	773.883	809.818	611.188	1201.29
sp|Q9BYB4|GNB1L_HUMAN	GNB1L	GNB1L_HUMAN Guanine nucleotide-binding protein subunit beta-like protein 1	4146	3	C	198.604	527.966	628.091	867.922	488.181	1163.22
sp|O15217|GSTA4_HUMAN	GSTA4	GSTA4_HUMAN Glutathione S-transferase A4	3084	2	C	199.087	475.149	705.592	543.063	587.354	421.271
sp|Q03393|PTPS_HUMAN	PTS	PTPS_HUMAN 6-pyruvoyl tetrahydrobiopterin synthase	2067	4	C	199.662	233.688	126.134	336.574	293.697	186.489
sp|Q86WB0|NIPA_HUMAN	ZC3HC1	NIPA_HUMAN Nuclear-interacting partner of ALK	3805	5	C	200.201	413	459.862	430.23	735.788	764.75
sp|Q9UDX5|MTFP1_HUMAN	MTFP1	MTFP1_HUMAN Mitochondrial fission process protein 1	772	2	C	200.976	593.868	657.074	1596.85	378.513	1153.79
sp|P52298|NCBP2_HUMAN	NCBP2	NCBP2_HUMAN Nuclear cap-binding protein subunit 2	1268	3	C	201.027	413.63	360.127	465.965	439.183	825.958
sp|O94927|HAUS5_HUMAN	HAUS5	HAUS5_HUMAN HAUS augmin-like complex subunit 5	4148	3	C	201.861	426.021	496.632	605.423	285.738	940.152
sp|P02794|FRIH_HUMAN	FTH1	FRIH_HUMAN Ferritin heavy chain	4099	1	C	202.228	136.03	45.0518	120.048	278.003	119.048
sp|Q96KQ7|EHMT2_HUMAN	EHMT2	EHMT2_HUMAN Histone-lysine N-methyltransferase EHMT2	749	3	C	202.432	731.153	541.837	721.413	508.604	804.479
sp|Q9NYH9|UTP6_HUMAN	UTP6	UTP6_HUMAN U3 small nucleolar RNA-associated protein 6 homolog	3571	3	C	202.815	355.944	602.691	572.429	320.31	1066.68
sp|Q9P260-2|K1468_HUMAN	KIAA1468	K1468_HUMAN Isoform 2 of LisH domain and HEAT repeat-containing protein KIAA1468	3942	4	C	202.838	230.128	230.628	499.044	284.626	443.04
sp|Q9UJ41|RABX5_HUMAN	RABGEF1	RABX5_HUMAN Rab5 GDP/GTP exchange factor	3940	1	C	203.438	228.308	422.174	429.255	239.869	404.184
sp|Q9NV88|INT9_HUMAN	INTS9	INT9_HUMAN Integrator complex subunit 9	3641	1	C	203.504	209.685	547.745	456.594	221.451	347.312
sp|Q12768|STRUM_HUMAN	KIAA0196	STRUM_HUMAN WASH complex subunit strumpellin	173	2	C	203.536	239.024	311.717	308.554	241.368	345.195
sp|Q66K14|TBC9B_HUMAN	TBC1D9B	TBC9B_HUMAN TBC1 domain family member 9B	1365	1	C	203.556	204.128	167.53	204.028	182.925	268.574
sp|P35244|RFA3_HUMAN	RPA3	RFA3_HUMAN Replication protein A 14 kDa subunit	2674	2	C	203.74	900.093	351.615	458.561	220.437	433.757
sp|P43366|MAGB1_HUMAN	MAGEB1	MAGB1_HUMAN Melanoma-associated antigen B1	1913	5	C	203.763	321.229	5907.62	120.207	202.773	280.068
sp|Q8TEU8|WFKN2_HUMAN	WFIKKN2	WFKN2_HUMAN WAP, Kazal, immunoglobulin, Kunitz and NTR domain-containing protein 2	3989	3	C	204.259	293.888	963.106	332.253	309.401	273.926
sp|Q969M7-2|UBE2F_HUMAN	UBE2F	UBE2F_HUMAN Isoform 2 of NEDD8-conjugating enzyme UBE2F	2749	4	C	204.601	315.128	291.115	233.624	291.053	284.941
sp|A6NDB9|PALM3_HUMAN	PALM3	PALM3_HUMAN Paralemmin-3	4207	1	C	204.719	309.688	341.738	171.178	548.835	305.006
sp|Q9BQ16|TICN3_HUMAN	SPOCK3	TICN3_HUMAN Testican-3	3201	2	C	204.777	521.161	307.417	612.018	1343.37	428.576
sp|Q96KP1|EXOC2_HUMAN	EXOC2	EXOC2_HUMAN Exocyst complex component 2	564	2	C	204.79	253.618	392.6	374.042	275.15	368.084
sp|Q9BY12|SCAPE_HUMAN	SCAPER	SCAPE_HUMAN S phase cyclin A-associated protein in the endoplasmic reticulum	2127	2	C	204.833	127.822	122.456	134.83	101.513	260.121
sp|Q9NT22|EMIL3_HUMAN	EMILIN3	EMIL3_HUMAN EMILIN-3	4545	1	C	205.364	404.565	204.045	358.947	412.424	413.026
sp|Q7Z7C8-4|TAF8_HUMAN	TAF8	TAF8_HUMAN Isoform 3 of Transcription initiation factor TFIID subunit 8	4463	1	C	205.632	213.668	330.116	409.312	288.35	247.062
sp|Q16134|ETFD_HUMAN	ETFDH	ETFD_HUMAN Electron transfer flavoprotein-ubiquinone oxidoreductase, mitochondrial	1231	1	C	205.635	168.728	221.925	224.162	103.778	182.672
sp|P42677|RS27_HUMAN	RPS27	RS27_HUMAN 40S ribosomal protein S27	2368	3	C	205.876	236.663	641.113	561.54	312.035	569.994
sp|Q7L4I2|RSRC2_HUMAN	RSRC2	RSRC2_HUMAN Arginine/serine-rich coiled-coil protein 2	3117	4	C	206.035	568.561	631.959	880.767	605.249	1182.91
sp|P63146|UBE2B_HUMAN	UBE2B	UBE2B_HUMAN Ubiquitin-conjugating enzyme E2 B	4238	2	C	206.388	168.724	236.253	249.492	497.853	266.321
sp|O43768-4|ENSA_HUMAN	ENSA	ENSA_HUMAN Isoform 4 of Alpha-endosulfine	2721	1	C	206.39	612.583	391.303	613.61	708.399	676.625
sp|Q9BWJ5|SF3B5_HUMAN	SF3B5	SF3B5_HUMAN Splicing factor 3B subunit 5	3187	6	C	206.438	2034.71	1177.59	1391.78	1334.12	1009.13
sp|Q8N954|GPT11_HUMAN	GPATCH11	GPT11_HUMAN G patch domain-containing protein 11	109	4	C	206.439	1155.31	1262.46	1088.57	1622.22	1304.93
sp|Q96CW6|S7A6O_HUMAN	SLC7A6OS	S7A6O_HUMAN Probable RNA polymerase II nuclear localization protein SLC7A6OS	3975	1	C	206.509	455.122	188.485	171.492	282.258	250.345
sp|O95684|FR1OP_HUMAN	FGFR1OP	FR1OP_HUMAN FGFR1 oncogene partner	3589	3	C	206.938	371.488	891.681	249.089	273.463	275.955
sp|Q9Y219|JAG2_HUMAN	JAG2	JAG2_HUMAN Protein jagged-2	783	1	C	207.093	144.289	144.363	183.721	191.403	84.7053
sp|Q8NBN7|RDH13_HUMAN	RDH13	RDH13_HUMAN Retinol dehydrogenase 13	4590	1	C	207.175	135.784	304.279	526.687	91.0581	557.926
sp|Q96PU8|QKI_HUMAN	QKI	QKI_HUMAN Protein quaking	1389	1	C	207.238	232.414	380.132	216.633	247.992	378.68
sp|Q15599|NHRF2_HUMAN	SLC9A3R2	NHRF2_HUMAN Na(+)/H(+) exchange regulatory cofactor NHE-RF2	4384	1	C	208.049	47.6377	281.895	251.877	161.576	134.132
sp|Q92618|ZN516_HUMAN	ZNF516	ZN516_HUMAN Zinc finger protein 516	4467	1	C	208.302	199.749	216.305	140.365	96.8726	165.058
sp|Q8NBI6|XXLT1_HUMAN	XXYLT1	XXLT1_HUMAN Xyloside xylosyltransferase 1	584	2	C	209.32	348.361	230.845	188.227	214.559	228.34
sp|Q9NVV4-2|PAPD1_HUMAN	MTPAP	PAPD1_HUMAN Isoform 2 of Poly(A) RNA polymerase, mitochondrial	2698	3	C	209.364	512.222	761.713	922.323	381.012	588.32
sp|P06732|KCRM_HUMAN	CKM	KCRM_HUMAN Creatine kinase M-type	587	1	C	209.724	14.8273	73.7788	19.4809	1033.59	3.19677
sp|Q9BTT0|AN32E_HUMAN	ANP32E	AN32E_HUMAN Acidic leucine-rich nuclear phosphoprotein 32 family member E	2056	14	C	210.69	1236.2	899.18	613.067	946.702	824.565
sp|Q96DH6|MSI2H_HUMAN	MSI2	MSI2H_HUMAN RNA-binding protein Musashi homolog 2	3728	2	C	210.896	398.227	735.072	939.296	877.26	1028.16
sp|O95391|SLU7_HUMAN	SLU7	SLU7_HUMAN Pre-mRNA-splicing factor SLU7	3258	4	C	210.945	511.211	718.419	708.487	590.059	1031.91
sp|Q9Y371|SHLB1_HUMAN	SH3GLB1	SHLB1_HUMAN Endophilin-B1	4092	1	C	211.202	53.501	86.7964	45.9871	85.5358	92.2886
sp|Q9BZG1|RAB34_HUMAN	RAB34	RAB34_HUMAN Ras-related protein Rab-34	4430	3	C	211.219	668.722	596.819	408.239	249.951	402.364
sp|Q96ME7|ZN512_HUMAN	ZNF512	ZN512_HUMAN Zinc finger protein 512	756	3	C	211.31	883.561	442.822	988.118	609.372	1107.78
sp|P34913|HYES_HUMAN	EPHX2	HYES_HUMAN Bifunctional epoxide hydrolase 2	4582	1	C	211.345	157.431	176.991	278.975	198.35	192.655
sp|Q2M2I8|AAK1_HUMAN	AAK1	AAK1_HUMAN AP2-associated protein kinase 1	2774	3	C	211.408	408.394	157.614	189.558	234.649	163.585
sp|Q9NX74|DUS2L_HUMAN	DUS2	DUS2L_HUMAN tRNA-dihydrouridine(20) synthase [NAD(P)+]-like	1935	3	C	211.466	276.452	384.017	957.777	174.407	726.91
sp|Q86V88|MGDP1_HUMAN	MDP1	MGDP1_HUMAN Magnesium-dependent phosphatase 1	2723	4	C	211.637	435.801	490.072	698.697	746.185	593.748
sp|Q9UPZ6|THS7A_HUMAN	THSD7A	THS7A_HUMAN Thrombospondin type-1 domain-containing protein 7A	387	4	C	211.83	1388.63	157.547	126.821	2674.78	462.236
sp|P48307|TFPI2_HUMAN	TFPI2	TFPI2_HUMAN Tissue factor pathway inhibitor 2	3941	2	C	212.441	210.817	252.526	182.668	213.843	170.9
sp|Q53EZ4|CEP55_HUMAN	CEP55	CEP55_HUMAN Centrosomal protein of 55 kDa	3732	3	C	212.488	794.608	284.239	721.72	189.709	305.92
sp|P50336|PPOX_HUMAN	PPOX	PPOX_HUMAN Protoporphyrinogen oxidase	2016	2	C	212.526	273.47	495.088	528.767	322.098	592.38
sp|Q96PU4|UHRF2_HUMAN	UHRF2	UHRF2_HUMAN E3 ubiquitin-protein ligase UHRF2	1534	2	C	212.665	439.417	188.758	466.493	453.597	744.07
sp|P13073|COX41_HUMAN	COX4I1	COX41_HUMAN Cytochrome c oxidase subunit 4 isoform 1, mitochondrial	2282	5	C	212.991	676.495	914.883	1177.32	516.729	1908.51
sp|Q9NVU0|RPC5_HUMAN	POLR3E	RPC5_HUMAN DNA-directed RNA polymerase III subunit RPC5	735	4	C	213.08	612.777	627.121	691.422	912.493	888.379
sp|Q99807|COQ7_HUMAN	COQ7	COQ7_HUMAN Ubiquinone biosynthesis protein COQ7 homolog	3694	2	C	213.128	517.815	503.427	928.062	711.891	1004.45
sp|Q9BSJ5|CQ080_HUMAN	C17orf80	CQ080_HUMAN Uncharacterized protein C17orf80	1469	1	C	213.35	393.364	406.868	295.141	207.726	577.733
sp|P11277-2|SPTB1_HUMAN	SPTB	SPTB1_HUMAN Isoform 2 of Spectrin beta chain, erythrocytic	646	3	C	213.43	1360.89	485.449	626.94	557.545	1231.73
sp|Q13309|SKP2_HUMAN	SKP2	SKP2_HUMAN S-phase kinase-associated protein 2	3928	1	C	213.678	291.276	560.912	580.326	289.204	501.923
sp|Q96SB3|NEB2_HUMAN	PPP1R9B	NEB2_HUMAN Neurabin-2	1370	4	C	214.01	723.353	388.543	542.32	488.597	667.097
sp|Q8N999|CL029_HUMAN	C12orf29	CL029_HUMAN Uncharacterized protein C12orf29	4059	2	C	214.18	285.207	534.594	648.012	227	506.875
sp|Q9BU76|MMTA2_HUMAN	MMTAG2	MMTA2_HUMAN Multiple myeloma tumor-associated protein 2	2716	4	C	214.348	342.313	720.128	980.56	397.199	832.657
sp|Q9Y2B1|TMEM5_HUMAN	TMEM5	TMEM5_HUMAN Transmembrane protein 5	2753	3	C	214.732	1217.87	343.665	457.599	593.047	290.304
sp|Q8IYB1|M21D2_HUMAN	MB21D2	M21D2_HUMAN Protein MB21D2	3511	2	C	214.85	583.318	840.22	360.565	678.631	610.464
sp|Q6PCE3|PGM2L_HUMAN	PGM2L1	PGM2L_HUMAN Glucose 1,6-bisphosphate synthase	2552	3	C	215.012	801.568	279.234	136.723	388.618	278.138
sp|Q9BQ15|SOSB1_HUMAN	NABP2	SOSB1_HUMAN SOSS complex subunit B1	2303	2	C	215.503	585.715	491.347	611.031	580.606	508.643
sp|Q9NX70|MED29_HUMAN	MED29	MED29_HUMAN Mediator of RNA polymerase II transcription subunit 29	1486	2	C	215.504	600.772	395.148	579.837	425.013	748.876
sp|Q9ULH1-2|ASAP1_HUMAN	ASAP1	ASAP1_HUMAN Isoform 1 of Arf-GAP with SH3 domain, ANK repeat and PH domain-containing protein 1	1520	3	C	215.74	1333.21	400.686	508.029	801.274	497.857
sp|Q9NZ45|CISD1_HUMAN	CISD1	CISD1_HUMAN CDGSH iron-sulfur domain-containing protein 1	1321	4	C	215.963	724.836	681.085	1396.13	367.512	1046.4
sp|Q6PJ69|TRI65_HUMAN	TRIM65	TRI65_HUMAN Tripartite motif-containing protein 65	2095	4	C	216.045	598.943	644.234	699.095	547.835	904.146
sp|Q7L5Y9|MAEA_HUMAN	MAEA	MAEA_HUMAN Macrophage erythroblast attacher	1806	3	C	216.176	504.241	394.71	498	376.823	719.61
sp|P35556|FBN2_HUMAN	FBN2	FBN2_HUMAN Fibrillin-2	4252	1	C	216.204	21.3863	39.7529	62.999	53.742	55.8869
sp|P42695|CNDD3_HUMAN	NCAPD3	CNDD3_HUMAN Condensin-2 complex subunit D3	1564	3	C	216.334	536.611	624.726	834.457	586.845	933.033
sp|Q9NQS7|INCE_HUMAN	INCENP	INCE_HUMAN Inner centromere protein	3533	3	C	216.873	502.19	505.929	368.523	560.622	505.892
sp|Q9BVI4|NOC4L_HUMAN	NOC4L	NOC4L_HUMAN Nucleolar complex protein 4 homolog	3238	5	C	216.895	316.437	784.84	660.884	589.51	926.714
sp|Q92989|CLP1_HUMAN	CLP1	CLP1_HUMAN Polyribonucleotide 5'-hydroxyl-kinase Clp1	3792	3	C	216.901	568.954	479.078	590.016	621.072	880.336
sp|Q8IXQ4|GPAM1_HUMAN	GPALPP1	GPAM1_HUMAN GPALPP motifs-containing protein 1	3632	2	C	217.003	318.286	563.522	671.75	879.295	967.417
sp|P50458|LHX2_HUMAN	LHX2	LHX2_HUMAN LIM/homeobox protein Lhx2	3656	1	C	217.311	562.026	41.1216	228.831	168.038	189.424
sp|Q9HD33|RM47_HUMAN	MRPL47	RM47_HUMAN 39S ribosomal protein L47, mitochondrial	4569	3	C	217.46	431.684	743.187	1111.44	921.045	900.024
sp|Q9Y2K7|KDM2A_HUMAN	KDM2A	KDM2A_HUMAN Lysine-specific demethylase 2A	2867	2	C	217.491	363.201	429.331	556.141	221.029	594.82
sp|Q9BY67-3|CADM1_HUMAN	CADM1	CADM1_HUMAN Isoform 3 of Cell adhesion molecule 1	2219	5	C	217.703	661.829	1736.76	1532.46	992.593	577.147
sp|Q03164-3|KMT2A_HUMAN	KMT2A	KMT2A_HUMAN Isoform 3 of Histone-lysine N-methyltransferase 2A	1473	5	C	217.877	558.988	453.637	430.835	863.562	855.193
sp|Q8NCN5|PDPR_HUMAN	PDPR	PDPR_HUMAN Pyruvate dehydrogenase phosphatase regulatory subunit, mitochondrial	4429	2	C	218	340.515	550.784	727.452	391.856	840.49
sp|Q6PIU2-2|NCEH1_HUMAN	NCEH1	NCEH1_HUMAN Isoform 2 of Neutral cholesterol ester hydrolase 1	4106	1	C	218.314	201.97	254.093	75.6771	106.181	286.717
sp|P10636-5|TAU_HUMAN	MAPT	TAU_HUMAN Isoform Tau-C of Microtubule-associated protein tau	1110	2	C	218.439	617.607	201.483	465.287	605.468	328.192
sp|Q9C0I1|MTMRC_HUMAN	MTMR12	MTMRC_HUMAN Myotubularin-related protein 12	3497	2	C	218.691	503.961	509.795	504.817	779.197	539.401
sp|Q8WXX0|DYH7_HUMAN	DNAH7	DYH7_HUMAN Dynein heavy chain 7, axonemal	2695	2	C	219.435	1012.11	227.455	300.401	932.548	288.298
sp|O95185|UNC5C_HUMAN	UNC5C	UNC5C_HUMAN Netrin receptor UNC5C	4415	1	C	219.629	111.759	1631.25	219.05	197.696	155.955
sp|O95571|ETHE1_HUMAN	ETHE1	ETHE1_HUMAN Persulfide dioxygenase ETHE1, mitochondrial	4321	1	C	219.866	162.977	185.922	133.426	209.929	192.597
sp|Q9Y3E0|GOT1B_HUMAN	GOLT1B	GOT1B_HUMAN Vesicle transport protein GOT1B	4284	7	C	219.889	254.214	378.616	1671.3	93.5988	324.42
sp|Q9Y371-2|SHLB1_HUMAN	SH3GLB1	SHLB1_HUMAN Isoform 2 of Endophilin-B1	4092	2	C	219.938	293.574	143.51	395.457	286.263	350.648
sp|Q9Y2Q5-2|LTOR2_HUMAN	LAMTOR2	LTOR2_HUMAN Isoform 2 of Ragulator complex protein LAMTOR2	3043	1	C	219.944	1089.7	466.365	372.936	500.953	298.512
sp|Q9BRX5-3|PSF3_HUMAN	GINS3	PSF3_HUMAN Isoform 3 of DNA replication complex GINS protein PSF3	3374	4	C	220.004	754.134	1533.85	791.506	867.287	1464.14
sp|Q8N3R9|MPP5_HUMAN	MPP5	MPP5_HUMAN MAGUK p55 subfamily member 5	4183	1	C	220.134	178.175	384.993	405.652	150.722	415.869
sp|Q9Y2R4|DDX52_HUMAN	DDX52	DDX52_HUMAN Probable ATP-dependent RNA helicase DDX52	1195	4	C	220.78	499.751	942.451	861.088	392.564	1581.56
sp|Q6P1M0|S27A4_HUMAN	SLC27A4	S27A4_HUMAN Long-chain fatty acid transport protein 4	2140	2	C	220.887	161.986	254.511	280.155	176.413	348.583
sp|Q15758|AAAT_HUMAN	SLC1A5	AAAT_HUMAN Neutral amino acid transporter B(0)	3549	4	C	220.915	1071.82	1564.53	854.579	574.414	709.811
sp|Q6ZMU5|TRI72_HUMAN	TRIM72	TRI72_HUMAN Tripartite motif-containing protein 72	4235	5	C	220.974	541.612	682.317	4223.6	923.377	1240.19
sp|Q96LD8|SENP8_HUMAN	SENP8	SENP8_HUMAN Sentrin-specific protease 8	3796	1	C	221.079	195.012	151.694	464.413	293.298	423.128
sp|Q9NWS8|RMND1_HUMAN	RMND1	RMND1_HUMAN Required for meiotic nuclear division protein 1 homolog	2705	1	C	221.087	343.736	380.258	397.913	380.061	523.869
sp|O75157|T22D2_HUMAN	TSC22D2	T22D2_HUMAN TSC22 domain family protein 2	2466	1	C	221.667	247.403	244.701	152.671	167.812	278.772
sp|P49006|MRP_HUMAN	MARCKSL1	MRP_HUMAN MARCKS-related protein	47	5	C	221.846	1854.77	675.159	782.151	934.608	809.441
sp|Q9UGT4|SUSD2_HUMAN	SUSD2	SUSD2_HUMAN Sushi domain-containing protein 2	889	4	C	222.125	364.792	628.624	292.91	854.881	1438.44
sp|Q96QE3|ATAD5_HUMAN	ATAD5	ATAD5_HUMAN ATPase family AAA domain-containing protein 5	4136	2	C	222.182	441.2	488.733	482.613	684.592	996.852
sp|Q15404|RSU1_HUMAN	RSU1	RSU1_HUMAN Ras suppressor protein 1	2834	3	C	222.45	1194	586.886	256.095	285.334	191.596
sp|Q8NDT2|RB15B_HUMAN	RBM15B	RB15B_HUMAN Putative RNA-binding protein 15B	1600	3	C	222.672	541.693	658.588	875.735	587.863	1125.21
sp|Q9NUW8|TYDP1_HUMAN	TDP1	TYDP1_HUMAN Tyrosyl-DNA phosphodiesterase 1	1398	4	C	222.938	604.625	518.997	785.542	1389.95	1282.73
sp|Q6QNY1|BL1S2_HUMAN	BLOC1S2	BL1S2_HUMAN Biogenesis of lysosome-related organelles complex 1 subunit 2	3874	1	C	222.969	550.79	398.437	365.223	271.835	318.362
sp|Q9BTE1|DCTN5_HUMAN	DCTN5	DCTN5_HUMAN Dynactin subunit 5	4276	2	C	223.824	526.699	407.446	417.571	375.501	462.403
sp|Q14318-2|FKBP8_HUMAN	FKBP8	FKBP8_HUMAN Isoform 2 of Peptidyl-prolyl cis-trans isomerase FKBP8	211	3	C	224.103	576.407	691.889	388.46	510.758	1205.01
sp|Q9Y6X9|MORC2_HUMAN	MORC2	MORC2_HUMAN MORC family CW-type zinc finger protein 2	2314	4	C	224.118	1215.18	975.509	1449.32	1175.31	1096.51
sp|O15127|SCAM2_HUMAN	SCAMP2	SCAM2_HUMAN Secretory carrier-associated membrane protein 2	100	2	C	224.456	406.742	431.852	866.682	237.022	701.718
sp|Q08AD1|CAMP2_HUMAN	CAMSAP2	CAMP2_HUMAN Calmodulin-regulated spectrin-associated protein 2	434	2	C	224.561	771.749	516.455	629.729	588.863	867.84
sp|Q4LE39|ARI4B_HUMAN	ARID4B	ARI4B_HUMAN AT-rich interactive domain-containing protein 4B	3678	5	C	224.645	747.855	804.595	1082.04	753.97	874.47
sp|Q9H0F6|SHRPN_HUMAN	SHARPIN	SHRPN_HUMAN Sharpin	3416	1	C	224.752	339.56	246.752	360.382	141.611	463.049
sp|Q9BW27|NUP85_HUMAN	NUP85	NUP85_HUMAN Nuclear pore complex protein Nup85	987	3	C	224.815	869.722	516.95	710.21	474.525	1172.4
sp|Q6GQQ9|OTU7B_HUMAN	OTUD7B	OTU7B_HUMAN OTU domain-containing protein 7B	3168	4	C	225.03	574.778	441.913	388.496	501.173	543.378
sp|Q9H089|LSG1_HUMAN	LSG1	LSG1_HUMAN Large subunit GTPase 1 homolog	2579	4	C	225.17	633.17	478.58	581.466	401.843	950.353
sp|Q8WVX9|FACR1_HUMAN	FAR1	FACR1_HUMAN Fatty acyl-CoA reductase 1	3855	1	C	225.538	396.582	473.731	619.611	638.089	1135.76
sp|Q9NXF7|DCA16_HUMAN	DCAF16	DCA16_HUMAN DDB1- and CUL4-associated factor 16	1740	4	C	225.974	934.62	471.888	693.192	400.866	745.419
sp|O94913|PCF11_HUMAN	PCF11	PCF11_HUMAN Pre-mRNA cleavage complex 2 protein Pcf11	3964	2	C	226.143	262.006	216.99	377.842	367.623	643.326
sp|P49757|NUMB_HUMAN	NUMB	NUMB_HUMAN Protein numb homolog	1760	2	C	226.541	399.021	541.497	433.6	280.846	665.233
sp|Q9UNW9|NOVA2_HUMAN	NOVA2	NOVA2_HUMAN RNA-binding protein Nova-2	1866	4	C	226.7	734.454	2094.9	926.603	720.696	1346.39
sp|P53680|AP2S1_HUMAN	AP2S1	AP2S1_HUMAN AP-2 complex subunit sigma	4145	2	C	226.845	241.027	374.848	386.304	262.598	601.251
sp|Q9H0P0|5NT3A_HUMAN	NT5C3A	5NT3A_HUMAN Cytosolic 5'-nucleotidase 3A	4094	2	C	227.63	217.739	606.467	682.138	415.854	928.594
sp|P07902|GALT_HUMAN	GALT	GALT_HUMAN Galactose-1-phosphate uridylyltransferase	4161	1	C	227.865	117.042	154.465	73.4053	202.314	235.255
sp|Q9BYN0|SRXN1_HUMAN	SRXN1	SRXN1_HUMAN Sulfiredoxin-1	3025	1	C	227.904	293.97	234.995	510.204	315.177	357.17
sp|P04637|P53_HUMAN	TP53	P53_HUMAN Cellular tumor antigen p53	3735	7	C	228.361	1488.54	427.776	947.388	1239.41	1995.44
sp|O43602|DCX_HUMAN	DCX	DCX_HUMAN Neuronal migration protein doublecortin	1427	5	C	228.457	2142.13	403.118	1015.06	2169.8	2833.26
sp|P15923|TFE2_HUMAN	TCF3	TFE2_HUMAN Transcription factor E2-alpha	68	5	C	228.566	650.998	427.72	668.879	2365.1	1442.74
sp|Q6SJ96|TBPL2_HUMAN	TBPL2	TBPL2_HUMAN TATA box-binding protein-like protein 2	4042	2	C	228.82	459.174	829.723	722.522	737.684	908.863
sp|Q15139|KPCD1_HUMAN	PRKD1	KPCD1_HUMAN Serine/threonine-protein kinase D1	4348	3	C	229.432	621.244	726.574	513.188	650.779	666.911
sp|P61019|RAB2A_HUMAN	RAB2A	RAB2A_HUMAN Ras-related protein Rab-2A	3255	3	C	229.5	883.408	431.608	634.452	304.25	578.266
sp|P55083-2|MFAP4_HUMAN	MFAP4	MFAP4_HUMAN Isoform 2 of Microfibril-associated glycoprotein 4	457	10	C	229.822	447.364	301.11	1056.05	7962.54	894.134
sp|Q6RFH5|WDR74_HUMAN	WDR74	WDR74_HUMAN WD repeat-containing protein 74	4110	4	C	230.073	814.755	667.555	1049.52	934.602	1196.49
sp|O75431|MTX2_HUMAN	MTX2	MTX2_HUMAN Metaxin-2	3838	1	C	230.458	182.863	445.863	935.839	245.209	656.63
sp|Q9Y6J9|TAF6L_HUMAN	TAF6L	TAF6L_HUMAN TAF6-like RNA polymerase II p300/CBP-associated factor-associated factor 65 kDa subunit 6L	1445	1	C	230.612	78.9339	88.995	162.011	65.8438	156.821
sp|P46734-3|MP2K3_HUMAN	MAP2K3	MP2K3_HUMAN Isoform 2 of Dual specificity mitogen-activated protein kinase kinase 3	2542	2	C	230.794	265.473	451.093	589.156	158.744	638.707
sp|O15350|P73_HUMAN	TP73	P73_HUMAN Tumor protein p73	2053	2	C	230.799	687.783	259.771	570.205	646.232	583.575
sp|Q03111|ENL_HUMAN	MLLT1	ENL_HUMAN Protein ENL	127	2	C	231.136	577.521	536.069	870.104	631.189	947.043
sp|Q5BJF2|TMM97_HUMAN	TMEM97	TMM97_HUMAN Transmembrane protein 97	2881	1	C	231.353	80.2702	225.565	229.262	86.3898	417.592
sp|Q9P2X3|IMPCT_HUMAN	IMPACT	IMPCT_HUMAN Protein IMPACT	3649	1	C	231.4	118.378	332.019	644.075	196.675	420.659
sp|P23378|GCSP_HUMAN	GLDC	GCSP_HUMAN Glycine dehydrogenase (decarboxylating), mitochondrial	3242	4	C	231.818	382.65	1946.59	423.724	761.247	2323.31
sp|Q6P1X6|CH082_HUMAN	C8orf82	CH082_HUMAN UPF0598 protein C8orf82	4295	2	C	231.9	170.986	348.601	468.517	223.345	267.82
sp|Q9Y4H2|IRS2_HUMAN	IRS2	IRS2_HUMAN Insulin receptor substrate 2	4499	1	C	231.931	578.518	364.049	293.111	275.668	224.024
sp|Q9Y2I8|WDR37_HUMAN	WDR37	WDR37_HUMAN WD repeat-containing protein 37	2759	2	C	231.998	720.653	354.571	510.668	222.725	427.017
sp|Q9NWZ8|GEMI8_HUMAN	GEMIN8	GEMI8_HUMAN Gem-associated protein 8	4385	1	C	232.154	209.951	157.34	137.379	193.811	345.246
sp|Q16795|NDUA9_HUMAN	NDUFA9	NDUA9_HUMAN NADH dehydrogenase [ubiquinone] 1 alpha subcomplex subunit 9, mitochondrial	3360	5	C	232.313	615.566	1359.54	2212.31	948.801	1715.85
sp|P18085|ARF4_HUMAN	ARF4	ARF4_HUMAN ADP-ribosylation factor 4	3546	3	C	232.352	372.75	691.265	732.566	262.677	1104.12
sp|Q9H1A4|APC1_HUMAN	ANAPC1	APC1_HUMAN Anaphase-promoting complex subunit 1	1948	3	C	232.854	1097.79	1059.1	1395.02	764.839	1534.89
sp|Q8N0Z6|TTC5_HUMAN	TTC5	TTC5_HUMAN Tetratricopeptide repeat protein 5	29	2	C	233.232	417.502	413.725	664.426	512.62	1006.45
sp|Q63HN8-4|RN213_HUMAN	RNF213	RN213_HUMAN Isoform 2 of E3 ubiquitin-protein ligase RNF213	2455	4	C	233.445	400.316	738.593	544.531	425.269	371.971
sp|Q8N126-2|CADM3_HUMAN	CADM3	CADM3_HUMAN Isoform 2 of Cell adhesion molecule 3	2505	3	C	234.07	198.397	668.894	101.122	1003.38	1085.1
sp|Q9Y5Y0|FLVC1_HUMAN	FLVCR1	FLVC1_HUMAN Feline leukemia virus subgroup C receptor-related protein 1	1011	5	C	234.129	3093.5	617.291	719.838	922.347	1291.5
sp|O00408|PDE2A_HUMAN	PDE2A	PDE2A_HUMAN cGMP-dependent 3',5'-cyclic phosphodiesterase	3317	3	C	234.62	504.025	168.7	1414.38	344.772	400.426
sp|O43924|PDE6D_HUMAN	PDE6D	PDE6D_HUMAN Retinal rod rhodopsin-sensitive cGMP 3',5'-cyclic phosphodiesterase subunit delta	2847	2	C	235.408	314.546	339.56	202.302	407.133	268.725
sp|P19256|LFA3_HUMAN	CD58	LFA3_HUMAN Lymphocyte function-associated antigen 3	4492	1	C	235.684	136.236	449.445	351.722	162.152	260.534
sp|Q96HQ2|C2AIL_HUMAN	CDKN2AIPNL	C2AIL_HUMAN CDKN2AIP N-terminal-like protein	4109	2	C	235.715	401.337	270.761	368.136	1272.11	517.305
sp|Q8TBA6|GOGA5_HUMAN	GOLGA5	GOGA5_HUMAN Golgin subfamily A member 5	1315	2	C	236.238	101.403	161.703	164.952	393.25	297.544
sp|Q9Y5X9|LIPE_HUMAN	LIPG	LIPE_HUMAN Endothelial lipase	3749	1	C	236.451	44.7659	184.313	107.427	155.191	212.793
sp|Q9BV73|CP250_HUMAN	CEP250	CP250_HUMAN Centrosome-associated protein CEP250	1686	5	C	236.453	523.501	297.833	714.022	634.973	731.414
sp|Q8IZL8-2|PELP1_HUMAN	PELP1	PELP1_HUMAN Isoform 2 of Proline-, glutamic acid- and leucine-rich protein 1	3459	3	C	236.622	544.384	874.639	886.301	425.57	1006.9
sp|Q9H875|PKRI1_HUMAN	PRKRIP1	PKRI1_HUMAN PRKR-interacting protein 1	3550	2	C	237.187	265.745	997.843	634.382	323.418	497.138
sp|Q8IWR0|Z3H7A_HUMAN	ZC3H7A	Z3H7A_HUMAN Zinc finger CCCH domain-containing protein 7A	2389	3	C	237.437	726.057	528.607	736.826	406.712	974.26
sp|Q9NWK9|BCD1_HUMAN	ZNHIT6	BCD1_HUMAN Box C/D snoRNA protein 1	1987	2	C	237.787	306.402	708.014	819.313	551.244	872.617
sp|Q9BT73|PSMG3_HUMAN	PSMG3	PSMG3_HUMAN Proteasome assembly chaperone 3	4077	1	C	237.828	96.0339	131.83	147.21	165.119	118.967
sp|Q6P587-3|FAHD1_HUMAN	FAHD1	FAHD1_HUMAN Isoform 3 of Acylpyruvase FAHD1, mitochondrial	2553	2	C	238.212	492.871	583.017	635.503	443.02	965.82
sp|O95139|NDUB6_HUMAN	NDUFB6	NDUB6_HUMAN NADH dehydrogenase [ubiquinone] 1 beta subcomplex subunit 6	2431	2	C	238.302	194.043	291.486	461.308	212.181	280.448
sp|P48426|PI42A_HUMAN	PIP4K2A	PI42A_HUMAN Phosphatidylinositol 5-phosphate 4-kinase type-2 alpha	2401	4	C	238.448	753.059	1081.88	520.45	1095.46	676.561
sp|P37198|NUP62_HUMAN	NUP62	NUP62_HUMAN Nuclear pore glycoprotein p62	2815	6	C	238.47	1008.75	469.065	611.878	931.022	773.927
sp|Q7L9B9|EEPD1_HUMAN	EEPD1	EEPD1_HUMAN Endonuclease/exonuclease/phosphatase family domain-containing protein 1	1363	2	C	238.682	773.007	192.244	408.045	361.391	251.894
sp|O95785|WIZ_HUMAN	WIZ	WIZ_HUMAN Protein Wiz	2465	3	C	238.726	260.676	234.119	333.095	383.592	625.573
sp|Q9NVS2-2|RT18A_HUMAN	MRPS18A	RT18A_HUMAN Isoform 2 of 28S ribosomal protein S18a, mitochondrial	3001	6	C	238.781	423.431	401.645	957.492	1079.3	475.512
sp|Q96HV5|TM41A_HUMAN	TMEM41A	TM41A_HUMAN Transmembrane protein 41A	3836	3	C	238.782	298.163	787.941	921.986	267.773	1073.89
sp|P01116|RASK_HUMAN	KRAS	RASK_HUMAN GTPase KRas	3990	1	C	238.861	983.572	110.234	237.337	307.192	179.864
sp|Q9UIW2|PLXA1_HUMAN	PLXNA1	PLXA1_HUMAN Plexin-A1	3047	2	C	239.387	454.132	340.225	386.87	481.429	387.633
sp|Q9H7B2|RPF2_HUMAN	RPF2	RPF2_HUMAN Ribosome production factor 2 homolog	3333	3	C	239.472	1015.02	508.104	695.665	620.4	1308.46
sp|P07951-2|TPM2_HUMAN	TPM2	TPM2_HUMAN Isoform 2 of Tropomyosin beta chain	63	1	C	239.811	6.29141	43.5823	19.8942	18.7953	17.0985
sp|Q9UPM8|AP4E1_HUMAN	AP4E1	AP4E1_HUMAN AP-4 complex subunit epsilon-1	1767	2	C	239.993	380.135	386.802	659.209	167.226	641.411
sp|Q9NPA0|EMC7_HUMAN	EMC7	EMC7_HUMAN ER membrane protein complex subunit 7	1889	2	C	240.016	695.908	669.166	626.769	450.248	822.246
sp|Q9NRW1|RAB6B_HUMAN	RAB6B	RAB6B_HUMAN Ras-related protein Rab-6B	905	2	C	240.03	592.596	399.093	552.392	562.941	679.041
sp|Q99627|CSN8_HUMAN	COPS8	CSN8_HUMAN COP9 signalosome complex subunit 8	3762	2	C	240.147	646.241	836.084	975.252	568.32	688.877
sp|Q9UBF6|RBX2_HUMAN	RNF7	RBX2_HUMAN RING-box protein 2	4153	2	C	240.232	799.278	205.37	246.428	272.568	230.906
sp|P14927-2|QCR7_HUMAN	UQCRB	QCR7_HUMAN Isoform 2 of Cytochrome b-c1 complex subunit 7	4198	4	C	240.458	534.076	959.872	1399.32	192.112	1135.27
sp|Q8WUA4|TF3C2_HUMAN	GTF3C2	TF3C2_HUMAN General transcription factor 3C polypeptide 2	1926	4	C	240.629	1125.8	1302.47	1514.21	723.341	2052.16
sp|O43678|NDUA2_HUMAN	NDUFA2	NDUA2_HUMAN NADH dehydrogenase [ubiquinone] 1 alpha subcomplex subunit 2	2663	2	C	240.999	161.232	361.499	679.039	219.867	668.537
sp|Q96IR7|HPDL_HUMAN	HPDL	HPDL_HUMAN 4-hydroxyphenylpyruvate dioxygenase-like protein	150	6	C	241.004	826.519	1803.55	580.163	1137.32	1484.34
sp|Q6ZNG9|KRBA2_HUMAN	KRBA2	KRBA2_HUMAN KRAB-A domain-containing protein 2	4593	1	C	241.259	401.116	294.474	377.946	409.028	385.761
sp|Q71DI3|H32_HUMAN	HIST2H3A	H32_HUMAN Histone H3.2	2313	64	C	241.594	636.547	760.853	620.588	675.234	441.309
sp|O95251|KAT7_HUMAN	KAT7	KAT7_HUMAN Histone acetyltransferase KAT7	4355	4	C	241.739	730.074	567.511	721.585	814.483	1023.8
sp|Q8N511|TM199_HUMAN	TMEM199	TM199_HUMAN Transmembrane protein 199	1177	2	C	241.863	215.281	351.379	298.348	302.276	382.045
sp|Q9H4L7-2|SMRCD_HUMAN	SMARCAD1	SMRCD_HUMAN Isoform 2 of SWI/SNF-related matrix-associated actin-dependent regulator of chromatin subfamily A containing DEAD/H box 1	4241	5	C	242.152	1233.58	1764.11	1343.33	1038.09	1646.34
sp|Q12788|TBL3_HUMAN	TBL3	TBL3_HUMAN Transducin beta-like protein 3	2556	8	C	242.176	901.415	1380.76	1483.58	836.86	1664.96
sp|Q9BX40|LS14B_HUMAN	LSM14B	LS14B_HUMAN Protein LSM14 homolog B	3264	7	C	242.184	695.879	452.164	1261.24	626.003	941.786
sp|Q8N8Z6|DCBD1_HUMAN	DCBLD1	DCBD1_HUMAN Discoidin, CUB and LCCL domain-containing protein 1	4324	1	C	242.228	194.312	183.179	156.91	325.911	150.238
sp|Q5GH72|XKR7_HUMAN	XKR7	XKR7_HUMAN XK-related protein 7	886	3	C	242.327	597.244	157.089	238.033	736.406	411.418
sp|P37275-2|ZEB1_HUMAN	ZEB1	ZEB1_HUMAN Isoform 2 of Zinc finger E-box-binding homeobox 1	4500	4	C	242.356	584.225	907.714	293.079	1316.69	996.546
sp|Q9Y6X4|F169A_HUMAN	FAM169A	F169A_HUMAN Soluble lamin-associated protein of 75 kDa	3603	3	C	242.779	321.869	439.374	411.956	609.878	908.724
sp|Q9Y2T2|AP3M1_HUMAN	AP3M1	AP3M1_HUMAN AP-3 complex subunit mu-1	2836	2	C	243.087	426.303	496.238	382.162	358.38	430.623
sp|Q96DE0|NUD16_HUMAN	NUDT16	NUD16_HUMAN U8 snoRNA-decapping enzyme	3825	4	C	243.413	492.663	766.123	642.813	458.267	787.186
sp|A6NCE7|MP3B2_HUMAN	MAP1LC3B2	MP3B2_HUMAN Microtubule-associated proteins 1A/1B light chain 3 beta 2	3183	7	C	243.492	2252.9	910.908	1213.27	1186.45	1491.32
sp|Q96PU5|NED4L_HUMAN	NEDD4L	NED4L_HUMAN E3 ubiquitin-protein ligase NEDD4-like	2207	5	C	244.181	692.125	1315.05	1193.63	894.834	917.322
sp|Q16342|PDCD2_HUMAN	PDCD2	PDCD2_HUMAN Programmed cell death protein 2	2956	2	C	244.334	613.278	729.438	609.759	473.399	1017.09
sp|Q01664|TFAP4_HUMAN	TFAP4	TFAP4_HUMAN Transcription factor AP-4	2891	2	C	244.597	307.961	300.083	263.969	319.03	381.16
sp|Q96CN9|GCC1_HUMAN	GCC1	GCC1_HUMAN GRIP and coiled-coil domain-containing protein 1	4165	2	C	245.097	314.061	264.85	324.936	260.517	335.172
sp|P43699-3|NKX21_HUMAN	NKX2-1	NKX21_HUMAN Isoform 3 of Homeobox protein Nkx-2.1	4501	2	C	245.222	872.557	412.325	483.338	563.062	1164.96
sp|P46934|NEDD4_HUMAN	NEDD4	NEDD4_HUMAN E3 ubiquitin-protein ligase NEDD4	4197	4	C	245.435	521.363	456.087	396.699	334.338	421.794
sp|O75446|SAP30_HUMAN	SAP30	SAP30_HUMAN Histone deacetylase complex subunit SAP30	154	2	C	245.808	596.847	425.34	918.213	409.088	661.822
sp|Q9Y5S9|RBM8A_HUMAN	RBM8A	RBM8A_HUMAN RNA-binding protein 8A	3311	16	C	246.207	1296.84	1146.7	1539.33	939.722	820.664
sp|Q96TA2|YMEL1_HUMAN	YME1L1	YMEL1_HUMAN ATP-dependent zinc metalloprotease YME1L1	2451	3	C	246.448	262.233	387.218	381.343	300.36	475.216
sp|Q99496|RING2_HUMAN	RNF2	RING2_HUMAN E3 ubiquitin-protein ligase RING2	2662	3	C	246.546	1148.3	895.87	370.207	676.44	326.761
sp|O15066|KIF3B_HUMAN	KIF3B	KIF3B_HUMAN Kinesin-like protein KIF3B	1787	2	C	246.781	403.083	418.259	485.249	334.694	468.831
sp|Q5T3I0-3|GPTC4_HUMAN	GPATCH4	GPTC4_HUMAN Isoform 3 of G patch domain-containing protein 4	2586	6	C	247.501	483.074	1229.24	1083.21	1502.3	1247.67
sp|Q6NT46|GAG2A_HUMAN	GAGE2A	GAG2A_HUMAN G antigen 2A	4240	5	C	247.612	24.7622	180.665	31.0406	37.6753	26.8235
sp|Q96S44|PRPK_HUMAN	TP53RK	PRPK_HUMAN TP53-regulating kinase	1555	6	C	248.463	691.719	737.621	1135.29	532.432	975.722
sp|Q8NBF6|AVL9_HUMAN	AVL9	AVL9_HUMAN Late secretory pathway protein AVL9 homolog	1823	3	C	248.576	1959.92	616.329	949.689	670.174	577.756
sp|Q9UL15-2|BAG5_HUMAN	BAG5	BAG5_HUMAN Isoform 2 of BAG family molecular chaperone regulator 5	3082	2	C	248.63	770.04	556.636	1103.19	863.882	1187.09
sp|O95208-2|EPN2_HUMAN	EPN2	EPN2_HUMAN Isoform 2 of Epsin-2	795	5	C	249.148	334.28	456.216	548.51	459.989	401.311
sp|Q9BZG9|LYNX1_HUMAN	LYNX1	LYNX1_HUMAN Ly-6/neurotoxin-like protein 1	2497	1	C	249.286	10.112	9.98305	8.62392	16.7185	8.04498
sp|Q9BSD7|NTPCR_HUMAN	NTPCR	NTPCR_HUMAN Cancer-related nucleoside-triphosphatase	3365	4	C	249.549	378.995	676.342	561.77	208.477	286.018
sp|O96008|TOM40_HUMAN	TOMM40	TOM40_HUMAN Mitochondrial import receptor subunit TOM40 homolog	2825	7	C	249.61	1530.25	1211.81	2117.57	718.761	1734.06
sp|Q9BSH4|TACO1_HUMAN	TACO1	TACO1_HUMAN Translational activator of cytochrome c oxidase 1	3726	2	C	249.768	435.795	244.958	346.68	262.251	432.416
sp|Q15532|SSXT_HUMAN	SS18	SSXT_HUMAN Protein SSXT	3362	1	C	249.953	439.67	401.789	396.425	394.671	471.355
sp|Q9Y3D8|KAD6_HUMAN	AK6	KAD6_HUMAN Adenylate kinase isoenzyme 6	4410	1	C	250.124	214.722	262.489	203.894	229.675	388.393
sp|P53384|NUBP1_HUMAN	NUBP1	NUBP1_HUMAN Cytosolic Fe-S cluster assembly factor NUBP1	3277	6	C	250.194	410.055	477.478	765.912	454.342	916.316
sp|Q15287|RNPS1_HUMAN	RNPS1	RNPS1_HUMAN RNA-binding protein with serine-rich domain 1	3499	5	C	250.37	1021.11	1036.26	1171.86	734.572	1531.13
sp|Q86W56|PARG_HUMAN	PARG	PARG_HUMAN Poly(ADP-ribose) glycohydrolase	4607	1	C	250.465	374.234	464.441	345.15	298.906	382.157
sp|Q9BT25|HAUS8_HUMAN	HAUS8	HAUS8_HUMAN HAUS augmin-like complex subunit 8	1388	3	C	250.956	259.628	320.243	572.551	178.987	706.006
sp|O15164|TIF1A_HUMAN	TRIM24	TIF1A_HUMAN Transcription intermediary factor 1-alpha	2062	7	C	251.137	1156.83	1437.08	1893.75	831.703	1914.56
sp|Q15375|EPHA7_HUMAN	EPHA7	EPHA7_HUMAN Ephrin type-A receptor 7	1119	4	C	251.598	818.707	615.279	569.378	1362.11	953.591
sp|Q9BYG5|PAR6B_HUMAN	PARD6B	PAR6B_HUMAN Partitioning defective 6 homolog beta	1873	1	C	251.914	164.204	528.37	256.745	249.395	293.111
sp|Q6WKZ4|RFIP1_HUMAN	RAB11FIP1	RFIP1_HUMAN Rab11 family-interacting protein 1	1214	2	C	251.994	853	995.325	393.836	451.514	517.613
sp|Q8WTW3|COG1_HUMAN	COG1	COG1_HUMAN Conserved oligomeric Golgi complex subunit 1	1519	3	C	252.617	534.56	611.001	553.587	340.499	1052.73
sp|Q96G46|DUS3L_HUMAN	DUS3L	DUS3L_HUMAN tRNA-dihydrouridine(47) synthase [NAD(P)(+)]-like	2065	2	C	252.693	589.515	567.44	819.748	324.298	1338.68
sp|Q96FV2|SCRN2_HUMAN	SCRN2	SCRN2_HUMAN Secernin-2	2428	2	C	252.807	237.156	809.892	384.916	323.936	395.533
sp|Q13614|MTMR2_HUMAN	MTMR2	MTMR2_HUMAN Myotubularin-related protein 2	2558	2	C	253.57	1604.43	370.028	615.585	561.228	639.371
sp|Q9Y5Q9|TF3C3_HUMAN	GTF3C3	TF3C3_HUMAN General transcription factor 3C polypeptide 3	1206	3	C	253.627	703.567	713.043	902.736	526.149	1223.44
tr|H0YBE0|H0YBE0_HUMAN	MTDH	H0YBE0_HUMAN Protein LYRIC (Fragment)	4586	2	C	253.692	574.023	545.622	286.423	687.825	700.811
sp|Q9BX40-3|LS14B_HUMAN	LSM14B	LS14B_HUMAN Isoform 3 of Protein LSM14 homolog B	3264	1	C	254.037	345.504	118.528	459.008	506.9	301.605
sp|Q9UGV2|NDRG3_HUMAN	NDRG3	NDRG3_HUMAN Protein NDRG3	3402	3	C	254.128	400.883	758.205	483.862	579.946	534.56
sp|O00418|EF2K_HUMAN	EEF2K	EF2K_HUMAN Eukaryotic elongation factor 2 kinase	2964	2	C	254.13	491.112	1121.64	666.294	427.815	1383.04
sp|Q99943|PLCA_HUMAN	AGPAT1	PLCA_HUMAN 1-acyl-sn-glycerol-3-phosphate acyltransferase alpha	3328	1	C	254.412	213.568	269.456	319.642	556.489	566.851
sp|P62273|RS29_HUMAN	RPS29	RS29_HUMAN 40S ribosomal protein S29	2297	5	C	254.532	990.215	2362.78	2397.7	354.475	3158.54
sp|P20774|MIME_HUMAN	OGN	MIME_HUMAN Mimecan	2982	2	C	254.605	364.894	226.678	214.062	1845.52	402.017
sp|Q9UHY1|NRBP_HUMAN	NRBP1	NRBP_HUMAN Nuclear receptor-binding protein	3159	3	C	254.867	762.599	451.017	411.665	525.613	482.106
sp|Q86UK7|ZN598_HUMAN	ZNF598	ZN598_HUMAN Zinc finger protein 598	731	7	C	255.064	781.873	1080.11	1159.05	379.362	1181.24
sp|Q5JNZ5|RS26L_HUMAN	RPS26P11	RS26L_HUMAN Putative 40S ribosomal protein S26-like 1	3206	5	C	256.565	887.243	1164.78	1016.05	447.17	1170.87
sp|Q8TEB1|DCA11_HUMAN	DCAF11	DCA11_HUMAN DDB1- and CUL4-associated factor 11	2730	2	C	257.105	422.467	299.416	316.867	732.11	394.567
sp|P51571|SSRD_HUMAN	SSR4	SSRD_HUMAN Translocon-associated protein subunit delta	4247	3	C	257.161	394.526	508.711	398.047	286.694	442.456
sp|Q53HL2|BOREA_HUMAN	CDCA8	BOREA_HUMAN Borealin	1377	2	C	257.186	532.364	344.613	382.902	406.268	611.408
sp|Q9NP58|ABCB6_HUMAN	ABCB6	ABCB6_HUMAN ATP-binding cassette sub-family B member 6, mitochondrial	1330	3	C	257.512	349.332	481.23	1060.31	46.7575	435.183
sp|Q96I59|SYNM_HUMAN	NARS2	SYNM_HUMAN Probable asparagine--tRNA ligase, mitochondrial	2139	5	C	257.688	550.188	1285.25	2050.45	382.162	911.337
sp|Q96IY1|NSL1_HUMAN	NSL1	NSL1_HUMAN Kinetochore-associated protein NSL1 homolog	2778	2	C	257.995	391.629	481.377	587.4	607.937	493.418
sp|Q96JJ3|ELMO2_HUMAN	ELMO2	ELMO2_HUMAN Engulfment and cell motility protein 2	1245	2	C	258.124	339.196	222.907	250.94	276.104	416.646
sp|Q15041|AR6P1_HUMAN	ARL6IP1	AR6P1_HUMAN ADP-ribosylation factor-like protein 6-interacting protein 1	322	2	C	258.299	190.943	1501.33	891.421	191.87	571.494
sp|P15056|BRAF_HUMAN	BRAF	BRAF_HUMAN Serine/threonine-protein kinase B-raf	3460	3	C	258.331	1251.36	964.383	915.949	693.521	1252.61
sp|Q13137-4|CACO2_HUMAN	CALCOCO2	CACO2_HUMAN Isoform 4 of Calcium-binding and coiled-coil domain-containing protein 2	3741	2	C	258.411	749.548	706.406	513.171	627.466	578.992
sp|P21359|NF1_HUMAN	NF1	NF1_HUMAN Neurofibromin	2732	3	C	258.98	516.81	653.605	452.431	371.619	860.144
sp|Q15208|STK38_HUMAN	STK38	STK38_HUMAN Serine/threonine-protein kinase 38	2302	1	C	259.185	169.571	311.16	413.684	85.4165	259.654
sp|Q03701|CEBPZ_HUMAN	CEBPZ	CEBPZ_HUMAN CCAAT/enhancer-binding protein zeta	1054	2	C	259.208	393.792	577.782	578.337	257.549	921.484
sp|A6NED2|RCCD1_HUMAN	RCCD1	RCCD1_HUMAN RCC1 domain-containing protein 1	1404	2	C	259.328	189.99	335.429	513.622	435.281	624.238
sp|P17275|JUNB_HUMAN	JUNB	JUNB_HUMAN Transcription factor jun-B	3280	1	C	259.655	276.082	246	292.356	349.519	264.975
sp|Q8IWI9-4|MGAP_HUMAN	MGA	MGAP_HUMAN Isoform 4 of MAX gene-associated protein	2657	4	C	259.749	686.446	537.357	1186.29	669.627	1345.88
sp|P00740|FA9_HUMAN	F9	FA9_HUMAN Coagulation factor IX	3369	3	C	259.776	3420.33	175.359	357.625	1723.5	751.6
sp|Q13637|RAB32_HUMAN	RAB32	RAB32_HUMAN Ras-related protein Rab-32	2404	1	C	260.182	120.872	223.077	266.095	84.4164	399.058
sp|P05204|HMGN2_HUMAN	HMGN2	HMGN2_HUMAN Non-histone chromosomal protein HMG-17	428	14	C	260.314	1328.18	5235.99	3708.06	1931.47	885.911
sp|Q9Y3E5|PTH2_HUMAN	PTRH2	PTH2_HUMAN Peptidyl-tRNA hydrolase 2, mitochondrial	1394	7	C	260.333	940.197	706.583	983.728	893.966	1168.37
sp|Q9H6R4|NOL6_HUMAN	NOL6	NOL6_HUMAN Nucleolar protein 6	603	3	C	260.889	257.499	1117.81	865.245	361.941	1278.63
sp|Q8WWC4|CB047_HUMAN	C2orf47	CB047_HUMAN Uncharacterized protein C2orf47, mitochondrial	3061	3	C	261.014	575.781	1157.95	1382.9	281.546	1055.84
sp|O75970|MPDZ_HUMAN	MPDZ	MPDZ_HUMAN Multiple PDZ domain protein	3661	2	C	261.494	818.34	607.357	419.687	517.996	603.533
sp|Q6UXD5|SE6L2_HUMAN	SEZ6L2	SE6L2_HUMAN Seizure 6-like protein 2	4403	4	C	261.628	1154.57	729.025	485.596	918.319	618.11
sp|Q9C0B0|UNK_HUMAN	UNK	UNK_HUMAN RING finger protein unkempt homolog	1559	5	C	261.793	537.446	398.184	607.788	537.039	1128.27
sp|Q12846|STX4_HUMAN	STX4	STX4_HUMAN Syntaxin-4	967	4	C	261.797	676.346	636.604	488.609	387.57	700.993
sp|Q9BYD1|RM13_HUMAN	MRPL13	RM13_HUMAN 39S ribosomal protein L13, mitochondrial	4078	2	C	262.352	430.32	401.288	639.234	297.995	639.296
sp|P35555|FBN1_HUMAN	FBN1	FBN1_HUMAN Fibrillin-1	906	1	C	262.391	171.303	331.533	65.6801	353.81	175.052
sp|Q6P158|DHX57_HUMAN	DHX57	DHX57_HUMAN Putative ATP-dependent RNA helicase DHX57	3601	6	C	262.505	599.911	896.807	931.528	519.911	932.608
sp|Q2PPJ7|RGPA2_HUMAN	RALGAPA2	RGPA2_HUMAN Ral GTPase-activating protein subunit alpha-2	612	5	C	262.712	753.262	1595.15	1283.06	976.841	1300.34
sp|P56945-6|BCAR1_HUMAN	BCAR1	BCAR1_HUMAN Isoform 6 of Breast cancer anti-estrogen resistance protein 1	3954	4	C	262.791	1185.11	195.653	903.004	613.901	713.715
sp|Q9UER7|DAXX_HUMAN	DAXX	DAXX_HUMAN Death domain-associated protein 6	2177	2	C	263.036	694.003	543.903	760.521	607.432	831.722
sp|Q9UL54|TAOK2_HUMAN	TAOK2	TAOK2_HUMAN Serine/threonine-protein kinase TAO2	778	4	C	263.129	453.995	340.422	609.008	357.199	1026.73
sp|Q9NVM6|DJC17_HUMAN	DNAJC17	DJC17_HUMAN DnaJ homolog subfamily C member 17	611	6	C	263.154	327.98	742.301	691.703	494.698	751.912
sp|P78318|IGBP1_HUMAN	IGBP1	IGBP1_HUMAN Immunoglobulin-binding protein 1	290	3	C	263.776	244.141	577.562	525.084	683.465	792.859
sp|Q9H7Z6|KAT8_HUMAN	KAT8	KAT8_HUMAN Histone acetyltransferase KAT8	3760	4	C	263.889	502.657	557.38	704.21	430.679	577.139
sp|P61962|DCAF7_HUMAN	DCAF7	DCAF7_HUMAN DDB1- and CUL4-associated factor 7	788	4	C	264.092	821.263	459.374	812.841	699.459	821.19
sp|Q5T3J3|LRIF1_HUMAN	LRIF1	LRIF1_HUMAN Ligand-dependent nuclear receptor-interacting factor 1	3479	2	C	264.694	449.064	597.231	803.877	643.674	1073.4
sp|Q96EK7|F120B_HUMAN	FAM120B	F120B_HUMAN Constitutive coactivator of peroxisome proliferator-activated receptor gamma	3069	1	C	264.888	51.6019	164.467	118.186	52.9956	168.148
sp|P29322|EPHA8_HUMAN	EPHA8	EPHA8_HUMAN Ephrin type-A receptor 8	3529	3	C	264.985	280.784	437.048	771.877	347.862	177.31
sp|O95470|SGPL1_HUMAN	SGPL1	SGPL1_HUMAN Sphingosine-1-phosphate lyase 1	4596	1	C	265.087	319.47	303.978	448.345	170.497	377.612
sp|P41567|EIF1_HUMAN	EIF1	EIF1_HUMAN Eukaryotic translation initiation factor 1	3114	4	C	265.868	170.702	174.201	219.173	527.609	260.232
sp|Q9NWT6|HIF1N_HUMAN	HIF1AN	HIF1N_HUMAN Hypoxia-inducible factor 1-alpha inhibitor	3155	3	C	265.898	483.662	863.925	550.041	688.397	594.039
sp|Q92925|SMRD2_HUMAN	SMARCD2	SMRD2_HUMAN SWI/SNF-related matrix-associated actin-dependent regulator of chromatin subfamily D member 2	3208	4	C	265.94	778.363	817.106	915.675	1068.75	824.079
sp|Q6IN84|MRM1_HUMAN	MRM1	MRM1_HUMAN rRNA methyltransferase 1, mitochondrial	2310	5	C	266.389	239.396	526.312	900.407	219.956	916.024
sp|Q9H3Z4|DNJC5_HUMAN	DNAJC5	DNJC5_HUMAN DnaJ homolog subfamily C member 5	4597	2	C	266.576	220.773	209.235	374.725	208.419	224.241
sp|P49137|MAPK2_HUMAN	MAPKAPK2	MAPK2_HUMAN MAP kinase-activated protein kinase 2	3635	2	C	266.746	722.645	561.701	649.806	454.568	728.734
sp|Q6SPF0|SAMD1_HUMAN	SAMD1	SAMD1_HUMAN Atherin	3091	5	C	266.777	1578.88	768.652	1071.46	1245.01	949.594
sp|Q9UJX2|CDC23_HUMAN	CDC23	CDC23_HUMAN Cell division cycle protein 23 homolog	931	3	C	266.931	682.462	560.722	523.484	368.63	671.696
sp|Q99969|RARR2_HUMAN	RARRES2	RARR2_HUMAN Retinoic acid receptor responder protein 2	3937	1	C	266.998	454.7	27.1703	53.4824	125.473	51.7089
sp|P78332|RBM6_HUMAN	RBM6	RBM6_HUMAN RNA-binding protein 6	4156	5	C	267.089	887.727	1284.55	1104.83	766.488	1104.6
sp|Q9BV10|ALG12_HUMAN	ALG12	ALG12_HUMAN Dol-P-Man:Man(7)GlcNAc(2)-PP-Dol alpha-1,6-mannosyltransferase	3178	1	C	267.11	218.548	339.455	431.992	294.229	425.21
sp|Q9ULR0-1|ISY1_HUMAN	ISY1	ISY1_HUMAN Isoform 2 of Pre-mRNA-splicing factor ISY1 homolog	2829	6	C	267.16	1266.36	876.619	1729.75	1186.2	1496.99
sp|Q86VR2|F134C_HUMAN	FAM134C	F134C_HUMAN Protein FAM134C	1190	4	C	267.171	132.947	354.409	316.909	117.114	301.147
sp|Q8IWT6|LRC8A_HUMAN	LRRC8A	LRC8A_HUMAN Leucine-rich repeat-containing protein 8A	3959	2	C	267.355	672.131	471.83	558.025	233.508	919.645
sp|Q96KA5|CLP1L_HUMAN	CLPTM1L	CLP1L_HUMAN Cleft lip and palate transmembrane protein 1-like protein	4017	2	C	267.667	544.65	621.857	872.336	372.931	766.381
sp|P27448-7|MARK3_HUMAN	MARK3	MARK3_HUMAN Isoform 6 of MAP/microtubule affinity-regulating kinase 3	2259	5	C	268.111	722.063	311.512	446.084	598.593	711.666
sp|O15541|R113A_HUMAN	RNF113A	R113A_HUMAN RING finger protein 113A	2158	4	C	268.505	436.548	671.63	586.995	913.999	1493.32
sp|Q13356-2|PPIL2_HUMAN	PPIL2	PPIL2_HUMAN Isoform 2 of Peptidyl-prolyl cis-trans isomerase-like 2	3596	3	C	269.432	699.314	975.163	1390.11	525.293	1705.24
sp|Q15542|TAF5_HUMAN	TAF5	TAF5_HUMAN Transcription initiation factor TFIID subunit 5	3993	2	C	269.629	938.132	579.776	785.955	945.878	733.012
sp|Q9UPR5|NAC2_HUMAN	SLC8A2	NAC2_HUMAN Sodium/calcium exchanger 2	3058	2	C	270.114	964.564	542.347	829.121	785.322	874.669
sp|Q8TCD5|NT5C_HUMAN	NT5C	NT5C_HUMAN 5'(3')-deoxyribonucleotidase, cytosolic type	1267	4	C	270.178	420.569	1110.92	460.509	343.913	557.989
sp|Q8N2F6|ARM10_HUMAN	ARMC10	ARM10_HUMAN Armadillo repeat-containing protein 10	3627	2	C	270.584	378.416	589.688	476.37	294.946	685.141
sp|Q8NEJ9|NGDN_HUMAN	NGDN	NGDN_HUMAN Neuroguidin	3949	4	C	270.81	615.775	1357.77	1401.59	1898.87	1216.05
sp|Q96MZ0|GD1L1_HUMAN	GDAP1L1	GD1L1_HUMAN Ganglioside-induced differentiation-associated protein 1-like 1	4589	3	C	271.312	1540.48	169.131	474.856	1209.9	708.186
sp|Q6UVK1|CSPG4_HUMAN	CSPG4	CSPG4_HUMAN Chondroitin sulfate proteoglycan 4	1041	2	C	271.547	317.611	470.942	337.65	256.093	524.248
sp|Q92643|GPI8_HUMAN	PIGK	GPI8_HUMAN GPI-anchor transamidase	3777	4	C	271.616	1081.61	1371.82	1570.64	523.315	1535.28
sp|Q86XL3|ANKL2_HUMAN	ANKLE2	ANKL2_HUMAN Ankyrin repeat and LEM domain-containing protein 2	1516	2	C	271.955	107.114	70.6878	120.936	50.5782	108.185
sp|Q2VPK5|CTU2_HUMAN	CTU2	CTU2_HUMAN Cytoplasmic tRNA 2-thiolation protein 2	739	7	C	272.314	599.139	475.579	949.896	423.235	878.697
sp|Q9NRG0|CHRC1_HUMAN	CHRAC1	CHRC1_HUMAN Chromatin accessibility complex protein 1	3729	2	C	272.894	737.399	868.497	686.422	911.934	993.91
sp|P32856|STX2_HUMAN	STX2	STX2_HUMAN Syntaxin-2	3553	3	C	273.131	2353.82	362.953	926.733	936.725	498.998
sp|Q9UBV2|SE1L1_HUMAN	SEL1L	SE1L1_HUMAN Protein sel-1 homolog 1	313	3	C	273.308	698.135	546.813	666.433	461.849	999.127
sp|Q8WVC0|LEO1_HUMAN	LEO1	LEO1_HUMAN RNA polymerase-associated protein LEO1	1373	7	C	273.318	1305.84	1965.1	1486.58	1647.71	1237.29
sp|Q13043|STK4_HUMAN	STK4	STK4_HUMAN Serine/threonine-protein kinase 4	689	2	C	273.325	410.771	332.66	393.585	401.97	470.32
sp|P55199|ELL_HUMAN	ELL	ELL_HUMAN RNA polymerase II elongation factor ELL	4124	3	C	273.394	545.489	379.319	620.659	563.037	789.203
sp|Q9UM00|TMCO1_HUMAN	TMCO1	TMCO1_HUMAN Transmembrane and coiled-coil domain-containing protein 1	2386	3	C	273.475	541.88	555.521	757.304	430.141	1294.5
sp|P49005|DPOD2_HUMAN	POLD2	DPOD2_HUMAN DNA polymerase delta subunit 2	3736	5	C	273.608	1397.93	1059.72	1467.76	945.291	2158.21
sp|Q86TH1|ATL2_HUMAN	ADAMTSL2	ATL2_HUMAN ADAMTS-like protein 2	4291	1	C	273.911	174.243	82.2058	124.639	2046.25	695.944
sp|Q15149-9|PLEC_HUMAN	PLEC	PLEC_HUMAN Isoform 9 of Plectin	202	2	C	274.234	250.318	705.511	325.603	197.048	213.695
sp|Q8IWT0|ARCH_HUMAN	ZBTB8OS	ARCH_HUMAN Protein archease	1117	4	C	274.832	809.901	643.776	1009.42	800.194	704.978
sp|Q15126|PMVK_HUMAN	PMVK	PMVK_HUMAN Phosphomevalonate kinase	2654	3	C	274.94	1335.34	1465	882.383	928.601	1342.85
sp|Q9HC36|RMTL1_HUMAN	RNMTL1	RMTL1_HUMAN RNA methyltransferase-like protein 1	2798	5	C	275.059	506.895	1416.22	2582.38	496.554	1697.07
sp|Q8NBU5|ATAD1_HUMAN	ATAD1	ATAD1_HUMAN ATPase family AAA domain-containing protein 1	3157	3	C	275.241	372.962	652.386	842.449	232.967	1039.48
sp|Q9NWA0|MED9_HUMAN	MED9	MED9_HUMAN Mediator of RNA polymerase II transcription subunit 9	4439	1	C	275.839	573.758	477.344	469.333	479.432	481.989
sp|Q9NPE3|NOP10_HUMAN	NOP10	NOP10_HUMAN H/ACA ribonucleoprotein complex subunit 3	4537	3	C	275.85	701.756	561.861	683.791	515.679	788.776
sp|Q9BYV8|CEP41_HUMAN	CEP41	CEP41_HUMAN Centrosomal protein of 41 kDa	3400	2	C	275.929	180.595	176.586	340.379	137.326	205.26
sp|Q14145|KEAP1_HUMAN	KEAP1	KEAP1_HUMAN Kelch-like ECH-associated protein 1	649	7	C	276.198	672.03	618.939	927.694	326.092	784.891
sp|Q8WUD4|CCD12_HUMAN	CCDC12	CCD12_HUMAN Coiled-coil domain-containing protein 12	945	3	C	276.28	166.057	874.789	1076.08	487.838	1144.4
sp|Q3KRA6|CB076_HUMAN	C2orf76	CB076_HUMAN UPF0538 protein C2orf76	4058	1	C	276.595	124.472	145.334	205.669	74.0473	102.134
sp|P62304|RUXE_HUMAN	SNRPE	RUXE_HUMAN Small nuclear ribonucleoprotein E	3647	3	C	276.795	84.1111	166.101	129.787	177.874	106.289
sp|Q9HA65|TBC17_HUMAN	TBC1D17	TBC17_HUMAN TBC1 domain family member 17	3939	2	C	276.854	725.658	479.874	635.38	566.43	807.795
sp|Q15714|T22D1_HUMAN	TSC22D1	T22D1_HUMAN TSC22 domain family protein 1	3811	1	C	276.945	371.43	285.32	359.071	424.955	296.118
sp|Q13084|RM28_HUMAN	MRPL28	RM28_HUMAN 39S ribosomal protein L28, mitochondrial	190	2	C	277.559	461.195	643.121	734.258	327.051	532.812
sp|P53396-2|ACLY_HUMAN	ACLY	ACLY_HUMAN Isoform 2 of ATP-citrate synthase	449	3	C	277.624	1236.75	1321.96	581.457	1303.07	847.564
sp|Q96FX7|TRM61_HUMAN	TRMT61A	TRM61_HUMAN tRNA (adenine(58)-N(1))-methyltransferase catalytic subunit TRMT61A	2644	6	C	277.896	574.267	639.49	1233.18	706.284	1324.77
sp|O43760|SNG2_HUMAN	SYNGR2	SNG2_HUMAN Synaptogyrin-2	2546	1	C	278.86	1482.02	578.616	454.288	432.87	393.544
sp|Q8WVJ2|NUDC2_HUMAN	NUDCD2	NUDC2_HUMAN NudC domain-containing protein 2	1456	3	C	278.922	373.136	410.328	396.501	466.284	805.199
sp|Q9UN86-2|G3BP2_HUMAN	G3BP2	G3BP2_HUMAN Isoform B of Ras GTPase-activating protein-binding protein 2	724	2	C	279.149	247.292	215.078	170.264	233.378	136.09
sp|Q13625-3|ASPP2_HUMAN	TP53BP2	ASPP2_HUMAN Isoform 3 of Apoptosis-stimulating of p53 protein 2	4163	2	C	279.484	244.784	286.974	206.451	389.978	351.688
sp|Q8NFY4|SEM6D_HUMAN	SEMA6D	SEM6D_HUMAN Semaphorin-6D	2755	6	C	279.679	849.821	2341.72	691.245	1225.09	750.125
sp|P61457|PHS_HUMAN	PCBD1	PHS_HUMAN Pterin-4-alpha-carbinolamine dehydratase	362	2	C	280.158	717.674	1280.93	334.598	423.581	443.317
sp|P55081|MFAP1_HUMAN	MFAP1	MFAP1_HUMAN Microfibrillar-associated protein 1	1076	8	C	280.297	900.469	659.612	915.084	1287.35	1190.67
sp|P62314|SMD1_HUMAN	SNRPD1	SMD1_HUMAN Small nuclear ribonucleoprotein Sm D1	4065	20	C	280.479	792.375	1022.12	1228.01	779.201	618.194
sp|Q07817|B2CL1_HUMAN	BCL2L1	B2CL1_HUMAN Bcl-2-like protein 1	3057	1	C	280.601	185.608	212.727	598.112	219.756	288.18
sp|Q9UGP4|LIMD1_HUMAN	LIMD1	LIMD1_HUMAN LIM domain-containing protein 1	3593	4	C	280.951	511.076	456.612	426.752	585.535	523.698
sp|Q9UI08-2|EVL_HUMAN	EVL	EVL_HUMAN Isoform 1 of Ena/VASP-like protein	3715	4	C	281.059	692.216	274.5	398.913	738.259	538.729
sp|Q96EP0|RNF31_HUMAN	RNF31	RNF31_HUMAN E3 ubiquitin-protein ligase RNF31	1849	3	C	281.411	530.257	197.511	412.179	278.376	613.613
sp|Q96JJ7|TMX3_HUMAN	TMX3	TMX3_HUMAN Protein disulfide-isomerase TMX3	689	2	C	281.651	445.075	411.527	697.741	454.222	416.762
sp|P20248|CCNA2_HUMAN	CCNA2	CCNA2_HUMAN Cyclin-A2	273	2	C	281.662	288.476	404.483	264.236	242.357	477.416
sp|Q9C0E8|LNP_HUMAN	LNP	LNP_HUMAN Protein lunapark	2490	8	C	281.99	1710.38	508.987	1119.07	833.583	1290.79
sp|P05166-2|PCCB_HUMAN	PCCB	PCCB_HUMAN Isoform 2 of Propionyl-CoA carboxylase beta chain, mitochondrial	3122	4	C	282.03	1387.19	693.425	1343.29	681.977	710.616
sp|Q8WU79|SMAP2_HUMAN	SMAP2	SMAP2_HUMAN Stromal membrane-associated protein 2	3740	4	C	282.362	1077.86	546.46	1113.59	1254.99	1119.64
sp|Q9H2P9-5|DPH5_HUMAN	DPH5	DPH5_HUMAN Isoform 5 of Diphthine synthase	3650	3	C	282.745	519.212	621.568	839.426	749.038	888.151
sp|P61803|DAD1_HUMAN	DAD1	DAD1_HUMAN Dolichyl-diphosphooligosaccharide--protein glycosyltransferase subunit DAD1	452	1	C	282.785	47.2475	355.594	181.962	58.5435	285.288
sp|Q8NEB9|PK3C3_HUMAN	PIK3C3	PK3C3_HUMAN Phosphatidylinositol 3-kinase catalytic subunit type 3	99	3	C	283.206	739.009	698.379	901.474	1827.66	996.001
sp|Q5J8M3|EMC4_HUMAN	EMC4	EMC4_HUMAN ER membrane protein complex subunit 4	4581	1	C	283.54	149.677	203.587	243.114	222.239	358.558
sp|O75828|CBR3_HUMAN	CBR3	CBR3_HUMAN Carbonyl reductase [NADPH] 3	1266	3	C	283.838	786.536	441.032	469.17	597.205	764.258
sp|Q9H0E3-3|SP130_HUMAN	SAP130	SP130_HUMAN Isoform 3 of Histone deacetylase complex subunit SAP130	3644	2	C	283.972	1601.21	586.471	1163.35	1201.25	940.347
sp|Q8IYI6|EXOC8_HUMAN	EXOC8	EXOC8_HUMAN Exocyst complex component 8	2261	3	C	283.99	506.465	313.097	345.154	233.245	349.029
sp|Q9H9T3|ELP3_HUMAN	ELP3	ELP3_HUMAN Elongator complex protein 3	3559	4	C	284.26	1360.62	1002.26	1081.44	1617.15	1494.71
sp|Q96AB6|NTAN1_HUMAN	NTAN1	NTAN1_HUMAN Protein N-terminal asparagine amidohydrolase	928	3	C	284.66	770.648	476.315	710.487	797.918	599.002
sp|Q9Y333|LSM2_HUMAN	LSM2	LSM2_HUMAN U6 snRNA-associated Sm-like protein LSm2	3965	4	C	284.868	862.664	1513.18	1126.3	861.842	801.88
sp|Q5T0F9|C2D1B_HUMAN	CC2D1B	C2D1B_HUMAN Coiled-coil and C2 domain-containing protein 1B	1199	2	C	285.221	692.048	371.069	535.688	530.389	289.237
sp|Q96H55|MYO19_HUMAN	MYO19	MYO19_HUMAN Unconventional myosin-XIX	1242	2	C	285.473	283.296	210.529	324.361	122.422	281.421
sp|Q9BV81|EMC6_HUMAN	EMC6	EMC6_HUMAN ER membrane protein complex subunit 6	2737	2	C	285.584	334.959	649.615	551.291	310.672	729.364
sp|Q9UEU0|VTI1B_HUMAN	VTI1B	VTI1B_HUMAN Vesicle transport through interaction with t-SNAREs homolog 1B	3880	2	C	285.641	407.191	670.083	565.952	455.683	1081.79
sp|Q9NQ79|CRAC1_HUMAN	CRTAC1	CRAC1_HUMAN Cartilage acidic protein 1	3488	2	C	286.11	425.034	165.311	1633.7	701.312	207.343
sp|Q9P244|LRFN1_HUMAN	LRFN1	LRFN1_HUMAN Leucine-rich repeat and fibronectin type III domain-containing protein 1	1816	2	C	286.274	748.219	825.52	592.459	858.937	611.808
sp|Q86US8|EST1A_HUMAN	SMG6	EST1A_HUMAN Telomerase-binding protein EST1A	3083	1	C	287.048	272.364	267.768	222.37	376.558	233.626
sp|Q9Y2X8|UB2D4_HUMAN	UBE2D4	UB2D4_HUMAN Ubiquitin-conjugating enzyme E2 D4	3664	2	C	289.697	1626.6	683.479	612.449	724.214	475.081
sp|Q9BXR6|FHR5_HUMAN	CFHR5	FHR5_HUMAN Complement factor H-related protein 5	4514	3	C	289.727	789.521	1838.94	481.942	3384.27	298.452
sp|P62140|PP1B_HUMAN	PPP1CB	PP1B_HUMAN Serine/threonine-protein phosphatase PP1-beta catalytic subunit	2763	4	C	289.732	849.867	734.469	1049.15	729.159	1090.08
sp|Q13868|EXOS2_HUMAN	EXOSC2	EXOS2_HUMAN Exosome complex component RRP4	3346	4	C	289.873	1074.5	797.043	822.303	1003.85	826.335
sp|P32243-2|OTX2_HUMAN	OTX2	OTX2_HUMAN Isoform 2 of Homeobox protein OTX2	1491	5	C	290.238	156.936	2341.04	246.192	626.802	2397.65
sp|Q9BTU6|P4K2A_HUMAN	PI4K2A	P4K2A_HUMAN Phosphatidylinositol 4-kinase type 2-alpha	3699	2	C	290.542	368.815	449.368	446.817	269.191	545.043
sp|Q9H8W4|PKHF2_HUMAN	PLEKHF2	PKHF2_HUMAN Pleckstrin homology domain-containing family F member 2	2107	2	C	290.685	403.545	525.621	447.201	546.367	445.972
sp|Q9BPZ7|SIN1_HUMAN	MAPKAP1	SIN1_HUMAN Target of rapamycin complex 2 subunit MAPKAP1	523	3	C	291.659	705.858	687.163	683.312	393.784	728.892
sp|Q5K4L6|S27A3_HUMAN	SLC27A3	S27A3_HUMAN Long-chain fatty acid transport protein 3	261	2	C	291.733	34.6706	52.064	65.7276	78.6799	61.0647
sp|P22304|IDS_HUMAN	IDS	IDS_HUMAN Iduronate 2-sulfatase	3202	1	C	291.984	251.311	123.45	179.94	295.884	151.137
sp|Q9Y4D1|DAAM1_HUMAN	DAAM1	DAAM1_HUMAN Disheveled-associated activator of morphogenesis 1	4169	2	C	292.103	1064.64	598.565	882.605	789.726	1338.89
sp|P84085|ARF5_HUMAN	ARF5	ARF5_HUMAN ADP-ribosylation factor 5	3546	4	C	292.804	772.561	828.651	1555.95	504.878	1373.42
sp|Q07021|C1QBP_HUMAN	C1QBP	C1QBP_HUMAN Complement component 1 Q subcomponent-binding protein, mitochondrial	733	7	C	293.804	120.044	3461.04	1704.94	232.857	733.337
sp|P42575|CASP2_HUMAN	CASP2	CASP2_HUMAN Caspase-2	2837	2	C	295.015	651.195	243.197	397.836	212.246	519.449
sp|Q9H425|CA198_HUMAN	C1orf198	CA198_HUMAN Uncharacterized protein C1orf198	4361	3	C	295.066	580.378	408.587	718.627	955.869	652.396
sp|O94811|TPPP_HUMAN	TPPP	TPPP_HUMAN Tubulin polymerization-promoting protein	250	4	C	295.188	1211.55	71.5347	710.806	293.782	255.714
sp|P00734|THRB_HUMAN	F2	THRB_HUMAN Prothrombin	4206	3	C	295.96	679.637	562.732	296.505	1370.98	414.544
sp|Q9BYN8|RT26_HUMAN	MRPS26	RT26_HUMAN 28S ribosomal protein S26, mitochondrial	2728	4	C	296.242	463.323	467.581	722.238	228.534	406.623
sp|O95749|GGPPS_HUMAN	GGPS1	GGPPS_HUMAN Geranylgeranyl pyrophosphate synthase	3334	2	C	296.494	389.36	374.433	375.123	297.565	260.307
sp|Q96M96|FGD4_HUMAN	FGD4	FGD4_HUMAN FYVE, RhoGEF and PH domain-containing protein 4	2981	2	C	296.514	621.838	746.297	715.926	498.146	748.132
sp|P03952|KLKB1_HUMAN	KLKB1	KLKB1_HUMAN Plasma kallikrein	2957	1	C	296.595	325.76	186.317	95.9123	1661.14	93.33
sp|P02452|CO1A1_HUMAN	COL1A1	CO1A1_HUMAN Collagen alpha-1(I) chain	4103	2	C	297.218	306.799	669.502	456.652	2961.18	245.952
sp|P26885|FKBP2_HUMAN	FKBP2	FKBP2_HUMAN Peptidyl-prolyl cis-trans isomerase FKBP2	3273	4	C	297.353	384.351	1182.58	764.867	457.83	316.912
sp|Q9Y3D9|RT23_HUMAN	MRPS23	RT23_HUMAN 28S ribosomal protein S23, mitochondrial	1063	6	C	297.593	502.489	887.994	1264.33	751.59	1020.88
sp|P36404|ARL2_HUMAN	ARL2	ARL2_HUMAN ADP-ribosylation factor-like protein 2	2862	3	C	298.328	907.71	806.783	1093.48	631.279	857.931
sp|Q8N158|GPC2_HUMAN	GPC2	GPC2_HUMAN Glypican-2	3854	3	C	298.8	682.905	306.025	271.612	871.346	275.396
sp|Q6NYC1-3|JMJD6_HUMAN	JMJD6	JMJD6_HUMAN Isoform 3 of Bifunctional arginine demethylase and lysyl-hydroxylase JMJD6	3165	5	C	299.42	1615.57	706.617	1045.2	1343.8	1323.11
sp|P08240|SRPR_HUMAN	SRPR	SRPR_HUMAN Signal recognition particle receptor subunit alpha	3390	2	C	300.172	758.889	1066.16	1215.53	593.408	854.749
sp|Q14687|GSE1_HUMAN	GSE1	GSE1_HUMAN Genetic suppressor element 1	1420	4	C	300.362	462.696	524.305	707.268	768.532	1113.97
sp|Q14746|COG2_HUMAN	COG2	COG2_HUMAN Conserved oligomeric Golgi complex subunit 2	3758	4	C	300.432	770.353	341.281	265.936	322.743	344.82
sp|Q14689|DIP2A_HUMAN	DIP2A	DIP2A_HUMAN Disco-interacting protein 2 homolog A	3556	1	C	300.628	262.984	201.715	453.475	486.332	262.487
sp|P53701|CCHL_HUMAN	HCCS	CCHL_HUMAN Cytochrome c-type heme lyase	1922	4	C	300.995	375.324	635.149	737.733	632.108	1712.68
sp|P17028|ZNF24_HUMAN	ZNF24	ZNF24_HUMAN Zinc finger protein 24	2651	2	C	301.357	270.295	238.581	439.957	326.044	538.721
sp|O15294|OGT1_HUMAN	OGT	OGT1_HUMAN UDP-N-acetylglucosamine--peptide N-acetylglucosaminyltransferase 110 kDa subunit	326	5	C	301.46	1310.54	920.907	1181.55	919.329	1403.13
sp|Q9H330|TM245_HUMAN	TMEM245	TM245_HUMAN Transmembrane protein 245	1822	3	C	301.677	572.118	376.519	477.856	332.33	819.473
sp|Q9UJC3|HOOK1_HUMAN	HOOK1	HOOK1_HUMAN Protein Hook homolog 1	1354	4	C	302.047	745.009	507.753	845.737	489.714	785.415
sp|Q5VSL9|STRP1_HUMAN	STRIP1	STRP1_HUMAN Striatin-interacting protein 1	4450	2	C	302.056	720.311	525.045	618.034	619.748	858.576
sp|Q658P3-2|STEA3_HUMAN	STEAP3	STEA3_HUMAN Isoform 2 of Metalloreductase STEAP3	3983	2	C	302.415	512.579	592.191	1209.67	264.848	629.6
sp|A0FGR8-2|ESYT2_HUMAN	ESYT2	ESYT2_HUMAN Isoform 2 of Extended synaptotagmin-2	1512	3	C	302.451	367.948	526.552	381.859	339.382	409.866
sp|P23468|PTPRD_HUMAN	PTPRD	PTPRD_HUMAN Receptor-type tyrosine-protein phosphatase delta	166	3	C	302.655	649.487	1194.07	213.325	552.209	397.081
sp|O60641|AP180_HUMAN	SNAP91	AP180_HUMAN Clathrin coat assembly protein AP180	2725	3	C	302.858	1560.99	388.792	817.583	1115.9	736.719
sp|Q9UPQ0|LIMC1_HUMAN	LIMCH1	LIMC1_HUMAN LIM and calponin homology domains-containing protein 1	251	6	C	303.107	2652.69	596.859	638.523	739.873	942.919
sp|O43402|EMC8_HUMAN	EMC8	EMC8_HUMAN ER membrane protein complex subunit 8	2154	4	C	303.332	632.477	1469.79	1419.21	659.698	1599.52
sp|O43181|NDUS4_HUMAN	NDUFS4	NDUS4_HUMAN NADH dehydrogenase [ubiquinone] iron-sulfur protein 4, mitochondrial	3581	4	C	303.412	654.936	1253.57	1778.18	1055.48	1826.95
sp|O60732|MAGC1_HUMAN	MAGEC1	MAGC1_HUMAN Melanoma-associated antigen C1	4273	2	C	303.677	139.524	878.204	764.951	213.309	234.922
sp|Q5H9L2|TCAL5_HUMAN	TCEAL5	TCAL5_HUMAN Transcription elongation factor A protein-like 5	96	6	C	303.846	1753.01	435.225	326.961	2825.31	1287.15
sp|Q8N729|NPW_HUMAN	NPW	NPW_HUMAN Neuropeptide W	23	9	C	303.858	733.249	582.961	512.049	4377.7	1716.15
sp|P54851|EMP2_HUMAN	EMP2	EMP2_HUMAN Epithelial membrane protein 2	3251	1	C	304.067	388.146	356.38	709.358	205.264	419.278
sp|Q13363|CTBP1_HUMAN	CTBP1	CTBP1_HUMAN C-terminal-binding protein 1	1043	6	C	304.212	2067.88	979.131	1493.41	1226.86	2152.3
sp|Q8N6N3|CA052_HUMAN	C1orf52	CA052_HUMAN UPF0690 protein C1orf52	1400	4	C	304.243	510.4	1356.69	1004.72	630.639	900.091
sp|Q9UQ13|SHOC2_HUMAN	SHOC2	SHOC2_HUMAN Leucine-rich repeat protein SHOC-2	2075	3	C	305.012	698.613	824.919	920.236	374.031	526.669
sp|P51531|SMCA2_HUMAN	SMARCA2	SMCA2_HUMAN Probable global transcription activator SNF2L2	1103	4	C	305.365	872.145	439.236	1358.93	502.197	1023.62
sp|Q5H9B9|BM2KL_HUMAN	BMP2KL	BM2KL_HUMAN Putative BMP-2-inducible kinase-like protein	4610	2	C	305.762	453.269	414.385	488.165	351.075	428.517
sp|Q9NSI2|F207A_HUMAN	FAM207A	F207A_HUMAN Protein FAM207A	3197	1	C	306.353	136.914	147.593	218.552	193.186	248.586
sp|Q96CG8|CTHR1_HUMAN	CTHRC1	CTHR1_HUMAN Collagen triple helix repeat-containing protein 1	3292	4	C	306.439	697.425	4654.38	563.34	896.923	659.346
sp|Q14088|RB33A_HUMAN	RAB33A	RB33A_HUMAN Ras-related protein Rab-33A	4476	1	C	307.683	225.549	145.677	79.3028	230.635	546.543
sp|Q92636-2|FAN_HUMAN	NSMAF	FAN_HUMAN Isoform 2 of Protein FAN	3633	3	C	308.811	757.762	736.029	653.38	845.646	706.265
sp|Q9NRZ9|HELLS_HUMAN	HELLS	HELLS_HUMAN Lymphoid-specific helicase	689	5	C	308.858	854.974	1175.43	1836.19	865.11	2379.24
sp|Q9Y5B6|PAXB1_HUMAN	PAXBP1	PAXB1_HUMAN PAX3- and PAX7-binding protein 1	3102	3	C	309.047	676.792	1222.43	1440.83	569.743	1398.22
sp|Q676U5|A16L1_HUMAN	ATG16L1	A16L1_HUMAN Autophagy-related protein 16-1	4181	1	C	309.164	580.609	608.774	598	383.772	544.629
sp|P10600|TGFB3_HUMAN	TGFB3	TGFB3_HUMAN Transforming growth factor beta-3	1477	2	C	310.535	177.101	220.021	963.766	396.135	294.023
sp|Q8N201|INT1_HUMAN	INTS1	INT1_HUMAN Integrator complex subunit 1	3913	2	C	310.65	208.791	262.785	379.466	182.731	441.772
sp|Q6P4A7|SFXN4_HUMAN	SFXN4	SFXN4_HUMAN Sideroflexin-4	2164	3	C	310.833	260.042	507.689	562.959	326.613	745.394
sp|Q9H9J2|RM44_HUMAN	MRPL44	RM44_HUMAN 39S ribosomal protein L44, mitochondrial	2823	5	C	311.007	835.187	808.968	1328.4	492.185	1253.1
sp|P56962|STX17_HUMAN	STX17	STX17_HUMAN Syntaxin-17	1562	2	C	311.501	622.286	750.934	519.677	397.655	747.223
sp|Q96ND0|F210A_HUMAN	FAM210A	F210A_HUMAN Protein FAM210A	3104	3	C	311.714	316.163	2488.45	362.379	1455.38	692.519
sp|Q13425|SNTB2_HUMAN	SNTB2	SNTB2_HUMAN Beta-2-syntrophin	2918	3	C	312.478	983.271	611.476	1499.14	366.285	1037.15
sp|Q9Y3B4|PM14_HUMAN	SF3B14	PM14_HUMAN Pre-mRNA branch site protein p14	2800	5	C	312.694	1223.3	713.763	810.452	1285.88	852.148
sp|Q5HYN5|CT451_HUMAN	CT45A1	CT451_HUMAN Cancer/testis antigen family 45 member A1	2656	3	C	313.693	949.541	2748.1	420.917	837.979	427.625
sp|P14635|CCNB1_HUMAN	CCNB1	CCNB1_HUMAN G2/mitotic-specific cyclin-B1	2615	4	C	313.87	1667.24	1652.37	1669.9	754.577	1941.17
sp|P35475|IDUA_HUMAN	IDUA	IDUA_HUMAN Alpha-L-iduronidase	2393	1	C	313.882	126.982	107.857	136.941	209.498	182.832
sp|Q13416|ORC2_HUMAN	ORC2	ORC2_HUMAN Origin recognition complex subunit 2	4388	3	C	314.417	566.655	940.834	1119.06	380.538	995.729
sp|Q9UGN5|PARP2_HUMAN	PARP2	PARP2_HUMAN Poly [ADP-ribose] polymerase 2	576	5	C	314.947	883.02	840.846	1498.25	730.438	2104.02
sp|Q53HC9|TSSC1_HUMAN	TSSC1	TSSC1_HUMAN Protein TSSC1	3493	3	C	315.531	1099.28	826.375	986.038	958.108	1032.51
sp|P35754|GLRX1_HUMAN	GLRX	GLRX1_HUMAN Glutaredoxin-1	4202	1	C	315.733	184.438	56.7732	101.733	128.429	100.815
sp|Q96SK2|TM209_HUMAN	TMEM209	TM209_HUMAN Transmembrane protein 209	3717	5	C	316.695	950.28	746.417	797.197	683.122	1221.39
sp|O75752|B3GL1_HUMAN	B3GALNT1	B3GL1_HUMAN UDP-GalNAc:beta-1,3-N-acetylgalactosaminyltransferase 1	4568	1	C	317.128	726.626	254.551	190.242	521.706	419.517
sp|O14994|SYN3_HUMAN	SYN3	SYN3_HUMAN Synapsin-3	1654	7	C	317.311	4095.84	199.705	581.416	470.875	491.422
sp|Q9NYL2|MLTK_HUMAN	MLTK	MLTK_HUMAN Mitogen-activated protein kinase kinase kinase MLT	3970	2	C	317.909	624.668	748.513	885.073	354.99	591.915
sp|O00399|DCTN6_HUMAN	DCTN6	DCTN6_HUMAN Dynactin subunit 6	4015	2	C	318.104	1144.05	303.45	391.015	505.689	354.9
sp|O95486|SC24A_HUMAN	SEC24A	SC24A_HUMAN Protein transport protein Sec24A	3023	2	C	318.161	559.891	567.228	339.617	475.054	458.317
sp|Q14657|LAGE3_HUMAN	LAGE3	LAGE3_HUMAN EKC/KEOPS complex subunit LAGE3	2120	5	C	318.398	870.61	984.341	1287.95	623.386	890.681
sp|Q9BQS8|FYCO1_HUMAN	FYCO1	FYCO1_HUMAN FYVE and coiled-coil domain-containing protein 1	362	3	C	318.889	328.623	733.889	555.253	373.912	508.888
sp|O60870|KIN17_HUMAN	KIN	KIN17_HUMAN DNA/RNA-binding protein KIN17	4433	1	C	318.913	189.009	324.149	326.749	172.943	269.174
sp|Q03188|CENPC_HUMAN	CENPC	CENPC_HUMAN Centromere protein C	3604	2	C	319.213	849.567	642.557	634.006	756.914	946.452
sp|Q9UK76-2|HN1_HUMAN	HN1	HN1_HUMAN Isoform 2 of Hematological and neurological expressed 1 protein	4539	1	C	319.301	98.0641	59.5638	78.0544	141.792	155.227
sp|P54098|DPOG1_HUMAN	POLG	DPOG1_HUMAN DNA polymerase subunit gamma-1	1518	4	C	319.689	791.57	2069.88	1903.73	258.131	1436.36
sp|Q8N5N7|RM50_HUMAN	MRPL50	RM50_HUMAN 39S ribosomal protein L50, mitochondrial	1949	3	C	319.818	309.507	509.915	675.815	221.341	585.044
sp|Q13257|MD2L1_HUMAN	MAD2L1	MD2L1_HUMAN Mitotic spindle assembly checkpoint protein MAD2A	1021	4	C	319.949	2048.3	1399.32	930.789	696.75	837.669
sp|Q9HB90|RRAGC_HUMAN	RRAGC	RRAGC_HUMAN Ras-related GTP-binding protein C	1742	1	C	320.272	136.432	500.935	459.088	123.607	370.369
sp|P17050|NAGAB_HUMAN	NAGA	NAGAB_HUMAN Alpha-N-acetylgalactosaminidase	3809	1	C	320.794	59.8874	157.251	243.197	189.557	295.478
sp|Q9BTE7|DCNL5_HUMAN	DCUN1D5	DCNL5_HUMAN DCN1-like protein 5	3666	4	C	320.872	1414.39	926.599	1196.26	525.822	1219.34
sp|P61970|NTF2_HUMAN	NUTF2	NTF2_HUMAN Nuclear transport factor 2	232	5	C	320.882	657.064	791.973	707.411	1060.46	1031.67
sp|Q9Y2H6|FND3A_HUMAN	FNDC3A	FND3A_HUMAN Fibronectin type-III domain-containing protein 3A	4336	4	C	320.942	1156.7	1290.9	2234.11	508.527	1553.17
sp|Q9H0X4|ITFG3_HUMAN	ITFG3	ITFG3_HUMAN Protein ITFG3	3824	1	C	321.203	204.568	152.743	210.953	126.659	233.566
sp|P08651|NFIC_HUMAN	NFIC	NFIC_HUMAN Nuclear factor 1 C-type	1834	3	C	321.521	1295.63	484.678	1018.78	836.519	1060.44
sp|Q15645|PCH2_HUMAN	TRIP13	PCH2_HUMAN Pachytene checkpoint protein 2 homolog	4100	2	C	321.616	761.547	774.351	1662.51	381.099	1120.58
sp|Q7Z6L1-4|TCPR1_HUMAN	TECPR1	TCPR1_HUMAN Isoform 4 of Tectonin beta-propeller repeat-containing protein 1	389	5	C	321.75	461.199	491.046	810.399	271.379	569.916
sp|Q01968|OCRL_HUMAN	OCRL	OCRL_HUMAN Inositol polyphosphate 5-phosphatase OCRL-1	2702	3	C	322.028	1196.95	693.133	1030.29	879.049	1476.68
sp|O75879|GATB_HUMAN	PET112	GATB_HUMAN Glutamyl-tRNA(Gln) amidotransferase subunit B, mitochondrial	4177	2	C	322.288	733.222	933.991	1153.39	560.964	1216.86
sp|Q9UBP6|TRMB_HUMAN	METTL1	TRMB_HUMAN tRNA (guanine-N(7)-)-methyltransferase	254	3	C	322.303	379.55	675.91	1034.82	500.43	853.066
sp|P53350|PLK1_HUMAN	PLK1	PLK1_HUMAN Serine/threonine-protein kinase PLK1	750	3	C	322.981	796.98	1334.33	518.087	568.677	1233.26
sp|Q9UI36|DACH1_HUMAN	DACH1	DACH1_HUMAN Dachshund homolog 1	2194	5	C	323.418	583.318	1004.23	504.007	578.448	1272.03
sp|Q9Y2R9|RT07_HUMAN	MRPS7	RT07_HUMAN 28S ribosomal protein S7, mitochondrial	1308	2	C	323.477	300.058	543.662	695.281	356.27	527.405
sp|Q9P0K1|ADA22_HUMAN	ADAM22	ADA22_HUMAN Disintegrin and metalloproteinase domain-containing protein 22	3323	2	C	323.695	574.239	245.885	194.299	366.437	154.374
sp|Q9Y657|SPIN1_HUMAN	SPIN1	SPIN1_HUMAN Spindlin-1	2423	5	C	323.849	1586.9	239.303	1388.84	1018.38	761.039
sp|Q8TDY2|RBCC1_HUMAN	RB1CC1	RBCC1_HUMAN RB1-inducible coiled-coil protein 1	266	4	C	323.888	366.442	377.49	284.995	311.266	326.324
sp|Q9NUD5|ZCHC3_HUMAN	ZCCHC3	ZCHC3_HUMAN Zinc finger CCHC domain-containing protein 3	2692	4	C	324.086	600.807	482.64	792.054	793.444	1317.3
sp|Q86YR5|GPSM1_HUMAN	GPSM1	GPSM1_HUMAN G-protein-signaling modulator 1	122	7	C	324.274	1243.31	757.543	2620.53	772.408	1798.79
sp|P42771-4|CD2A1_HUMAN	CDKN2A	CD2A1_HUMAN Isoform 5 of Cyclin-dependent kinase inhibitor 2A, isoforms 1/2/3	1208	1	C	324.72	134.048	83.8418	82.8096	89.1672	159.956
sp|Q9P287|BCCIP_HUMAN	BCCIP	BCCIP_HUMAN BRCA2 and CDKN1A-interacting protein	4329	3	C	324.95	606.448	1249.34	946.895	635.312	890.059
sp|P61601|NCALD_HUMAN	NCALD	NCALD_HUMAN Neurocalcin-delta	4025	4	C	324.966	1854.04	619.346	1099.25	972.105	935.158
sp|Q6PL18|ATAD2_HUMAN	ATAD2	ATAD2_HUMAN ATPase family AAA domain-containing protein 2	1771	5	C	325.15	1291.3	1326.25	1823.63	2053.29	2311.9
sp|A2RRP1|NBAS_HUMAN	NBAS	NBAS_HUMAN Neuroblastoma-amplified sequence	2845	3	C	325.192	551.95	506.262	506.749	673.009	692.26
sp|O14874|BCKD_HUMAN	BCKDK	BCKD_HUMAN [3-methyl-2-oxobutanoate dehydrogenase [lipoamide]] kinase, mitochondrial	4483	4	C	325.203	496.777	483.569	873.406	950.989	635.073
sp|Q9BR61|ACBD6_HUMAN	ACBD6	ACBD6_HUMAN Acyl-CoA-binding domain-containing protein 6	2879	2	C	326.229	325.966	509.704	546	321.154	609.314
sp|Q9H270|VPS11_HUMAN	VPS11	VPS11_HUMAN Vacuolar protein sorting-associated protein 11 homolog	3639	3	C	326.368	560.515	645.299	633.103	509.12	978.297
sp|Q5T2T1|MPP7_HUMAN	MPP7	MPP7_HUMAN MAGUK p55 subfamily member 7	2611	2	C	326.558	400.617	813.035	136.292	165.313	212.87
sp|Q9UNL2|SSRG_HUMAN	SSR3	SSRG_HUMAN Translocon-associated protein subunit gamma	3748	2	C	326.614	933.009	671.637	520.713	468.919	1034.81
sp|P02458|CO2A1_HUMAN	COL2A1	CO2A1_HUMAN Collagen alpha-1(II) chain	494	5	C	326.923	313.926	3149.69	312.292	429.29	404.65
sp|P51693-2|APLP1_HUMAN	APLP1	APLP1_HUMAN Isoform 2 of Amyloid-like protein 1	3466	5	C	326.95	2042.03	477.691	1230.37	3625.06	662.034
sp|P33527-9|MRP1_HUMAN	ABCC1	MRP1_HUMAN Isoform 9 of Multidrug resistance-associated protein 1	3108	4	C	327.168	1301.1	1386.21	1120.59	3517.27	1278.21
sp|Q9Y221|NIP7_HUMAN	NIP7	NIP7_HUMAN 60S ribosome subunit biogenesis protein NIP7 homolog	3512	6	C	328.075	957.804	1223.83	2100.63	569.43	1242.31
sp|Q16236|NF2L2_HUMAN	NFE2L2	NF2L2_HUMAN Nuclear factor erythroid 2-related factor 2	4319	3	C	328.441	323.967	1831.62	205.85	7334.12	132.425
sp|O43159|RRP8_HUMAN	RRP8	RRP8_HUMAN Ribosomal RNA-processing protein 8	1594	4	C	328.631	632.472	1446.48	896.35	848.497	1411.51
sp|P82932|RT06_HUMAN	MRPS6	RT06_HUMAN 28S ribosomal protein S6, mitochondrial	2353	6	C	328.978	484.137	573.562	1054.84	328.182	1089.63
sp|O75339|CILP1_HUMAN	CILP	CILP1_HUMAN Cartilage intermediate layer protein 1	864	2	C	328.99	245.597	194.374	134.072	292.795	143.681
sp|O14545|TRAD1_HUMAN	TRAFD1	TRAD1_HUMAN TRAF-type zinc finger domain-containing protein 1	1246	4	C	329.051	819.4	229.184	403.865	468.917	448.534
sp|Q53SF7|COBL1_HUMAN	COBLL1	COBL1_HUMAN Cordon-bleu protein-like 1	3772	3	C	330.913	369.576	1358.04	373.465	364.384	286.587
sp|P50150|GBG4_HUMAN	GNG4	GBG4_HUMAN Guanine nucleotide-binding protein G(I)/G(S)/G(O) subunit gamma-4	3711	4	C	331.206	2230.25	348.874	768.972	561.433	637.332
sp|Q96R05|RET7_HUMAN	RBP7	RET7_HUMAN Retinoid-binding protein 7	3498	4	C	331.496	723.24	1971.06	453.164	641.951	557.093
sp|Q9NZ32|ARP10_HUMAN	ACTR10	ARP10_HUMAN Actin-related protein 10	3111	2	C	331.7	385.675	596.223	507.285	262.103	613.013
sp|P41223|BUD31_HUMAN	BUD31	BUD31_HUMAN Protein BUD31 homolog	2517	5	C	331.96	1394.19	714.547	941.141	744.033	987.317
sp|P82673|RT35_HUMAN	MRPS35	RT35_HUMAN 28S ribosomal protein S35, mitochondrial	3962	3	C	332.943	567.478	731.588	1129.96	594.991	894.099
sp|P30874|SSR2_HUMAN	SSTR2	SSR2_HUMAN Somatostatin receptor type 2	3901	4	C	333.215	379.302	271.821	429.083	650.147	1022.89
sp|Q9H336|CRLD1_HUMAN	CRISPLD1	CRLD1_HUMAN Cysteine-rich secretory protein LCCL domain-containing 1	1898	4	C	333.439	457.478	1149.31	244.904	677.839	352.982
sp|Q8WXF7|ATLA1_HUMAN	ATL1	ATLA1_HUMAN Atlastin-1	2756	3	C	333.554	1507.53	503.38	662.834	938.39	1390.94
sp|P50895|BCAM_HUMAN	BCAM	BCAM_HUMAN Basal cell adhesion molecule	3294	2	C	334.022	137.341	327.656	164.265	769.42	174.773
sp|Q9Y223-2|GLCNE_HUMAN	GNE	GLCNE_HUMAN Isoform 2 of Bifunctional UDP-N-acetylglucosamine 2-epimerase/N-acetylmannosamine kinase	3910	5	C	334.293	1308.99	1265.58	1007.37	1405.4	1379.15
sp|O94822-3|LTN1_HUMAN	LTN1	LTN1_HUMAN Isoform 3 of E3 ubiquitin-protein ligase listerin	4175	1	C	334.563	260.158	457.968	461.158	228.555	466.616
sp|Q96P16|RPR1A_HUMAN	RPRD1A	RPR1A_HUMAN Regulation of nuclear pre-mRNA domain-containing protein 1A	1254	4	C	334.865	1056.08	1167.02	1618.62	895.336	1328.43
sp|Q9Y3X0|CCDC9_HUMAN	CCDC9	CCDC9_HUMAN Coiled-coil domain-containing protein 9	2704	2	C	335.39	274.617	679.122	572.917	489.153	558.696
sp|Q9NR34|MA1C1_HUMAN	MAN1C1	MA1C1_HUMAN Mannosyl-oligosaccharide 1,2-alpha-mannosidase IC	447	2	C	335.512	316.999	658.692	440.633	446.231	386.894
sp|A4D1S0|KLRG2_HUMAN	KLRG2	KLRG2_HUMAN Killer cell lectin-like receptor subfamily G member 2	1433	5	C	336.265	691.955	474.272	760.69	264.044	408.851
sp|O43913|ORC5_HUMAN	ORC5	ORC5_HUMAN Origin recognition complex subunit 5	1336	2	C	336.323	246.674	511.163	523.974	148.227	674.237
sp|O60216|RAD21_HUMAN	RAD21	RAD21_HUMAN Double-strand-break repair protein rad21 homolog	2033	8	C	336.411	544.935	971.731	627.955	764.398	1100.67
tr|H7BY36|H7BY36_HUMAN	EWSR1	H7BY36_HUMAN RNA-binding protein EWS (Fragment)	352	2	C	336.812	448.826	382.625	500.341	255.226	454.999
sp|P10398|ARAF_HUMAN	ARAF	ARAF_HUMAN Serine/threonine-protein kinase A-Raf	3460	3	C	336.864	969.658	406.458	456.935	503.391	751.242
sp|Q6P996|PDXD1_HUMAN	PDXDC1	PDXD1_HUMAN Pyridoxal-dependent decarboxylase domain-containing protein 1	1854	7	C	337.05	1443.04	765.958	2087.31	957.224	1491.41
sp|Q4G0J3-3|LARP7_HUMAN	LARP7	LARP7_HUMAN Isoform 3 of La-related protein 7	2462	9	C	337.376	1354.62	1982.33	1693.62	1080.81	1639.63
sp|Q8N6R0|MET13_HUMAN	METTL13	MET13_HUMAN Methyltransferase-like protein 13	3765	4	C	337.873	470.805	679.546	733.726	371.023	1176.42
sp|Q9BWH2|FUND2_HUMAN	FUNDC2	FUND2_HUMAN FUN14 domain-containing protein 2	3743	4	C	337.882	1159.28	1018.92	838.464	1033.32	2242.36
sp|Q7Z5N4|SDK1_HUMAN	SDK1	SDK1_HUMAN Protein sidekick-1	2415	5	C	338.187	3221.47	193.869	957.497	2828.96	446.605
sp|Q99442|SEC62_HUMAN	SEC62	SEC62_HUMAN Translocation protein SEC62	1084	7	C	338.632	749.109	1150.55	823.733	518.242	1269.34
sp|P42025|ACTY_HUMAN	ACTR1B	ACTY_HUMAN Beta-centractin	423	4	C	339.266	793.387	361.321	483.395	348.877	505.748
sp|Q8WWH5|TRUB1_HUMAN	TRUB1	TRUB1_HUMAN Probable tRNA pseudouridine synthase 1	3418	1	C	339.5	262.129	246.906	317.372	146.885	233.76
sp|Q9BZI7|REN3B_HUMAN	UPF3B	REN3B_HUMAN Regulator of nonsense transcripts 3B	1931	6	C	339.585	873.575	1104.83	1129.82	1123.25	2132.16
sp|Q9GZP0|PDGFD_HUMAN	PDGFD	PDGFD_HUMAN Platelet-derived growth factor D	3192	5	C	340.036	861.255	1742.79	308.442	492.744	402.429
sp|P30048|PRDX3_HUMAN	PRDX3	PRDX3_HUMAN Thioredoxin-dependent peroxide reductase, mitochondrial	716	9	C	340.037	1018.35	3987.84	1297.08	1596.58	1116.5
sp|A8MWD9|RUXGL_HUMAN	SNRPGP15	RUXGL_HUMAN Small nuclear ribonucleoprotein G-like protein	927	7	C	340.117	1575.83	2405.91	2212.22	1354.9	1369.42
sp|Q00536-2|CDK16_HUMAN	CDK16	CDK16_HUMAN Isoform 2 of Cyclin-dependent kinase 16	675	2	C	340.523	941.455	421.452	392.649	296.921	534.404
sp|Q8N392|RHG18_HUMAN	ARHGAP18	RHG18_HUMAN Rho GTPase-activating protein 18	4378	2	C	340.525	107.089	443.556	91.399	355.799	442.309
sp|Q12899|TRI26_HUMAN	TRIM26	TRI26_HUMAN Tripartite motif-containing protein 26	3848	4	C	340.752	1483.74	1054.2	1468.76	1188.62	1517.83
sp|Q8WXX5|DNJC9_HUMAN	DNAJC9	DNJC9_HUMAN DnaJ homolog subfamily C member 9	2602	5	C	341.071	790.303	1131.37	1153.2	946.263	616.112
tr|F5H1R7|F5H1R7_HUMAN	FLJ22184	F5H1R7_HUMAN Protein FLJ22184	18	4	C	342.595	508.161	114.821	245.737	258.539	255.661
sp|Q86SZ2|TPC6B_HUMAN	TRAPPC6B	TPC6B_HUMAN Trafficking protein particle complex subunit 6B	4243	3	C	342.596	202.779	312.223	368.295	220.281	428.272
sp|Q96B54|ZN428_HUMAN	ZNF428	ZN428_HUMAN Zinc finger protein 428	288	7	C	343.321	976.004	715.336	894.044	1249.03	892.228
sp|Q9BVC4|LST8_HUMAN	MLST8	LST8_HUMAN Target of rapamycin complex subunit LST8	3992	1	C	343.73	305.465	149.38	241.007	260.116	332.176
sp|Q96GC5|RM48_HUMAN	MRPL48	RM48_HUMAN 39S ribosomal protein L48, mitochondrial	2751	4	C	343.91	595.846	567.204	743.229	269.586	725.679
sp|Q5VW36|FOCAD_HUMAN	FOCAD	FOCAD_HUMAN Focadhesin	3724	2	C	344.305	905.602	549.318	388.528	532.059	539.487
sp|Q6PD74|AAGAB_HUMAN	AAGAB	AAGAB_HUMAN Alpha- and gamma-adaptin-binding protein p34	4557	2	C	344.584	387.877	497.264	624.698	342.383	659.214
sp|Q9HC52|CBX8_HUMAN	CBX8	CBX8_HUMAN Chromobox protein homolog 8	2999	5	C	345.321	1039.21	661.343	1115.28	857.433	1697.2
sp|O43251-8|RFOX2_HUMAN	RBFOX2	RFOX2_HUMAN Isoform 8 of RNA binding protein fox-1 homolog 2	3203	5	C	346.042	1765.31	905.562	1701.81	1666.35	1520.17
sp|Q9P2F8|SI1L2_HUMAN	SIPA1L2	SI1L2_HUMAN Signal-induced proliferation-associated 1-like protein 2	656	6	C	346.22	1098.68	1068.69	900.753	1448.64	951.148
sp|P0CG34|TB15A_HUMAN	TMSB15A	TB15A_HUMAN Thymosin beta-15A	3027	3	C	346.365	2275.19	238.855	466.616	1614.62	1386.43
sp|P63096|GNAI1_HUMAN	GNAI1	GNAI1_HUMAN Guanine nucleotide-binding protein G(i) subunit alpha-1	1991	2	C	346.368	1166.58	537.464	315.283	1860.54	328.092
tr|H3BPA4|H3BPA4_HUMAN	EXOC3L1	H3BPA4_HUMAN Exocyst complex component 3-like protein (Fragment)	3626	1	C	346.396	0	0.974851	0	0.00439003	0
sp|Q9BU40-4|CRDL1_HUMAN	CHRDL1	CRDL1_HUMAN Isoform 4 of Chordin-like protein 1	3350	7	C	347.076	700.332	3732.21	395.236	2589.01	748.805
sp|Q8NI08|NCOA7_HUMAN	NCOA7	NCOA7_HUMAN Nuclear receptor coactivator 7	2307	4	C	348.727	1614.62	963.728	902.896	1410.99	1313.48
sp|P07948|LYN_HUMAN	LYN	LYN_HUMAN Tyrosine-protein kinase Lyn	675	3	C	349.47	980.323	1013.5	430.959	754.638	928.23
sp|Q9P2P6-3|STAR9_HUMAN	STARD9	STAR9_HUMAN Isoform 3 of StAR-related lipid transfer protein 9	4435	1	C	349.487	166.079	365.003	301.866	235.891	329.893
sp|P24941|CDK2_HUMAN	CDK2	CDK2_HUMAN Cyclin-dependent kinase 2	675	6	C	349.662	2344.67	1400.4	1555.05	1106.02	1565.67
sp|Q13188|STK3_HUMAN	STK3	STK3_HUMAN Serine/threonine-protein kinase 3	689	2	C	350.03	1235.73	1076.94	589.319	625.965	727.761
sp|P08574|CY1_HUMAN	CYC1	CY1_HUMAN Cytochrome c1, heme protein, mitochondrial	2802	4	C	350.36	320.57	863.646	1357.51	246.268	820.959
sp|Q16363|LAMA4_HUMAN	LAMA4	LAMA4_HUMAN Laminin subunit alpha-4	633	1	C	350.663	48.0212	28.5993	31.6765	72.465	38.519
sp|O75191|XYLB_HUMAN	XYLB	XYLB_HUMAN Xylulose kinase	3615	2	C	350.691	646.077	769.6	727.862	841.652	1171.36
sp|Q8NAV1|PR38A_HUMAN	PRPF38A	PR38A_HUMAN Pre-mRNA-splicing factor 38A	3969	5	C	350.857	875.662	1502.94	2065.92	608.839	1827.23
sp|Q92615|LAR4B_HUMAN	LARP4B	LAR4B_HUMAN La-related protein 4B	3643	2	C	351.117	368.67	539.006	720.234	348.237	897.924
sp|Q15006|EMC2_HUMAN	EMC2	EMC2_HUMAN ER membrane protein complex subunit 2	3613	3	C	351.157	729.374	1324.23	1243.11	639.256	1620.88
sp|Q16698|DECR_HUMAN	DECR1	DECR_HUMAN 2,4-dienoyl-CoA reductase, mitochondrial	1324	2	C	351.526	499.651	681.299	299.73	598.709	996.81
sp|P14210|HGF_HUMAN	HGF	HGF_HUMAN Hepatocyte growth factor	2380	2	C	351.556	417.097	853.598	369.92	336.752	202.322
sp|Q96S52|PIGS_HUMAN	PIGS	PIGS_HUMAN GPI transamidase component PIG-S	1774	4	C	351.597	891.041	939.323	912.813	719.448	1210.91
sp|O95169|NDUB8_HUMAN	NDUFB8	NDUB8_HUMAN NADH dehydrogenase [ubiquinone] 1 beta subcomplex subunit 8, mitochondrial	4196	2	C	352.253	194.562	481.39	679.512	311.027	751.63
sp|O75569|PRKRA_HUMAN	PRKRA	PRKRA_HUMAN Interferon-inducible double-stranded RNA-dependent protein kinase activator A	78	6	C	352.312	1146.11	1246.3	1209.64	642.694	1449.02
sp|Q16850|CP51A_HUMAN	CYP51A1	CP51A_HUMAN Lanosterol 14-alpha demethylase	3098	4	C	352.69	753.199	1368.91	966.137	433.692	1069.38
sp|Q9BZX2|UCK2_HUMAN	UCK2	UCK2_HUMAN Uridine-cytidine kinase 2	3786	7	C	352.775	765.251	970.422	1049.39	483.099	985.024
sp|P28289|TMOD1_HUMAN	TMOD1	TMOD1_HUMAN Tropomodulin-1	237	2	C	352.82	847.445	348.057	786.453	453.94	341.468
sp|Q9BYG4|PAR6G_HUMAN	PARD6G	PAR6G_HUMAN Partitioning defective 6 homolog gamma	1873	2	C	353.15	239.355	436.961	479.982	245.806	297.31
sp|Q16513|PKN2_HUMAN	PKN2	PKN2_HUMAN Serine/threonine-protein kinase N2	1755	4	C	353.208	240.856	371.208	439.453	291.593	512.2
sp|Q96QG7|MTMR9_HUMAN	MTMR9	MTMR9_HUMAN Myotubularin-related protein 9	3858	3	C	353.34	1202.57	762.681	449.261	1283.77	809.014
sp|Q8TF74|WIPF2_HUMAN	WIPF2	WIPF2_HUMAN WAS/WASL-interacting protein family member 2	41	2	C	353.633	483.168	443.661	644.307	429.624	464.143
sp|Q96LA8|ANM6_HUMAN	PRMT6	ANM6_HUMAN Protein arginine N-methyltransferase 6	3125	3	C	354.264	537.106	1054.77	932.891	633.896	587.917
sp|O15234|CASC3_HUMAN	CASC3	CASC3_HUMAN Protein CASC3	3437	3	C	354.464	593.316	736.286	797.086	769.132	793.938
sp|Q8NFZ4|NLGN2_HUMAN	NLGN2	NLGN2_HUMAN Neuroligin-2	2872	1	C	354.531	27.2329	334.263	76.034	117.698	48.6325
sp|P09493-5|TPM1_HUMAN	TPM1	TPM1_HUMAN Isoform 5 of Tropomyosin alpha-1 chain	63	2	C	354.752	839.673	422.607	472.478	669.279	420.329
sp|Q9P0M9|RM27_HUMAN	MRPL27	RM27_HUMAN 39S ribosomal protein L27, mitochondrial	3087	2	C	355.436	336.896	210.942	347.261	182.011	376.303
sp|Q9Y496|KIF3A_HUMAN	KIF3A	KIF3A_HUMAN Kinesin-like protein KIF3A	1064	2	C	355.658	626.857	753.137	981.326	486.2	734.964
sp|Q9UHB6|LIMA1_HUMAN	LIMA1	LIMA1_HUMAN LIM domain and actin-binding protein 1	94	1	C	355.994	64.6764	154.345	422.078	125.186	231.737
sp|Q9H5V9|CX056_HUMAN	CXorf56	CX056_HUMAN UPF0428 protein CXorf56	3148	3	C	356.318	690.639	1263.97	1573.21	1246.99	1799.61
sp|O75312|ZPR1_HUMAN	ZNF259	ZPR1_HUMAN Zinc finger protein ZPR1	1029	3	C	357.039	616.353	684.992	805.935	843.139	913.598
sp|P78362-2|SRPK2_HUMAN	SRPK2	SRPK2_HUMAN Isoform 2 of SRSF protein kinase 2	588	3	C	358.059	822.176	1062.91	907.977	757.197	924.142
sp|Q9BRT3|MIEN1_HUMAN	MIEN1	MIEN1_HUMAN Migration and invasion enhancer 1	2362	3	C	358.481	520.264	596.326	772.612	636.214	342.541
sp|Q8N8N7|PTGR2_HUMAN	PTGR2	PTGR2_HUMAN Prostaglandin reductase 2	4524	2	C	358.946	390.819	457.524	1216.46	610.173	565.617
sp|Q14573|ITPR3_HUMAN	ITPR3	ITPR3_HUMAN Inositol 1,4,5-trisphosphate receptor type 3	2565	1	C	360.343	232.889	108.237	223.137	393.771	264.967
sp|P63173|RL38_HUMAN	RPL38	RL38_HUMAN 60S ribosomal protein L38	2208	6	C	361.29	1335.02	2013.51	2071.48	1154.88	2715.2
sp|Q86VP1|TAXB1_HUMAN	TAX1BP1	TAXB1_HUMAN Tax1-binding protein 1	3281	3	C	361.302	1157.18	1075.72	1154.77	1861.74	1104.36
sp|Q15022|SUZ12_HUMAN	SUZ12	SUZ12_HUMAN Polycomb protein SUZ12	2787	4	C	361.492	527.732	689.884	742.174	609.315	1130.76
sp|Q9NZN5|ARHGC_HUMAN	ARHGEF12	ARHGC_HUMAN Rho guanine nucleotide exchange factor 12	900	4	C	361.83	262.335	257.715	204.306	589.707	307.696
sp|Q15773|MLF2_HUMAN	MLF2	MLF2_HUMAN Myeloid leukemia factor 2	2444	7	C	361.916	463.603	546.209	2115.51	206.398	504.292
sp|P12694|ODBA_HUMAN	BCKDHA	ODBA_HUMAN 2-oxoisovalerate dehydrogenase subunit alpha, mitochondrial	3409	5	C	362.016	479.035	594.528	979.177	308.169	753.014
sp|Q15427|SF3B4_HUMAN	SF3B4	SF3B4_HUMAN Splicing factor 3B subunit 4	3620	5	C	362.894	878.469	924.823	1073.65	1084.49	753.537
sp|Q14692|BMS1_HUMAN	BMS1	BMS1_HUMAN Ribosome biogenesis protein BMS1 homolog	1595	11	C	363.267	863.02	1884.15	1669.66	1068	2591.93
sp|Q53H12|AGK_HUMAN	AGK	AGK_HUMAN Acylglycerol kinase, mitochondrial	2958	6	C	363.626	1261.13	1020.88	1546.31	618.174	1828.58
sp|Q7Z3B1|NEGR1_HUMAN	NEGR1	NEGR1_HUMAN Neuronal growth regulator 1	4300	5	C	364.005	1974.81	1089.52	683.77	891.938	649.663
sp|Q8N2S1-2|LTBP4_HUMAN	LTBP4	LTBP4_HUMAN Isoform 2 of Latent-transforming growth factor beta-binding protein 4	845	1	C	364.828	53.2334	48.8263	51.5987	52.9867	31.7739
sp|Q14686|NCOA6_HUMAN	NCOA6	NCOA6_HUMAN Nuclear receptor coactivator 6	2318	3	C	364.931	799.067	587.524	640.249	693.913	723.383
sp|Q9Y315|DEOC_HUMAN	DERA	DEOC_HUMAN Putative deoxyribose-phosphate aldolase	3357	4	C	365.082	834.237	450.329	600.71	848.158	746.715
sp|Q9NSC5|HOME3_HUMAN	HOMER3	HOME3_HUMAN Homer protein homolog 3	4356	1	C	365.482	0	29.1466	30.6892	17.0102	47.7171
sp|Q13643|FHL3_HUMAN	FHL3	FHL3_HUMAN Four and a half LIM domains protein 3	4222	1	C	365.763	253.514	456.744	189.228	287.016	263.654
sp|P86791|CCZ1_HUMAN	CCZ1	CCZ1_HUMAN Vacuolar fusion protein CCZ1 homolog	2246	4	C	366.043	655.353	551.962	1050.44	591.013	863.85
sp|Q9NVH2|INT7_HUMAN	INTS7	INT7_HUMAN Integrator complex subunit 7	2145	4	C	366.344	804.101	808.309	1095.01	767.711	1058.38
sp|Q8TF68|ZN384_HUMAN	ZNF384	ZN384_HUMAN Zinc finger protein 384	1950	6	C	366.471	1340.57	674.555	2925.22	784.787	1117.09
sp|Q99707|METH_HUMAN	MTR	METH_HUMAN Methionine synthase	3791	2	C	366.636	399.555	444.111	305.82	656.719	348.287
sp|Q86UN3|R4RL2_HUMAN	RTN4RL2	R4RL2_HUMAN Reticulon-4 receptor-like 2	3894	5	C	366.781	731.735	1025.7	1400.2	1036.97	543.497
sp|Q9BRK3-2|MXRA8_HUMAN	MXRA8	MXRA8_HUMAN Isoform 2 of Matrix-remodeling-associated protein 8	3272	7	C	367.007	560.703	3793.2	411.371	615.803	615.149
sp|P10301|RRAS_HUMAN	RRAS	RRAS_HUMAN Ras-related protein R-Ras	3991	1	C	367.425	197.995	133.411	125.694	104.091	156.315
sp|Q13129|RLF_HUMAN	RLF	RLF_HUMAN Zinc finger protein Rlf	4510	1	C	367.597	207.758	178.894	176.973	336.612	226.236
sp|O43169|CYB5B_HUMAN	CYB5B	CYB5B_HUMAN Cytochrome b5 type B	2880	4	C	367.724	432.243	355.385	708.35	208.938	726.798
sp|P62328|TYB4_HUMAN	TMSB4X	TYB4_HUMAN Thymosin beta-4	3024	4	C	367.757	1975.85	259.078	339.947	1546.32	974.934
sp|Q9Y6I4|UBP3_HUMAN	USP3	UBP3_HUMAN Ubiquitin carboxyl-terminal hydrolase 3	3875	4	C	367.916	495.118	1039.55	963.533	396.752	1245.37
sp|Q8NHP6|MSPD2_HUMAN	MOSPD2	MSPD2_HUMAN Motile sperm domain-containing protein 2	2779	3	C	367.975	382.813	795.103	361.478	385.909	564.445
sp|Q86W50|MET16_HUMAN	METTL16	MET16_HUMAN Methyltransferase-like protein 16	2333	3	C	368.377	424.564	1025.11	1267	333.738	961.709
sp|O15439|MRP4_HUMAN	ABCC4	MRP4_HUMAN Multidrug resistance-associated protein 4	3487	4	C	368.552	496.303	2337.06	619.011	754.746	1897.26
sp|O60287|NPA1P_HUMAN	URB1	NPA1P_HUMAN Nucleolar pre-ribosomal-associated protein 1	1601	2	C	368.847	258.259	452.272	474.619	311.393	975.298
sp|Q9H5Q4|TFB2M_HUMAN	TFB2M	TFB2M_HUMAN Dimethyladenosine transferase 2, mitochondrial	3725	3	C	369.044	520.823	1105.29	1203.19	522.96	1053.69
sp|Q96Q15|SMG1_HUMAN	SMG1	SMG1_HUMAN Serine/threonine-protein kinase SMG1	451	4	C	369.431	704.415	729.547	1195.7	585.599	1055.92
sp|P19827|ITIH1_HUMAN	ITIH1	ITIH1_HUMAN Inter-alpha-trypsin inhibitor heavy chain H1	187	4	C	369.659	1447.53	546.959	412.588	3713.02	460.211
sp|Q9Y2J8|PADI2_HUMAN	PADI2	PADI2_HUMAN Protein-arginine deiminase type-2	3314	4	C	369.83	494.486	366.015	4671.87	201.548	628.52
sp|Q9BYH1|SE6L1_HUMAN	SEZ6L	SE6L1_HUMAN Seizure 6-like protein	1748	8	C	369.914	4619.75	320.475	1125.06	1640.04	687.705
sp|Q8TBB5|KLDC4_HUMAN	KLHDC4	KLDC4_HUMAN Kelch domain-containing protein 4	4024	3	C	370.179	757.107	691.394	974.107	986.561	1694.85
sp|Q9NUB1|ACS2L_HUMAN	ACSS1	ACS2L_HUMAN Acetyl-coenzyme A synthetase 2-like, mitochondrial	3628	2	C	370.438	380.987	285.418	331.853	575.35	757.847
sp|O94829|IPO13_HUMAN	IPO13	IPO13_HUMAN Importin-13	1495	1	C	370.676	328.436	450.75	502.434	568.459	343.426
sp|Q5T5C0|STXB5_HUMAN	STXBP5	STXB5_HUMAN Syntaxin-binding protein 5	961	2	C	371.312	759.642	661.526	363.218	399.978	688.752
sp|Q9Y4W2|LAS1L_HUMAN	LAS1L	LAS1L_HUMAN Ribosomal biogenesis protein LAS1L	1522	8	C	371.334	435.289	1394.85	1221.66	456.881	1334.03
sp|Q8TDB8|GTR14_HUMAN	SLC2A14	GTR14_HUMAN Solute carrier family 2, facilitated glucose transporter member 14	669	3	C	371.607	219.512	340.087	1274.36	98.2165	339.29
sp|Q9NX01|TXN4B_HUMAN	TXNL4B	TXN4B_HUMAN Thioredoxin-like protein 4B	3049	2	C	372.338	617.386	767.745	1107.35	619.199	965.496
sp|O75909-4|CCNK_HUMAN	CCNK	CCNK_HUMAN Isoform 4 of Cyclin-K	106	6	C	372.922	728.841	1028.31	1006.86	932.22	1252.88
sp|Q92733|PRCC_HUMAN	PRCC	PRCC_HUMAN Proline-rich protein PRCC	3733	4	C	372.971	985.108	766.026	1256.79	1104.36	1294.11
sp|Q9Y5B0|CTDP1_HUMAN	CTDP1	CTDP1_HUMAN RNA polymerase II subunit A C-terminal domain phosphatase	3415	5	C	373.206	524.395	668.445	810.541	745.44	994.331
sp|Q9H6R0|DHX33_HUMAN	DHX33	DHX33_HUMAN Putative ATP-dependent RNA helicase DHX33	2688	5	C	373.25	481.901	984.058	1112.38	384.784	1083.74
sp|Q9BRR6|ADPGK_HUMAN	ADPGK	ADPGK_HUMAN ADP-dependent glucokinase	3112	2	C	373.348	477.661	458.356	455.33	296.896	429.05
sp|Q8N9R8-2|SCAI_HUMAN	SCAI	SCAI_HUMAN Isoform 2 of Protein SCAI	4108	3	C	373.471	1028.56	721.694	694.848	1063.53	851.03
sp|Q7Z7E8|UB2Q1_HUMAN	UBE2Q1	UB2Q1_HUMAN Ubiquitin-conjugating enzyme E2 Q1	2864	4	C	373.615	1694.07	884.605	1110.13	1132.43	1152.39
sp|O43663|PRC1_HUMAN	PRC1	PRC1_HUMAN Protein regulator of cytokinesis 1	1578	4	C	373.653	2399.83	515.67	1515.63	625.504	1579.14
sp|O95219|SNX4_HUMAN	SNX4	SNX4_HUMAN Sorting nexin-4	3819	2	C	373.835	572.236	480.969	405.327	497.96	760.466
sp|P50583|AP4A_HUMAN	NUDT2	AP4A_HUMAN Bis(5'-nucleosyl)-tetraphosphatase [asymmetrical]	2849	2	C	374.524	390.162	562.409	411.102	482.655	601.512
sp|O95625|ZBT11_HUMAN	ZBTB11	ZBT11_HUMAN Zinc finger and BTB domain-containing protein 11	2149	6	C	374.832	479.547	327.129	644.18	220.164	851.346
sp|Q969R8|ITFG2_HUMAN	ITFG2	ITFG2_HUMAN Integrin-alpha FG-GAP repeat-containing protein 2	2513	3	C	374.847	615.839	447.535	711.813	368.212	447.663
sp|Q8IX18|DHX40_HUMAN	DHX40	DHX40_HUMAN Probable ATP-dependent RNA helicase DHX40	4147	5	C	374.947	513.907	779.538	997.863	405.231	1235.59
sp|Q9H2C0|GAN_HUMAN	GAN	GAN_HUMAN Gigaxonin	2953	2	C	375.412	665.805	654.657	707.131	678.152	746.786
sp|P51970|NDUA8_HUMAN	NDUFA8	NDUA8_HUMAN NADH dehydrogenase [ubiquinone] 1 alpha subcomplex subunit 8	1965	2	C	375.417	932.589	580.096	776.287	433.127	772.322
sp|Q96A33|CCD47_HUMAN	CCDC47	CCD47_HUMAN Coiled-coil domain-containing protein 47	3619	4	C	376.06	748.498	1066.17	998.991	1554.1	1437.04
sp|O43324|MCA3_HUMAN	EEF1E1	MCA3_HUMAN Eukaryotic translation elongation factor 1 epsilon-1	4318	4	C	376.405	706.159	1141.1	1066.16	697.553	1378.42
sp|Q5T2E6|CJ076_HUMAN	C10orf76	CJ076_HUMAN UPF0668 protein C10orf76	1382	1	C	376.464	296.676	449.666	277.98	256.012	246.01
sp|Q9Y6A5|TACC3_HUMAN	TACC3	TACC3_HUMAN Transforming acidic coiled-coil-containing protein 3	1424	8	C	376.66	1913.58	1230.16	1099.39	1214.73	1293.27
sp|P43251|BTD_HUMAN	BTD	BTD_HUMAN Biotinidase	2927	2	C	377.811	85.6913	263.56	132.233	163.409	115.097
sp|Q9UJX3|APC7_HUMAN	ANAPC7	APC7_HUMAN Anaphase-promoting complex subunit 7	1035	4	C	378.116	1286.93	1849.53	1843.75	2347.02	1797.59
sp|Q9H6E4|CC134_HUMAN	CCDC134	CC134_HUMAN Coiled-coil domain-containing protein 134	4072	1	C	378.753	123.092	230.686	271.355	158.749	211.457
sp|Q969T7|5NT3B_HUMAN	NT5C3B	5NT3B_HUMAN 7-methylguanosine phosphate-specific 5'-nucleotidase	926	2	C	379.267	455.292	647.97	685.126	465.043	749.949
sp|Q86Y56|HEAT2_HUMAN	HEATR2	HEAT2_HUMAN HEAT repeat-containing protein 2	3885	5	C	379.445	580.576	948.546	672.522	661.124	1200.81
sp|Q86YD3|TMM25_HUMAN	TMEM25	TMM25_HUMAN Transmembrane protein 25	4493	1	C	379.556	193.649	160.734	132.494	214.161	119.191
sp|Q9UKA9-3|PTBP2_HUMAN	PTBP2	PTBP2_HUMAN Isoform 3 of Polypyrimidine tract-binding protein 2	2570	5	C	380.871	831.29	6406.61	351.628	1042.06	786.822
sp|Q5TAQ9|DCAF8_HUMAN	DCAF8	DCAF8_HUMAN DDB1- and CUL4-associated factor 8	1099	1	C	381.068	714.433	830.964	538.745	1137.14	366.017
sp|Q9NRX1|PNO1_HUMAN	PNO1	PNO1_HUMAN RNA-binding protein PNO1	65	4	C	381.107	1026.02	1970.96	1940.97	363.071	1478.62
sp|P21802-11|FGFR2_HUMAN	FGFR2	FGFR2_HUMAN Isoform 11 of Fibroblast growth factor receptor 2	675	1	C	381.704	67.8196	712.966	200.421	220.076	275.44
sp|O94763|RMP_HUMAN	URI1	RMP_HUMAN Unconventional prefoldin RPB5 interactor 1	51	4	C	382.335	813.748	859.404	1121.42	695.937	937.91
sp|Q70E73|RAPH1_HUMAN	RAPH1	RAPH1_HUMAN Ras-associated and pleckstrin homology domains-containing protein 1	3014	2	C	382.614	639.922	237.916	605.117	400.529	640.776
sp|Q96BW5|PTER_HUMAN	PTER	PTER_HUMAN Phosphotriesterase-related protein	1403	2	C	383.272	1446.72	436.354	349.591	427.237	482.004
sp|Q6GYQ0-6|RGPA1_HUMAN	RALGAPA1	RGPA1_HUMAN Isoform 6 of Ral GTPase-activating protein subunit alpha-1	612	3	C	383.456	852.739	415.585	666.859	1024.65	1147.02
sp|P56182|RRP1_HUMAN	RRP1	RRP1_HUMAN Ribosomal RNA processing protein 1 homolog A	252	8	C	383.908	744.222	1271.43	1517.48	752.319	3223.94
sp|Q8WUQ7-2|CATIN_HUMAN	CACTIN	CATIN_HUMAN Isoform 2 of Cactin	1095	5	C	384.061	755.318	863.899	1306.4	946.077	1134.69
sp|O75521|ECI2_HUMAN	ECI2	ECI2_HUMAN Enoyl-CoA delta isomerase 2, mitochondrial	2199	2	C	384.513	204.752	701.319	216.978	272.69	330.62
sp|Q96SU4-6|OSBL9_HUMAN	OSBPL9	OSBL9_HUMAN Isoform 6 of Oxysterol-binding protein-related protein 9	3648	5	C	384.974	1170.29	832.495	717.175	618.906	917.127
sp|Q8TB72|PUM2_HUMAN	PUM2	PUM2_HUMAN Pumilio homolog 2	2129	4	C	387.334	650.415	627.205	1268.52	1427.4	1138.7
sp|Q16512-2|PKN1_HUMAN	PKN1	PKN1_HUMAN Isoform 2 of Serine/threonine-protein kinase N1	1755	3	C	387.373	1490.31	577.846	1057.18	624.788	1454.77
sp|Q9NY27|PP4R2_HUMAN	PPP4R2	PP4R2_HUMAN Serine/threonine-protein phosphatase 4 regulatory subunit 2	2624	7	C	387.391	1139.62	936.492	1022.72	2125.56	1791.47
sp|Q96F86|EDC3_HUMAN	EDC3	EDC3_HUMAN Enhancer of mRNA-decapping protein 3	347	8	C	387.392	1042.95	840.185	1467.39	763.684	1894.1
sp|Q8IXH7|NELFD_HUMAN	NELFCD	NELFD_HUMAN Negative elongation factor C/D	1809	3	C	388.141	1030.43	526.764	781.882	500.167	888.005
sp|O95905-3|SGT1_HUMAN	ECD	SGT1_HUMAN Isoform 3 of Protein SGT1	3344	1	C	388.268	224.352	432.754	301.818	109.657	209.115
sp|Q9NPD3|EXOS4_HUMAN	EXOSC4	EXOS4_HUMAN Exosome complex component RRP41	1131	5	C	388.523	1503.5	1030.83	983.243	1033.9	1197.07
sp|Q9UHB7|AFF4_HUMAN	AFF4	AFF4_HUMAN AF4/FMR2 family member 4	2373	5	C	389.469	1025.37	714.266	885.446	1514.2	1089.28
sp|Q9Y3A2|UTP11_HUMAN	UTP11L	UTP11_HUMAN Probable U3 small nucleolar RNA-associated protein 11	3028	6	C	389.768	827.007	1516.55	1720.8	618.154	2883.46
sp|Q53H96|P5CR3_HUMAN	PYCRL	P5CR3_HUMAN Pyrroline-5-carboxylate reductase 3	331	3	C	389.992	411.375	635.864	1272.84	482.313	695.576
sp|Q15120-2|PDK3_HUMAN	PDK3	PDK3_HUMAN Isoform 2 of [Pyruvate dehydrogenase (acetyl-transferring)] kinase isozyme 3, mitochondrial	3655	5	C	391.707	1038.9	1126.66	1517.78	1672.76	2347.83
sp|Q8TB03|CX038_HUMAN	CXorf38	CX038_HUMAN Uncharacterized protein CXorf38	3900	2	C	392.008	676.783	453.359	527.857	441.704	640.068
sp|P51946|CCNH_HUMAN	CCNH	CCNH_HUMAN Cyclin-H	3000	4	C	392.284	756.404	1535.73	1119.68	983.128	1459.89
sp|O15126|SCAM1_HUMAN	SCAMP1	SCAM1_HUMAN Secretory carrier-associated membrane protein 1	98	5	C	392.475	670.612	638.082	537.595	492.447	984.236
sp|P28340|DPOD1_HUMAN	POLD1	DPOD1_HUMAN DNA polymerase delta catalytic subunit	2677	5	C	392.624	851.107	1157.16	1481.45	687.15	1829.71
sp|Q8TD30|ALAT2_HUMAN	GPT2	ALAT2_HUMAN Alanine aminotransferase 2	1812	3	C	393.174	1046.81	511.143	1045.24	417.589	829.36
sp|Q9P1F3|ABRAL_HUMAN	ABRACL	ABRAL_HUMAN Costars family protein ABRACL	3150	2	C	393.328	1669.67	432.796	913.828	438.962	450.653
sp|Q96QD9|UIF_HUMAN	FYTTD1	UIF_HUMAN UAP56-interacting factor	3890	1	C	393.623	424.842	245.58	382.214	376.871	760.694
sp|P62841|RS15_HUMAN	RPS15	RS15_HUMAN 40S ribosomal protein S15	2396	14	C	393.623	1456.15	3809.04	3495.17	637.566	3460.04
sp|Q9BWM7|SFXN3_HUMAN	SFXN3	SFXN3_HUMAN Sideroflexin-3	4286	2	C	393.745	310.956	514.453	332.788	208.713	355.46
sp|P01137|TGFB1_HUMAN	TGFB1	TGFB1_HUMAN Transforming growth factor beta-1	1477	3	C	393.761	370.364	1015.18	234.195	502.958	327.162
sp|O15269|SPTC1_HUMAN	SPTLC1	SPTC1_HUMAN Serine palmitoyltransferase 1	1257	3	C	394.317	1187.34	796.213	1134.64	1408.56	1269.44
sp|P68366|TBA4A_HUMAN	TUBA4A	TBA4A_HUMAN Tubulin alpha-4A chain	1785	7	C	394.35	621.471	729.937	979.025	952.897	2026.13
sp|Q9UM22|EPDR1_HUMAN	EPDR1	EPDR1_HUMAN Mammalian ependymin-related protein 1	1224	3	C	394.377	909.335	164.642	402.169	770.802	531.306
sp|Q8N4C8|MINK1_HUMAN	MINK1	MINK1_HUMAN Misshapen-like kinase 1	1598	4	C	394.711	248.085	272.762	356.585	239.575	222.708
sp|Q00403|TF2B_HUMAN	GTF2B	TF2B_HUMAN Transcription initiation factor IIB	3474	4	C	394.87	436.777	936.32	1335.14	832.844	1380.25
sp|Q9H0R1|AP5M1_HUMAN	AP5M1	AP5M1_HUMAN AP-5 complex subunit mu-1	3368	1	C	395.054	229.888	654.653	380.501	292.695	464.461
sp|Q9H4I3|TRABD_HUMAN	TRABD	TRABD_HUMAN TraB domain-containing protein	2634	2	C	396.002	310.964	409.869	630.064	255.672	961.883
sp|Q9NZ01|TECR_HUMAN	TECR	TECR_HUMAN Very-long-chain enoyl-CoA reductase	3545	5	C	396.201	888.973	918.829	2179.31	701.097	2269.16
sp|Q9UBU8|MO4L1_HUMAN	MORF4L1	MO4L1_HUMAN Mortality factor 4-like protein 1	1369	6	C	396.314	787.233	1323.97	1828.79	620.827	1818.99
sp|Q9BYG3|MK67I_HUMAN	NIFK	MK67I_HUMAN MKI67 FHA domain-interacting nucleolar phosphoprotein	1500	8	C	396.605	1713.43	1582.71	1606.9	1212.28	2039.22
sp|Q16769|QPCT_HUMAN	QPCT	QPCT_HUMAN Glutaminyl-peptide cyclotransferase	3917	9	C	397.172	3938.7	1566.65	789.978	1462.39	811.532
sp|Q9H2E6-2|SEM6A_HUMAN	SEMA6A	SEM6A_HUMAN Isoform 2 of Semaphorin-6A	2064	7	C	397.694	4511.34	440.132	673.559	1865.78	614.482
sp|Q8TCA0|LRC20_HUMAN	LRRC20	LRC20_HUMAN Leucine-rich repeat-containing protein 20	3781	2	C	398	792.194	960.259	1007.35	930.497	745.714
sp|P52799|EFNB2_HUMAN	EFNB2	EFNB2_HUMAN Ephrin-B2	4518	1	C	398.33	181.391	7.79417	95.5893	92.3633	36.7566
sp|P51884|LUM_HUMAN	LUM	LUM_HUMAN Lumican	3867	5	C	398.402	657.682	2911.67	428.373	1161.9	586.38
sp|P21579|SYT1_HUMAN	SYT1	SYT1_HUMAN Synaptotagmin-1	3585	2	C	398.548	1815.39	750.312	847.414	932.984	784.685
sp|Q9ULP9|TBC24_HUMAN	TBC1D24	TBC24_HUMAN TBC1 domain family member 24	2865	3	C	398.665	831.512	381.484	952.995	390.831	737.1
sp|Q9NX05|F120C_HUMAN	FAM120C	F120C_HUMAN Constitutive coactivator of PPAR-gamma-like protein 2	3831	3	C	399.289	183.212	311.799	346.169	360.765	1196.8
sp|Q9UK61|F208A_HUMAN	FAM208A	F208A_HUMAN Protein FAM208A	3234	2	C	399.745	626.321	373.8	383.219	805.697	708.066
sp|P29279|CTGF_HUMAN	CTGF	CTGF_HUMAN Connective tissue growth factor	2049	1	C	399.806	27.8342	21.9578	44.8902	87.5058	68.622
sp|P62851|RS25_HUMAN	RPS25	RS25_HUMAN 40S ribosomal protein S25	224	9	C	399.829	2540.01	2965.47	2820.54	746.322	2127.99
sp|O76071|CIAO1_HUMAN	CIAO1	CIAO1_HUMAN Probable cytosolic iron-sulfur protein assembly protein CIAO1	3753	4	C	400.317	789.257	660.891	809.739	623.295	908.323
sp|P56381|ATP5E_HUMAN	ATP5E	ATP5E_HUMAN ATP synthase subunit epsilon, mitochondrial	1862	4	C	400.586	1030.42	754.727	1365.38	776.236	1219.04
sp|P35790|CHKA_HUMAN	CHKA	CHKA_HUMAN Choline kinase alpha	3134	3	C	400.637	1279.78	950.037	1117.68	980.81	1035.56
sp|P53814-6|SMTN_HUMAN	SMTN	SMTN_HUMAN Isoform B3 of Smoothelin	1463	4	C	401.071	2055.68	293.807	427.287	350.282	331.4
sp|Q9NV96|CC50A_HUMAN	TMEM30A	CC50A_HUMAN Cell cycle control protein 50A	3205	3	C	401.14	622.175	478.501	292.895	494.85	501.734
sp|O43665-3|RGS10_HUMAN	RGS10	RGS10_HUMAN Isoform 3 of Regulator of G-protein signaling 10	1662	4	C	401.265	477.276	1642.44	914.572	872.334	811.51
sp|P22303-2|ACES_HUMAN	ACHE	ACES_HUMAN Isoform H of Acetylcholinesterase	2629	2	C	401.691	1351.37	307.431	322.071	418.681	382.371
sp|Q9NNW7|TRXR2_HUMAN	TXNRD2	TRXR2_HUMAN Thioredoxin reductase 2, mitochondrial	892	4	C	401.768	1366.98	824.222	1367.41	1424.9	1481.25
sp|Q9Y6D9|MD1L1_HUMAN	MAD1L1	MD1L1_HUMAN Mitotic spindle assembly checkpoint protein MAD1	1256	5	C	401.943	1224.4	1473.54	1466.91	1523.11	1406.59
sp|P48729-2|KC1A_HUMAN	CSNK1A1	KC1A_HUMAN Isoform 2 of Casein kinase I isoform alpha	289	5	C	402.124	759.521	627.274	1014.28	328.022	951.174
sp|Q9HBL0|TENS1_HUMAN	TNS1	TENS1_HUMAN Tensin-1	3237	1	C	402.199	376.548	208.283	560.577	240.141	400.529
sp|P61421|VA0D1_HUMAN	ATP6V0D1	VA0D1_HUMAN V-type proton ATPase subunit d 1	443	3	C	402.854	919.353	826.876	1506.32	1054.47	1466.94
sp|Q49AR2|CE022_HUMAN	C5orf22	CE022_HUMAN UPF0489 protein C5orf22	2889	6	C	403.401	1542.01	942.488	1191.19	1894.58	1479.21
sp|Q9NPJ3|ACO13_HUMAN	ACOT13	ACO13_HUMAN Acyl-coenzyme A thioesterase 13	3681	2	C	404.104	445.158	899.681	1401.28	262.182	722.913
sp|Q14181|DPOA2_HUMAN	POLA2	DPOA2_HUMAN DNA polymerase alpha subunit B	1139	4	C	404.255	794.681	918.593	988.678	1282.92	1073.54
sp|Q9UL33|TPC2L_HUMAN	TRAPPC2L	TPC2L_HUMAN Trafficking protein particle complex subunit 2-like protein	2926	3	C	405.089	1396.83	965.28	1120.35	873.945	1288.77
sp|Q9NQZ2|SAS10_HUMAN	UTP3	SAS10_HUMAN Something about silencing protein 10	3462	4	C	405.607	846.937	2012.95	1757.11	1285.05	2210.9
sp|Q9NZU5|LMCD1_HUMAN	LMCD1	LMCD1_HUMAN LIM and cysteine-rich domains protein 1	3430	2	C	406.127	521.969	2261.78	287.641	605.123	730.543
sp|P49585|PCY1A_HUMAN	PCYT1A	PCY1A_HUMAN Choline-phosphate cytidylyltransferase A	3199	4	C	406.435	409.972	309.733	965.069	258.939	530.81
sp|P14174|MIF_HUMAN	MIF	MIF_HUMAN Macrophage migration inhibitory factor	3583	8	C	406.805	1277.49	1330.88	1162.36	1513.17	883.94
sp|Q14257|RCN2_HUMAN	RCN2	RCN2_HUMAN Reticulocalbin-2	3830	3	C	406.887	1238.08	633.152	755.438	873.895	1250.97
sp|Q9C0H2-4|TTYH3_HUMAN	TTYH3	TTYH3_HUMAN Isoform 4 of Protein tweety homolog 3	1295	3	C	407.405	966.115	150.779	361.433	720.269	148.03
sp|P32455|GBP1_HUMAN	GBP1	GBP1_HUMAN Interferon-induced guanylate-binding protein 1	807	1	C	407.642	31.2599	841.53	100.526	135.363	190.616
sp|Q99933|BAG1_HUMAN	BAG1	BAG1_HUMAN BAG family molecular chaperone regulator 1	1719	5	C	407.812	2046.38	1066.79	1096.67	1532.73	1426.79
sp|Q01081|U2AF1_HUMAN	U2AF1	U2AF1_HUMAN Splicing factor U2AF 35 kDa subunit	2337	9	C	408.052	1219.39	801.796	1570.12	622.937	1906.94
sp|P40938|RFC3_HUMAN	RFC3	RFC3_HUMAN Replication factor C subunit 3	1058	10	C	408.231	1475.7	1878.98	1797.62	708.625	2969.1
sp|Q2M389|WASH7_HUMAN	KIAA1033	WASH7_HUMAN WASH complex subunit 7	3980	3	C	408.543	275.514	359.766	274.168	358.94	348.846
sp|Q96EI5-2|TCAL4_HUMAN	TCEAL4	TCAL4_HUMAN Isoform 2 of Transcription elongation factor A protein-like 4	3739	4	C	409.188	600.521	683.115	731.274	754.171	1090.78
sp|Q5SY16|NOL9_HUMAN	NOL9	NOL9_HUMAN Polynucleotide 5'-hydroxyl-kinase NOL9	1553	2	C	409.576	231.261	764.313	602.572	156.566	538.524
sp|Q9Y625|GPC6_HUMAN	GPC6	GPC6_HUMAN Glypican-6	4023	2	C	409.768	425.241	1080.63	265.626	429.027	396.683
sp|Q9UI09|NDUAC_HUMAN	NDUFA12	NDUAC_HUMAN NADH dehydrogenase [ubiquinone] 1 alpha subcomplex subunit 12	4520	2	C	409.773	500.331	733.109	1444	176.698	1067.5
sp|Q9NX40|OCAD1_HUMAN	OCIAD1	OCAD1_HUMAN OCIA domain-containing protein 1	453	5	C	410.237	1136.65	835.868	1024.62	776.083	1761.52
sp|O43166|SI1L1_HUMAN	SIPA1L1	SI1L1_HUMAN Signal-induced proliferation-associated 1-like protein 1	4055	2	C	410.524	49.9175	103.62	98.168	165.845	175.49
sp|Q8N335|GPD1L_HUMAN	GPD1L	GPD1L_HUMAN Glycerol-3-phosphate dehydrogenase 1-like protein	3127	6	C	410.868	1143.91	1292.67	1781.97	1929.61	2814.45
sp|Q8IXT5|RB12B_HUMAN	RBM12B	RB12B_HUMAN RNA-binding protein 12B	3126	4	C	410.927	1409.57	1053.24	833.174	1734.81	1183.08
sp|Q96C24|SYTL4_HUMAN	SYTL4	SYTL4_HUMAN Synaptotagmin-like protein 4	2069	3	C	410.973	2299.54	91.3392	388.109	739.438	1254.29
sp|Q8TCU6|PREX1_HUMAN	PREX1	PREX1_HUMAN Phosphatidylinositol 3,4,5-trisphosphate-dependent Rac exchanger 1 protein	668	3	C	411.008	604.392	967.121	2306.63	847.075	1609.25
sp|O60784-2|TOM1_HUMAN	TOM1	TOM1_HUMAN Isoform 2 of Target of Myb protein 1	76	4	C	411.404	253.821	238.457	484.702	649.884	321.808
sp|Q68D06|SLN13_HUMAN	SLFN13	SLN13_HUMAN Schlafen family member 13	2260	3	C	411.689	770.499	457.314	540.223	1497.07	987.272
sp|Q9Y2U8|MAN1_HUMAN	LEMD3	MAN1_HUMAN Inner nuclear membrane protein Man1	6	6	C	412.038	1009.88	532.521	470.199	646.237	549.339
sp|P49763|PLGF_HUMAN	PGF	PLGF_HUMAN Placenta growth factor	1995	1	C	412.593	366.715	176.282	379.393	737.593	309.487
sp|P30825|CTR1_HUMAN	SLC7A1	CTR1_HUMAN High affinity cationic amino acid transporter 1	4434	2	C	412.72	429.963	338.151	575.72	663.935	1058.06
sp|Q92485|ASM3B_HUMAN	SMPDL3B	ASM3B_HUMAN Acid sphingomyelinase-like phosphodiesterase 3b	3263	3	C	413.258	1138.02	635.985	797.949	337.008	736.634
sp|Q9NQ88|TIGAR_HUMAN	TIGAR	TIGAR_HUMAN Fructose-2,6-bisphosphatase TIGAR	296	2	C	413.384	297.083	631.253	796.848	330.82	493.539
sp|Q14669-3|TRIPC_HUMAN	TRIP12	TRIPC_HUMAN Isoform 3 of E3 ubiquitin-protein ligase TRIP12	1049	7	C	413.523	1217.26	2219.75	1226.68	962.124	2147.17
sp|O60907|TBL1X_HUMAN	TBL1X	TBL1X_HUMAN F-box-like/WD repeat-containing protein TBL1X	2717	8	C	413.737	2483.85	3357.58	2553.27	2308.23	2756.02
sp|Q5VT52|RPRD2_HUMAN	RPRD2	RPRD2_HUMAN Regulation of nuclear pre-mRNA domain-containing protein 2	1664	6	C	414.056	1468.42	1441.25	1969.53	1247.8	1822.45
sp|O15446-2|RPA34_HUMAN	CD3EAP	RPA34_HUMAN Isoform 2 of DNA-directed RNA polymerase I subunit RPA34	3131	8	C	414.062	903.401	1681.06	1287.04	1048.22	1628.61
sp|Q7L8W6|DPH6_HUMAN	DPH6	DPH6_HUMAN Diphthine--ammonia ligase	3173	5	C	414.24	1539.25	1311.25	1068.93	1329.66	2264.59
sp|Q9BQ39|DDX50_HUMAN	DDX50	DDX50_HUMAN ATP-dependent RNA helicase DDX50	2281	3	C	414.567	1495.58	1005.22	761.818	536.453	1505.71
sp|P49356|FNTB_HUMAN	FNTB	FNTB_HUMAN Protein farnesyltransferase subunit beta	3186	2	C	415.242	1586.4	408.462	516.226	1131.86	795.495
sp|Q15269|PWP2_HUMAN	PWP2	PWP2_HUMAN Periodic tryptophan protein 2 homolog	1736	8	C	415.657	799.335	1774.56	2053.76	795.945	3453.91
sp|Q13190|STX5_HUMAN	STX5	STX5_HUMAN Syntaxin-5	2387	5	C	415.757	1179.6	1261.05	1413.72	759.891	1896.26
sp|Q9Y697|NFS1_HUMAN	NFS1	NFS1_HUMAN Cysteine desulfurase, mitochondrial	3861	2	C	416.73	311.882	438.31	824.873	174.15	546.795
sp|Q96IJ6-2|GMPPA_HUMAN	GMPPA	GMPPA_HUMAN Isoform 2 of Mannose-1-phosphate guanyltransferase alpha	1832	3	C	417.036	1008.51	1413.75	1348.28	861.701	1340.55
sp|P09234|RU1C_HUMAN	SNRPC	RU1C_HUMAN U1 small nuclear ribonucleoprotein C	3243	5	C	418.146	604.692	1031.81	925.553	1126.54	1610.76
sp|Q969T4|UB2E3_HUMAN	UBE2E3	UB2E3_HUMAN Ubiquitin-conjugating enzyme E2 E3	1672	5	C	418.681	842.896	1546.36	794.108	818.28	637.025
sp|Q9BVC5|ASHWN_HUMAN	C2orf49	ASHWN_HUMAN Ashwin	4068	3	C	419.778	420.925	617.064	629.572	512.466	765.744
sp|Q71RC2-4|LARP4_HUMAN	LARP4	LARP4_HUMAN Isoform 4 of La-related protein 4	2772	4	C	419.969	533.707	769.451	842.896	521.049	620.737
sp|Q8N9N2|ASCC1_HUMAN	ASCC1	ASCC1_HUMAN Activating signal cointegrator 1 complex subunit 1	2967	3	C	420.662	480.493	857.097	751.206	437.5	632.628
sp|P21709|EPHA1_HUMAN	EPHA1	EPHA1_HUMAN Ephrin type-A receptor 1	1643	1	C	420.745	8.76759	14.8899	25.8325	24.4154	16.5529
sp|O95544-2|NADK_HUMAN	NADK	NADK_HUMAN Isoform 2 of NAD kinase	3618	1	C	421.734	446.294	439.595	430.25	374.237	268.902
sp|Q9UPN6|SCAF8_HUMAN	SCAF8	SCAF8_HUMAN Protein SCAF8	2736	2	C	421.797	687.446	630.714	674.844	288.935	632.754
sp|Q9UK45|LSM7_HUMAN	LSM7	LSM7_HUMAN U6 snRNA-associated Sm-like protein LSm7	2994	6	C	421.958	1506.84	1324.28	1416.69	1071.04	1220.19
sp|Q969N2|PIGT_HUMAN	PIGT	PIGT_HUMAN GPI transamidase component PIG-T	1178	4	C	422.118	732.882	542.82	694.019	512.661	694.511
sp|Q9UIC8-2|LCMT1_HUMAN	LCMT1	LCMT1_HUMAN Isoform 2 of Leucine carboxyl methyltransferase 1	2384	4	C	423.123	1132.53	1034.23	1317.53	1049.81	1937.11
sp|P16219|ACADS_HUMAN	ACADS	ACADS_HUMAN Short-chain specific acyl-CoA dehydrogenase, mitochondrial	3557	1	C	423.509	180.749	489.256	547.796	27.362	142.658
sp|O94919|ENDD1_HUMAN	ENDOD1	ENDD1_HUMAN Endonuclease domain-containing 1 protein	4118	2	C	423.858	311.756	400.093	329.08	153.199	181.314
sp|P61966|AP1S1_HUMAN	AP1S1	AP1S1_HUMAN AP-1 complex subunit sigma-1A	2877	2	C	423.905	345.541	1056.76	1522.28	519.111	342.9
sp|Q6DKK2|TTC19_HUMAN	TTC19	TTC19_HUMAN Tetratricopeptide repeat protein 19, mitochondrial	2784	2	C	424.515	604.778	450.33	585.581	729.269	1510.24
sp|O60244|MED14_HUMAN	MED14	MED14_HUMAN Mediator of RNA polymerase II transcription subunit 14	1376	2	C	424.558	383.755	290.451	289.13	241.045	300.076
sp|Q9P121-4|NTRI_HUMAN	NTM	NTRI_HUMAN Isoform 4 of Neurotrimin	2091	1	C	424.579	188.623	245.275	37.9461	94.8171	55.6082
sp|Q8N543|OGFD1_HUMAN	OGFOD1	OGFD1_HUMAN 2-oxoglutarate and iron-dependent oxygenase domain-containing protein 1	559	5	C	424.654	914.051	1496.01	1552.51	1032.41	1331.42
sp|O95456|PSMG1_HUMAN	PSMG1	PSMG1_HUMAN Proteasome assembly chaperone 1	882	9	C	424.678	582.49	1272.83	1213.69	514.493	1256.32
sp|Q9NZ53|PDXL2_HUMAN	PODXL2	PDXL2_HUMAN Podocalyxin-like protein 2	2223	7	C	424.729	2381.8	1464.78	1830.3	1438.51	1068.5
sp|Q8IWV8-4|UBR2_HUMAN	UBR2	UBR2_HUMAN Isoform 4 of E3 ubiquitin-protein ligase UBR2	623	3	C	424.953	583.726	1136.95	957.197	501.242	766.971
sp|Q15554-3|TERF2_HUMAN	TERF2	TERF2_HUMAN Isoform 3 of Telomeric repeat-binding factor 2	3714	7	C	425.451	867.383	1199.26	1511.44	1097.97	2199.24
sp|O43291|SPIT2_HUMAN	SPINT2	SPIT2_HUMAN Kunitz-type protease inhibitor 2	4041	2	C	425.702	229.788	279.852	1327.28	282.565	651.319
sp|Q07812-2|BAX_HUMAN	BAX	BAX_HUMAN Isoform Beta of Apoptosis regulator BAX	3330	2	C	426.969	240.853	692.256	667.477	218.697	670.045
sp|Q8ND56-2|LS14A_HUMAN	LSM14A	LS14A_HUMAN Isoform 2 of Protein LSM14 homolog A	773	4	C	427.376	807.105	529.932	717.853	737.117	899.064
sp|Q96GX5|GWL_HUMAN	MASTL	GWL_HUMAN Serine/threonine-protein kinase greatwall	663	4	C	427.405	483.622	1710.2	1621.78	319.805	1292.55
sp|P56159|GFRA1_HUMAN	GFRA1	GFRA1_HUMAN GDNF family receptor alpha-1	405	4	C	428.045	2375.78	743.967	3179.22	872.714	978.107
sp|Q9HCE1|MOV10_HUMAN	MOV10	MOV10_HUMAN Putative helicase MOV-10	1494	5	C	428.1	559.446	1554.34	898.032	494.283	489.134
sp|Q03426|KIME_HUMAN	MVK	KIME_HUMAN Mevalonate kinase	3045	6	C	428.509	474.701	592.031	1118.19	438.461	640.461
sp|Q99543|DNJC2_HUMAN	DNAJC2	DNJC2_HUMAN DnaJ homolog subfamily C member 2	701	8	C	429.186	1089.91	1938.53	1544.18	1765.2	1812.64
sp|Q9Y2H0|DLGP4_HUMAN	DLGAP4	DLGP4_HUMAN Disks large-associated protein 4	2908	1	C	429.205	286.595	225.84	474.358	290.771	294.24
sp|Q9NQ84-2|GPC5C_HUMAN	GPRC5C	GPC5C_HUMAN Isoform 2 of G-protein coupled receptor family C group 5 member C	3435	4	C	429.35	570.227	144.987	1404.95	564.29	264.679
sp|O75144-2|ICOSL_HUMAN	ICOSLG	ICOSL_HUMAN Isoform 2 of ICOS ligand	1228	3	C	429.621	222.758	325.842	1312.85	193.044	338.302
sp|Q9NY61|AATF_HUMAN	AATF	AATF_HUMAN Protein AATF	2322	5	C	429.748	1109.98	1359.21	2479.38	1455.44	2611.41
sp|P49711|CTCF_HUMAN	CTCF	CTCF_HUMAN Transcriptional repressor CTCF	1981	10	C	429.809	1866.06	879.169	1365.88	1392.3	2976.39
sp|O15034|RIMB2_HUMAN	RIMBP2	RIMB2_HUMAN RIMS-binding protein 2	1119	3	C	429.885	1429.85	963.302	957.786	892.1	711.51
sp|Q8WY54-3|PPM1E_HUMAN	PPM1E	PPM1E_HUMAN Isoform 3 of Protein phosphatase 1E	1749	9	C	430.73	1741	779.74	930.504	2038.14	1423.51
sp|Q9NY97|B3GN2_HUMAN	B3GNT2	B3GN2_HUMAN UDP-GlcNAc:betaGal beta-1,3-N-acetylglucosaminyltransferase 2	3059	1	C	431.039	130.13	217.674	229.457	89.2157	62.4443
sp|Q9Y2Y9|KLF13_HUMAN	KLF13	KLF13_HUMAN Krueppel-like factor 13	2734	2	C	431.217	402.997	425.308	874.222	414.47	851.431
sp|O75175|CNOT3_HUMAN	CNOT3	CNOT3_HUMAN CCR4-NOT transcription complex subunit 3	3732	8	C	432.145	3918.56	1468.04	1784.63	1843.94	1521.33
sp|Q8N4T8|CBR4_HUMAN	CBR4	CBR4_HUMAN Carbonyl reductase family member 4	19	5	C	433.611	1161.66	2236.09	1657.71	941.614	1665.69
sp|P47712|PA24A_HUMAN	PLA2G4A	PA24A_HUMAN Cytosolic phospholipase A2	2843	4	C	433.613	580.668	3384.35	349.405	569.384	515.96
sp|Q969U7|PSMG2_HUMAN	PSMG2	PSMG2_HUMAN Proteasome assembly chaperone 2	4053	5	C	433.646	886.9	2065.34	2006.44	1010.58	1984.07
sp|Q86U70|LDB1_HUMAN	LDB1	LDB1_HUMAN LIM domain-binding protein 1	3540	5	C	434.102	608.184	769.847	958.459	676.901	818.869
sp|O75190|DNJB6_HUMAN	DNAJB6	DNJB6_HUMAN DnaJ homolog subfamily B member 6	3686	4	C	434.136	367.851	359.923	864.785	501.945	560.114
sp|Q01658|NC2B_HUMAN	DR1	NC2B_HUMAN Protein Dr1	3029	2	C	434.209	528.124	1257.47	442.05	716.987	731.561
sp|Q9NX55|HYPK_HUMAN	HYPK	HYPK_HUMAN Huntingtin-interacting protein K	4563	2	C	434.331	276.364	834.745	535.834	335.942	674.146
sp|O60825|F262_HUMAN	PFKFB2	F262_HUMAN 6-phosphofructo-2-kinase/fructose-2,6-bisphosphatase 2	3973	4	C	434.634	238.2	360.872	1353.97	488.686	745.709
sp|O15264|MK13_HUMAN	MAPK13	MK13_HUMAN Mitogen-activated protein kinase 13	2781	2	C	435.292	537.221	185.175	1307.79	229.101	304.113
sp|O95166|GBRAP_HUMAN	GABARAP	GBRAP_HUMAN Gamma-aminobutyric acid receptor-associated protein	1114	6	C	435.391	1104.51	2377.36	2040.11	1393.67	1234.57
sp|Q96SW2|CRBN_HUMAN	CRBN	CRBN_HUMAN Protein cereblon	2093	2	C	435.596	1010.39	698.122	940.643	423.528	1311.47
sp|Q9Y399|RT02_HUMAN	MRPS2	RT02_HUMAN 28S ribosomal protein S2, mitochondrial	2171	5	C	436.263	2137.28	1270.97	2391.18	1461.71	1767.69
sp|Q92930|RAB8B_HUMAN	RAB8B	RAB8B_HUMAN Ras-related protein Rab-8B	905	6	C	436.494	1943.4	982.214	707.877	1328.7	2777.97
sp|P24593|IBP5_HUMAN	IGFBP5	IBP5_HUMAN Insulin-like growth factor-binding protein 5	3229	3	C	436.91	147.39	161.949	167.458	205.751	166.518
sp|P06132|DCUP_HUMAN	UROD	DCUP_HUMAN Uroporphyrinogen decarboxylase	2610	7	C	436.942	501.229	1720.21	1101.55	670.166	952.209
sp|Q06546|GABPA_HUMAN	GABPA	GABPA_HUMAN GA-binding protein alpha chain	3904	3	C	437.119	1233.91	1185.33	1167.53	856.814	1341.43
sp|P09327|VILI_HUMAN	VIL1	VILI_HUMAN Villin-1	1442	8	C	437.313	1109.73	659.467	6307.19	475.404	748.416
[truncated: 3,525 more rows]
