# Supplementary material for: Subtype-specific secretomic characterization of pulmonary neuroendocrine tumor cells
Source: Nat Commun. 2019 Jul 19;10:3201. doi: 10.1038/s41467-019-11153-5 (PMC6642156; doi:10.1038/s41467-019-11153-5)
Supplement: Supplementary file 6 — Supplementary Data 4 [file 41467_2019_11153_MOESM6_ESM.xlsx]

## Sheet: cross-reference analysis of NE-
Protein Id	Gene Symbol	Description	Group ID	Number of peptides	HBEC34KT	HCC4018	H2081	HBEK3KT	H1993	H2073	Norm HCC4018	Norm H2081	Norm H1993	Norm 2073
IPI:IPI00014177.3	2015-09-02	Septin-2	704	17	886.109	1142.24	1103.68	1253.09	2190.83	1623.76	1.28905	1.24554	1.74834	1.2958
IPI:IPI00033025.8	2015-09-07	Isoform 1 of Septin-7	11	15	1311.58	1900.82	2152.81	1695.16	2763.72	2192.16	1.44926	1.64138	1.63036	1.29319
IPI:IPI00022082.7	2015-09-08	Isoform 2 of Septin-8	11	4	423.479	347.292	534.033	295.118	635.439	404.837	0.820093	1.26106	2.15317	1.37178
IPI:IPI00784614.1	2015-09-09	septin 9 isoform a	211	16	2031.38	1432.88	1886.95	1774.62	2692	2225.78	0.705373	0.9289	1.51694	1.25423
IPI:IPI00019376.7	2015-09-11	cDNA FLJ53374, highly similar to Septin-11	11	11	951.734	1115.91	1558.81	664.424	985.63	840.989	1.1725	1.63786	1.48344	1.26574
IPI:IPI00911039.1	-	cDNA FLJ54408, highly similar to Heat shock 70 kDa protein 1	6	1	23.9074	326.381	63.5477	138.308	761.713	941.5	13.6519	2.65808	5.50737	6.80727
IPI:IPI00029863.4	-	55 kDa protein	1627	1	32.9962	340.614	200.862	51.3322	379.983	349.384	10.3228	6.08742	7.40243	6.80633
IPI:IPI00019591.2	-	cDNA FLJ55673, highly similar to Complement factor B	517	10	1479.93	1023	769.882	8293	2324.04	19055.3	0.691246	0.520215	0.280241	2.29776
IPI:IPI00478003.1	A2M	Alpha-2-macroglobulin	307	14	228.112	4867.73	1816.96	572.159	5303.15	4738.51	21.3392	7.9652	9.26866	8.28181
IPI:IPI00027442.4	AARS	Alanyl-tRNA synthetase, cytoplasmic	547	24	901.27	4023.45	1912.41	1222.22	5370.32	4586.06	4.4642	2.12191	4.3939	3.75223
IPI:IPI00250297.3	AASDHPPT	L-aminoadipate-semialdehyde dehydrogenase-phosphopantetheinyl transferase	261	2	98.0951	270.708	883.135	1051.73	741.738	721.501	2.75965	9.00285	0.705258	0.686016
IPI:IPI00303207.3	ABCE1	ATP-binding cassette sub-family E member 1	417	2	122.36	168.386	299.034	147.699	449.926	337.465	1.37615	2.44389	3.04623	2.28481
IPI:IPI00013495.1	ABCF1	Isoform 2 of ATP-binding cassette sub-family F member 1	806	3	50.641	381.677	346.08	158.934	354.882	404.758	7.53692	6.83399	2.23289	2.5467
IPI:IPI00063827.1	ABHD14B	Isoform 1 of Abhydrolase domain-containing protein 14B	760	4	90.9119	313.326	316.184	40.5164	224.561	254.124	3.44648	3.47792	5.54247	6.27213
IPI:IPI00291419.6	ACAT2	cDNA FLJ53975, highly similar to Acetyl-CoA acetyltransferase, cytosolic	620	8	294.875	593.037	635.594	1179.4	1890.95	1301.76	2.01115	2.15547	1.60331	1.10375
IPI:IPI00009315.6	ACBD3	Golgi resident protein GCP60	1242	1	140.218	196.701	192.828	186.397	415.48	248.449	1.40283	1.3752	2.22901	1.3329
IPI:IPI00007334.1	ACIN1	Isoform 1 of Apoptotic chromatin condensation inducer in the nucleus	1301	3	232.796	531.348	525.517	207.98	572.629	549.426	2.28246	2.25741	2.75329	2.64173
IPI:IPI00021290.5	ACLY	ATP-citrate synthase	270	33	2115.07	4633.45	7207.29	3948.83	6308.06	10222.1	2.19068	3.40758	1.59745	2.58865
IPI:IPI00008485.1	ACO1	Cytoplasmic aconitate hydratase	1446	2	367.403	645.511	488.794	726.641	1399.23	2097.57	1.75696	1.3304	1.92561	2.88667
IPI:IPI00017855.1	ACO2	Aconitate hydratase, mitochondrial	941	5	95.2029	372.093	202.961	360.984	643.104	982.924	3.90842	2.13188	1.78153	2.7229
IPI:IPI00010415.2	ACOT7	Isoform 1 of Cytosolic acyl coenzyme A thioester hydrolase	115	8	535.404	1311.8	775.341	855.992	987.651	1437.62	2.45012	1.44814	1.15381	1.67948
IPI:IPI00219861.3	ACP1	Isoform 1 of Low molecular weight phosphotyrosine protein phosphatase	1467	5	234.595	251.917	512.496	245.352	810.359	676.32	1.07384	2.1846	3.30284	2.75653
IPI:IPI00021439.1	ACTB	Actin, cytoplasmic 1	174	133	2126	3900.51	4140.56	4953.3	11349.7	7221.83	1.83467	1.94758	2.29134	1.45798
IPI:IPI00003627.1	ACTL6A	Isoform 1 of Actin-like protein 6A	1112	13	681.476	1698.29	2664.81	205.244	556.739	386.015	2.49208	3.91035	2.71257	1.88076
IPI:IPI00013508.5	ACTN1	Alpha-actinin-1	161	65	13115.9	4518.41	4703.02	23999.3	15909.8	21762.9	0.344498	0.358573	0.662926	0.906814
IPI:IPI00013808.1	ACTN4	Alpha-actinin-4	161	78	7862.15	6992.22	5538.84	11069.8	25290.5	22855.6	0.889352	0.704494	2.28464	2.06468
IPI:IPI00029468.1	ACTR1A	Alpha-centractin	174	12	1225.62	1595.01	2272.02	813.005	1819.78	1234.23	1.30138	1.85377	2.23834	1.5181
IPI:IPI00005159.3	ACTR2	Actin-related protein 2	174	8	866.149	1379.59	1369.7	1255.33	2235.84	1539.44	1.59279	1.58137	1.78107	1.22632
IPI:IPI00028091.3	ACTR3	Actin-related protein 3	247	18	1453.95	2258.09	2031.33	1721.93	2731.35	2117.19	1.55308	1.39711	1.58621	1.22954
IPI:IPI00009268.2	ACY1	cDNA FLJ60317, highly similar to Aminoacylase-1	325	4	204.215	393.482	207.669	254.688	181.601	201.255	1.9268	1.01691	0.713032	0.790201
IPI:IPI00296441.5	ADA	Adenosine deaminase	1154	1	612.944	70.5053	67.6617	94.0457	335.92	261.63	0.115027	0.110388	3.57188	2.78195
IPI:IPI00013897.1	ADAM10	Disintegrin and metalloproteinase domain-containing protein 10	399	15	2469.15	1429.13	1437.78	4373.73	4349.94	2651.12	0.578796	0.582297	0.994561	0.606146
IPI:IPI00013302.1	ADAM15	Disintegrin and metalloproteinase domain-containing protein 15	1426	4	701.944	288.066	321.845	1050.35	1312.57	672.547	0.410383	0.458505	1.24965	0.64031
IPI:IPI00029606.1	ADAM17	Isoform B of Disintegrin and metalloproteinase domain-containing protein 17	1557	5	416.931	237.32	308.151	675.587	1122.32	765.389	0.569207	0.739094	1.66125	1.13292
IPI:IPI00440932.1	ADAM9	Isoform 1 of Disintegrin and metalloproteinase domain-containing protein 9	963	13	2065.38	568.332	562.817	6662.09	7027.47	2994.42	0.275171	0.2725	1.05484	0.449472
IPI:IPI00374068.4	ADAMTSL4	Isoform 1 of ADAMTS-like protein 4	1358	3	67.8964	182.447	403.707	37.9929	80.1112	312.382	2.68713	5.94593	2.10858	8.22212
IPI:IPI00746777.3	ADH5;ADH5P4	Alcohol dehydrogenase class-3	132	7	523.601	717.175	1171.11	278.407	280.133	524.565	1.3697	2.23665	1.0062	1.88417
IPI:IPI00234368.1	ADK	Isoform Short of Adenosine kinase	27	8	508.516	408.4	561.262	777.992	1427.92	722.782	0.803121	1.10373	1.83539	0.929035
IPI:IPI00015865.6	ADPRHL2	Poly(ADP-ribose) glycohydrolase ARH3	1482	1	37.3619	97.0408	161.792	28.556	40.2769	36.7156	2.59732	4.3304	1.41045	1.28574
IPI:IPI00026833.4	ADSS	Adenylosuccinate synthetase isozyme 2	378	14	1047.42	2592.98	2958.77	430.581	1443.18	670.503	2.47558	2.82481	3.35171	1.55721
IPI:IPI00745313.1	AEBP1	Isoform 1 of Adipocyte enhancer-binding protein 1	415	7	179.421	333.086	1560.49	33.7118	43.0537	32.4175	1.85645	8.69733	1.27711	0.961607
IPI:IPI00022443.1	AFP	Alpha-fetoprotein	1519	26	412.327	4307.06	2075.91	441.2	3708.9	2634.27	10.4457	5.03462	8.40639	5.97069
IPI:IPI00026259.1	AGA	N(4)-(beta-N-acetylglucosaminyl)-L-asparaginase	493	5	213.765	481.122	574.329	95.6518	171.802	366.664	2.25071	2.68673	1.79612	3.83332
IPI:IPI00007427.2	AGR2	AGR2	1510	20	210.101	192.602	3141.36	2426.43	9237.27	1546.87	0.916709	14.9516	3.80694	0.637507
IPI:IPI00374563.3	AGRN	Agrin	16	94	18748.8	8919.96	2590.49	37151.1	64634.2	58321.7	0.475762	0.138169	1.73977	1.56985
IPI:IPI00032220.3	AGT	Angiotensinogen	597	1	48.9239	209.478	28.242	720.551	754.898	10956.8	4.28171	0.577264	1.04767	15.2062
IPI:IPI00012007.6	AHCY	Adenosylhomocysteinase	336	32	2482.81	4791.63	5141.39	3889.73	5582.9	5225.66	1.92992	2.07079	1.43529	1.34345
IPI:IPI00021812.2	AHNAK	Neuroblast differentiation-associated protein AHNAK	199	34	14049.1	790.084	830.236	10203.2	5861.21	2567.14	0.0562374	0.0590954	0.574447	0.251601
IPI:IPI00856045.1	AHNAK2	Isoform 1 of Protein AHNAK2	1635	3	1795.39	128.021	160.813	159.45	32.226	35.9836	0.071305	0.0895699	0.202107	0.225673
IPI:IPI00030706.1	AHSA1	Activator of 90 kDa heat shock protein ATPase homolog 1	176	15	727.145	2714.29	1436.18	1112.55	3065.18	3550.29	3.7328	1.9751	2.7551	3.19113
IPI:IPI00022431.2	AHSG	cDNA FLJ55606, highly similar to Alpha-2-HS-glycoprotein	390	53	886.408	13767.3	7605.99	3136.4	12507.8	10388.9	15.5316	8.58069	3.98794	3.31236
IPI:IPI00000690.1	AIFM1	Isoform 1 of Apoptosis-inducing factor 1, mitochondrial	525	7	178.603	1119.05	365.272	85.349	285.871	200.368	6.26556	2.04517	3.34944	2.34763
IPI:IPI00006252.3	AIMP1	Multisynthetase complex auxiliary component p43	676	11	493.742	1115.58	964.526	256.37	695.445	601.012	2.25944	1.9535	2.71266	2.34431
IPI:IPI00010460.1	AIP	AH receptor-interacting protein	1398	1	87.0161	226.436	208.333	38.3673	186.101	143.861	2.60224	2.39419	4.85051	3.74956
IPI:IPI00018342.5	AK1	Adenylate kinase isoenzyme 1	729	14	539.789	2419.83	1070.22	713.966	2526.22	1583.01	4.48292	1.98267	3.53829	2.2172
IPI:IPI00220271.3	AKR1A1	Alcohol dehydrogenase [NADP+]	505	30	1220.23	2155.31	4909.82	384.287	882.795	1606.88	1.76631	4.02368	2.29723	4.18147
IPI:IPI00413641.7	AKR1B1	Aldose reductase	1046	32	2100.1	4888.78	4844.71	2069.78	4902.39	12103.9	2.32788	2.30689	2.36856	5.84791
IPI:IPI00745872.2	ALB	Isoform 1 of Serum albumin	177	128	6627.5	19696	12442.9	11685.4	15440.4	12327.5	2.97187	1.87746	1.32134	1.05495
IPI:IPI00015102.2	ALCAM	Isoform 1 of CD166 antigen	201	76	3754.18	2810.28	7977.28	3872.67	7902.81	5610.45	0.748574	2.12491	2.04066	1.44873
IPI:IPI00026663.2	ALDH1A3	Aldehyde dehydrogenase family 1 member A3	604	6	1424.31	1804.34	256.997	1995.08	301.577	151.601	1.26682	0.180437	0.151161	0.0759876
IPI:IPI00221234.7	ALDH7A1	aldehyde dehydrogenase 7 family, member A1	1855	1	40.2426	22.2134	20.6041	114.232	115.92	154.285	0.551988	0.511996	1.01477	1.35062
IPI:IPI00479877.4	ALDH9A1	aldehyde dehydrogenase 9A1	1129	13	881.648	2229.6	3325.43	229.934	704.14	420.092	2.5289	3.77183	3.06235	1.82701
IPI:IPI00465439.5	ALDOA	Fructose-bisphosphate aldolase A	109	122	5539.42	10390.8	7834.18	8391.61	20196.8	19458.7	1.8758	1.41426	2.40678	2.31882
IPI:IPI00418262.5	ALDOC	Fructose-bisphosphate aldolase	109	31	1782.13	3935.82	1594.81	3559.84	7341.49	7953.09	2.20849	0.894889	2.06231	2.23411
IPI:IPI00022426.1	AMBP	Protein AMBP	1076	2	53.772	557.295	268.806	182.999	400.435	417.439	10.364	4.999	2.18818	2.2811
IPI:IPI00238262.4	AMIGO2	Amphoterin-induced protein 2	518	1	403.257	33.7526	30.6534	378.356	726.014	387.125	0.0837	0.0760146	1.91886	1.02318
IPI:IPI00021447.1	AMY2B	Alpha-amylase 2B	1369	1	91.719	26.3647	19.0071	64.6493	111.966	64.3403	0.287451	0.207232	1.73191	0.99522
IPI:IPI00153060.4	ANGPTL4	Angiopoietin-related protein 4	326	2	461.366	90.6272	57.0379	1844.9	202.449	384.445	0.196432	0.123628	0.109734	0.208383
IPI:IPI00740057.4	ANKRD31	Ankyrin repeat domain-containing protein 31	1668	2	23.6528	706.08	374.603	13.1899	476.51	253.503	29.8519	15.8376	36.1269	19.2195
IPI:IPI00007423.1	ANP32B	Isoform 1 of Acidic leucine-rich nuclear phosphoprotein 32 family member B	856	24	824.296	3502.11	4831.47	1264.64	3616.13	2963.21	4.24861	5.86133	2.8594	2.34312
IPI:IPI00165393.1	ANP32E	Acidic leucine-rich nuclear phosphoprotein 32 family member E	868	5	32.2352	212.602	268.589	143.664	454.662	387.789	6.59535	8.33216	3.16476	2.69928
IPI:IPI00218918.5	ANXA1	Annexin A1	148	26	7923.85	505.282	582.473	7735.05	15108.3	3555.89	0.0637672	0.0735088	1.95322	0.459711
IPI:IPI00414320.2	ANXA11	cDNA FLJ55482, highly similar to Annexin A11	1487	1	37.072	114.564	33.8119	424.711	1463.37	1497.82	3.09031	0.91206	3.44557	3.52668
IPI:IPI00418169.3	ANXA2	annexin A2 isoform 1	223	101	32595.1	2484.34	6215.89	53338	25629.7	14968.9	0.0762182	0.1907	0.480515	0.280643
IPI:IPI00024095.3	ANXA3	Annexin A3	542	6	2920.27	487.082	464.107	2426.56	650.436	1158.44	0.166793	0.158926	0.268049	0.477398
IPI:IPI00329801.1	ANXA5	Annexin A5	536	25	5768.49	1225.87	3475.36	8319.71	9508.86	10159.6	0.212511	0.602473	1.14293	1.22115
IPI:IPI00002459.4	ANXA6	annexin VI isoform 2	430	7	1600.17	325.609	548.114	5558.61	622.679	1771.61	0.203485	0.342536	0.112021	0.318714
IPI:IPI00002460.3	ANXA7	Putative uncharacterized protein ANXA7	594	2	227.44	416.66	506.14	425.287	1080.32	680.056	1.83195	2.22537	2.54021	1.59905
IPI:IPI00328257.4	AP1B1	Isoform A of AP-1 complex subunit beta-1	560	3	422.736	667.318	817.885	550.946	1224.24	901.978	1.57857	1.93474	2.22207	1.63714
IPI:IPI00256684.1	AP2A1	Isoform B of AP-2 complex subunit alpha-1	1403	2	148.12	313.806	426.971	41.2772	38.3936	39.0123	2.1186	2.88261	0.930141	0.94513
IPI:IPI00784156.1	AP2B1	Isoform 1 of AP-2 complex subunit beta-1	560	8	380.823	836.911	1383.54	273.927	316.332	310.361	2.19764	3.63302	1.1548	1.13301
IPI:IPI00022391.1	APCS	Serum amyloid P-component	1837	2	84.0181	1145.72	579.918	12.2306	182.958	138.782	13.6366	6.9023	14.959	11.3471
IPI:IPI00337741.4	APEH	Acylamino-acid-releasing enzyme	1674	4	854.477	1120.16	638.405	1448.99	2225.04	1499.4	1.31093	0.74713	1.53558	1.03479
IPI:IPI00215911.3	APEX1	DNA-(apurinic or apyrimidinic site) lyase	523	19	451.107	1686.32	1349.85	1521.84	2445.89	4639.34	3.73818	2.9923	1.6072	3.04852
IPI:IPI00554742.3	API5	Isoform 2 of Apoptosis inhibitor 5	876	11	602.491	1261.58	2141.51	803.831	1877.04	1234.1	2.09394	3.55443	2.33512	1.53527
IPI:IPI00020012.2	APLP1	Amyloid-like protein 1	73	18	1263.12	1425.31	2034.25	105.581	64.1637	86.2713	1.1284	1.61049	0.60772	0.81711
IPI:IPI00031030.1	APLP2	Isoform 1 of Amyloid-like protein 2	73	28	3791.89	1129.79	2198.25	13203.6	7369.5	3574.17	0.297948	0.579724	0.558144	0.270697
IPI:IPI00021841.1	APOA1	Apolipoprotein A-I	242	8	296.696	1505.32	978.58	6295.42	2058.97	1602.12	5.07361	3.29826	0.327059	0.25449
IPI:IPI00168479.3	APOA1BP	cDNA FLJ56357, highly similar to Homo sapiens apolipoprotein A-I binding protein (APOA1BP), mRNA	1187	29	813.966	2469.58	2579.55	355.67	1618.52	1901.05	3.03401	3.16911	4.55063	5.34498
IPI:IPI00022229.1	APOB	Apolipoprotein B-100	1336	3	81.5897	1025.15	423.902	43.4828	918.551	898.484	12.5647	5.19553	21.1245	20.663
IPI:IPI00006662.1	APOD	Apolipoprotein D	857	12	408.522	6129.09	356.436	110.633	138.022	82.7292	15.0031	0.872501	1.24757	0.74778
IPI:IPI00021842.1	APOE	Apolipoprotein E	127	25	1340.08	7009.46	1362.27	554.704	384.733	403.341	5.23065	1.01656	0.693583	0.727128
IPI:IPI00298828.3	APOH	Beta-2-glycoprotein 1	863	9	219.93	2533.9	1393.42	169.774	1050.64	710.909	11.5214	6.33576	6.18846	4.18737
IPI:IPI00030739.1	APOM	Apolipoprotein M	286	1	49.5698	378.028	252.762	44.2393	212.786	185.115	7.62618	5.09911	4.80989	4.1844
IPI:IPI00006608.1	APP	Isoform APP770 of Amyloid beta A4 protein (Fragment)	73	198	14982	10069.6	17731.2	54577.7	27025.1	15731.4	0.672113	1.1835	0.495167	0.288239
IPI:IPI00218693.8	APRT	Adenine phosphoribosyltransferase	944	4	147.841	503.08	240.879	193.914	515.555	296.657	3.40284	1.62931	2.65868	1.52984
IPI:IPI00298520.4	ARCN1	Coatomer subunit delta variant 2	1282	10	900.051	1007.86	1605.58	839.343	2004.04	1427.56	1.11978	1.78387	2.38763	1.7008
IPI:IPI00013184.1	ARD1A	N-terminal acetyltransferase complex ARD1 subunit homolog A	75	6	591.344	681.23	1102.8	191.744	509.416	356.784	1.152	1.8649	2.65675	1.86073
IPI:IPI00012023.1	AREG;AREGB	Amphiregulin	862	9	2490.94	87.8537	140.384	4243.45	499.678	440.338	0.0352693	0.0563579	0.117753	0.103769
IPI:IPI00020567.2	ARHGAP1	cDNA FLJ60782, highly similar to Rho-GTPase-activating protein 1	1543	3	228.226	265.252	420.814	25.0372	32.6352	27.5776	1.16223	1.84385	1.30347	1.10146
IPI:IPI00003815.3	ARHGDIA	Rho GDP-dissociation inhibitor 1	228	29	2561.31	2344.77	5159.93	2158.22	3765.65	3790.08	0.915457	2.01457	1.74479	1.75611
IPI:IPI00003327.1	ARL3	ADP-ribosylation factor-like protein 3	1552	6	271.746	964.552	981.799	58.0731	103.625	131.724	3.54946	3.61293	1.7844	2.26824
IPI:IPI00333068.4	ARPC1A	Actin-related protein 2/3 complex subunit 1A	924	8	576.228	1349.09	2174.14	222.905	160.922	223.784	2.34124	3.77306	0.721931	1.00394
IPI:IPI00005160.3	ARPC1B	Actin-related protein 2/3 complex subunit 1B	924	6	396.809	711.159	417.666	221.413	568.876	312.18	1.79219	1.05256	2.5693	1.40995
IPI:IPI00005161.3	ARPC2	Actin-related protein 2/3 complex subunit 2	979	9	643.825	829.206	1013.33	1094.33	1907.64	1345.9	1.28794	1.57392	1.74321	1.22989
IPI:IPI00005162.3	ARPC3	Actin-related protein 2/3 complex subunit 3	608	7	801.637	883.36	1401.57	1122.85	1964.49	1417.58	1.10195	1.74839	1.74956	1.26249
IPI:IPI00554811.2	ARPC4;TTLL3	Actin-related protein 2/3 complex subunit 4	1156	4	478.105	899.675	938.722	822.885	1454.93	987.998	1.88175	1.96342	1.76808	1.20065
IPI:IPI00007280.1	ARPC5	Isoform 2 of Actin-related protein 2/3 complex subunit 5	487	2	211.25	96.5064	183.862	235.961	265.268	185.242	0.456835	0.870352	1.1242	0.785053
IPI:IPI00414554.5	ARPC5L	Actin-related protein 2/3 complex subunit 5-like protein	277	6	337.566	538.781	455.051	364.705	671.177	444.805	1.59608	1.34804	1.84033	1.21963
IPI:IPI00329685.1	ARSA	Arylsulfatase A	81	2	171.524	625.028	162.245	76.413	81.2361	224.756	3.64397	0.945904	1.06312	2.94133
IPI:IPI00013698.2	ASAH1	Isoform 1 of Acid ceramidase	1208	4	215.566	847.581	302.817	682.118	2002.65	1895.8	3.93189	1.40475	2.93593	2.77929
IPI:IPI00554777.2	ASNS	Asparagine synthetase [glutamine-hydrolyzing]	637	10	318.882	1450.36	2858.62	1025.8	2567.25	1741.1	4.54826	8.96451	2.50268	1.69731
IPI:IPI00020632.4	ASS1	Argininosuccinate synthase	1197	6	308.552	1552.93	130.932	1014.14	1450.81	8372.02	5.03297	0.424342	1.43058	8.25531
IPI:IPI00289499.3	ATIC	Bifunctional purine biosynthesis protein PURH	306	18	540.634	1448.39	1341.32	1146.18	2559.49	5100.12	2.67906	2.48101	2.23307	4.44968
IPI:IPI00747849.2	ATP1B1	Isoform 1 of Sodium/potassium-transporting ATPase subunit beta-1	1798	1	52.2764	314.53	117.461	218.286	659.389	554.584	6.01667	2.24691	3.02076	2.54063
IPI:IPI00303476.1	ATP5B	ATP synthase subunit beta, mitochondrial	394	25	761.756	2826.24	2705.15	761.888	1357.54	1625.42	3.71016	3.5512	1.78181	2.13342
IPI:IPI00784119.1	ATP6AP1	V-type proton ATPase subunit S1	1641	2	153.417	28.9718	104.899	1487.89	1286.1	895.574	0.188844	0.683751	0.864375	0.601909
IPI:IPI00168884.3	ATP6AP2	Renin receptor	607	37	1047.59	3194.61	5082.96	2411.54	6340.1	4291.86	3.04948	4.85205	2.62907	1.77972
IPI:IPI00007682.2	ATP6V1A	V-type proton ATPase catalytic subunit A	466	23	662.957	1889.19	2563.42	432.963	1043.36	1022.59	2.84965	3.86665	2.40981	2.36183
IPI:IPI00007812.1	ATP6V1B2	V-type proton ATPase subunit B, brain isoform	810	26	921.766	1906.98	2898.06	358.397	361.912	352.746	2.06883	3.14403	1.00981	0.984233
IPI:IPI00003856.1	ATP6V1E1	V-type proton ATPase subunit E 1	1299	5	312.997	752.584	1312.73	66.311	119.495	195.005	2.40444	4.19406	1.80204	2.94076
IPI:IPI00025285.3	ATP6V1G1	V-type proton ATPase subunit G 1	1048	4	302.946	295.162	1037.34	79.5539	138.799	149.05	0.974306	3.42416	1.74472	1.87358
IPI:IPI00027235.1	ATRN	Isoform 1 of Attractin	299	28	4159.88	5309.4	3418.75	6268.87	1131.03	1573.31	1.27633	0.821839	0.18042	0.250972
IPI:IPI00456359.1	ATXN2L	Isoform 1 of Ataxin-2-like protein	694	1	69.4997	154.017	250.683	150.364	314.049	440.036	2.21609	3.60697	2.08859	2.92647
IPI:IPI00296992.7	AXL	Isoform Long of Tyrosine-protein kinase receptor UFO	626	2	614.227	284.551	260.194	2554.99	597.397	613.438	0.463267	0.423612	0.233816	0.240094
IPI:IPI00166729.4	AZGP1	alpha-2-glycoprotein 1, zinc	1526	1	3.08903	13.2578	6.00043	135.123	112.87	729.588	4.29189	1.9425	0.835318	5.39945
IPI:IPI00004656.3	B2M	Beta-2-microglobulin	889	34	1614.82	1527.32	6600.89	6667.13	19992.4	8582.11	0.945815	4.0877	2.99865	1.28723
IPI:IPI00304331.2	B3GAT3	Galactosylgalactosylxylosylprotein 3-beta-glucuronosyltransferase 3	238	9	611.212	789.953	1293.69	560.221	546.886	965.892	1.29244	2.1166	0.976197	1.72413
IPI:IPI00009997.1	B3GNT1	N-acetyllactosaminide beta-1,3-N-acetylglucosaminyltransferase	485	23	854.56	1358.99	2859.05	2386.29	1158.47	1272.92	1.59028	3.34564	0.485468	0.533431
IPI:IPI00217345.1	B3GNT2	Isoform 2 of UDP-GlcNAc:betaGal beta-1,3-N-acetylglucosaminyltransferase 2	1714	2	157.845	267.189	223.647	470.655	606.645	437.548	1.69273	1.41687	1.28894	0.929658
IPI:IPI00012508.4	B3GNT5	UDP-GlcNAc:betaGal beta-1,3-N-acetylglucosaminyltransferase 5	1535	3	358.327	271.856	252.346	289.583	405.424	169.829	0.758681	0.704234	1.40003	0.586462
IPI:IPI00215767.1	B4GALT1	Isoform Long of Beta-1,4-galactosyltransferase 1	1040	18	1890.66	884.033	569.96	3464.98	5258.72	8369.97	0.467579	0.301461	1.51768	2.41559
IPI:IPI00179326.7	BAIAP2L1	Brain-specific angiogenesis inhibitor 1-associated protein 2-like protein 1	836	2	166.929	351.271	633.338	583.417	3607.48	683.417	2.10431	3.79405	6.18336	1.1714
IPI:IPI00299024.9	BASP1	Brain acid soluble protein 1	249	14	644.949	72.5683	1217.54	1775.73	2291.14	595	0.112518	1.88781	1.29025	0.335073
IPI:IPI00641829.5	BAT1	Isoform 2 of Spliceosome RNA helicase BAT1	454	20	1142.53	2812	1874.2	1804.44	3894.7	2887.22	2.4612	1.64039	2.15839	1.60006
IPI:IPI00002406.2	BCAM	Lutheran blood group glycoprotein	191	66	1662.96	13671.9	2553.92	1137.14	91.6879	781.262	8.22139	1.53576	0.0806301	0.68704
IPI:IPI00002203.6	BCCIP	Isoform 1 of BRCA2 and CDKN1A-interacting protein	645	9	396.841	1100.51	690.591	392.823	1209.13	918.42	2.77317	1.74022	3.07806	2.338
IPI:IPI00006079.1	BCLAF1	Isoform 1 of Bcl-2-associated transcription factor 1	1740	2	173.522	427.663	402.267	292.426	798.924	545.971	2.4646	2.31824	2.73206	1.86704
IPI:IPI00010790.1	BGN	Biglycan	965	4	166.298	404.414	998.623	592.49	1392.33	5292.75	2.43187	6.00504	2.34997	8.93306
IPI:IPI00219575.5	BLMH	Bleomycin hydrolase	660	10	396.031	1411.96	1473.63	424.099	237.237	609.071	3.56528	3.721	0.559391	1.43615
IPI:IPI00294158.1	BLVRA	Biliverdin reductase A	991	3	467.059	1322.82	234.64	514.115	2729.12	2091.51	2.83223	0.502378	5.30838	4.06818
IPI:IPI00009054.1	BMP1	Isoform BMP1-3 of Bone morphogenetic protein 1	1287	4	1027.26	477.335	217.76	9130.38	9693.23	7155.16	0.46467	0.211982	1.06165	0.783665
IPI:IPI00301434.4	BOLA2;BOLA2B	BolA-like protein 2	953	7	240.944	1070.6	342.108	507.618	1788.31	878.026	4.44336	1.41987	3.52295	1.7297
IPI:IPI00410214.1	BPNT1	Isoform 1 of 3'(2'),5'-bisphosphate nucleotidase 1	395	11	386.106	1163.38	1814.15	144.451	552.851	291.108	3.01312	4.69857	3.82726	2.01527
IPI:IPI00218992.4	BRCC3	Isoform 3 of Lys-63-specific deubiquitinase BRCC36	995	2	184.58	160.133	163.833	331.125	338.199	315.071	0.867554	0.887595	1.02136	0.951517
IPI:IPI00019906.1	BSG	Isoform 2 of Basigin	1248	5	355.73	609.816	410.853	575.483	1326.4	1384.69	1.71427	1.15496	2.30485	2.40614
IPI:IPI00218413.2	BTD	Biotinidase	872	6	393.976	2474.53	718.445	161.137	444.823	682.785	6.28092	1.82358	2.76053	4.23731
IPI:IPI00419473.5	BTF3	Isoform 2 of Transcription factor BTF3	1596	8	342.17	364.854	472.977	582.204	1171.97	640.062	1.06629	1.38229	2.01298	1.09938
IPI:IPI00412792.2	BTF3L4	Transcription factor BTF3 homolog 4	623	5	163.257	573.299	682.628	601.837	1138.3	805.058	3.51163	4.1813	1.89137	1.33767
IPI:IPI00013468.1	BUB3	Mitotic checkpoint protein BUB3	1181	5	214.967	310.374	361.856	150.07	467.325	378.472	1.44382	1.68331	3.11405	2.52197
IPI:IPI00013180.2	BUD31	Protein BUD31 homolog	1579	3	71.8658	356.489	260.075	162.328	666.959	342.051	4.96048	3.6189	4.1087	2.10716
IPI:IPI00180128.4	BZW1	Isoform 2 of Basic leucine zipper and W2 domain-containing protein 1	260	3	627.738	831.133	930.603	1552.4	3604.77	2602.16	1.32401	1.48247	2.32206	1.67622
IPI:IPI00022305.4	BZW2	Basic leucine zipper and W2 domain-containing protein 2	1135	1	0.00210028	3.67335	16.4171	126.779	249.006	157.632	1748.98	7816.61	1.96409	1.24336
IPI:IPI00478758.2	C10orf119	Isoform 1 of UPF0557 protein C10orf119	1072	1	59.9093	81.7362	168.296	126.09	358.38	229.384	1.36433	2.80917	2.84226	1.81921
IPI:IPI00003419.1	C11orf58	Small acidic protein	1589	6	225.132	238.918	871.055	115.765	247.445	197.808	1.06124	3.86909	2.13748	1.70871
IPI:IPI00029444.1	C12orf10	UPF0160 protein MYG1, mitochondrial	576	5	191.945	878.754	783.845	364.517	1186.84	633.555	4.57817	4.08371	3.25592	1.73807
IPI:IPI00006980.1	C14orf166	UPF0568 protein C14orf166	1109	1	143.196	142.654	281.977	468.539	697.153	746.494	0.996213	1.96917	1.48793	1.59324
IPI:IPI00056357.3	C19orf10	UPF0556 protein C19orf10	1207	7	963.962	1569.79	655.915	1983.35	5166.06	2150.3	1.62848	0.680437	2.60472	1.08418
IPI:IPI00031526.3	C19orf43	Uncharacterized protein C19orf43	1067	2	49.1332	105.777	538.308	48.5517	122.581	58.581	2.15286	10.9561	2.52476	1.20657
IPI:IPI00016605.3	C1orf123	UPF0587 protein C1orf123	659	4	408.792	679.036	1055.54	188.038	395.729	377.598	1.66108	2.58209	2.10452	2.0081
IPI:IPI00015351.2	C1orf128	Isoform 1 of UPF0424 protein C1orf128	971	4	174.309	657.68	894.457	21.8416	51.4529	34.1616	3.77308	5.13145	2.35573	1.56406
IPI:IPI00065500.3	C1orf58	BRO1 domain-containing protein BROX	1178	5	469.558	1306.03	1556.26	180.24	637.712	397.463	2.78139	3.3143	3.53814	2.20519
IPI:IPI00014230.1	C1QBP	Complement component 1 Q subcomponent-binding protein, mitochondrial	581	9	50.1912	242.287	108.036	1163.29	961.319	1033.18	4.82728	2.15248	0.826382	0.88816
IPI:IPI00296165.6	C1R	cDNA FLJ54471, highly similar to Complement C1r subcomponent	1264	8	593.27	830.247	984.771	4290.09	1015.77	4360.32	1.39944	1.6599	0.236771	1.01637
IPI:IPI00024913.2	C21orf33	Isoform Long of ES1 protein homolog, mitochondrial	1466	5	219.071	384.153	318.852	156.976	224.77	438.397	1.75356	1.45548	1.43188	2.79277
IPI:IPI00550689.3	C22orf28	UPF0027 protein C22orf28	1410	5	211.093	556.16	493.302	396.023	842.894	1187.01	2.63466	2.33689	2.1284	2.99733
IPI:IPI00783987.2	C3	Complement C3 (Fragment)	143	50	8690.51	3945.72	2694.5	11066.1	9872.05	73709.5	0.454026	0.310051	0.892095	6.66081
IPI:IPI00001734.3	C8orf62	Phosphoserine aminotransferase	511	14	472.201	2495	1613.53	1609.05	3447.37	3813.01	5.28377	3.41704	2.14249	2.36973
IPI:IPI00170972.2	C9orf64	UPF0553 protein C9orf64	498	7	263.884	1290.06	1011.49	29.4842	143.187	329.337	4.88874	3.83308	4.85638	11.1699
IPI:IPI00025812.1	CA11	Carbonic anhydrase-related protein 11	1854	2	28.4369	422.947	144.011	16.7471	27.6628	37.1918	14.8732	5.06424	1.65179	2.22079
IPI:IPI00012895.3	CA12	Isoform 1 of Carbonic anhydrase 12	1891	1	97.645	3.95483	11.9639	157.763	359.804	1289.18	0.0405021	0.122525	2.28066	8.17164
IPI:IPI00032561.1	CAB39	Calcium-binding protein 39	1018	6	602.693	979.891	1234.27	689.772	1176.33	628.8	1.62585	2.04792	1.70539	0.911606
IPI:IPI00395627.3	CACYBP	Isoform 1 of Calcyclin-binding protein	242	32	867.38	1997.57	3144.45	1980.95	6644.81	5112.58	2.30299	3.62523	3.35436	2.58088
IPI:IPI00176427.1	CADM4	Cell adhesion molecule 4	883	14	146.686	1097.99	1252.86	195.478	999.148	359.876	7.48529	8.54112	5.1113	1.841
IPI:IPI00014516.1	CALD1	Isoform 1 of Caldesmon	1345	4	1042.17	164.962	241.782	1996.95	557.922	1221.3	0.158287	0.231999	0.279387	0.611583
IPI:IPI00075248.1	CALM1;CALM3;CALM2	Calmodulin	25	6	1534.98	847.054	1143.89	2857.61	3363.89	1688.93	0.551834	0.745213	1.17717	0.59103
IPI:IPI00020599.1	CALR	Calreticulin	849	47	6995.49	4171.77	3486.94	21838.2	7561.61	8378.35	0.596351	0.498455	0.346256	0.383656
IPI:IPI00789155.1	CALU	cDNA FLJ31776 fis, clone NT2RI2008141, highly similar to CALUMENIN	907	31	3584.29	2133.79	1373.46	5779.55	6127.35	7372.39	0.595318	0.383189	1.06018	1.2756
IPI:IPI00100160.3	CAND1	Isoform 1 of Cullin-associated NEDD8-dissociated protein 1	23	9	511.185	1134.59	1783.94	2350.73	9329.41	7810.33	2.21953	3.48981	3.96873	3.32251
IPI:IPI00103175.1	CANT1	Isoform 1 of Soluble calcium-activated nucleotidase 1	5	33	1556.34	2998.96	2417.99	3174.25	5880.39	4396.61	1.92693	1.55364	1.85253	1.38509
IPI:IPI00020984.2	CANX	cDNA FLJ55574, highly similar to Calnexin	226	17	2220.16	3518.38	2173.48	2415.11	2811.63	2789.18	1.58474	0.978974	1.16418	1.15489
IPI:IPI00643567.2	CAP1	Adenylyl cyclase-associated protein	313	2	183.173	192.7	303.212	139.032	156.512	192.49	1.05201	1.65533	1.12573	1.3845
IPI:IPI00008274.7	CAP1	Isoform 1 of Adenylyl cyclase-associated protein 1	313	47	5961.38	6231.61	8337.41	4649.27	3818.81	4219.07	1.04533	1.39857	0.821378	0.907469
IPI:IPI00011285.1	CAPN1	Calpain-1 catalytic subunit	1470	1	83.9962	85.0837	159.014	1025.96	915.991	684.109	1.01295	1.89311	0.892814	0.6668
IPI:IPI00289758.6	CAPN2	Calpain-2 catalytic subunit	1100	9	960.295	1085.99	1407.7	271.879	301.598	429.525	1.13089	1.4659	1.10931	1.57984
IPI:IPI00025084.3	CAPNS1	Calpain small subunit 1	1642	3	342.655	909.22	927.222	383.796	271.505	310.437	2.65346	2.70599	0.70742	0.808859
IPI:IPI00783872.2	CAPRIN1	Isoform 1 of Caprin-1	1139	9	806.567	592.307	2013.89	396.158	316.562	203.212	0.734356	2.49687	0.79908	0.512957
IPI:IPI00005969.3	CAPZA1	F-actin-capping protein subunit alpha-1	927	23	1347.47	1718.08	1219.73	1963.46	2967.27	2275.48	1.27504	0.905202	1.51125	1.15892
IPI:IPI00026182.5	CAPZA2	F-actin-capping protein subunit alpha-2	927	15	610.166	1904.29	1095.46	389.192	1068.41	795.616	3.12094	1.79534	2.74519	2.04428
IPI:IPI00218782.3	CAPZB	cDNA FLJ60094, highly similar to F-actin capping protein subunit beta	1045	14	1404.01	2733.89	1700.45	2363.49	3970.25	2875.67	1.9472	1.21114	1.67983	1.2167
IPI:IPI00304409.3	CARHSP1	Calcium-regulated heat stable protein 1	712	9	171.68	307.965	591.844	19.9352	47.0361	47.7284	1.79383	3.44736	2.35945	2.39418
IPI:IPI00027443.5	CARS	cysteinyl-tRNA synthetase isoform c	495	7	320.777	631.655	728.657	2029.26	2831.65	1865.09	1.96914	2.27154	1.39541	0.919096
IPI:IPI00295386.7	CBR1	Carbonyl reductase [NADPH] 1	1116	5	203.572	573.114	580.935	984.272	1295.75	2838.95	2.81529	2.85371	1.31645	2.88431
IPI:IPI00010320.1	CBX1	Chromobox protein homolog 1	858	17	466.576	1218.12	1434.14	359.916	567.444	408.044	2.61076	3.07375	1.5766	1.13372
IPI:IPI00297579.4	CBX3;LOC653972	Chromobox protein homolog 3	858	9	331.606	970.778	1279.76	1059.78	4263.21	2761.79	2.9275	3.85929	4.02272	2.60599
IPI:IPI00024662.1	CBX5	Chromobox protein homolog 5	858	9	531.125	1865.68	1679.2	579.071	2380.29	931.538	3.51269	3.16159	4.11053	1.60868
IPI:IPI00152815.7	CCBE1	Isoform 1 of Collagen and calcium-binding EGF domain-containing protein 1	1477	1	258.023	19.1778	24.4285	872.441	74.2675	73.8394	0.0743259	0.0946757	0.0851261	0.0846354
IPI:IPI00060627.2	CCDC124	Coiled-coil domain-containing protein 124	47	13	936.46	2283.48	2182.01	448.7	665.219	779.883	2.43842	2.33006	1.48255	1.73809
IPI:IPI00396174.4	CCDC25	Coiled-coil domain-containing protein 25	1272	2	290.953	499.396	711.762	222.215	242.367	259.521	1.71641	2.44631	1.09069	1.16788
IPI:IPI00000634.1	CCDC6	Coiled-coil domain-containing protein 6	558	3	343.067	301.231	476.514	103.137	188.638	116.698	0.878053	1.38898	1.82901	1.13149
IPI:IPI00006378.3	CCDC72	Coiled-coil domain-containing protein 72	1450	2	292.641	324.807	715.467	728.595	294.49	603.068	1.10992	2.44486	0.404189	0.827714
IPI:IPI00297779.7	CCT2	T-complex protein 1 subunit beta	62	51	1109.13	3245.91	4670.14	3671.21	7398.13	7030.99	2.92653	4.21063	2.01517	1.91517
IPI:IPI00290770.3	CCT3	chaperonin containing TCP1, subunit 3 isoform b	173	40	1397.42	4228	5928.68	2048.58	7363.85	7004.03	3.02557	4.24258	3.59461	3.41897
IPI:IPI00010720.1	CCT5	T-complex protein 1 subunit epsilon	262	64	2522.4	5524.57	7567.96	3427.96	9106.68	8260.82	2.1902	3.0003	2.65659	2.40984
IPI:IPI00027626.3	CCT6A	T-complex protein 1 subunit zeta	346	28	1245.86	3287.26	4673.1	1836.84	6086.82	5870.29	2.63855	3.75091	3.31375	3.19587
IPI:IPI00018465.1	CCT7	T-complex protein 1 subunit eta	418	30	1170.96	3003.64	3981.49	1839.06	6644.83	6475.92	2.56512	3.4002	3.61316	3.52131
IPI:IPI00302925.4	CCT8	59 kDa protein	372	34	1830.9	4534.46	6084.39	3011.94	13141	11393.8	2.47662	3.32316	4.36296	3.78287
IPI:IPI00152540.3	CD109	Isoform 1 of CD109 antigen	1465	5	1784.88	712.016	403.344	7151.82	8602.15	5983.69	0.398914	0.225978	1.20279	0.836667
IPI:IPI00412771.1	CD2AP	CD2-associated protein	610	9	1098.56	1165.55	2564.8	586.058	686.896	1186.66	1.06098	2.33468	1.17206	2.02482
IPI:IPI00006103.1	CD2BP2	CD2 antigen cytoplasmic tail-binding protein 2	1591	2	206.549	469.584	379.194	84.1575	69.6618	86.9853	2.27347	1.83585	0.827755	1.0336
IPI:IPI00297160.4	CD44	Isoform 12 of CD44 antigen	563	5	2254.54	365.814	387.176	4713.21	1309.69	2647.4	0.162257	0.171732	0.277876	0.561698
IPI:IPI00011302.1	CD59	CD59 glycoprotein	343	2	1009.21	327.311	167.256	2013.6	1157.43	1842.84	0.324325	0.16573	0.574804	0.915197
IPI:IPI00000190.1	CD81	CD81 antigen	1737	4	0.00230241	77.1325	109.207	182.35	351.639	395.286	33500.7	47431.7	1.92838	2.16773
IPI:IPI00215997.5	CD9	CD9 antigen	414	14	369.907	728.889	166.689	777.568	2963.13	787.735	1.97047	0.450625	3.81077	1.01308
IPI:IPI00013122.1	CDC37	Hsp90 co-chaperone Cdc37	1030	14	1119.01	1399.71	1324.97	2408.46	2424.47	2479.19	1.25084	1.18405	1.00665	1.02937
IPI:IPI00016786.1	CDC42	Isoform 2 of Cell division control protein 42 homolog	1888	3	105.357	349.484	582.562	540.243	1866.25	1275.35	3.31714	5.52941	3.45446	2.36069
IPI:IPI00025861.3	CDH1	Cadherin-1	241	35	1975.35	6785.46	1915.71	4798.73	10509.4	1174.74	3.43507	0.969811	2.19003	0.244802
IPI:IPI00024046.2	CDH13	cDNA FLJ52398, highly similar to Cadherin-13	1808	2	161.647	72.9094	52.3967	2968.23	88.2483	108.312	0.451041	0.324143	0.029731	0.0364904
IPI:IPI00290085.2	CDH2	Cadherin-2	1022	87	834.187	4415.78	7990.24	169.979	3932.13	1851.05	5.29351	9.57848	23.1331	10.8899
IPI:IPI00645614.2	CDH3	Isoform 2 of Cadherin-3	241	17	2285.92	324.852	276.21	3343.31	2434.67	438.172	0.14211	0.120831	0.728221	0.131059
IPI:IPI00001560.2	CDKN2A	Cyclin-dependent kinase inhibitor	534	5	237.996	41.1994	83.4785	718.447	126.699	336.472	0.17311	0.350756	0.176351	0.468332
IPI:IPI00014197.2	CDV3	Isoform 1 of Protein CDV3 homolog	1218	5	509.58	439.043	783.165	607.129	1262.07	918.854	0.861578	1.53688	2.07875	1.51344
IPI:IPI00027486.3	CEACAM5	Carcinoembryonic antigen-related cell adhesion molecule 5	1556	4	36.2468	561.613	61.999	210.755	688.802	110.667	15.4941	1.71047	3.26826	0.525099
IPI:IPI00027412.4	CEACAM6	Carcinoembryonic antigen-related cell adhesion molecule 6	1225	5	123.452	503.828	202.772	72.2985	45.6899	48.8457	4.08116	1.64252	0.631962	0.675612
IPI:IPI00099670.2	CEL	carboxyl ester lipase precursor	444	96	1578.16	35958.7	2018	149.988	8.07672	7.93426	22.7852	1.2787	0.053849	0.0528992
IPI:IPI00029739.5	CFH	Isoform 1 of Complement factor H	1075	6	1053.07	77.3237	70.6681	995.462	311.575	192.118	0.0734268	0.0671066	0.312995	0.192994
IPI:IPI00291867.3	CFI	Complement factor I	153	31	6870.61	1166.11	1079.27	12236.8	1739.32	4433.95	0.169724	0.157086	0.142138	0.362344
IPI:IPI00012011.6	CFL1	Cofilin-1	159	95	5960.84	5487.39	12524.7	7487.6	16204.3	8160.03	0.920573	2.10116	2.16416	1.08981
IPI:IPI00413344.3	CFL2	Cofilin-2	159	2	221.748	148.84	690.935	490.287	1031.41	1067.36	0.671211	3.11586	2.10369	2.177
IPI:IPI00011857.1	CHAF1B	Chromatin assembly factor 1 subunit B	1479	1	21.1185	67.055	60.0112	128.9	266.862	174.994	3.17518	2.84165	2.0703	1.35759
IPI:IPI00000846.1	CHD4	Isoform 1 of Chromodomain-helicase-DNA-binding protein 4	287	4	125.796	623.342	918.703	109.909	195.186	193.01	4.95517	7.30309	1.7759	1.7561
IPI:IPI00006601.5	CHGB	Secretogranin-1	634	64	1254.17	4141.83	7332.17	228.982	152.498	429.91	3.30244	5.84623	0.665981	1.87748
IPI:IPI00045536.2	CHID1	Isoform 3 of Chitinase domain-containing protein 1	1427	3	129.103	674.852	375.411	1433.62	5343.55	5065.16	5.22722	2.90783	3.72731	3.53312
IPI:IPI00156984.3	CHMP1B	Charged multivesicular body protein 1b	1435	6	465.909	2156.53	1225.85	111.704	387.266	478.943	4.62865	2.6311	3.46689	4.28761
IPI:IPI00004416.1	CHMP2A	Charged multivesicular body protein 2a	601	3	201.179	494.712	731.309	95.2137	302.924	174.496	2.45906	3.63512	3.18152	1.83268
IPI:IPI00025974.3	CHMP4B	Charged multivesicular body protein 4b	1062	6	548.245	821.522	866.705	354.919	1508.9	656.689	1.49846	1.58087	4.2514	1.85025
IPI:IPI00100796.4	CHMP5	Charged multivesicular body protein 5	976	2	251.271	186.44	391.416	152.52	561.613	272.226	0.741989	1.55774	3.68223	1.78486
IPI:IPI00015897.2	CHORDC1	Isoform 1 of Cysteine and histidine-rich domain-containing protein 1	1243	8	325.313	1276.92	1253.5	1604.04	2172.49	1775.87	3.9252	3.8532	1.35439	1.10713
IPI:IPI00008791.1	CIAO1	Protein CIAO1	1623	1	116.135	129.481	101.889	169.491	300.903	196.606	1.11492	0.877334	1.77533	1.15998
IPI:IPI00025333.4	CIAPIN1	Isoform 3 of Anamorsin	1164	7	413.367	1009.65	820.895	270.936	585.602	446.063	2.4425	1.98587	2.1614	1.64638
IPI:IPI00022977.1	CKB	Creatine kinase B-type	958	101	1676.26	4719.32	8526.37	968.344	2317.25	6348.88	2.81539	5.08654	2.393	6.55643
IPI:IPI00658109.1	CKMT1B;LOC100133623;CKMT1A	Creatine kinase, ubiquitous mitochondrial	958	50	1511.66	6362.68	3626.91	27.1548	48.2754	58.0414	4.20905	2.39928	1.77779	2.13743
IPI:IPI00010896.3	CLIC1	Chloride intracellular channel protein 1	357	18	1441.18	2048.38	1636.19	1599.46	4483.24	3029.82	1.42132	1.13531	2.80298	1.89428
IPI:IPI00001960.4	CLIC4	Chloride intracellular channel protein 4	357	15	1385.56	1275.36	2971.95	800.38	691.017	1086.68	0.920468	2.14495	0.863361	1.35771
IPI:IPI00007257.4	CLSTN1	Isoform 2 of Calsyntenin-1 (Fragment)	116	180	20786	21969.2	12138.5	41979.1	22225.9	22430.6	1.05692	0.583973	0.529452	0.534328
IPI:IPI00396423.3	CLSTN3	Calsyntenin 3, isoform CRA_b	20	72	1990.82	9169.67	3760.51	2635.21	1774.1	3741.87	4.60597	1.88892	0.673228	1.41995
IPI:IPI00216393.1	CLTA	Isoform Non-brain of Clathrin light chain A	33	6	521.916	527.377	1037.49	236.815	641.162	860.296	1.01046	1.98785	2.70744	3.63278
IPI:IPI00024067.4	CLTC	Isoform 1 of Clathrin heavy chain 1	178	40	3272.95	3440.48	5526.8	7392.43	15837.9	13271	1.05119	1.68863	2.14245	1.79522
IPI:IPI00291262.3	CLU	Clusterin	559	10	675.817	1782.13	266.489	6604.64	8917.7	30274.7	2.637	0.394321	1.35022	4.58385
IPI:IPI00219953.5	CMPK1	UMP-CMP kinase 1 isoform a	1171	7	436.363	1031.71	836.012	1318.43	3474.15	1259.57	2.36435	1.91586	2.63506	0.955354
IPI:IPI00430812.6	CNBP	Isoform 1 of Cellular nucleic acid-binding protein	843	14	466.592	826.625	1607.35	1095.83	2112.17	1446.42	1.77162	3.44487	1.92745	1.31993
IPI:IPI00177728.3	CNDP2	Cytosolic non-specific dipeptidase	936	41	2839.64	2571.03	5414.04	2051.7	3981.14	4679.15	0.905407	1.90659	1.94041	2.28062
IPI:IPI00015262.1	CNN2	Calponin-2	356	2	459.039	114.208	238.499	1270.73	1432.69	704.601	0.248798	0.519562	1.12745	0.554485
IPI:IPI00216682.5	CNN3	Calponin-3	356	5	318.696	685.312	778.839	111.138	25.5888	50.4259	2.15036	2.44383	0.230244	0.453724
IPI:IPI00443909.1	CNPY2	Isoform 1 of Protein canopy homolog 2	1236	3	331.057	120.037	141.85	404.627	273.122	596.928	0.362587	0.428477	0.674997	1.47525
IPI:IPI00029751.1	CNTN1	Isoform 1 of Contactin-1	710	58	1475.39	3969.25	8865.38	1713.98	2109.17	485.032	2.69031	6.00885	1.23057	0.282985
IPI:IPI00012386.1	COCH	Cochlin	1099	15	367.485	1709.95	3396.93	1001.63	1915.34	11047	4.65312	9.24372	1.91223	11.0291
IPI:IPI00398272.5	COL17A1	Isoform 1 of Collagen alpha-1(XVII) chain	1088	18	7209.19	693.859	851.913	1144.82	99.5942	68.5533	0.0962465	0.11817	0.0869957	0.0598814
IPI:IPI00297646.4	COL1A1	Collagen alpha-1(I) chain	537	7	450.244	2087.17	1078.35	47.37	148.554	131.669	4.63563	2.39503	3.13605	2.77958
IPI:IPI00306322.2	COL4A2	Collagen alpha-2(IV) chain	382	16	2603.51	1303.05	1543.75	1782.75	1847.6	2136.46	0.500497	0.592949	1.03637	1.19841
IPI:IPI00472200.4	COL4A6	Isoform B of Collagen alpha-6(IV) chain	381	3	270.134	122.917	341.324	18.5898	16.9535	31.1644	0.455023	1.26354	0.911977	1.67643
IPI:IPI00477611.1	COL5A1	Collagen type V alpha 1	1385	3	174.562	544.415	452.571	53.5951	113.384	381.91	3.11874	2.5926	2.11557	7.12584
IPI:IPI00739099.2	COL5A2	Collagen alpha-2(V) chain	1442	2	870.232	27.5129	35.3995	194.334	0.135186	0.00216007	0.0316156	0.0406782	0.000695639	1.11153e-05
IPI:IPI00291136.4	COL6A1	Collagen alpha-1(VI) chain	1070	21	865.926	5815	1588.14	1830.28	10410.1	5992.2	6.71535	1.83404	5.68772	3.27393
IPI:IPI00025418.2	COL7A1	Isoform 1 of Collagen alpha-1(VII) chain	1636	3	1077.17	99.7808	132.092	1464.55	167.099	301.194	0.0926321	0.122629	0.114096	0.205657
IPI:IPI00295857.7	COPA	Isoform 1 of Coatomer subunit alpha	1337	4	198.07	275.224	456.55	1208.91	2148.76	1972.72	1.38953	2.30499	1.77744	1.63182
IPI:IPI00295851.4	COPB1	Coatomer subunit beta	1781	1	12.0705	11.3277	17.7816	887.13	2154.57	1517.51	0.938458	1.47314	2.4287	1.71058
IPI:IPI00220219.6	COPB2	Coatomer subunit beta'	39	7	484.971	624.307	847.748	1670.01	4178.69	3392.7	1.28731	1.74804	2.50219	2.03154
IPI:IPI00465132.4	COPE	Coatomer subunit epsilon	999	13	948.368	249.722	845.916	1243.55	2787.43	2252.38	0.263318	0.89197	2.24151	1.81125
IPI:IPI00783982.1	COPG	Coatomer subunit gamma	545	4	512.122	329.367	629.25	620.919	2011.45	1473.39	0.643142	1.22871	3.23947	2.37292
IPI:IPI00018813.5	COPS2	Isoform 2 of COP9 signalosome complex subunit 2	388	4	138.672	178.587	320.153	372.407	675.611	450.864	1.28783	2.3087	1.81417	1.21068
IPI:IPI00171844.3	COPS4	COP9 signalosome complex subunit 4	442	8	404.527	493.121	729.45	68.2408	95.5001	64.554	1.21901	1.80322	1.39946	0.945974
IPI:IPI00009958.6	COPS5	COP9 signalosome complex subunit 5	1474	2	258	249.642	331.237	500.598	857.381	606.44	0.967605	1.28386	1.71271	1.21143
IPI:IPI00163230.5	COPS6	COP9 signalosome complex subunit 6	692	3	270.697	402.383	611.983	106.545	213.172	158.104	1.48647	2.26077	2.00077	1.48392
IPI:IPI00009480.1	COPS8	COP9 signalosome complex subunit 8	897	8	164.006	278.064	393.482	4.90663	14.5577	7.88244	1.69545	2.39919	2.96694	1.60649
IPI:IPI00032851.1	COPZ1	Coatomer subunit zeta-1	420	2	334.316	143.968	397.141	560.14	1281.8	914.043	0.430635	1.18792	2.28836	1.63181
IPI:IPI00007058.1	CORO1B	Coronin-1B	322	15	1361.62	4566.46	1402.3	714.255	1788.28	1036.54	3.35368	1.02987	2.5037	1.45122
IPI:IPI00017704.3	COTL1	Coactosin-like protein	149	22	1394.71	2892.51	4201.18	1703.43	5966.89	1638.8	2.07392	3.01223	3.50288	0.962059
IPI:IPI00008894.2	CPA4	Carboxypeptidase A4	1305	3	1025.64	153.814	80.4609	11122	2350.95	2539.8	0.149969	0.0784497	0.211378	0.228358
IPI:IPI00031121.2	CPE	Carboxypeptidase E precursor	121	194	4280.96	29426.9	13389	7917.97	48397.9	9400.63	6.8739	3.12758	6.11241	1.18725
IPI:IPI00026270.1	CPM	Carboxypeptidase M	705	3	392.959	1634.92	98.6188	466.979	126.893	346.463	4.16053	0.250965	0.271733	0.741924
IPI:IPI00018452.3	CPNE1	Copine-1	1488	2	547.313	735.027	305.171	356.395	1089.83	874.053	1.34297	0.55758	3.05792	2.45248
IPI:IPI00305010.3	CPPED1	Isoform 1 of Calcineurin-like phosphoesterase domain-containing protein 1	1378	1	97.07	323.736	147.622	38.4388	76.2123	148.653	3.33508	1.52077	1.98269	3.86726
IPI:IPI00012998.2	CPSF6	Isoform 1 of Cleavage and polyadenylation specificity factor subunit 6	352	6	452.841	1015.71	1090.54	262.473	1086.47	860.899	2.24297	2.40821	4.13937	3.27995
IPI:IPI00301395.4	CPVL	Probable serine carboxypeptidase CPVL	269	8	134.028	1596.59	335.468	290.747	336.576	4028.5	11.9124	2.50296	1.15763	13.8557
IPI:IPI00021997.1	CREG1	Protein CREG1	1288	5	211.875	1055.51	202.234	242.443	484.593	534.698	4.98176	0.954497	1.99879	2.20546
IPI:IPI00006034.1	CRIP2	Cysteine-rich protein 2	1501	7	444.888	521.399	1292.35	226.998	381.306	514.452	1.17198	2.9049	1.67978	2.26633
IPI:IPI00004839.1	CRKL	Crk-like protein	1263	13	2222.28	971.898	758.3	898.051	1312.83	981.332	0.437343	0.341226	1.46187	1.09274
IPI:IPI00000792.1	CRYZ	Quinone oxidoreductase	324	6	235.386	244.851	415.581	681.362	1100.54	2186.13	1.04021	1.76553	1.61521	3.20847
IPI:IPI00025366.4	CS	Citrate synthase, mitochondrial	935	12	447.815	2037.88	1482.02	579.653	809.989	1345.2	4.55072	3.30944	1.39737	2.3207
IPI:IPI00470891.2	CSDE1	Isoform Long of Cold shock domain-containing protein E1	904	3	489.201	433.858	512.425	650.129	48.5524	41.9467	0.886871	1.04747	0.0746812	0.0645206
IPI:IPI00022744.5	CSE1L	Isoform 1 of Exportin-2	1678	1	14.4081	41.7645	29.6404	1066.97	3000.42	2257.47	2.89868	2.0572	2.81209	2.11577
IPI:IPI00016613.2	CSNK2A1	CSNK2A1 protein	1238	7	129.457	425.947	698.063	122.145	418.972	371.511	3.29025	5.39223	3.43013	3.04156
IPI:IPI00442073.5	CSRP1	Cysteine and glycine-rich protein 1	1339	15	1243.53	3663.3	1965.65	655.636	2229.01	1427.96	2.94589	1.5807	3.39977	2.17798
IPI:IPI00032293.1	CST3	Cystatin-C	267	97	12005.9	10211	5021.52	16963.5	17919.7	22644.7	0.850499	0.418253	1.05637	1.33491
IPI:IPI00032325.1	CSTA	Cystatin-A	1786	2	868.175	349.309	134.733	137.449	18.5468	12.7764	0.402349	0.155191	0.134936	0.0929537
IPI:IPI00021828.1	CSTB	Cystatin-B	1791	5	801.666	342.392	263.512	832.329	2754.76	1706.55	0.427101	0.328705	3.3097	2.05033
IPI:IPI00013256.1	CSTF2	Isoform 1 of Cleavage stimulation factor 64 kDa subunit	762	14	958.321	2620.67	2833.05	130.72	298.409	253.325	2.73465	2.95626	2.28281	1.93792
IPI:IPI00015195.1	CSTF3	Cleavage stimulation factor 77 kDa subunit	1594	1	19.1095	92.799	122.496	134.653	183.979	445.229	4.85616	6.41021	1.36632	3.3065
IPI:IPI00010120.4	CTBP2	Isoform 1 of C-terminal-binding protein 2	1089	2	216.089	351.468	313.999	189.762	306.863	534.602	1.6265	1.4531	1.6171	2.81723
IPI:IPI00007778.1	CTBS	Di-N-acetylchitobiase	648	4	448.3	663.026	452.596	389.172	320.15	410.668	1.47898	1.00958	0.822644	1.05524
IPI:IPI00020977.4	CTGF	Isoform 1 of Connective tissue growth factor	1696	1	247.332	94.8174	81.5261	767.068	212.873	978.91	0.383361	0.329622	0.277515	1.27617
IPI:IPI00060423.4	CTHRC1	Isoform 1 of Collagen triple helix repeat-containing protein 1	1528	2	41.8874	1324.64	174.738	220.203	498.975	2484.29	31.6239	4.17161	2.26598	11.2818
IPI:IPI00215948.4	CTNNA1	Isoform 1 of Catenin alpha-1	426	4	74.4886	227.208	210.151	1857.57	8990.85	2876.62	3.05023	2.82124	4.84011	1.54859
IPI:IPI00017292.1	CTNNB1	Isoform 1 of Catenin beta-1	90	5	261.077	801.465	993.64	554.227	2887.52	966.987	3.06984	3.80592	5.21	1.74475
IPI:IPI00182469.3	CTNND1	Isoform 1AB of Catenin delta-1	1475	4	95.4213	247.22	327.599	418.65	1130.4	367.191	2.59083	3.43319	2.70011	0.877083
IPI:IPI00290142.5	CTPS	CTP synthase 1	1170	10	370.157	1039.22	2222.06	505.169	753.257	1150.41	2.80752	6.00302	1.4911	2.27728
IPI:IPI00021794.8	CTSA	Lysosomal protective protein	954	18	386.221	4594.66	1026.11	1249.81	3118.8	7679.93	11.8965	2.65678	2.49542	6.14487
IPI:IPI00295741.4	CTSB	Cathepsin B	937	17	4241.98	1714.73	1568.64	2328.91	2845.68	3649.52	0.404228	0.369791	1.22189	1.56705
IPI:IPI00022810.1	CTSC	Dipeptidyl-peptidase 1	428	12	1068.87	861.047	1469.25	2286.03	4400.71	6266.27	0.805568	1.37458	1.92504	2.74111
IPI:IPI00011229.1	CTSD	Cathepsin D	409	57	2197.87	10317	3432.96	5342.22	11237.2	21109.6	4.69411	1.56195	2.10347	3.95147
IPI:IPI00002816.1	CTSF	Cathepsin F	117	10	378.106	1848.92	841.964	314.341	1283.2	2953.09	4.88997	2.2268	4.08219	9.39454
IPI:IPI00297487.1	CTSH	Cathepsin H	1384	8	363.34	2852.69	314.859	2257.21	2876.11	2779.66	7.8513	0.866569	1.27419	1.23146
IPI:IPI00012887.1	CTSL1	Cathepsin L1	763	3	274.316	705.763	199.433	1272.39	2714.52	6587.4	2.57281	0.72702	2.1334	5.17717
IPI:IPI00000013.1	CTSL2	Cathepsin L2	763	15	1268.56	1300.46	2146.31	3197.67	7966.25	3835.74	1.02514	1.69192	2.49127	1.19954
IPI:IPI00002745.1	CTSZ	Cathepsin Z	988	7	456.167	470.624	65.2914	1760.33	2788.81	10612.1	1.03169	0.14313	1.58426	6.02847
IPI:IPI00029601.6	CTTN	Src substrate cortactin	598	7	1836.48	1405.15	1152.83	1089.21	2104.89	916.581	0.765136	0.627741	1.93249	0.84151
IPI:IPI00419273.5	CUL4A	Isoform 1 of Cullin-4A	802	1	97.7227	124.934	286.787	54.3152	108.635	174.946	1.27846	2.9347	2.00009	3.22095
IPI:IPI00216003.4	CUL5	Cullin-5	1852	2	33.1078	331.009	190.821	99.504	570.521	403.181	9.99792	5.76361	5.73365	4.05191
IPI:IPI00034319.2	CUTA	Isoform A of Protein CutA	1396	16	589.312	1273.37	2298.81	349.114	451.75	607.707	2.16077	3.90084	1.29399	1.74071
IPI:IPI00019146.6	CXADR	Isoform 1 of Coxsackievirus and adenovirus receptor	1575	2	191.152	140.23	991.282	0	12.5499	23.7503	0.733604	5.18584	#DIV/0!	#DIV/0!
IPI:IPI00013874.1	CXCL1	Growth-regulated alpha protein	163	4	1995.42	115.142	130.705	102.589	213.616	748.741	0.0577033	0.0655026	2.08225	7.29845
IPI:IPI00465315.6	CYCS	Cytochrome c	203	23	618.283	1634.61	2951.12	1457.62	2277.79	3010.4	2.64378	4.77309	1.56268	2.06529
IPI:IPI00028911.2	DAG1	Dystroglycan	751	39	1737.14	3113.17	3457.18	5326.89	13080.5	6078.13	1.79212	1.99015	2.45556	1.14103
IPI:IPI00018117.3	DAP	Death-associated protein 1	334	1	210.527	76.5997	133.582	514.595	762.285	384.978	0.363848	0.634511	1.48133	0.748118
IPI:IPI00216951.2	DARS	Aspartyl-tRNA synthetase, cytoplasmic	1324	2	121.757	377.215	275.895	437.673	1138.02	1151.08	3.09809	2.26594	2.60016	2.63
IPI:IPI00165230.1	DAZAP1	Isoform 1 of DAZ-associated protein 1	1340	3	54.9853	144.798	119.06	213.332	259.089	287.822	2.6334	2.1653	1.21449	1.34917
IPI:IPI00010182.4	DBI	Isoform 1 of Acyl-CoA-binding protein	483	1	264.085	106.108	194.65	349.536	588.116	368.314	0.401796	0.737075	1.68256	1.05372
IPI:IPI00003406.4	DBN1	Isoform 1 of Drebrin	1003	12	1459.98	920.901	1548.19	1885.18	1704.32	1031.86	0.630763	1.06042	0.904065	0.547354
IPI:IPI00101968.3	DBNL	Isoform 3 of Drebrin-like protein	239	6	620.886	812.771	788.659	260.963	555.207	374.441	1.30905	1.27022	2.12753	1.43484
IPI:IPI00300567.1	DCI	Isoform 1 of 3,2-trans-enoyl-CoA isomerase, mitochondrial	800	4	54.2112	226.254	408.471	113.079	409.082	672.297	4.17357	7.53481	3.61768	5.9454
IPI:IPI00335385.4	DCPS	Scavenger mRNA-decapping enzyme DcpS	1690	1	59.689	61.8014	297.666	74.2863	125.603	94.9381	1.03539	4.98695	1.69079	1.278
IPI:IPI00029485.2	DCTN1	Isoform p150 of Dynactin subunit 1	289	11	662.318	787.185	1265.28	374.134	497.564	514.826	1.18853	1.91038	1.32991	1.37605
IPI:IPI00220503.9	DCTN2	dynactin 2	719	18	1557.31	1383.81	2456.81	800.696	1031.88	943.334	0.888594	1.5776	1.28873	1.17814
IPI:IPI00220770.2	DCTN6	Dynactin subunit 6	1864	1	73.9124	113.977	150.607	47.6562	54.7009	59.4564	1.54206	2.03764	1.14782	1.24761
IPI:IPI00012197.1	DCTPP1	dCTP pyrophosphatase 1	1279	2	100.741	138.204	239.033	467.675	473.897	338.926	1.37187	2.37275	1.0133	0.724704
IPI:IPI00291893.4	DCUN1D1	DCN1-like protein 1	902	4	144.625	282.767	489.364	607.416	1598.86	1030.41	1.95517	3.38368	2.63223	1.69638
IPI:IPI00220342.5	DDAH1	N(G),N(G)-dimethylarginine dimethylaminohydrolase 1	556	9	361.841	1094.18	1140.76	204.999	1668.14	565.861	3.02392	3.15264	8.13732	2.76032
IPI:IPI00000760.1	DDAH2	N(G),N(G)-dimethylarginine dimethylaminohydrolase 2	556	4	188.615	878.396	402	234.476	587.618	668.537	4.65709	2.13133	2.50609	2.8512
IPI:IPI00293464.5	DDB1	DNA damage-binding protein 1	582	21	1866.52	4605.18	4132.41	610.107	1714.47	1052.98	2.46726	2.21397	2.81012	1.7259
IPI:IPI00001477.1	DDR1	Isoform 1 of Epithelial discoidin domain-containing receptor 1	292	9	708.233	1638.35	313.931	819.384	2713.68	635.92	2.31329	0.443259	3.31185	0.776095
IPI:IPI00293867.7	DDT	D-dopachrome decarboxylase	1140	11	89.041	1241.92	1338.54	284.303	780.066	951.594	13.9477	15.0328	2.74378	3.34711
IPI:IPI00293655.3	DDX1	ATP-dependent RNA helicase DDX1	530	7	746.7	1533.77	1152.62	424.213	783.533	1197.29	2.05407	1.54362	1.84703	2.82237
IPI:IPI00019918.5	DDX19A	ATP-dependent RNA helicase DDX19A	1833	1	4.69824	27.85	15.5259	39.0593	88.1459	54.6637	5.92775	3.30462	2.25672	1.39951
IPI:IPI00015953.3	DDX21	Isoform 1 of Nucleolar RNA helicase 2	1590	3	79.7297	186.258	237.353	87.947	230.176	107.352	2.33612	2.97697	2.61721	1.22065
IPI:IPI00409671.3	DDX42	Isoform 1 of ATP-dependent RNA helicase DDX42	1153	4	120.561	290.82	380.557	35.7711	56.1003	73.3881	2.41223	3.15656	1.56831	2.0516
IPI:IPI00017617.1	DDX5	Probable ATP-dependent RNA helicase DDX5	621	7	372.309	1183.04	963.427	963.679	1172.86	1665.1	3.17757	2.58771	1.21706	1.72786
IPI:IPI00030320.4	DDX6	Probable ATP-dependent RNA helicase DDX6	1505	1	187.817	155.921	214.913	237.983	852.037	526.137	0.830172	1.14427	3.58024	2.21082
IPI:IPI00020021.3	DEK	Protein DEK	1188	10	660.796	1787.27	2330.63	317.669	584.121	629.596	2.70472	3.527	1.83877	1.98192
IPI:IPI00026829.1	DHPS	Isoform Long of Deoxyhypusine synthase	533	8	176.887	490.588	1091.85	41.384	81.1263	35.3457	2.77345	6.1726	1.96033	0.854091
IPI:IPI00396435.3	DHX15	Putative pre-mRNA-splicing factor ATP-dependent RNA helicase DHX15	1631	2	164.617	300.327	441.744	302.164	1155.69	1044.48	1.8244	2.68347	3.82473	3.45668
IPI:IPI00844578.1	DHX9	ATP-dependent RNA helicase A	1582	1	27.3382	40.6601	45.3382	1235.75	2703.58	2433.86	1.4873	1.65842	2.1878	1.96954
IPI:IPI00221394.8	DKC1	H/ACA ribonucleoprotein complex subunit 4	339	4	106.442	366.701	325.767	200.026	577.766	526.278	3.44507	3.0605	2.88845	2.63104
IPI:IPI00398918.6	DKFZp686O24166	Putative uncharacterized protein DKFZp686I21167	1274	5	380.615	206.541	428.144	19.6933	7.74326	43.2059	0.542651	1.12487	0.393193	2.19394
IPI:IPI00002714.2	DKK3	cDNA FLJ52545, highly similar to Dickkopf-related protein 3	882	11	2886.2	376.502	389.765	2064.94	34.0054	93.0954	0.130449	0.135044	0.016468	0.0450839
IPI:IPI00021338.2	DLAT	Dihydrolipoyllysine-residue acetyltransferase component of pyruvate dehydrogenase complex, mitochondrial	1498	1	0	12.6753	18.9703	0	0	0	#DIV/0!	#DIV/0!	#DIV/0!	#DIV/0!
IPI:IPI00030351.2	DLG1	Isoform 1 of Disks large homolog 1	1250	6	48.7847	228.339	212.083	39.1277	23.546	10.2193	4.68055	4.34732	0.601773	0.261179
IPI:IPI00012535.1	DNAJA1	DnaJ homolog subfamily A member 1	1307	9	147.313	718.852	682.665	738.792	1392.81	1299.61	4.87975	4.6341	1.88525	1.7591
IPI:IPI00032406.1	DNAJA2	DnaJ homolog subfamily A member 2	1118	8	331.536	1516.46	832.011	216.113	893.622	584.771	4.57404	2.50956	4.13498	2.70586
IPI:IPI00015947.5	DNAJB1	DnaJ homolog subfamily B member 1	1262	2	331.937	570.223	465.325	300.13	786.531	1074.14	1.71787	1.40185	2.62063	3.57891
IPI:IPI00008454.1	DNAJB11	DnaJ homolog subfamily B member 11	916	45	785.718	1054.69	4599.73	3042.33	7410.12	2148.12	1.34232	5.85417	2.43567	0.706077
IPI:IPI00006713.1	DNAJC3	Isoform 1 of DnaJ homolog subfamily C member 3	993	2	39.4468	5.59	13.6413	1534.83	901.159	2743.41	0.14171	0.345815	0.587139	1.78744
IPI:IPI00329629.6	DNAJC7	DnaJ homolog subfamily C member 7	801	4	159.371	582.003	579.99	70.746	146.502	164.931	3.65187	3.63924	2.07081	2.33132
IPI:IPI00003438.2	DNAJC8	DnaJ homolog subfamily C member 8	271	6	604.029	743.215	1748.21	558.734	970.331	818.403	1.23043	2.89425	1.73666	1.46475
IPI:IPI00154975.3	DNAJC9	DnaJ homolog subfamily C member 9	813	8	410.725	138.536	365.975	306.586	678.108	349.581	0.337297	0.891046	2.2118	1.14024
IPI:IPI00010348.1	DNASE2	Deoxyribonuclease-2-alpha	295	15	595.639	5223.04	1759.31	410.569	1037.12	715.152	8.7688	2.95366	2.52605	1.74186
IPI:IPI00037283.3	DNM1L	Isoform 5 of Dynamin-1-like protein	1364	3	157.031	272.714	446.513	1045.49	2031.48	1167.77	1.73668	2.84346	1.94309	1.11696
IPI:IPI00020672.4	DPP3	Isoform 1 of Dipeptidyl-peptidase 3	340	39	1257.8	3699.63	3141.89	1043.17	2291.79	1397.59	2.94134	2.49792	2.19695	1.33976
IPI:IPI00296141.4	DPP7	Dipeptidyl-peptidase 2	614	14	434.788	3788.56	1008.35	245.915	670.603	940.174	8.71358	2.31919	2.72697	3.82317
IPI:IPI00257508.4	DPYSL2	Dihydropyrimidinase-related protein 2	67	58	2027.74	3189.95	7391.28	691.702	528.861	350.471	1.57316	3.64508	0.764579	0.506679
IPI:IPI00025846.2	DSC2	cDNA FLJ55716, highly similar to Desmocollin-2	824	12	856.019	651.995	1328.97	454.945	2548.69	368.4	0.761659	1.5525	5.60219	0.809768
IPI:IPI00031549.5	DSC3	Isoform 3A of Desmocollin-3	1231	6	2577.72	47.9099	183.132	9506.62	548.921	637.74	0.0185862	0.0710443	0.0577409	0.0670838
IPI:IPI00028931.2	DSG2	Desmoglein-2	123	57	4892.49	6101.67	6437.96	3043.7	28341.4	3687.6	1.24715	1.31589	9.3115	1.21155
IPI:IPI00013933.2	DSP	Isoform DPI of Desmoplakin	446	7	1043.55	675.894	652.913	328.698	318.146	123.366	0.647685	0.625663	0.967898	0.375318
IPI:IPI00473014.5	DSTN	Destrin	159	14	2768.43	1367.11	2301.73	2420.26	1765.57	1131.65	0.493822	0.831421	0.729495	0.467573
IPI:IPI00152692.2	DTD1;HARS2	D-tyrosyl-tRNA(Tyr) deacylase 1	722	5	60.747	178.092	323.136	389.085	193.169	424.427	2.9317	5.31937	0.496471	1.09083
IPI:IPI00013862.7	DTYMK;LOC727761	Thymidylate kinase	1300	4	330.509	1085.04	951.021	605.469	707.557	405.05	3.28294	2.87744	1.16861	0.668986
IPI:IPI00018671.1	DUSP3	Dual specificity protein phosphatase 3	1126	1	8.41386	55.1427	26.3694	111.671	172.904	273.796	6.55379	3.13404	1.54833	2.4518
IPI:IPI00013679.1	DUT	Isoform 1 of Deoxyuridine 5'-triphosphate nucleotidohydrolase, mitochondrial	58	13	444.458	455.916	1443.59	290.46	579.796	271.833	1.02578	3.24798	1.99613	0.935871
IPI:IPI00456969.1	DYNC1H1	Cytoplasmic dynein 1 heavy chain 1	1546	3	278.138	188.711	370.244	2131.58	3972.48	2763.45	0.678479	1.33115	1.86363	1.29643
IPI:IPI00216348.1	DYNC1I2	Isoform 2C of Cytoplasmic dynein 1 intermediate chain 2	1745	3	1497.78	413.078	464.284	93.5999	219.84	77.1952	0.275794	0.309981	2.34872	0.824736
IPI:IPI00011592.3	DYNC1LI2	Cytoplasmic dynein 1 light intermediate chain 2	1607	2	166.776	194.758	223.802	222.682	337.687	242.316	1.16778	1.34193	1.51645	1.08817
IPI:IPI00062037.1	DYNLL2	Dynein light chain 2, cytoplasmic	928	5	241.252	1594.48	1178.79	159.073	443.627	306.756	6.6092	4.88614	2.78882	1.92839
IPI:IPI00011416.2	ECH1	Delta(3,5)-Delta(2,4)-dienoyl-CoA isomerase, mitochondrial	1844	1	7.14288	13.6415	24.1326	485.069	1452.98	1842.4	1.9098	3.37855	2.99541	3.79822
IPI:IPI00024993.4	ECHS1	Enoyl-CoA hydratase, mitochondrial	546	4	171.211	732.179	507.127	92.2713	134.476	127.281	4.27647	2.962	1.4574	1.37942
IPI:IPI00003351.2	ECM1	Isoform 1 of Extracellular matrix protein 1	170	26	2133.92	3461.16	746.716	6117.68	1940.83	10140.6	1.62197	0.349927	0.31725	1.65759
IPI:IPI00329536.2	EEA1	Early endosome antigen 1	1599	4	347.888	417.635	292.556	747.613	1257.46	774.641	1.20049	0.840949	1.68197	1.03615
IPI:IPI00396485.3	EEF1A1	Elongation factor 1-alpha 1	917	66	1621.3	3624.94	3385.2	3900.52	9817.36	7842.69	2.23583	2.08796	2.51694	2.01068
IPI:IPI00014424.1	EEF1A2	Elongation factor 1-alpha 2	917	30	1872.41	4006.34	4143.43	3271.24	8639.19	9604.91	2.13967	2.21289	2.64095	2.93617
IPI:IPI00178440.3	EEF1B2	Elongation factor 1-beta	473	17	1633.68	874.21	1217.98	2485.09	3921.27	1979.9	0.535118	0.745544	1.57792	0.796712
IPI:IPI00023048.4	EEF1D	Elongation factor 1-delta	473	16	2643.21	1445.79	1756.01	2934.29	8285.19	4497.12	0.546984	0.664347	2.82358	1.53261
IPI:IPI00003588.1	EEF1E1	Eukaryotic translation elongation factor 1 epsilon-1	456	1	63.3056	172.829	201.839	35.9141	151.823	182.23	2.73008	3.18832	4.2274	5.07404
IPI:IPI00000875.7	EEF1G	cDNA FLJ56389, highly similar to Elongation factor 1-gamma	463	24	1667.44	4121.64	2817.84	3587.05	9634.61	5503.74	2.47184	1.68992	2.68594	1.53434
IPI:IPI00186290.6	EEF2	Elongation factor 2	280	119	6634.18	17566.9	13522.6	11265.7	40345.9	23992.3	2.64793	2.03832	3.58131	2.12968
IPI:IPI00029658.1	EFEMP1	Isoform 1 of EGF-containing fibulin-like extracellular matrix protein 1	864	23	6146.33	604.511	567.662	5760.19	3389.3	719.396	0.0983532	0.0923579	0.588401	0.124891
IPI:IPI00060181.1	EFHD2	EF-hand domain-containing protein D2	905	6	3067.1	1129.97	899.096	492.889	676.4	498.306	0.368418	0.293142	1.37232	1.01099
IPI:IPI00025840.2	EFNA1	Isoform 1 of Ephrin-A1	1885	1	172.524	218.575	130.807	1012.77	2348.06	765.388	1.26692	0.758195	2.31845	0.755737
IPI:IPI00005517.1	EFNA5	Ephrin-A5	1235	2	60.0789	60.9145	140.548	1066.6	857.932	215.643	1.01391	2.33938	0.804363	0.202178
IPI:IPI00024307.1	EFNB1	Ephrin-B1	218	8	2065.03	346.896	486.172	1161.62	95.5222	82.5166	0.167986	0.235431	0.0822315	0.0710355
IPI:IPI00005126.1	EFNB2	Ephrin-B2	1277	1	61.985	14.9433	33.9914	440.898	946.533	71.3668	0.241079	0.548381	2.14683	0.161867
IPI:IPI00003519.1	EFTUD2	116 kDa U5 small nuclear ribonucleoprotein component	280	9	258.295	1003.72	782.499	557.6	1141.55	903.626	3.88596	3.02948	2.04726	1.62056
IPI:IPI00018274.1	EGFR	Isoform 1 of Epidermal growth factor receptor	1707	1	237.337	45.1057	26.6411	1847.45	3929.42	13131.3	0.190049	0.11225	2.12695	7.10779
IPI:IPI00017184.2	EHD1	EH domain-containing protein 1	1620	1	210.457	47.3924	78.3516	579.023	1291.3	564.342	0.225188	0.372292	2.23014	0.974645
IPI:IPI00012462.1	EIF2A	Eukaryotic translation initiation factor 2A	737	13	457.206	895.854	2416.47	353.696	853.071	703.66	1.95941	5.2853	2.41188	1.98945
IPI:IPI00221300.2	EIF2B1	Translation initiation factor eIF-2B subunit alpha	665	3	65.3626	697.78	434.961	126.433	381.065	338.905	10.6755	6.65459	3.01396	2.6805
IPI:IPI00219678.3	EIF2S1	Eukaryotic translation initiation factor 2 subunit 1	341	6	647.628	645.376	636.231	1693.78	3043.57	2846.62	0.996523	0.982402	1.79691	1.68064
IPI:IPI00021728.3	EIF2S2	Eukaryotic translation initiation factor 2 subunit 2	952	2	112.158	104.595	146.823	442.505	490.311	689.712	0.932564	1.30907	1.10803	1.55865
IPI:IPI00297982.7	EIF2S3	Eukaryotic translation initiation factor 2 subunit 3	1361	3	345.132	572.52	663.058	1755.43	3669.69	3572.58	1.65884	1.92117	2.09048	2.03516
IPI:IPI00029012.1	EIF3A	Eukaryotic translation initiation factor 3 subunit A	282	24	2147.99	2076.06	3141.18	6017.81	11872.9	8905.94	0.966512	1.46238	1.97296	1.47993
IPI:IPI00396370.6	EIF3B	Isoform 1 of Eukaryotic translation initiation factor 3 subunit B	654	18	1127.78	2169.37	2139.44	2034.9	3736.18	2752.02	1.92358	1.89704	1.83605	1.35241
IPI:IPI00016910.1	EIF3CL;EIF3C	Eukaryotic translation initiation factor 3 subunit C	1155	3	243.014	771.947	723.182	1597.03	3149.36	2202.49	3.17655	2.97589	1.97201	1.37911
IPI:IPI00006181.1	EIF3D	Eukaryotic translation initiation factor 3 subunit D	1308	1	182.809	472.647	419.95	707.457	728.174	564.737	2.58547	2.2972	1.02928	0.798263
IPI:IPI00013068.1	EIF3E	Eukaryotic translation initiation factor 3 subunit E	1646	2	59.411	169.72	136.962	830.243	1992.61	1524.27	2.85671	2.30534	2.40004	1.83593
IPI:IPI00654777.2	EIF3F	HCG1784554, isoform CRA_a	838	6	482.653	845.754	972.542	799.933	1594.32	1131.38	1.7523	2.01499	1.99307	1.41434
IPI:IPI00290460.3	EIF3G	Eukaryotic translation initiation factor 3 subunit G	1138	8	601.05	1252.66	952.431	1240.14	2075.18	1325.9	2.08413	1.58461	1.67334	1.06915
IPI:IPI00647650.3	EIF3H	Eukaryotic translation initiation factor 3, subunit 3 gamma, 40kDa, isoform CRA_b	899	6	506.249	943.689	883.078	1197.75	2705.48	1863.21	1.86408	1.74436	2.2588	1.5556
IPI:IPI00012795.3	EIF3I	Eukaryotic translation initiation factor 3 subunit I	1368	11	666.983	1252.5	1218.3	1216.53	1346.35	809.002	1.87786	1.82658	1.10671	0.665007
IPI:IPI00290461.3	EIF3J	Eukaryotic translation initiation factor 3 subunit J	945	9	945.313	669.739	1938.27	426.76	487.279	318.587	0.708484	2.0504	1.14181	0.746525
IPI:IPI00033143.1	EIF3K	Eukaryotic translation initiation factor 3 subunit K	573	3	127.114	234.762	294.345	497.227	877.028	522.651	1.84687	2.31561	1.76384	1.05113
IPI:IPI00465233.1	EIF3L	Eukaryotic translation initiation factor 3, subunit E interacting protein	1318	2	70.0798	154.625	166.986	1918.34	3423.85	2766.1	2.20642	2.3828	1.7848	1.44192
IPI:IPI00102069.5	EIF3M	Eukaryotic translation initiation factor 3 subunit M	1624	2	189.313	298.902	289.362	719.498	1167.36	937.726	1.57887	1.52848	1.62247	1.30331
IPI:IPI00025491.1	EIF4A1;SNORA67	Eukaryotic initiation factor 4A-I	744	31	2758.16	4250.9	3834.43	4445.28	8782.97	6206.78	1.54121	1.39021	1.9758	1.39626
IPI:IPI00009328.4	EIF4A3	Eukaryotic initiation factor 4A-III	744	14	912.915	3082.29	2754.47	1468.33	3336.99	2829.07	3.37632	3.01723	2.27265	1.92673
IPI:IPI00012079.3	EIF4B	cDNA FLJ54492, highly similar to Eukaryotic translation initiation factor 4B	118	24	1740.67	1866.55	3640.14	4065.07	9683.54	7654.54	1.07232	2.09123	2.38213	1.883
IPI:IPI00027485.3	EIF4E	Eukaryotic translation initiation factor 4E	1572	3	323.324	715.884	603.137	322.897	860.963	624.067	2.21414	1.86543	2.66637	1.93271
IPI:IPI00014263.1	EIF4H	Isoform Long of Eukaryotic translation initiation factor 4H	835	10	1049.86	543.856	1364.93	840.132	1671.6	1425.6	0.518026	1.3001	1.98969	1.69687
IPI:IPI00022648.2	EIF5	Eukaryotic translation initiation factor 5	589	6	355.999	504.813	1204.55	310.918	665.085	749.888	1.41802	3.38356	2.1391	2.41185
IPI:IPI00376005.2	EIF5A	Isoform 2 of Eukaryotic translation initiation factor 5A-1	1079	23	1666.62	1499.11	2546.75	1507.61	4123.81	1955.35	0.89949	1.5281	2.73533	1.29698
IPI:IPI00299254.3	EIF5B	Eukaryotic translation initiation factor 5B	255	10	566.892	1404.08	1857.24	827.24	1369.97	1478.16	2.4768	3.27618	1.65607	1.78686
IPI:IPI00010105.1	EIF6	Eukaryotic translation initiation factor 6	695	3	368.793	369.87	180.945	467.66	760.04	731.162	1.00292	0.490642	1.6252	1.56345
IPI:IPI00301936.4	ELAVL1	cDNA FLJ60076, highly similar to ELAV-like protein 1	434	3	183.622	363.827	400.632	599.938	1712.83	953.77	1.98139	2.18183	2.85502	1.58978
IPI:IPI00015944.4	EML2	cDNA FLJ56452, highly similar to Echinoderm microtubule-associated protein-like 2	1014	1	155.971	185.33	79.4563	202.073	207.718	337.865	1.18823	0.509429	1.02794	1.672
IPI:IPI00374054.3	ENAH	Isoform 2 of Protein enabled homolog	139	14	352.164	660.523	1656	580.678	1009.04	799.369	1.87561	4.70236	1.73769	1.37661
IPI:IPI00465248.5	ENO1	Isoform alpha-enolase of Alpha-enolase	140	195	9587.34	16660.6	14247.5	16276.5	26997.5	29056.1	1.73777	1.48608	1.65868	1.78516
IPI:IPI00216171.3	ENO2	Gamma-enolase	140	61	1477.01	2794.34	5649.96	1566.92	2504.57	3192.65	1.89189	3.82527	1.59841	2.03753
IPI:IPI00218474.5	ENO3	Beta-enolase	140	20	708.04	1481.27	1074.45	1527.69	3510.34	3614.15	2.09207	1.5175	2.29781	2.36577
IPI:IPI00038378.5	ENOPH1	Isoform 1 of Enolase-phosphatase E1	230	14	270.32	1122.42	1444.99	92.2899	212.124	164.469	4.1522	5.34547	2.29845	1.78209
IPI:IPI00220797.1	ENSA	Isoform 2 of Alpha-endosulfine	1107	1	51.7239	38.7987	75.4648	260.946	174.865	162.65	0.750112	1.45899	0.670121	0.623309
IPI:IPI00296215.2	EPCAM	Tumor-associated calcium signal transducer 1	477	34	555.077	3765.39	3689.9	302.91	3103.95	869.156	6.78355	6.64755	10.2471	2.86935
IPI:IPI00259102.2	EPDR1	Isoform 1 of Mammalian ependymin-related protein 1	541	5	105.382	332.224	927.687	8.78491	29.6801	136.383	3.15257	8.8031	3.37853	15.5246
IPI:IPI00021267.2	EPHA2	Ephrin type-A receptor 2	1722	1	54.8775	2.06032	4.18547	1118.36	7250.53	1951.17	0.037544	0.0762693	6.4832	1.74468
IPI:IPI00008318.1	EPHA4	Ephrin type-A receptor 4	566	16	287.365	3655.59	682.922	232.764	449.442	392.349	12.7211	2.3765	1.93089	1.68561
IPI:IPI00002495.1	EPN1	Isoform 1 of Epsin-1	1180	1	265.377	157.351	288.385	134.895	282.603	295.346	0.592933	1.0867	2.09498	2.18945
IPI:IPI00013452.9	EPRS	Bifunctional aminoacyl-tRNA synthetase	992	3	54.9606	184.794	146.953	975.186	3480.65	3284.3	3.3623	2.67379	3.56922	3.36787
IPI:IPI00292134.6	EPS15	Isoform 1 of Epidermal growth factor receptor substrate 15	244	3	82.2317	55.6813	179.05	70.4333	209.833	98.1182	0.677127	2.17739	2.97917	1.39307
IPI:IPI00163849.2	EPS15L1	cDNA FLJ60624, highly similar to Epidermal growth factor receptor substrate 15-like 1	989	3	76.6781	212.752	116.938	35.8394	91.3277	58.4826	2.77461	1.52505	2.54825	1.6318
IPI:IPI00029631.1	ERH	Enhancer of rudimentary homolog	212	2	167.661	204.986	428.505	212.132	560.741	583.937	1.22262	2.55579	2.64335	2.7527
IPI:IPI00386755.2	ERO1L	ERO1-like protein alpha	1146	5	2525.46	359.317	400.527	3369.22	1415.91	1287.19	0.142278	0.158596	0.420249	0.382045
IPI:IPI00024911.1	ERP29	Endoplasmic reticulum protein ERp29	903	19	1500.58	6805.29	1413.73	3391.16	2863.38	4692.46	4.5351	0.942121	0.844366	1.38373
IPI:IPI00401264.5	ERP44	Endoplasmic reticulum resident protein ERp44	392	4	554.974	513.688	315.241	2272.63	2142.16	2765.91	0.925607	0.568028	0.942591	1.21705
IPI:IPI00411706.1	ESD	S-formylglutathione hydrolase	254	12	520.928	923.646	1675.31	688.113	1392.63	1231.74	1.77308	3.216	2.02384	1.79003
IPI:IPI00429191.3	ETF1	Eukaryotic peptide chain release factor subunit 1	1583	5	500.995	688.634	1131.12	657.95	817.664	955.948	1.37453	2.25775	1.24274	1.45292
IPI:IPI00010810.1	ETFA	Electron transfer flavoprotein subunit alpha, mitochondrial	1415	3	116.606	114.067	117.474	46.1159	81.9941	67.1069	0.978227	1.00745	1.778	1.45518
IPI:IPI00004902.1	ETFB	Isoform 1 of Electron transfer flavoprotein subunit beta	1661	1	32.8236	129.013	85.6971	99.4426	127.943	115.93	3.93051	2.61084	1.2866	1.1658
IPI:IPI00382523.1	EVC2	Isoform 1 of Limbin	984	1	83.2648	235.038	276.246	78.3235	158.977	175.021	2.82277	3.31768	2.02975	2.23459
IPI:IPI00009841.5	EWSR1	Ewing sarcoma breakpoint region 1, isoform CRA_h	135	4	568.743	595.382	547.894	146.555	181.661	214.03	1.04684	0.963342	1.23954	1.46041
IPI:IPI00015955.5	EXOSC5	Exosome complex exonuclease RRP46	1430	2	10.6952	28.4185	31.49	59.116	150.635	133.874	2.65713	2.94432	2.54813	2.26459
IPI:IPI00004047.1	EXT2	Isoform 1 of Exostosin-2	1490	1	9.33623	25.1173	13.9592	3145.79	3087.61	2712.36	2.6903	1.49516	0.981505	0.862219
IPI:IPI00002732.2	EXTL2	EXTL2 protein (Fragment)	235	5	191.277	661.708	539.478	643	829.924	731.062	3.45943	2.82041	1.29071	1.13695
IPI:IPI00843975.1	EZR	Ezrin	175	37	2078.3	2923.68	2895.3	6639.73	18063.5	12497	1.40677	1.39311	2.72052	1.88215
IPI:IPI00001754.1	F11R	Junctional adhesion molecule A	910	11	1425.18	2328.3	1634.65	780.838	2653.1	818.284	1.63369	1.14698	3.39776	1.04796
IPI:IPI00019568.1	F2	Prothrombin (Fragment)	1577	9	95.8001	1087.58	533.332	56.4573	154.51	104.425	11.3526	5.56713	2.73676	1.84964
IPI:IPI00022937.4	F5	252 kDa protein	257	4	68.3858	1148.89	693.065	168.005	1759.01	1370.9	16.8001	10.1346	10.47	8.15986
IPI:IPI00007797.3	FABP5L9;FABP5L2;FABP5;FABP5L7	Fatty acid-binding protein, epidermal	1245	18	1062.87	2109.58	3671.19	1109.66	10880.7	3981.33	1.9848	3.45404	9.80545	3.58789
IPI:IPI00006657.1	FAM20B	Protein FAM20B	1630	1	15.6977	46.4492	51.39	318.24	397.112	416.544	2.95898	3.27373	1.24784	1.3089
IPI:IPI00334282.2	FAM3C	Protein FAM3C	441	17	965.83	2267.14	1498.25	2383.42	3410.48	1386.97	2.34735	1.55126	1.43092	0.581923
IPI:IPI00303318.2	FAM49B	Protein FAM49B	817	7	352.637	587.181	1060.89	911.202	3242.95	1916.99	1.66511	3.00846	3.55898	2.1038
IPI:IPI00031820.3	FARSA	Phenylalanyl-tRNA synthetase alpha chain	1472	4	444.399	362.953	1058.9	131.745	203.593	180.215	0.816728	2.38278	1.54536	1.36791
IPI:IPI00300074.3	FARSB	Phenylalanyl-tRNA synthetase beta chain	574	8	348.004	654.399	1245.23	45.9484	90.5608	116.003	1.88044	3.57821	1.97092	2.52464
IPI:IPI00026781.2	FASN	Fatty acid synthase	38	44	3489.04	3690.3	6039.97	9721.86	20118.2	13164.6	1.05768	1.73113	2.06938	1.35412
IPI:IPI00031411.3	FAT1	Protocadherin Fat 1	237	12	2184.95	2686.13	750.153	10107.8	8714.15	31458.7	1.22938	0.343327	0.86212	3.11231
IPI:IPI00302641.1	FAT2	Protocadherin Fat 2	655	1	98.5264	106.212	121.828	4704.72	385.85	459.239	1.07801	1.2365	0.0820134	0.0976124
IPI:IPI00296537.4	FBLN1	Isoform C of Fibulin-1	449	6	559.228	819.647	938.643	660.2	1619.06	2265.05	1.46568	1.67846	2.45238	3.43085
IPI:IPI00023824.3	FBLN2	cDNA FLJ56912, highly similar to Fibulin-2	569	9	451.472	3447.32	487.292	167.838	324.321	161.898	7.63573	1.07934	1.93235	0.964611
IPI:IPI00019439.2	FBN2	Isoform 1 of Fibrillin-2	1454	4	951.551	117.121	201.067	1517	434.869	116.133	0.123084	0.211305	0.286664	0.0765546
IPI:IPI00914566.2	FDPS	Farnesyl pyrophosphate synthetase	743	13	1139.87	1475.12	2664.95	620.563	443.438	369.771	1.29411	2.33793	0.714574	0.595864
IPI:IPI00026215.1	FEN1	Flap endonuclease 1	1059	5	79.7606	359.768	605.548	1066.69	954.431	759.642	4.5106	7.59207	0.894759	0.712148
IPI:IPI00298497.3	FGB	Fibrinogen beta chain	1783	1	35.8535	161.512	70.8281	338.039	380.635	423.383	4.50477	1.97549	1.12601	1.25247
IPI:IPI00021399.1	FGFBP1	Fibroblast growth factor-binding protein 1	896	19	7073.12	302.706	466.964	10143.7	1332.76	902.325	0.0427966	0.0660195	0.131388	0.0889541
IPI:IPI00304578.1	FGFR4	Isoform 1 of Fibroblast growth factor receptor 4	961	4	101.735	1062.3	62.9875	13.5545	57.9488	56.3641	10.4418	0.619131	4.27525	4.15834
IPI:IPI00303482.6	FGL1	Fibrinogen-like protein 1 precursor	846	35	298.473	8667.41	484.915	32.3326	47.4454	92.7264	29.0392	1.62465	1.46742	2.86789
IPI:IPI00296053.3	FH	Isoform Mitochondrial of Fumarate hydratase, mitochondrial	21	23	625.209	2266.77	2747.47	1271.26	3342.61	1658.63	3.62562	4.39448	2.62936	1.30471
IPI:IPI00008449.1	FIP1L1	Isoform 3 of Pre-mRNA 3'-end-processing factor FIP1	1608	3	47.621	165.091	184.431	18.5789	48.9921	156.419	3.46677	3.87289	2.63698	8.41917
IPI:IPI00413778.7	FKBP1A	FKBP1A protein	1509	7	970.396	375.515	718.971	579.564	441.026	401.328	0.386971	0.740905	0.760962	0.692465
IPI:IPI00002535.2	FKBP2	FK506-binding protein 2	1508	4	661.691	422.465	280.571	284.899	285.865	221.701	0.638463	0.424021	1.00339	0.778174
IPI:IPI00024157.1	FKBP3	FK506-binding protein 3	821	11	793.704	1344.66	1355.11	1365.09	4110.85	4985.54	1.69416	1.70732	3.01141	3.65216
IPI:IPI00219005.3	FKBP4	FK506-binding protein 4	468	65	2083.94	8892.3	7353.14	3169.75	18830.8	9143.16	4.26706	3.52848	5.94079	2.88451
IPI:IPI00026256.2	FLG	Filaggrin	702	3	115.877	9.98287	9.10094	7.58464	19.8995	20.1038	0.0861509	0.07854	2.62366	2.65059
IPI:IPI00302592.2	FLNA	Isoform 2 of Filamin-A	53	86	21265	5565.31	6805.51	25709.4	43394.4	35731.3	0.261712	0.320033	1.68788	1.38981
IPI:IPI00289334.1	FLNB	Isoform 1 of Filamin-B	53	92	20701.5	4364.13	4186.2	29317.1	31912.7	21184.3	0.210812	0.202217	1.08854	0.722592
IPI:IPI00002320.1	FLRT3	Leucine-rich repeat transmembrane protein FLRT3	1578	4	647.376	502.138	294.076	1843.06	816.769	3055.95	0.775651	0.454258	0.443159	1.65808
IPI:IPI00022418.1	FN1	Isoform 1 of Fibronectin	144	803	148952	11489.6	11893.6	218549	32864.6	24789.6	0.0771363	0.0798488	0.150377	0.113428
IPI:IPI00099986.5	FN3KRP	Ketosamine-3-kinase	734	2	240.99	225.359	250.704	79.5582	319.501	652.964	0.935138	1.04031	4.01594	8.20738
IPI:IPI00015580.3	FNBP1L	Isoform 3 of Formin-binding protein 1-like	673	3	285.533	157.539	277.263	41.3389	49.467	26.974	0.551737	0.971037	1.19662	0.652509
IPI:IPI00026813.1	FNTA	Isoform 1 of Protein farnesyltransferase/geranylgeranyltransferase type-1 subunit alpha	1712	1	50.3596	101.695	105.383	333.42	503.521	604.892	2.01937	2.09262	1.51017	1.8142
IPI:IPI00163187.1	FSCN1	Fascin	685	48	4743.73	2391.25	4569.66	5400.89	2369.58	6334.17	0.504086	0.963305	0.438739	1.1728
IPI:IPI00021081.2	FST	Isoform 1 of Follistatin	853	31	8495.68	810.006	1393.03	2432.54	3337.51	5233.76	0.0953433	0.163969	1.37203	2.15156
IPI:IPI00029723.1	FSTL1	Follistatin-related protein 1	852	15	7477.64	389.05	708.781	17065.3	856.477	1107.26	0.0520284	0.0947867	0.0501881	0.0648839
IPI:IPI00025155.1	FSTL3	Follistatin-related protein 3	1373	5	1091.91	170.842	171.269	2493.77	1297.92	825.26	0.156461	0.156853	0.520463	0.330929
IPI:IPI00477747.2	FSTL4	Isoform 1 of Follistatin-related protein 4	18	3	105.191	667.605	310.493	868.396	3418.64	9154.45	6.34662	2.95172	3.93673	10.5418
IPI:IPI00554521.2	FTH1	Ferritin heavy chain	1150	14	968.577	1581.59	682.841	1228.39	272.872	320.211	1.6329	0.704994	0.222138	0.260676
IPI:IPI00375676.3	FTL	Ferritin	89	3	475.621	673.195	374.866	367.474	85.3583	467.447	1.4154	0.788161	0.232284	1.27205
IPI:IPI00012440.7	FUCA2	Plasma alpha-L-fucosidase	1244	3	297.15	538.565	183.327	892.748	2382.49	8226.69	1.81243	0.616952	2.66872	9.21502
IPI:IPI00221354.1	FUS	Isoform Short of RNA-binding protein FUS	1184	3	264.179	333.354	365.548	193.551	211.722	205.691	1.26185	1.38371	1.09388	1.06272
IPI:IPI00012442.1	G3BP1	Ras GTPase-activating protein-binding protein 1	1055	6	450.762	585.973	685.565	1806.53	1892.76	2217.43	1.29996	1.5209	1.04773	1.22745
IPI:IPI00009057.2	G3BP2	Isoform A of Ras GTPase-activating protein-binding protein 2	1693	1	0	14.9659	13.2345	393.583	897.363	437.043	#DIV/0!	#DIV/0!	2.27998	1.11042
IPI:IPI00216008.4	G6PD	Isoform Long of Glucose-6-phosphate 1-dehydrogenase	913	7	1655.57	866.604	662.417	2545.51	7753.21	7623.62	0.523447	0.400114	3.04584	2.99493
IPI:IPI00883772.1	GAA	acid alpha-glucosidase preproprotein	366	38	1962.13	5051.91	2116.73	356.243	394.884	575.664	2.57471	1.07879	1.10847	1.61593
IPI:IPI00029605.1	GALNS	N-acetylgalactosamine-6-sulfatase	81	5	205.524	835.178	186.682	271.875	274.075	590.837	4.06365	0.908321	1.00809	2.17319
IPI:IPI00004669.1	GALNT2	Polypeptide N-acetylgalactosaminyltransferase 2	1128	16	1730.03	2387.89	1217.92	7241.93	5900.83	5165.36	1.38026	0.703991	0.814815	0.713257
IPI:IPI00005401.3	GALNT5	Polypeptide N-acetylgalactosaminyltransferase 5	1882	2	849.391	33.8778	34.3354	320.161	48.4859	112.681	0.0398849	0.0404236	0.151442	0.351953
IPI:IPI00328391.3	GALNT7	N-acetylgalactosaminyltransferase 7	478	5	377.492	1265.55	892.216	971.016	3391.16	2203.82	3.35252	2.36354	3.49238	2.2696
IPI:IPI00168626.5	GALNTL4	Isoform 1 of Putative polypeptide N-acetylgalactosaminyltransferase-like protein 4	1653	1	58.7022	35.9709	55.7618	133.416	18.435	26.8664	0.612769	0.94991	0.138177	0.201373
IPI:IPI00383581.4	GANAB	cDNA FLJ61290, highly similar to Neutral alpha-glucosidase AB	238	26	1848.41	2802.14	2008.35	40.6745	65.2105	90.8328	1.51597	1.08652	1.60323	2.23316
IPI:IPI00219018.7	GAPDH	Glyceraldehyde-3-phosphate dehydrogenase	46	321	5897.65	11740.8	23096.5	12642.6	17672.8	28426.1	1.99076	3.91622	1.39788	2.24844
IPI:IPI00783097.3	GARS	Glycyl-tRNA synthetase	633	14	1482.81	2628.7	1936.94	1915.19	4149.52	6322.31	1.77278	1.30626	2.16664	3.30114
IPI:IPI00025273.1	GART	Isoform Long of Trifunctional purine biosynthetic protein adenosine-3	131	9	441.001	1017.69	957.193	1004.28	2924.73	1837.16	2.30768	2.1705	2.91226	1.82933
IPI:IPI00032532.1	GAS6	Isoform 2 of Growth arrest-specific protein 6	798	9	1388.31	1655	755.442	1089.16	1170.13	487.559	1.1921	0.544145	1.07434	0.447647
IPI:IPI00021807.3	GBA	cDNA FLJ56157, highly similar to Glucosylceramidase	741	10	377.966	2867.33	765.024	2372.51	2871.46	9388.24	7.58621	2.02406	1.2103	3.95709
IPI:IPI00555812.4	GC	Vitamin D-binding protein	1462	35	440.413	5235.74	4398.1	303.999	1855.45	1528.19	11.8883	9.98631	6.10346	5.02696
IPI:IPI00552256.3	GDAP1L1	Ganglioside-induced differentiation-associated protein 1-like 1	1889	1	23.2055	476.067	216.975	72.2981	514.822	385.984	20.5152	9.35013	7.12082	5.33878
IPI:IPI00306543.4	GDF15	Growth/differentiation factor 15	83	8	208.658	1770.32	225.668	595.355	1833.45	4760.71	8.4843	1.08152	3.07959	7.99642
IPI:IPI00010154.3	GDI1	Rab GDP dissociation inhibitor alpha	960	42	2068.7	3012.3	5529.34	1590.66	3879.15	3277.91	1.45613	2.67285	2.43871	2.06072
IPI:IPI00031461.2	GDI2	cDNA FLJ60299, highly similar to Rab GDP dissociation inhibitor beta	960	24	1651.58	2817.1	3164.19	2230.9	5090.54	4313.36	1.70571	1.91586	2.28183	1.93346
IPI:IPI00217952.6	GFPT1	Isoform 1 of Glucosamine--fructose-6-phosphate aminotransferase [isomerizing] 1	803	1	0	14.6941	16.8582	1055.63	3247.98	1989.56	#DIV/0!	#DIV/0!	3.07682	1.88471
IPI:IPI00031564.1	GGCT	Isoform 1 of Gamma-glutamylcyclotransferase	405	9	395.363	2262	1522.3	1630.59	5040.91	2624.2	5.72132	3.85039	3.09147	1.60936
IPI:IPI00023728.1	GGH	Gamma-glutamyl hydrolase	647	39	1327.5	6107.99	7769.83	5378.3	19673.1	26376	4.60111	5.85297	3.65787	4.90415
IPI:IPI00025869.1	GLA	Alpha-galactosidase A	1023	13	434.164	1709.28	1498.73	1985.9	5277.22	5337.1	3.93695	3.45198	2.65734	2.68749
IPI:IPI00441344.2	GLB1	Isoform 1 of Beta-galactosidase	837	6	394.371	1504.58	698.175	1271.97	2651.23	2981.06	3.81513	1.77035	2.08435	2.34365
IPI:IPI00414717.1	GLG1	Isoform 2 of Golgi apparatus protein 1	155	50	2001.12	6788.88	7047.48	673.955	3163.14	1276.34	3.39254	3.52176	4.6934	1.8938
IPI:IPI00220766.5	GLO1	Lactoylglutathione lyase	840	7	1228.64	590.179	1856.63	1374.05	2344.43	2353.47	0.480353	1.51113	1.70622	1.7128
IPI:IPI00008552.6	GLRX3	Glutaredoxin-3	834	10	806.583	1327.26	919.704	1181.43	2850.44	1428.5	1.64554	1.14025	2.4127	1.20912
IPI:IPI00168262.2	GLT25D1	Glycosyltransferase 25 family member 1	553	1	63.5532	123.309	57.4494	148.585	243.251	247.236	1.94025	0.903958	1.63711	1.66394
IPI:IPI00016801.1	GLUD1	Glutamate dehydrogenase 1, mitochondrial	1586	1	79.6786	134.711	88.3345	367.338	610.719	545.539	1.69067	1.10864	1.66255	1.48511
IPI:IPI00010130.3	GLUL	Glutamine synthetase	164	16	1408.04	3000.78	1911.93	156.812	272.983	331.122	2.13118	1.35787	1.74082	2.11158
IPI:IPI00018236.2	GM2A	Ganglioside GM2 activator	1113	15	4492.1	1018.65	710.947	11538.9	1322.83	1674.88	0.226764	0.158266	0.11464	0.14515
IPI:IPI00412987.1	GMFB	Glia maturation factor, beta	1261	6	1062.61	1543.61	2042.37	28.8307	46.42	84.8104	1.45266	1.92203	1.61009	2.94167
IPI:IPI00009844.1	GMPR2	GMP reductase 2	1370	2	140.739	252.051	196.298	75.6735	102.129	84.1331	1.79091	1.39476	1.3496	1.11179
IPI:IPI00029079.5	GMPS	GMP synthase [glutamine-hydrolyzing]	1191	13	316.281	612.408	1038.14	980.055	3501.45	3390.31	1.93628	3.28235	3.57271	3.45931
IPI:IPI00095891.2	GNAS	Isoform XLas-1 of Guanine nucleotide-binding protein G(s) subunit alpha isoforms XLas	1567	10	477.631	1599.52	2403.65	665.109	1548.07	798.955	3.34886	5.03244	2.32755	1.20124
IPI:IPI00026268.3	GNB1	Guanine nucleotide-binding protein G(I)/G(S)/G(T) subunit beta-1	151	13	134.169	617.347	603.725	36.1311	86.874	94.4098	4.60127	4.49974	2.40441	2.61298
IPI:IPI00003348.3	GNB2	Guanine nucleotide-binding protein G(I)/G(S)/G(T) subunit beta-2	151	22	645.254	1983.51	2372.95	369.565	1245.94	682.046	3.074	3.67754	3.37137	1.84554
IPI:IPI00641950.4	GNB2L1	38 kDa protein	251	49	1802.04	5531.7	6925.08	2876.99	6528.92	5161.9	3.06969	3.84291	2.26936	1.7942
IPI:IPI00221232.9	GNG12	Guanine nucleotide-binding protein G(I)/G(S)/G(O) subunit gamma-12	1800	1	114.411	106.743	115.507	34.2119	123.803	56.5763	0.932985	1.00958	3.61871	1.6537
IPI:IPI00009305.1	GNPDA1	Glucosamine-6-phosphate isomerase 1	263	3	249.45	467.939	510.362	354.333	651.934	899.916	1.87588	2.04595	1.83989	2.53975
IPI:IPI00000137.1	GNPTG	N-acetylglucosamine-1-phosphotransferase subunit gamma	1876	1	22.7642	44.773	30.5825	246.123	353.573	334.479	1.96682	1.34345	1.43657	1.35899
IPI:IPI00012102.1	GNS	N-acetylglucosamine-6-sulfatase	294	34	953.878	9140.09	1736.45	459.183	4064.49	3431.31	9.58203	1.82041	8.85157	7.47264
IPI:IPI00004962.2	GOLIM4	Golgi integral membrane protein 4	1052	1	51.132	32.8414	246.04	67.5317	68.0806	118.178	0.642287	4.81186	1.00813	1.74996
IPI:IPI00171411.4	GOLM1	Golgi membrane protein 1	969	34	1282.46	5653.69	4184.12	1563.32	2022.83	1453.68	4.40848	3.26258	1.29394	0.929872
IPI:IPI00219029.3	GOT1	Aspartate aminotransferase, cytoplasmic	1186	34	1142.17	4133.47	3485.93	1202.11	5751.45	3282.73	3.61897	3.05203	4.78445	2.7308
IPI:IPI00018206.3	GOT2	Aspartate aminotransferase, mitochondrial	220	17	960.767	3808.41	2587.38	974.05	1980.67	1937.81	3.96393	2.69304	2.03344	1.98944
IPI:IPI00015688.1	GPC1	Glypican-1	1028	25	4926.17	2305.5	741.474	19078.6	4385.87	3613.72	0.468011	0.150517	0.229885	0.189412
IPI:IPI00232571.1	GPC4	Glypican-4	1425	2	473.052	321.343	112.002	23.4171	75.1987	72.4456	0.679297	0.236765	3.21127	3.09371
IPI:IPI00027497.5	GPI	Glucose-6-phosphate isomerase	788	37	1702.62	4270.71	4545.07	5764.77	17074	13985.5	2.50832	2.66946	2.96178	2.42604
IPI:IPI00217481.3	GPR126	Isoform 1 of Probable G-protein coupled receptor 126	1441	4	175.339	49.5414	16.4076	971.977	6348.33	953.579	0.282546	0.0935763	6.53136	0.981072
IPI:IPI00397949.3	GPR56	Isoform 2 of G-protein coupled receptor 56	967	9	235.361	2366.01	856.663	233.113	888.132	224.894	10.0527	3.63978	3.80988	0.964742
IPI:IPI00156282.2	GPS1	Isoform 1 of COP9 signalosome complex subunit 1	529	2	23.0219	33.8034	69.0082	97.5029	132.156	131.474	1.46831	2.9975	1.35541	1.34842
IPI:IPI00026199.2	GPX3	Glutathione peroxidase 3	1267	5	3237	232.125	178.581	9384.17	577.427	786.518	0.07171	0.0551686	0.061532	0.0838133
IPI:IPI00021327.3	GRB2	Isoform 1 of Growth factor receptor-bound protein 2	459	12	656.617	1223.45	2696.76	233.001	708.688	758.348	1.86326	4.10705	3.04157	3.2547
IPI:IPI00413942.3	GRIPAP1	96 kDa protein	557	1	0.000104624	0	4.98778	163.451	100.94	87.6637	0	47673.4	0.617558	0.536331
IPI:IPI00181753.4	GRN	cDNA FLJ13286 fis, clone OVARC1001154, highly similar to Homo sapiens clone 24720 epithelin 1 and 2 mRNA	1738	1	90.7653	283.183	59.3171	30.8269	56.2897	46.4439	3.11995	0.653522	1.82599	1.5066
IPI:IPI00027831.1	GRWD1	Glutamate-rich WD repeat-containing protein 1	165	8	483.824	1578.26	1185.01	195.346	110.136	106.988	3.26205	2.44926	0.563801	0.547687
IPI:IPI00909083.1	GSPT1	G1 to S phase transition 1 isoform 2	826	14	428.077	1377.54	860.295	755.721	1178.36	1156.2	3.21797	2.00967	1.55925	1.52992
IPI:IPI00016862.1	GSR	Isoform Mitochondrial of Glutathione reductase, mitochondrial	185	11	486.448	1076.95	1628.72	982.245	2174.74	3998.24	2.21391	3.34819	2.21405	4.07051
IPI:IPI00010706.1	GSS	Glutathione synthetase	404	19	2986.8	3645.33	2892.97	1362.94	2023.41	2640.31	1.22048	0.968585	1.48459	1.93722
IPI:IPI00019755.3	GSTO1	Glutathione S-transferase omega-1	1080	10	1672.45	1307.85	1831.53	2973.82	1059.31	4700.77	0.781995	1.09511	0.356212	1.58072
IPI:IPI00219757.1	GSTP1	Glutathione S-transferase P	283	51	2852.13	4978.06	358.656	4165.85	716.671	6070.49	1.74538	0.12575	0.172035	1.4572
IPI:IPI00017450.2	GTF2F1	General transcription factor IIF subunit 1	460	7	364.636	594.589	1124.16	451.233	953.839	593.671	1.63064	3.08298	2.11385	1.31566
IPI:IPI00477686.2	GTF2F2	General transcription factor IIF subunit 2	1127	2	138.539	228.935	368.103	34.8042	132.218	81.383	1.65249	2.65703	3.79889	2.33831
IPI:IPI00054042.1	GTF2I	Isoform 1 of General transcription factor II-I	337	5	75.165	393.111	385.312	54.1074	144.349	144.798	5.22997	5.12622	2.66783	2.67612
IPI:IPI00027745.4	GUSB	Isoform Long of Beta-glucuronidase	1335	1	31.5322	360.284	370.719	1458.87	4068.45	6637.18	11.4259	11.7568	2.78876	4.54953
IPI:IPI00180386.5	GYG1	Isoform GN-1L of Glycogenin-1	1651	4	362.886	501.293	901.718	193.42	711.303	391.033	1.38141	2.48485	3.6775	2.02167
IPI:IPI00157144.2	GYS1	glycogen synthase 1 (muscle) isoform 2	1843	1	3.67199	7.63182	6.21312	75.9233	355.435	138.994	2.07839	1.69203	4.6815	1.83071
IPI:IPI00018278.3	H2AFV	Histone H2A.V	342	7	81.3826	909.533	986.127	74.2291	224.982	454.954	11.176	12.1172	3.03091	6.12905
IPI:IPI00059366.4	H2AFY	H2A histone family, member Y isoform 2	114	5	105.693	565.42	351.842	26.7343	95.2859	115.942	5.34964	3.3289	3.56418	4.33683
IPI:IPI00003933.2	HAGH	hydroxyacylglutathione hydrolase isoform 1	535	7	527.165	1116.92	1638.49	133.989	478.221	256.389	2.11874	3.10811	3.5691	1.9135
IPI:IPI00021808.3	HARS	Histidyl-tRNA synthetase, cytoplasmic	684	9	1183.75	1485.21	1713.83	1645.1	2698.63	2873.57	1.25466	1.44779	1.64041	1.74675
IPI:IPI00024719.1	HAT1	Histone acetyltransferase type B catalytic subunit	1682	3	36.3024	179.375	275.328	240.967	905.532	761.382	4.94115	7.58429	3.75791	3.15969
IPI:IPI00410714.5	HBA1;HBA2	Hemoglobin subunit alpha	1720	8	528.492	1321.41	1178.44	3043.23	1375.82	1001.69	2.50033	2.22982	0.452092	0.329153
IPI:IPI00217471.3	HBE1	Hemoglobin subunit epsilon	1652	8	398.165	1187.78	769.409	1751.38	649.77	413.314	2.98314	1.93239	0.371005	0.235993
IPI:IPI00019848.2	HCFC1	Isoform 1 of Host cell factor	1447	6	297.787	869.381	1001	273.89	362.303	371.647	2.91947	3.36147	1.3228	1.35692
IPI:IPI00289601.1	HDAC2	histone deacetylase 2	909	10	210.424	887.608	1231	226.965	402.463	388.219	4.21819	5.85007	1.77324	1.71048
IPI:IPI00020956.1	HDGF	Hepatoma-derived growth factor	41	37	1752.37	4229.55	5149.16	1932.59	5829.42	4333.31	2.41361	2.93839	3.01637	2.24223
IPI:IPI00013290.5	HDGF2	Isoform 1 of Hepatoma-derived growth factor-related protein 2	41	6	413.126	727.921	1078.84	843.369	1422.7	1161.86	1.76198	2.6114	1.68693	1.37764
IPI:IPI00644472.2	HDHD2	Isoform 2 of Haloacid dehalogenase-like hydrolase domain-containing protein 2	1388	4	26.4022	166.839	155.933	147.627	573.547	405.117	6.31913	5.90604	3.88512	2.7442
IPI:IPI00022228.2	HDLBP	Vigilin	1309	2	207.891	210.305	150.298	447.156	577.569	558.718	1.01161	0.722968	1.29165	1.24949
IPI:IPI00027851.2	HEXA	cDNA FLJ53927, highly similar to Beta-hexosaminidase alpha chain	540	25	961.054	5556.88	2204.29	1353.78	3387	8955.6	5.78207	2.29362	2.50189	6.61527
IPI:IPI00012585.1	HEXB	Beta-hexosaminidase subunit beta	540	23	1317.31	2936.23	2907.26	3034.52	8413.52	14298.2	2.22896	2.20696	2.7726	4.71184
IPI:IPI00029193.1	HGFAC	Hepatocyte growth factor activator	996	4	100.582	836.497	429.245	25.3292	108.757	94.3186	8.31656	4.26761	4.29373	3.72371
IPI:IPI00006176.3	HGS	Isoform 1 of Hepatocyte growth factor-regulated tyrosine kinase substrate	615	2	54.5118	201.826	332.258	350.723	898.871	813.952	3.70243	6.09516	2.56291	2.32078
IPI:IPI00239077.5	HINT1	Histidine triad nucleotide-binding protein 1	678	5	271.282	109.138	317.078	882.676	1546.24	1288.82	0.402304	1.16881	1.75177	1.46013
IPI:IPI00000335.1	HINT2	Histidine triad nucleotide-binding protein 2	1017	1	25.7737	46.3765	115.772	269.363	174.756	640.418	1.79937	4.49185	0.648776	2.37753
IPI:IPI00217468.3	HIST1H1B	Histone H1.5	472	6	106.662	2197.6	91.7047	465.618	887.7	1390.32	20.6034	0.85977	1.9065	2.98596
IPI:IPI00217465.5	HIST1H1C	Histone H1.2	472	26	610.354	6265.29	5714.44	780.982	1512.12	2243.82	10.265	9.3625	1.93618	2.87308
IPI:IPI00217467.3	HIST1H1E	Histone H1.4	472	3	151.507	1109.63	951.148	136.497	89.5307	80.2327	7.32396	6.27792	0.655915	0.587797
IPI:IPI00453473.6	HIST1H4J;HIST1H4E;HIST1H4H;HIST1H4K;HIST2H4A;HIST1H4D;HIST1H4F;HIST2H4B;HIST1H4C;HIST1H4B;HIST1H4I;HIST1H4L;HIST1H4A;HIST4H4	Histone H4	875	21	503.687	3136.05	2857.89	1010.76	2408.25	4090.04	6.22619	5.67394	2.38261	4.04649
IPI:IPI00003935.6	HIST2H2BE	Histone H2B type 2-E	588	45	1097.56	5470.35	5267.88	879.902	3099.69	5223.67	4.9841	4.79963	3.52277	5.93665
IPI:IPI00171611.7	HIST2H3D;HIST2H3C;HIST2H3A	Histone H3.2	1121	7	129.837	1271.85	1149.21	731.918	2054.05	3616.6	9.7958	8.85118	2.80639	4.94126
IPI:IPI00018246.5	HK1	Isoform 1 of Hexokinase-1	1108	2	489.247	272.099	289.399	1913.01	475.738	1092.09	0.556159	0.591519	0.248685	0.570876
IPI:IPI00472151.1	HLA-A	HLA class I histocompatibility antigen, A-23 alpha chain	387	16	816.983	1013.57	2113.19	219.247	689.62	403.684	1.24062	2.58658	3.1454	1.84123
IPI:IPI00647457.2	HLA-A	Major histocompatibility complex, class I, A	387	4	439.39	379.593	122.173	1479.61	67.3587	103.116	0.863909	0.278051	0.0455246	0.0696916
IPI:IPI00930516.1	HLA-C	MHC class I antigen HLA-B48 (Fragment)	387	4	819.776	570.773	434.437	273.428	1112.28	619.647	0.696255	0.529946	4.06791	2.26622
IPI:IPI00026650.1	HLA-C	HLA class I histocompatibility antigen, Cw-1 alpha chain	387	7	1125	677.337	473.849	304.205	1500.37	450.759	0.602076	0.421198	4.9321	1.48176
IPI:IPI00028160.1	HMBS	Isoform 1 of Porphobilinogen deaminase	464	5	108.109	149.026	530.054	418.119	1110.75	1247.19	1.37849	4.90298	2.65655	2.98286
IPI:IPI00179700.3	HMGA1	Isoform HMG-I of High mobility group protein HMG-I/HMG-Y	1192	2	183.41	47.995	83.4403	289.374	106.598	141.483	0.261682	0.45494	0.368374	0.488928
IPI:IPI00177716.7	HMGA1	Isoform HMG-Y of High mobility group protein HMG-I/HMG-Y	1192	8	654.864	976.235	1486.05	3433.47	1602.8	1655.4	1.49074	2.26925	0.466817	0.482137
IPI:IPI00005996.1	HMGA2	High mobility group protein HMGI-C	1617	1	527.485	26.2114	64.5146	135.998	39.494	28.2868	0.0496913	0.122306	0.290401	0.207994
IPI:IPI00419258.4	HMGB1	High mobility group protein B1	929	36	915.823	2486.63	5867.82	5803.73	11793.5	8184.71	2.71519	6.40716	2.03205	1.41025
IPI:IPI00219097.4	HMGB2	High mobility group protein B2	929	32	1366.09	2829.34	4936.92	1644.09	3932.29	5827.78	2.07112	3.61389	2.39177	3.54469
IPI:IPI00217477.5	HMGB3	High mobility group protein B3	1016	23	1135.24	4356.63	1709.52	902.44	2327.5	1771.52	3.83765	1.50588	2.57912	1.96303
IPI:IPI00008475.1	HMGCS1	Hydroxymethylglutaryl-CoA synthase, cytoplasmic	715	33	1510.34	6262.18	4008.02	394.596	386.132	161.922	4.1462	2.65372	0.97855	0.410349
IPI:IPI00554761.2	HMGN1;LOC643790	Non-histone chromosomal protein HMG-14	1803	2	165.542	287.451	470.201	1571.48	954.628	1953.84	1.73642	2.84037	0.607471	1.24331
IPI:IPI00217950.5	HMGN2	Non-histone chromosomal protein HMG-17	231	18	906.767	1805.83	4182.37	1383.99	820.549	1015.14	1.9915	4.6124	0.592885	0.733487
IPI:IPI00026824.2	HMOX2	Heme oxygenase 2	272	1	33.4702	32.8991	17.7241	89.2367	66.5775	64.1023	0.982937	0.529549	0.746078	0.71834
IPI:IPI00027397.3	HN1L	Isoform 1 of Hematological and neurological expressed 1-like protein	590	2	31.0578	36.0298	97.6465	565.892	1030.25	591.871	1.16009	3.14403	1.82058	1.04591
IPI:IPI00011913.1	HNRNPA0	Heterogeneous nuclear ribonucleoprotein A0	1081	1	71.0494	96.0561	111.376	108.562	95.9155	126.176	1.35196	1.56759	0.883511	1.16225
IPI:IPI00215965.2	HNRNPA1	Isoform A1-B of Heterogeneous nuclear ribonucleoprotein A1	1041	56	2605.64	4754.67	4361.33	5843.37	7864.47	6249.91	1.82476	1.6738	1.34588	1.06957
IPI:IPI00396378.3	HNRNPA2B1	Isoform B1 of Heterogeneous nuclear ribonucleoproteins A2/B1	1041	52	2778.11	5418.91	5947.59	7681.56	8845.39	9608.63	1.95057	2.14088	1.15151	1.25087
IPI:IPI00419373.1	HNRNPA3	Isoform 1 of Heterogeneous nuclear ribonucleoprotein A3	1333	6	535.736	913.408	1097.92	709.278	577.094	1088.22	1.70496	2.04936	0.813636	1.53427
IPI:IPI00334587.1	HNRNPAB	Isoform 2 of Heterogeneous nuclear ribonucleoprotein A/B	1232	16	1048.73	2477.85	2624.2	2280.68	4563.68	3372.97	2.3627	2.50225	2.00102	1.47893
IPI:IPI00216592.2	HNRNPC	Isoform C1 of Heterogeneous nuclear ribonucleoproteins C1/C2	130	23	1796.59	4440.17	3571.94	2745.52	4261.87	5626.35	2.47145	1.98818	1.5523	2.04928
IPI:IPI00028888.1	HNRNPD	Isoform 1 of Heterogeneous nuclear ribonucleoprotein D0	1232	25	1107.53	3093.07	4456.97	2289.25	4573.59	2911.5	2.79276	4.02424	1.99786	1.27181
IPI:IPI00003881.5	HNRNPF	Heterogeneous nuclear ribonucleoprotein F	728	21	1130.08	1371.29	1114.47	2143.2	6613.18	4103.32	1.21344	0.98618	3.08565	1.91457
IPI:IPI00013881.6	HNRNPH1	Heterogeneous nuclear ribonucleoprotein H	728	6	592.924	649.332	643.338	1586.12	2571.25	2517.77	1.09514	1.08503	1.62109	1.58738
IPI:IPI00216049.1	HNRNPK	Isoform 1 of Heterogeneous nuclear ribonucleoprotein K	669	36	1365.01	3147.26	2881.91	3500.67	7157.54	6678.93	2.30567	2.11128	2.04462	1.9079
IPI:IPI00027834.3	HNRNPL	Heterogeneous nuclear ribonucleoprotein L	447	19	684.33	3462.89	1814.77	1981.92	1985.6	2202.52	5.06026	2.6519	1.00186	1.11131
IPI:IPI00171903.2	HNRNPM	Isoform 1 of Heterogeneous nuclear ribonucleoprotein M	171	4	512.089	1588.1	1014.99	1007.19	1897.83	1675.78	3.10122	1.98206	1.88428	1.66382
IPI:IPI00012074.3	HNRNPR	Heterogeneous nuclear ribonucleoprotein R	350	30	1094.67	4365.66	4793.72	1459.55	2477.99	3224.57	3.98811	4.37915	1.69777	2.20929
IPI:IPI00479217.1	HNRNPU	Isoform Short of Heterogeneous nuclear ribonucleoprotein U	723	21	882.226	3601.47	2293.39	1081.14	1712.23	2316.56	4.08225	2.59955	1.58372	2.14269
IPI:IPI00456887.2	HNRNPUL2	Heterogeneous nuclear ribonucleoprotein U-like protein 2	1086	2	14.0639	45.7329	34.238	158.812	174.564	179.74	3.25179	2.43446	1.09919	1.13178
IPI:IPI00011274.3	HNRPDL	Isoform 1 of Heterogeneous nuclear ribonucleoprotein D-like	1232	5	342.769	736.555	785.076	815.888	880.65	730.786	2.14884	2.29039	1.07938	0.895694
IPI:IPI00219103.6	HPCA	Neuron-specific calcium-binding protein hippocalcin	1702	1	24.7956	48.0955	102.316	174.637	308.772	143.511	1.93968	4.12638	1.76808	0.821764
IPI:IPI00218493.7	HPRT1	Hypoxanthine-guanine phosphoribosyltransferase	1734	10	271.206	1043.89	1501.76	395.201	1599.04	1187.83	3.84906	5.53733	4.04614	3.00564
IPI:IPI00022488.1	HPX	Hemopexin	552	219	48089.7	4463.45	4246.47	129229	11008.7	12386.7	0.0928151	0.0883031	0.0851873	0.0958506
IPI:IPI00017726.1	HSD17B10	Isoform 1 of 3-hydroxyacyl-CoA dehydrogenase type-2	1353	1	39.4144	256.861	235.157	0	8.20051	16.5656	6.51693	5.96627	#DIV/0!	#DIV/0!
IPI:IPI00382470.3	HSP90AA1	heat shock 90kDa protein 1, alpha isoform 1	195	263	8936.85	22726.9	30618	21484.7	50991.9	48363	2.54305	3.42604	2.37341	2.25104
IPI:IPI00414676.6	HSP90AB1	Heat shock protein HSP 90-beta	195	102	3660.94	10850.8	10816.1	7962.63	24422.5	18994.4	2.96394	2.95446	3.06714	2.38545
IPI:IPI00027230.3	HSP90B1	Endoplasmin	195	97	21246.9	13185.3	8906.95	42459.9	15491.2	18736.2	0.620577	0.419212	0.364844	0.441269
IPI:IPI00299299.3	HSPA13	Heat shock 70 kDa protein 13	1534	11	1472.51	2485.6	2227.98	1846.59	3462.02	6668.71	1.688	1.51305	1.87482	3.61136
IPI:IPI00304925.5	HSPA1A;HSPA1B	Heat shock 70 kDa protein 1	6	106	2822.9	19883.8	4958.38	3017.94	14181.7	14236.2	7.04377	1.75648	4.69915	4.71718
IPI:IPI00002966.2	HSPA4	Heat shock 70 kDa protein 4	300	67	6840.87	7651.37	6965.34	5778.3	12221.1	10883.3	1.11848	1.0182	2.115	1.88347
IPI:IPI00295485.1	HSPA4L	Heat shock 70 kDa protein 4L	300	2	343.805	263.852	360.833	120.419	294.21	210.537	0.767447	1.04953	2.44322	1.74837
IPI:IPI00003362.2	HSPA5	HSPA5 protein	6	115	20371.3	10404.2	6880.79	48468.6	12868.2	15354.3	0.51073	0.337769	0.265497	0.31679
IPI:IPI00003865.1	HSPA8	Isoform 1 of Heat shock cognate 71 kDa protein	6	131	8763.98	11906.9	19792.6	17977.5	35001.3	26646.4	1.35861	2.25841	1.94695	1.48221
IPI:IPI00007765.5	HSPA9	Stress-70 protein, mitochondrial	6	17	1255.51	2842.11	2111.23	1892.95	2071.4	3739.25	2.2637	1.68157	1.09427	1.97536
IPI:IPI00025512.2	HSPB1	Heat shock protein beta-1	662	28	1050.97	5989.23	2562.92	1023.13	996.418	5677.61	5.69874	2.43861	0.973895	5.54927
IPI:IPI00098827.1	HSPB11	Heat shock protein beta-11	973	3	115.225	239.306	245.751	171.287	501.014	533.882	2.07686	2.13279	2.925	3.11689
IPI:IPI00100748.4	HSPBP1	cDNA FLJ55382, highly similar to Hsp70-binding protein 1	1193	1	36.4956	283.768	216.963	32.3405	34.1641	29.3408	7.7754	5.94491	1.05639	0.907246
IPI:IPI00784154.1	HSPD1	60 kDa heat shock protein, mitochondrial	133	89	2398.22	15494.9	9799.1	4418.65	6727.98	12568.4	6.46101	4.08599	1.52263	2.84439
IPI:IPI00220362.5	HSPE1	10 kDa heat shock protein, mitochondrial	1042	21	1612.75	3692.02	4074.16	1345.85	2565.75	6083.07	2.28927	2.52621	1.90641	4.51987
IPI:IPI00024284.5	HSPG2	Basement membrane-specific heparan sulfate proteoglycan core protein	56	72	12197.6	5815.18	2196.29	32033.5	48294.3	91475	0.476749	0.180059	1.50762	2.8556
IPI:IPI00218993.1	HSPH1	Isoform Beta of Heat shock protein 105 kDa	300	39	1984.33	3967.11	4302.93	1870.53	5536.69	3039.75	1.99922	2.16846	2.95995	1.62507
IPI:IPI00003176.1	HTRA1	Serine protease HTRA1	198	10	2618.47	727.979	233.223	7713.63	2613.09	11093.4	0.278017	0.0890684	0.338763	1.43815
IPI:IPI00179298.5	HUWE1	482 kDa protein	1211	2	0.0048474	9.45248	26.1383	165.399	484.404	325.293	1950.01	5392.23	2.92869	1.96671
IPI:IPI00000877.1	HYOU1	Hypoxia up-regulated protein 1	97	40	3312.01	1982.5	5210.52	8367.09	46090.3	34764.9	0.59858	1.57322	5.50852	4.15496
IPI:IPI00419194.2	IAH1	Isoamyl acetate-hydrolyzing esterase 1 homolog	1434	1	75.8206	142.27	295.783	80.5365	303.479	344.403	1.8764	3.90109	3.76822	4.27636
IPI:IPI00220373.5	IDE	Insulin-degrading enzyme	281	2	118.606	183.304	158.217	538.974	1616.78	836.56	1.54549	1.33398	2.99974	1.55213
IPI:IPI00027223.2	IDH1	Isocitrate dehydrogenase [NADP] cytoplasmic	725	40	2166.48	8141.2	6109.92	1657.45	5533.48	11785.1	3.75781	2.82021	3.33856	7.11039
IPI:IPI00220014.2	IDI1	isopentenyl-diphosphate delta isomerase	301	1	44.1296	62.108	70.0528	331.695	551.828	380.084	1.4074	1.58743	1.66366	1.14588
IPI:IPI00007853.1	IFI30	Gamma-interferon-inducible lysosomal thiol reductase	861	9	342.218	1716.88	493.257	308.874	616.817	1052.19	5.01692	1.44135	1.99699	3.40653
IPI:IPI00019148.1	IGBP1	Immunoglobulin-binding protein 1	1406	2	226.421	602.789	759.44	54.0752	145.925	73.5493	2.66225	3.35411	2.69855	1.36013
IPI:IPI00001611.1	IGF2	Isoform 1 of Insulin-like growth factor II	1389	1	92.1573	199.945	157.31	53.7249	525.649	287.91	2.1696	1.70698	9.78409	5.35897
IPI:IPI00289819.4	IGF2R	Cation-independent mannose-6-phosphate receptor	168	26	1494.05	5143.47	2469.56	1266.44	558.797	777.586	3.44264	1.65293	0.441235	0.613995
IPI:IPI00297284.1	IGFBP2	Insulin-like growth factor-binding protein 2	259	161	2124.72	10912.4	11562.4	14270	21915.2	14795	5.13595	5.44186	1.53575	1.03679
IPI:IPI00018305.4	IGFBP3	Insulin-like growth factor-binding protein 3	1214	2	622.119	484.977	279.235	12280.2	13358.9	81078.4	0.779557	0.448845	1.08784	6.60238
IPI:IPI00305380.3	IGFBP4	Insulin-like growth factor-binding protein 4	1326	1	126.425	56.2949	55.478	294.306	457.052	1151.99	0.445283	0.438822	1.55298	3.91425
IPI:IPI00029235.1	IGFBP6	Insulin-like growth factor-binding protein 6	611	6	601.09	210.627	168.236	3640.77	804.707	4339	0.350409	0.279884	0.221027	1.19178
IPI:IPI00016915.1	IGFBP7	Insulin-like growth factor-binding protein 7	311	49	14949.4	794.719	822.046	10857.3	3002.67	14808.2	0.0531605	0.0549884	0.276558	1.3639
IPI:IPI00291987.1	IGFBPL1	Insulin-like growth factor-binding protein-like 1	383	89	1673.74	2546.43	7882.68	95.871	560.523	1083.57	1.5214	4.70961	5.84664	11.3024
IPI:IPI00386524.3	IGHA1	CDNA FLJ25298 fis, clone STM07683, highly similar to Protein Tro alpha1 H,myeloma	690	2	678.506	69.3511	67.6169	6191.3	617.913	653.696	0.102211	0.0996556	0.0998034	0.105583
IPI:IPI00829814.1	IGHG4	Ig gamma-4 chain C region	470	1	809.719	19.899	41.026	2987.27	60.5853	99.8936	0.0245752	0.050667	0.0202812	0.0334398
IPI:IPI00056478.1	IGSF8	Isoform 1 of Immunoglobulin superfamily member 8	1012	7	429.195	1451	834.804	667.954	2122.15	2932.5	3.38075	1.94505	3.17709	4.39027
IPI:IPI00297124.2	IL6ST	Isoform 1 of Interleukin-6 receptor subunit beta	635	3	369.39	716.933	504.351	491.166	516.823	624.084	1.94086	1.36536	1.05224	1.27062
IPI:IPI00005198.2	ILF2	Interleukin enhancer-binding factor 2	1489	9	250.354	798.905	1203.56	662.315	1615.71	1462.61	3.1911	4.80742	2.43949	2.20832
IPI:IPI00302927.6	ILK-2;CCT4	T-complex protein 1 subunit delta	262	29	786.211	2672.59	3302.54	1058.73	4741.49	4214.11	3.39933	4.20058	4.47849	3.98036
IPI:IPI00020906.1	IMPA1	Inositol monophosphatase	1132	21	468.183	4324.07	1560.77	176.183	1305.94	967.244	9.23585	3.33368	7.41239	5.49
IPI:IPI00787853.2	IMPAD1	Inositol monophosphatase 3	1228	4	51.5525	348.619	99.8942	496.576	1112.03	928.458	6.76241	1.93772	2.23939	1.86972
IPI:IPI00291510.3	IMPDH2	Inosine-5'-monophosphate dehydrogenase 2	947	7	506.087	959.353	671.86	1008.48	2491.04	1950.34	1.89563	1.32756	2.47008	1.93394
IPI:IPI00028670.1	INHBA	Inhibin beta A chain	79	22	5833.34	2898.21	824.449	4375.81	1709.2	350.238	0.496835	0.141334	0.390602	0.0800396
IPI:IPI00297026.5	INHBB	Inhibin beta B chain	91	3	191.47	581.271	1025.92	570.109	3321.7	504.173	3.03583	5.35814	5.82643	0.884345
IPI:IPI00001508.1	INS;INS-IGF2	Insulin	1338	11	8144.61	87.459	159.33	32172.9	1555	1638.1	0.0107383	0.0195627	0.0483327	0.0509154
IPI:IPI00793443.1	IPO5	importin 5	412	5	121.077	155.311	479.779	1384.76	2336.57	2854.12	1.28275	3.9626	1.68735	2.0611
IPI:IPI00185146.5	IPO9	Importin-9	2	4	153.118	362.205	938.785	6.91167	12.4636	11.032	2.36552	6.1311	1.80326	1.59615
IPI:IPI00009342.1	IQGAP1	Ras GTPase-activating-like protein IQGAP1	562	15	1295.11	609.872	1326.24	4913.23	10606.7	6352.87	0.470903	1.02404	2.15881	1.29301
IPI:IPI00010697.2	ITGA6	Isoform Alpha-6X1X2B of Integrin alpha-6	890	5	1606.17	365.488	331.413	2372.05	2688.47	1554.25	0.227553	0.206337	1.1334	0.655235
IPI:IPI00292530.1	ITIH1	Inter-alpha-trypsin inhibitor heavy chain H1	65	2	41.1915	452.876	454.558	80.2079	188.072	135.123	10.9944	11.0352	2.3448	1.68466
IPI:IPI00305461.3	ITIH2	Inter-alpha-trypsin inhibitor heavy chain H2	584	26	804.682	5289.9	2669.96	521.209	4579.84	3141.85	6.5739	3.31803	8.78695	6.028
IPI:IPI00028413.8	ITIH3	Isoform 1 of Inter-alpha-trypsin inhibitor heavy chain H3	1229	14	328.548	4554.59	2273.88	173.075	1328.55	1326.61	13.8628	6.921	7.67617	7.66494
IPI:IPI00218192.3	ITIH4	Isoform 2 of Inter-alpha-trypsin inhibitor heavy chain H4	328	19	5688.67	2482.87	1430.8	13981.1	2313.99	2090.23	0.436459	0.251518	0.165509	0.149505
IPI:IPI00016014.1	ITM2C	Isoform 1 of Integral membrane protein 2C	1558	1	15.2793	58.5594	6.32638	41.7378	88.2734	96.8728	3.83261	0.41405	2.11495	2.32098
IPI:IPI00018783.1	ITPA	Inosine triphosphate pyrophosphatase	1311	5	84.2005	564.676	499.497	127.17	14.4584	53.6033	6.70633	5.93223	0.113693	0.42151
IPI:IPI00099650.2	JAG1	Protein jagged-1	703	13	3654.1	361.598	521.789	2158.1	740.577	502.65	0.0989568	0.142795	0.343161	0.232913
IPI:IPI00554711.3	JUP	Junction plakoglobin	90	1	135.855	301.538	186.985	445.769	2399.89	806.427	2.21956	1.37636	5.38371	1.80907
IPI:IPI00014238.2	KARS	Lysyl-tRNA synthetase	1542	12	711.47	1451.38	1682.43	1680.75	2253.5	1434.64	2.03997	2.36472	1.34077	0.853573
IPI:IPI00060715.1	KCTD12	BTB/POZ domain-containing protein KCTD12	1053	5	342.869	1502.47	323.598	395.347	377.012	63.8561	4.38207	0.943795	0.953623	0.161519
IPI:IPI00008575.3	KHDRBS1	Isoform 1 of KH domain-containing, RNA-binding, signal transduction-associated protein 1	1001	13	450.851	2062.09	2092.83	719.41	880.407	1304.6	4.57377	4.64195	1.22379	1.81343
IPI:IPI00479786.5	KHSRP	KH-type splicing regulatory protein	433	19	1659.41	3194.53	3868.14	1359.98	3460.31	2446.05	1.9251	2.33104	2.54438	1.79859
IPI:IPI00024660.1	KIAA0174	Isoform 1 of IST1 homolog	1120	14	1189.45	2176.02	4064.55	113.486	226.335	239.224	1.82943	3.41716	1.99439	2.10797
IPI:IPI00472754.2	KIAA0319L	Isoform 3 of Uncharacterized protein KIAA0319-like	85	1	59.5729	100.189	100.781	463.903	992.179	675.962	1.68179	1.69172	2.13876	1.45712
IPI:IPI00448751.4	KIAA1598	Isoform 3 of Shootin-1	746	7	611.903	1254.34	1050.71	727.741	1312.68	959.164	2.0499	1.71712	1.80377	1.318
IPI:IPI00182757.1	KIAA1967	Isoform 1 of Protein KIAA1967	1851	2	120.726	307.231	314.794	874.183	842.872	730.248	2.54486	2.60751	0.964183	0.835349
IPI:IPI00012837.1	KIF5B	Kinesin-1 heavy chain	1165	3	287.383	318.935	367.764	1350.21	1974.91	2215.04	1.10979	1.2797	1.46266	1.64051
IPI:IPI00020096.2	KLC1	Isoform A of Kinesin light chain 1	510	6	386.832	535.575	1566.7	75.6391	154.098	162.331	1.38452	4.05008	2.03727	2.14612
IPI:IPI00480121.2	KLK10	Kallikrein-10	561	5	2449.34	148.833	159.605	92.9828	272.053	898.955	0.0607647	0.0651626	2.92584	9.66797
IPI:IPI00032328.2	KNG1	Isoform HMW of Kininogen-1	1217	4	86.0523	528.769	281.61	24.0564	149.817	107.213	6.14474	3.27254	6.22775	4.45671
IPI:IPI00002214.1	KPNA2;LOC728860	Importin subunit alpha-2	707	5	154.463	733.328	846.775	445.723	951.572	850.008	4.74759	5.48205	2.1349	1.90703
IPI:IPI00299033.1	KPNA3	Importin subunit alpha-3	666	2	33.4062	42.4863	51.3734	12.8277	27.4607	20.7027	1.27181	1.53784	2.14073	1.6139
IPI:IPI00012578.1	KPNA4	Importin subunit alpha-4	666	6	380.802	653.437	1215.69	936.17	1346.88	831.663	1.71595	3.19244	1.43872	0.888367
IPI:IPI00514894.2	KPNA6	Karyopherin alpha 6	1679	1	94.5022	88.9076	115.519	138.044	427.879	255.215	0.940799	1.22239	3.09958	1.84879
IPI:IPI00001639.2	KPNB1	Importin subunit beta-1	134	31	1157.35	2625.14	4034.18	3244.58	5248.73	4034.03	2.26824	3.48572	1.61769	1.24331
IPI:IPI00220327.4	KRT1	Keratin, type II cytoskeletal 1	44	43	11201.5	4126.58	3394.93	6192.61	7013.54	6029.98	0.368394	0.303077	1.13257	0.973738
IPI:IPI00009865.2	KRT10	Keratin, type I cytoskeletal 10	90	25	4019.68	3140.45	2502.6	2469.11	3799.81	3262.89	0.781269	0.622587	1.53894	1.32148
IPI:IPI00554788.5	KRT18	Keratin, type I cytoskeletal 18	90	3	161.673	1049.64	430.132	2391.93	15295.8	8967.29	6.49241	2.66051	6.39476	3.74898
IPI:IPI00479145.2	KRT19	Keratin, type I cytoskeletal 19	90	3	733.591	382.872	162.25	2951.03	9677.99	1465.36	0.521915	0.221172	3.27953	0.49656
IPI:IPI00021304.1	KRT2	Keratin, type II cytoskeletal 2 epidermal	44	15	3196.04	2329	1803.08	976.141	1198.64	1044.21	0.728714	0.56416	1.22794	1.06973
IPI:IPI00009867.3	KRT5	Keratin, type II cytoskeletal 5	44	8	1755.49	743.533	630.269	4437.35	3352.16	1764.66	0.423547	0.359027	0.755442	0.397682
IPI:IPI00554648.3	KRT8	Keratin, type II cytoskeletal 8	44	11	852.413	4149.19	1423.3	2388.29	19388.5	9659.16	4.86758	1.66972	8.11815	4.04438
IPI:IPI00019359.4	KRT9	Keratin, type I cytoskeletal 9	90	34	7748.18	2831.07	2453.72	2616.84	2726.09	2140.52	0.365385	0.316683	1.04175	0.817977
IPI:IPI00328753.1	KTN1	Isoform 1 of Kinectin	531	14	1675.8	2504.31	2813.71	2479.96	4146.35	4577.38	1.4944	1.67903	1.67194	1.84575
IPI:IPI00027087.1	L1CAM	Isoform 1 of Neural cell adhesion molecule L1	1629	2	80.7392	121.605	139.762	843.519	2611.45	2170.08	1.50615	1.73103	3.0959	2.57265
IPI:IPI00006952.3	LACTB2	Beta-lactamase-like protein 2	1201	3	54.155	541.722	292.239	833.324	2453.81	2469.42	10.0032	5.39634	2.9446	2.96334
IPI:IPI00514234.4	LAD1	Ladinin-1	1035	5	1088.64	282.202	500.099	431.439	327.151	175.884	0.259224	0.459379	0.758279	0.407668
IPI:IPI00377045.3	LAMA3	Laminin alpha-3 chain variant 1	30	63	22360.1	1295.85	1547.11	71973.9	13284.9	7381.99	0.0579539	0.0691908	0.184579	0.102565
IPI:IPI00783665.4	LAMA5	Laminin subunit alpha-5	30	11	2910.33	279.668	354.182	25929.3	33482.5	31144.4	0.0960949	0.121698	1.2913	1.20113
IPI:IPI00013976.3	LAMB1	Laminin subunit beta-1	113	34	13563.5	1094.58	1752.29	29275.9	42041.9	25932.7	0.0807003	0.129192	1.43606	0.885804
IPI:IPI00296922.4	LAMB2	Laminin subunit beta-2	1125	2	105.704	30.6552	9.17149	8926.68	4421.32	6986.96	0.290009	0.0867656	0.495293	0.782705
IPI:IPI00299404.1	LAMB3	Laminin subunit beta-3	36	44	10629.4	1389.25	1495.21	28371.5	5937.41	4669.12	0.130699	0.140667	0.209274	0.164571
IPI:IPI00298281.4	LAMC1	Laminin subunit gamma-1	268	42	7765.54	2209.73	2535.37	30179.5	27959.2	23010.8	0.284556	0.32649	0.92643	0.762465
IPI:IPI00015117.2	LAMC2	Isoform Long of Laminin subunit gamma-2	166	182	59275.7	3463.35	4333.1	96008.3	16117.8	9971.3	0.0584278	0.0731008	0.167879	0.103859
IPI:IPI00884105.2	LAMP1	Lysosome-associated membrane glycoprotein 1	302	8	552.156	1286.08	1626.61	116.272	83.2165	103.386	2.3292	2.94593	0.715707	0.889174
IPI:IPI00005724.1	LANCL1	LanC-like protein 1	1564	2	28.4161	66.99	49.4844	224.628	64.0064	68.8095	2.35747	1.74142	0.284944	0.306326
IPI:IPI00419237.3	LAP3	Isoform 1 of Cytosol aminopeptidase	1134	9	558.379	1617.75	1209.9	732.742	1163.87	1627.01	2.89722	2.16681	1.58838	2.22044
IPI:IPI00185919.3	LARP1	Isoform 1 of La-related protein 1	1637	1	143.82	93.6058	171.825	276.587	230.075	297.893	0.650852	1.19472	0.831836	1.07703
IPI:IPI00000861.1	LASP1	Isoform 1 of LIM and SH3 domain protein 1	156	4	1195.41	283.713	356.917	1469.6	3265.38	2641.49	0.237336	0.298574	2.22195	1.79742
IPI:IPI00217966.8	LDHA	L-lactate dehydrogenase	948	65	8668.42	4331.31	8045.58	12354.3	16105	18637.8	0.499665	0.928148	1.30359	1.5086
IPI:IPI00219217.3	LDHB	L-lactate dehydrogenase B chain	948	52	3189.59	2848.81	9229.94	7254.62	11877.1	15182.9	0.893159	2.89377	1.63717	2.09285
IPI:IPI00000070.1	LDLR	Low-density lipoprotein receptor	376	34	5566.31	1010.74	1801.89	4976.46	3255.23	1225.74	0.181582	0.323714	0.654126	0.246308
IPI:IPI00455739.2	LFNG	Isoform 1 of Beta-1,3-N-acetylglucosaminyltransferase lunatic fringe	1034	18	560.306	3049.62	1315.81	1191.2	1172.95	1436.47	5.44278	2.34837	0.984687	1.20591
IPI:IPI00219219.3	LGALS1	Galectin-1	908	19	9206.85	573.82	588.8	12526	3700.19	4868.55	0.0623253	0.0639524	0.295402	0.388677
IPI:IPI00465431.8	LGALS3	Galectin-3	1433	5	3357.27	287.412	391.857	1341.09	3123.82	1416.3	0.0856089	0.116719	2.32932	1.05608
IPI:IPI00023673.1	LGALS3BP	Galectin-3-binding protein	45	135	5880.87	12380.4	8174.92	19761.7	33001.6	59668.7	2.1052	1.39009	1.66998	3.01941
IPI:IPI00293303.1	LGMN	Legumain	627	23	762.917	2290.68	1487.55	915.968	4830.23	3411.25	3.00253	1.94982	5.27336	3.7242
IPI:IPI00008918.1	LIMA1	Isoform Beta of LIM domain and actin-binding protein 1	716	13	2891.67	787.165	827.991	4261.99	1189.24	497.532	0.272218	0.286337	0.279034	0.116737
IPI:IPI00019997.1	LIN7C	Lin-7 homolog C	1199	2	217.645	350.399	380.905	207.325	555.066	548.175	1.60996	1.75012	2.67728	2.64404
IPI:IPI00005686.1	LIPG	Isoform 1 of Endothelial lipase	783	2	59.8013	105.29	23.1483	781.849	3431.41	742.84	1.76067	0.387087	4.38884	0.950107
IPI:IPI00026530.4	LMAN1	Protein ERGIC-53	1372	7	256.24	408.973	445.659	726.947	1009.63	3125.49	1.59605	1.73922	1.38886	4.29947
IPI:IPI00009950.1	LMAN2	Vesicular integral-membrane protein VIP36	975	18	1262.21	2733.58	1017.25	3873.15	3170.63	4626.86	2.16571	0.805927	0.818618	1.1946
IPI:IPI00021405.3	LMNA	Isoform A of Lamin-A/C	147	44	12555.5	4406.09	3109.29	8043.65	16915.6	29584.7	0.350928	0.247643	2.10297	3.67802
IPI:IPI00217975.4	LMNB1	Lamin-B1	147	15	706.588	1647.15	2005.62	446.136	1246	895.786	2.33113	2.83846	2.79286	2.00788
IPI:IPI00886929.1	LOC100131813	similar to hCG2041218	1044	2	60.535	126.097	66.1332	847.217	773.665	786.709	2.08304	1.09248	0.913184	0.92858
IPI:IPI00027493.1	LOC442497;SLC3A2	4F2 cell-surface antigen heavy chain	204	11	843.953	1088.28	1675.88	5225.1	3750.93	3815.03	1.2895	1.98575	0.717868	0.730135
IPI:IPI00737372.1	LOC643287	similar to prothymosin alpha	31	3	136.835	160.604	218.575	0	60.5767	27.1027	1.1737	1.59736	#DIV/0!	#DIV/0!
IPI:IPI00917164.1	LOC647983	hypothetical protein	1443	4	55.0712	673.056	297.291	2.47316	284.979	299.64	12.2216	5.3983	115.229	121.157
IPI:IPI00025849.1	LOC723972;ANP32A	Acidic leucine-rich nuclear phosphoprotein 32 family member A	856	26	786.43	1618.03	3864.52	2125.83	3190.28	3288.56	2.05744	4.914	1.50072	1.54695
IPI:IPI00294839.6	LOXL2;ENTPD4	Lysyl oxidase homolog 2	424	28	4235.92	4993.23	709.121	9903.14	6164.26	12651.7	1.17878	0.167407	0.622455	1.27754
IPI:IPI00022417.4	LRG1	Leucine-rich alpha-2-glycoprotein	1183	3	896.528	314.082	52.8254	260.102	378.816	1225.56	0.350332	0.0589222	1.45641	4.71186
IPI:IPI00020557.1	LRP1	Prolow-density lipoprotein receptor-related protein 1	1320	1	231.318	121.625	42.1868	507.361	102.34	229.098	0.525792	0.182376	0.201711	0.451548
IPI:IPI00045841.5	LRP11	Isoform 1 of Low-density lipoprotein receptor-related protein 11	355	1	25.6059	50.8834	54.8261	312.294	570.716	607.914	1.98717	2.14115	1.8275	1.94661
IPI:IPI00026848.3	LRPAP1	Alpha-2-macroglobulin receptor-associated protein	1839	1	10.2314	31.8367	35.2537	182.627	327.12	399.785	3.11166	3.44563	1.79119	2.18908
IPI:IPI00170935.1	LRRC47	Leucine-rich repeat-containing protein 47	619	8	314.709	1470.09	889.794	191.226	399.024	217.755	4.67126	2.82735	2.08666	1.13873
IPI:IPI00396321.1	LRRC59	Leucine-rich repeat-containing protein 59	740	8	569.285	858.361	1399.98	264.659	594.785	410.907	1.50779	2.45919	2.24736	1.55259
IPI:IPI00006207.2	LRRFIP1	Isoform 2 of Leucine-rich repeat flightless-interacting protein 1	596	5	714.473	266.707	489.689	228.103	158.441	174.608	0.373292	0.685385	0.694604	0.76548
IPI:IPI00410324.2	LSM12	Isoform 1 of Protein LSM12 homolog	1020	2	201.792	169.376	327.832	430.363	727.345	640.713	0.83936	1.6246	1.69007	1.48877
IPI:IPI00032460.3	LSM2	U6 snRNA-associated Sm-like protein LSm2	1897	1	93.7006	26.5322	29.1912	70.5207	168.622	190.402	0.28316	0.311537	2.3911	2.69995
IPI:IPI00001146.1	LSM6	U6 snRNA-associated Sm-like protein LSm6	1739	2	118.426	385.355	657.295	71.294	177.474	212.963	3.25398	5.55027	2.48932	2.98711
IPI:IPI00219871.5	LSM8	U6 snRNA-associated Sm-like protein LSm8	248	8	288.69	383.881	419.824	209.173	236.707	211.983	1.32973	1.45424	1.13163	1.01343
IPI:IPI00409640.3	LSR	Isoform 1 of Lipolysis-stimulated lipoprotein receptor	1008	8	694.254	1455.36	901.413	2480.26	5634.74	2133.7	2.09629	1.29839	2.27183	0.860273
IPI:IPI00219077.4	LTA4H	Isoform 1 of Leukotriene A-4 hydrolase	422	12	831.428	1890.95	1421.35	2204.36	3039.06	4861.75	2.27434	1.70952	1.37866	2.20552
IPI:IPI00298860.6	LTF	cDNA FLJ78440, highly similar to Human lactoferrin	845	27	503.932	7041.96	2860.61	326.373	3265.26	2241.32	13.974	5.67658	10.0047	6.86735
IPI:IPI00006932.4	LUC7L2	cDNA FLJ55988, highly similar to RNA-binding protein Luc7-like 2	217	8	431.652	1550.9	1606.3	305.03	268.212	222.674	3.59294	3.72128	0.879297	0.730007
IPI:IPI00010865.1	LY6G5B;CSNK2B	Casein kinase II subunit beta	1269	7	182.741	534.09	751.966	85.7034	243.652	176.987	2.92266	4.11493	2.84297	2.06511
IPI:IPI00015838.3	LYAR	Cell growth-regulating nucleolar protein	1847	1	869.966	95.6143	150.819	15.7189	49.5599	30.3652	0.109906	0.173362	3.15288	1.93176
IPI:IPI00007321.2	LYPLA1	cDNA FLJ60607, highly similar to Acyl-protein thioesterase 1	696	10	151.651	542.349	560.615	225.822	842.953	870.674	3.5763	3.69674	3.73282	3.85558
IPI:IPI00152900.2	LZIC	cDNA FLJ55829, highly similar to Homo sapiens leucine zipper and CTNNBIP1 domain containing (LZIC), mRNA	1831	2	132.891	457.561	397.042	3.54647	60.6912	30.4676	3.44313	2.98772	17.1131	8.59097
IPI:IPI00299465.8	LZTFL1	Leucine zipper transcription factor-like protein 1	656	1	12.3731	29.5945	31.6921	15.9121	24.9927	28.362	2.39184	2.56137	1.57067	1.78242
IPI:IPI00303882.2	M6PRBP1	Isoform B of Mannose-6-phosphate receptor-binding protein 1	1405	2	236.059	146.023	121.405	1010.88	1989.33	1920.73	0.618589	0.5143	1.96792	1.90006
IPI:IPI00256861.4	MACF1	Isoform 2 of Microtubule-actin cross-linking factor 1, isoforms 1/2/3/5	506	7	675.38	1053.75	946.614	744.584	441.077	399.523	1.56023	1.4016	0.59238	0.536572
IPI:IPI00012369.1	MAD2L1	Mitotic spindle assembly checkpoint protein MAD2A	1391	1	66.7462	115.5	188.972	60.4352	143.33	116.922	1.73043	2.8312	2.37164	1.93467
IPI:IPI00059292.3	MAGOHB	Protein mago nashi homolog 2	1395	2	63.6934	178.733	265.651	681.382	2636.18	1660.98	2.80615	4.17078	3.86887	2.43766
IPI:IPI00439446.2	MAN1A1	Mannosidase, alpha, class 1A, member 1, isoform CRA_a	1420	1	11.3815	33.6328	15.8677	229.278	716.846	1303.61	2.95505	1.39417	3.12654	5.68573
IPI:IPI00012989.2	MAN2B1	Lysosomal alpha-mannosidase	1167	5	103.888	390.608	180.205	383.252	1948.84	1005.68	3.75988	1.7346	5.085	2.62408
IPI:IPI00440580.3	MANEAL	Isoform 1 of Glycoprotein endo-alpha-1,2-mannosidase-like protein	613	9	440.152	498.729	890.492	49.6278	60.9136	60.4691	1.13308	2.02315	1.22741	1.21845
IPI:IPI00328748.4	MANF	mesencephalic astrocyte-derived neurotrophic factor	1004	5	2687.02	443.783	1008.26	3339.71	2374.36	1488.54	0.165158	0.375234	0.710948	0.44571
IPI:IPI00008868.3	MAP1B	Microtubule-associated protein 1B	26	92	4778.63	4280.53	16858.2	551.186	307.342	268.647	0.895765	3.52783	0.557601	0.487398
IPI:IPI00219604.3	MAP2K1	Dual specificity mitogen-activated protein kinase kinase 1	1561	3	137.915	150.793	206.519	98.7138	10.3967	9.01602	1.09338	1.49744	0.105322	0.091335
IPI:IPI00396171.3	MAP4	Isoform 1 of Microtubule-associated protein 4	551	6	1601.71	546	870.181	2081.59	1150.78	1840.45	0.340885	0.543281	0.552836	0.884159
IPI:IPI00003479.3	MAPK1	Mitogen-activated protein kinase 1	500	3	491.401	804.694	724.339	221.084	602.972	410.045	1.63755	1.47403	2.72734	1.8547
IPI:IPI00030919.3	MAPKSP1	Mitogen-activated protein kinase scaffold protein 1	1825	2	40.3334	103.479	96.6105	364.441	207.562	183.066	2.56559	2.3953	0.569535	0.502321
IPI:IPI00017596.3	MAPRE1	Microtubule-associated protein RP/EB family member 1	1038	29	1409.55	2852.09	5167.5	1080.92	2139.5	1699.64	2.02341	3.66607	1.97933	1.5724
IPI:IPI00219301.7	MARCKS	Myristoylated alanine-rich C-kinase substrate	14	14	761.23	752.335	2030.08	340.043	502.025	193.508	0.988315	2.66684	1.47636	0.56907
IPI:IPI00641181.5	MARCKSL1	MARCKS-related protein	14	7	558.166	698.285	2295.38	16.3047	105.921	35.7054	1.25103	4.11236	6.49633	2.18988
IPI:IPI00010157.1	MAT2A	S-adenosylmethionine synthetase isoform type-2	998	3	350.701	333.593	463.011	642.162	1185.42	1221.85	0.951218	1.32024	1.84598	1.90271
IPI:IPI00473118.3	MATN2	Isoform 1 of Matrilin-2	66	3	13.7998	34.6851	26.335	3.3945	8.2504	8.25373	2.51345	1.90836	2.43052	2.4315
IPI:IPI00168520.3	MATN2	Isoform 2 of Matrilin-2	66	49	1086.29	15554.3	1915.17	2030.95	3710.17	4665.6	14.3188	1.76304	1.82682	2.29725
IPI:IPI00017297.1	MATR3	Matrin-3	1314	7	458.493	677.325	1178.36	282.612	461.992	647.489	1.47729	2.57007	1.63472	2.29109
IPI:IPI00439194.1	MBD3	Isoform 1 of Methyl-CpG-binding domain protein 3	1600	1	8.50396	82.0488	209.976	117.91	191.345	288.96	9.64831	24.6915	1.6228	2.45067
IPI:IPI00016334.2	MCAM	Isoform 1 of Cell surface glycoprotein MUC18	616	14	252.427	422.076	1725.29	65.1909	185.778	1647.6	1.67207	6.83482	2.84975	25.2734
IPI:IPI00184330.5	MCM2	DNA replication licensing factor MCM2	436	5	143.822	466.585	661.098	858.873	3003.55	2310.74	3.24418	4.59663	3.49708	2.69043
IPI:IPI00013214.2	MCM3	MCM3 minichromosome maintenance deficient 3 (S. cerevisiae), isoform CRA_b	1823	1	83.5819	133.582	200.195	262.475	1055.33	862.501	1.59822	2.3952	4.02068	3.28603
IPI:IPI00018349.5	MCM4	DNA replication licensing factor MCM4	335	2	92.5664	308.594	443.023	795.344	2347.03	1549.25	3.33376	4.786	2.95096	1.9479
IPI:IPI00031517.1	MCM6	DNA replication licensing factor MCM6	815	9	688.637	1514.93	1871.47	1226.07	3052.01	2124.02	2.1999	2.71765	2.48927	1.73238
IPI:IPI00179026.2	MCTS1	Isoform 1 of Malignant T cell amplified sequence 1	1892	1	44.9651	91.5096	146.893	28.783	106.385	84.2667	2.03513	3.26683	3.69611	2.92765
IPI:IPI00291005.8	MDH1	Malate dehydrogenase, cytoplasmic	951	30	1467.87	4991.41	5821.37	2669.26	6868.79	6288.29	3.40045	3.96587	2.57329	2.35582
IPI:IPI00291006.2	MDH2	Malate dehydrogenase, mitochondrial	315	53	1240.84	10139.8	5704.48	3328.14	9506.92	12078.8	8.17168	4.59726	2.85653	3.6293
IPI:IPI00008215.1	ME1	NADP-dependent malic enzyme	222	8	863.047	1862.29	1818.12	224.933	538.967	499.136	2.15781	2.10663	2.39612	2.21904
IPI:IPI00399089.4	MESDC2	Mesoderm development candidate 2	922	2	401.771	156.012	337.549	975.246	815.894	1067.63	0.388311	0.840153	0.836603	1.09472
IPI:IPI00029273.1	MET	Isoform 1 of Hepatocyte growth factor receptor	906	26	4363.24	1204.92	3991.38	6028.58	42518.5	6241.79	0.276152	0.914774	7.05282	1.03537
IPI:IPI00033036.1	METAP2	Methionine aminopeptidase 2	1483	3	98.2212	258.793	279.905	402.281	690.036	796.983	2.6348	2.84974	1.71531	1.98116
IPI:IPI00022790.2	MFAP1	Microfibrillar-associated protein 1	467	1	11.5914	16.3681	25.8911	0	7.2096	7.77877	1.41209	2.23365	#DIV/0!	#DIV/0!
IPI:IPI00029275.1	MFI2	Isoform 1 of Melanotransferrin	1768	1	211.73	18.2708	10.8547	319.649	2038.53	1399.26	0.0862931	0.0512668	6.3774	4.37747
IPI:IPI00455473.2	MIA3	Isoform 1 of Melanoma inhibitory activity protein 3	1512	1	185.158	115.092	161.286	145.837	179.896	175.408	0.621587	0.871071	1.23354	1.20277
IPI:IPI00107380.2	MICA	MHC class I polypeptide-related sequence A	675	2	284.4	640.918	72.1956	37.7049	66.9769	89.9109	2.25358	0.253852	1.77634	2.38459
IPI:IPI00293276.1	MIF;LOC284889	Macrophage migration inhibitory factor	1664	2	149.469	258.679	378.505	577.324	762.763	748.572	1.73065	2.53233	1.3212	1.29662
IPI:IPI00293748.3	MINPP1	Isoform 1 of Multiple inositol polyphosphate phosphatase 1	985	3	142.467	121.63	197.993	2142.3	4757.07	3711.09	0.85374	1.38974	2.22055	1.73229
IPI:IPI00023461.2	MLLT4	Isoform 4 of Afadin	52	3	405.163	737.013	861.621	206.704	396.972	248.101	1.81905	2.1266	1.92048	1.20027
IPI:IPI00013405.1	MMP10	Stromelysin-2	874	4	257.15	300.934	1133.05	303.874	36.8751	174.203	1.17027	4.40619	0.12135	0.573274
IPI:IPI00019242.1	MMP15	Matrix metalloproteinase-15	1316	3	26.6548	349.437	34.5342	15.9586	26.1745	15.7282	13.1097	1.29561	1.64015	0.98556
IPI:IPI00301518.6	MOBKL1B	Isoform 1 of Mps one binder kinase activator-like 1B	1604	1	29.7202	66.9338	80.9454	62.4346	129.343	116.577	2.25213	2.72358	2.07165	1.86718
IPI:IPI00219365.3	MSN	Moesin	175	84	6216.84	7478.17	14420.7	11485.4	2533.4	15224.5	1.20289	2.31962	0.220575	1.32555
IPI:IPI00011876.3	MTAP	cDNA FLJ59758, highly similar to S-methyl-5-thioadenosine phosphorylase	253	10	961.576	1056.17	1673.71	765.394	926.19	755.005	1.09838	1.74059	1.21008	0.986427
IPI:IPI00328715.4	MTDH	Protein LYRIC	1325	2	193.108	219.093	403.383	24.8627	35.5739	38.0138	1.13456	2.0889	1.43081	1.52895
IPI:IPI00218342.1	MTHFD1	C-1-tetrahydrofolate synthase, cytoplasmic	1503	2	120.009	408.628	325.257	946.471	1021.05	1551.44	3.40499	2.71028	1.0788	1.63919
IPI:IPI00000105.4	MVP	Major vault protein	1162	5	1341.46	165.099	83.2564	1424.65	1437.46	4169.22	0.123074	0.0620641	1.00899	2.92648
IPI:IPI00019502.3	MYH9	Isoform 1 of Myosin-9	481	72	8472.95	6044.68	6359.37	21198.9	19944.1	21481.9	0.713409	0.75055	0.940808	1.01335
IPI:IPI00033494.3	MYL12B	Myosin regulatory light chain 12B	752	22	4151.67	1120.45	1856.33	3124.41	1787.37	1641.61	0.26988	0.447128	0.572066	0.525413
IPI:IPI00335168.9	MYL6;MYL6B	Isoform Non-muscle of Myosin light polypeptide 6	522	9	2775.32	511.553	887.737	3031.4	2725.08	2069.95	0.184322	0.319868	0.898951	0.682836
IPI:IPI00023748.3	NACA	Nascent polypeptide-associated complex subunit alpha	932	10	473.754	700.509	1073.94	855.149	1869.4	1147.19	1.47863	2.26688	2.18605	1.34151
IPI:IPI00018968.2	NAE1	NEDD8-activating enzyme E1 regulatory subunit	1111	1	109.608	314.193	428.898	221.596	385.392	350.578	2.86653	3.91303	1.73916	1.58206
IPI:IPI00414909.1	NAGA	Alpha-N-acetylgalactosaminidase	689	2	203.78	565.711	263.304	494.301	227.354	458.365	2.77609	1.2921	0.459951	0.927299
IPI:IPI00296526.6	NAGK	N-acetylglucosamine kinase	1571	4	163.393	734.828	294.799	18.4029	17.1968	32.5803	4.49731	1.80424	0.934464	1.77039
IPI:IPI00008787.3	NAGLU	Alpha-N-acetylglucosaminidase	1580	2	25.9754	319.294	161.635	1327.79	2430.2	7010.3	12.2922	6.22262	1.83026	5.27968
IPI:IPI00018873.1	NAMPT	Isoform 1 of Nicotinamide phosphoribosyltransferase	796	14	680.758	2336.11	1970.49	2192.79	12183.5	4721.43	3.43163	2.89455	5.55619	2.15316
IPI:IPI00147874.1	NANS	Sialic acid synthase	1518	7	387.432	1215.18	722.789	701.743	1436.5	1607.17	3.13649	1.86559	2.04705	2.29025
IPI:IPI00023860.1	NAP1L1	Nucleosome assembly protein 1-like 1	13	8	156.282	401.208	652.985	916.497	3156.16	1641.87	2.56721	4.17826	3.44372	1.79146
IPI:IPI00017763.6	NAP1L4	cDNA FLJ59403, highly similar to Nucleosome assembly protein 1-like 4	13	29	1024.58	1454.43	4163.73	1062.22	3779.91	2222.68	1.41954	4.06383	3.55849	2.09248
IPI:IPI00789437.1	NAP1L4	32 kDa protein	13	2	0.00468975	8.07423	34.2752	95.7826	208.884	152.937	1721.68	7308.53	2.18081	1.59671
IPI:IPI00009253.2	NAPA	Alpha-soluble NSF attachment protein	71	10	307.267	1182.05	1157.99	579.789	1312.26	1140.02	3.84696	3.76869	2.26333	1.96627
IPI:IPI00032158.3	NARG1	Isoform 2 of NMDA receptor-regulated protein 1	1310	1	585.235	106.488	169.962	331.629	750.821	514.883	0.181958	0.290416	2.26404	1.55259
IPI:IPI00306960.3	NARS	Asparaginyl-tRNA synthetase, cytoplasmic	544	8	343.423	937.091	573.78	1344.23	4684.85	3232.01	2.72868	1.67077	3.48516	2.40436
IPI:IPI00179953.2	NASP	Isoform 1 of Nuclear autoantigenic sperm protein	742	30	1202.19	1619.03	3483.73	1484.25	2966.54	2508.99	1.34673	2.89781	1.99868	1.69041
IPI:IPI00018627.3	NAT13	Isoform 1 of N-acetyltransferase 13	1755	1	13.7756	32.2541	52.4122	103.817	284.683	191.845	2.3414	3.80472	2.74215	1.84791
IPI:IPI00604620.3	NCL	Nucleolin	142	101	7031.1	10470.6	18567.3	15194.8	20585.2	20340.2	1.48919	2.64073	1.35476	1.33863
IPI:IPI00288941.1	NCOA5	Nuclear receptor coactivator 5	1352	2	35.8571	77.812	68.4528	12.4963	26.1987	29.5515	2.17006	1.90904	2.09651	2.36482
IPI:IPI00021983.1	NCSTN	Isoform 1 of Nicastrin	489	5	215.226	649.68	909.101	6.7475	59.2771	84.1047	3.01859	4.22394	8.78505	12.4646
IPI:IPI00022078.3	NDRG1	Protein NDRG1	1173	10	1270.31	1816.59	287.127	986.492	424.853	1853.58	1.43004	0.226029	0.43067	1.87896
IPI:IPI00005605.4	NDRG3	Isoform 1 of Protein NDRG3	1511	2	137.788	290.094	314.143	73.9754	85.4706	31.8175	2.10536	2.2799	1.15539	0.430109
IPI:IPI00022442.2	NDUFAB1	Acyl carrier protein, mitochondrial	1704	1	165.843	230.63	263.626	491.279	586.424	1160.44	1.39066	1.58962	1.19367	2.36208
IPI:IPI00009322.2	NEDD4	E3 ubiquitin-protein ligase NEDD4	1671	1	66.0091	78.3643	283.013	114.503	674.674	265.869	1.18717	4.28748	5.89219	2.32194
IPI:IPI00020008.1	NEDD8	NEDD8	1122	1	102.132	115.163	89.5064	70.2564	147.214	132.707	1.12759	0.87638	2.09538	1.8889
IPI:IPI00023814.2	NEO1	Isoform 1 of Neogenin	210	36	1795.49	8521.55	2299.86	1142.03	2666.62	2850.29	4.74609	1.28091	2.33498	2.49581
IPI:IPI00029817.1	NEU1	Sialidase-1	1563	5	904.631	608.637	210.656	155.72	1802.29	1075.85	0.672801	0.232864	11.5739	6.90889
IPI:IPI00026167.5	NHP2L1	NHP2-like protein 1	1666	1	58.819	50.4136	44.2713	105.215	157.495	231.208	0.857097	0.75267	1.49688	2.19748
IPI:IPI00026944.2	NID1	Isoform 1 of Nidogen-1	29	70	1351.24	2985.88	7796.21	635.593	629.845	648.194	2.20973	5.76966	0.990956	1.01983
IPI:IPI00028908.3	NID2	Nidogen-2	29	2	74.0595	97.4525	180.917	716.118	1616.6	4272.51	1.31587	2.44286	2.25745	5.96621
IPI:IPI00451429.1	NIF3L1	NIF3L1 isoform gamma	630	3	123.469	307.407	255.232	69.7201	278.968	275.793	2.48976	2.06718	4.00126	3.95572
IPI:IPI00549467.3	NIT2	Nitrilase homolog 2	1312	5	47.8461	121.242	172.482	240.292	721.867	601.897	2.534	3.60494	3.00412	2.50486
IPI:IPI00012048.1	NME1	Isoform 1 of Nucleoside diphosphate kinase A	693	42	1918.93	3692.23	8382.75	2070.37	7598.19	5497.19	1.9241	4.36844	3.66997	2.65518
IPI:IPI00604590.3	NME1;NME2	Nucleoside diphosphate kinase	693	23	620.382	1855.21	4027.76	1991.21	2888.65	3016.52	2.99044	6.49239	1.4507	1.51492
IPI:IPI00329692.3	NMT1	Isoform Long of Glycylpeptide N-tetradecanoyltransferase 1	1251	7	448.604	411.523	1430.33	713.647	1016.54	800.333	0.917341	3.18841	1.42444	1.12147
IPI:IPI00216654.2	NOLC1	Isoform Beta of Nucleolar phosphoprotein p130	87	8	562.24	1316.98	1741.17	917.692	1865.81	1687.28	2.34238	3.09685	2.03315	1.83862
IPI:IPI00329352.3	NOMO1;NOMO3	Nodal modulator 1	1117	3	431.386	535.074	368.923	485.694	1006.51	1244.3	1.24036	0.855204	2.07232	2.5619
IPI:IPI00304596.3	NONO	Non-POU domain-containing octamer-binding protein	102	16	793.285	2669.88	3076.81	1205.9	2326.8	2823.61	3.3656	3.87857	1.92951	2.3415
IPI:IPI00011140.3	NOV	Protein NOV homolog	413	12	488.833	690.559	2392.7	184.434	252.169	3091.21	1.41267	4.89472	1.36726	16.7605
IPI:IPI00017672.4	NP	cDNA FLJ25678 fis, clone TST04067, highly similar to PURINE NUCLEOSIDE PHOSPHORYLASE	600	13	736.112	1139.19	2021.32	1141.81	1823.29	2310.62	1.54758	2.74594	1.59684	2.02364
IPI:IPI00301579.4	NPC2	cDNA FLJ59142, highly similar to Epididymal secretory protein E1	811	27	1960.42	7410.81	1344.22	2283.39	2331.79	6736.91	3.78021	0.68568	1.0212	2.9504
IPI:IPI00026216.4	NPEPPS	Puromycin-sensitive aminopeptidase	273	22	839.419	1714.14	2508.09	2146.85	5571.14	2708.43	2.04206	2.98789	2.59503	1.26159
IPI:IPI00001676.9	NPLOC4	Isoform 2 of Nuclear protein localization protein 4 homolog	1213	7	715.616	876.189	1223.67	188.46	553.256	426.218	1.22438	1.70996	2.93566	2.26158
IPI:IPI00026946.2	NPTX2	Neuronal pentraxin-2	1011	9	234.545	3049.18	478.461	489.544	455.504	2647.98	13.0004	2.03995	0.930466	5.40907
IPI:IPI00334238.1	NPTXR	Neuronal pentraxin receptor	915	2	80.4588	98.0187	65.9387	109.476	275.665	861.128	1.21825	0.819534	2.51804	7.86589
IPI:IPI00012069.1	NQO1	NAD(P)H dehydrogenase [quinone] 1	1660	1	28.25	153.552	125.686	1643.89	2495.67	7210.02	5.43548	4.44907	1.51815	4.38595
IPI:IPI00000005.1	NRAS	GTPase NRas	1766	1	3.30085	8.17956	16.8395	44.3926	177.398	111.043	2.47802	5.10157	3.99613	2.50139
IPI:IPI00604756.2	NRBP1	Nuclear receptor-binding protein	774	4	378.364	304.466	563.838	216.967	403.871	258.496	0.804691	1.4902	1.86144	1.19141
IPI:IPI00333776.6	NRCAM	Isoform 1 of Neuronal cell adhesion molecule	104	65	3347.69	8467.45	5481.64	9.02327	16.6898	2.88787	2.52934	1.63744	1.84964	0.320047
IPI:IPI00100197.3	NSFL1C	Isoform 1 of NSFL1 cofactor p47	305	17	1452.05	1505	2244.74	1799.33	1185.31	1038.82	1.03646	1.54591	0.658752	0.577335
IPI:IPI00306369.3	NSUN2	tRNA (cytosine-5-)-methyltransferase NSUN2	918	4	79.0543	264.57	199.302	66.9174	330.915	226.242	3.34669	2.52108	4.94513	3.38091
IPI:IPI00005573.3	NT5C	Isoform 1 of 5'(3')-deoxyribonucleotidase, cytosolic type	1681	3	157.561	277.618	543.416	226.536	288.007	347.351	1.76197	3.44891	1.27135	1.53331
IPI:IPI00009456.1	NT5E	5'-nucleotidase	1295	2	107.648	32.4004	65.45	1320.49	492.465	4234.46	0.300984	0.608	0.372941	3.20673
IPI:IPI00328091.1	NTN4	Isoform 1 of Netrin-4	1790	1	90.9235	16.4797	25.5986	850.152	5351	509.356	0.181248	0.28154	6.29417	0.599135
IPI:IPI00295542.5	NUCB1	Nucleobindin-1	475	59	10864.1	2725.45	1637.4	20474.8	3835.99	5988.5	0.250868	0.150717	0.187351	0.292481
IPI:IPI00009123.2	NUCB2	Isoform 1 of Nucleobindin-2	126	10	1114.56	671.243	404.549	4448.97	2050.5	5495.12	0.602251	0.362969	0.460893	1.23514
IPI:IPI00022145.6	NUCKS1	Isoform 1 of Nuclear ubiquitous casein and cyclin-dependent kinases substrate	758	38	693.188	2790.47	3579.58	849.912	1524.77	1830.85	4.02556	5.16394	1.79403	2.15416
IPI:IPI00550746.4	NUDC	Nuclear migration protein nudC	869	26	2592.94	4466.37	4176.72	2216.6	3965.28	2781.28	1.72251	1.6108	1.7889	1.25475
IPI:IPI00238209.3	NUDCD3	NudC domain-containing protein 3	1185	1	0	4.13193	13.6048	76.1308	90.1293	69.3293	#DIV/0!	#DIV/0!	1.18387	0.91066
IPI:IPI00004392.2	NUDT1	Isoform p26 of 7,8-dihydro-8-oxoguanine triphosphatase	1861	1	23.0693	256.891	450.571	19.7494	86.6725	46.7562	11.1356	19.5312	4.38861	2.36747
IPI:IPI00646917.1	NUDT21	Cleavage and polyadenylation specificity factor subunit 5	515	4	140.698	651.862	1151.24	232.086	661.213	516.528	4.63304	8.18229	2.849	2.22559
IPI:IPI00296913.1	NUDT5	ADP-sugar pyrophosphatase	1203	9	1089.8	1129.05	1458.9	978.813	1793.9	2126.05	1.03602	1.33869	1.83273	2.17207
IPI:IPI00031558.3	NUDT9	Isoform 1 of ADP-ribose pyrophosphatase, mitochondrial	1639	1	101.362	107.194	145.478	45.9736	47.3914	46.503	1.05754	1.43523	1.03084	1.01152
IPI:IPI00006196.3	NUMA1	Isoform 2 of Nuclear mitotic apparatus protein 1	82	46	1604.99	7121.48	4677.89	543.922	982.776	1624.71	4.43708	2.91459	1.80683	2.98703
IPI:IPI00009901.1	NUTF2	Nuclear transport factor 2	181	8	351.638	1364.46	1297.8	415.677	1141.21	1162.54	3.8803	3.69073	2.74542	2.79674
IPI:IPI00328703.1	OAF	Out at first protein homolog	528	7	1395.7	204.533	442.107	367.974	951.202	401.514	0.146545	0.316765	2.58497	1.09115
IPI:IPI00290416.3	OLA1	Isoform 1 of Obg-like ATPase 1	1233	14	551.252	942.814	1838.47	921	1169.97	1706.99	1.71031	3.33508	1.27033	1.8534
IPI:IPI00006721.4	OPA1	Isoform 1 of Dynamin-like 120 kDa protein, mitochondrial	476	5	27.3226	143.643	122.413	39.4117	81.1399	177.58	5.2573	4.48029	2.05878	4.50578
IPI:IPI00186581.8	OS9	osteosarcoma amplified 9 isoform 2 precursor	1124	2	89.9119	76.7478	46.2031	1151.36	2816.94	6479.73	0.853589	0.513871	2.44662	5.6279
IPI:IPI00000581.6	OTUB1	cDNA FLJ56307, highly similar to Ubiquitin thioesterase protein OTUB1	274	13	985.523	754.529	1524.37	685.1	1046.63	464.823	0.765613	1.54676	1.5277	0.678475
IPI:IPI00009923.1	P4HA1	Isoform 1 of Prolyl 4-hydroxylase subunit alpha-1	538	2	590.154	95.6578	76.484	994.158	276.418	447.42	0.16209	0.1296	0.278042	0.450049
IPI:IPI00010796.1	P4HB	Protein disulfide-isomerase	1051	45	10822.7	2767.64	5285.24	22558.2	13333.8	30791.8	0.255725	0.488348	0.591085	1.365
IPI:IPI00299000.5	PA2G4	Proliferation-associated protein 2G4	61	51	2637.01	4662.88	6719.41	3966.12	4553.48	5224.63	1.76825	2.54812	1.14809	1.31732
IPI:IPI00008524.1	PABPC1	Isoform 1 of Polyadenylate-binding protein 1	501	31	3007.07	6073.23	5776.4	4756.28	7816.05	6210	2.01965	1.92094	1.64331	1.30564
IPI:IPI00012726.4	PABPC4	Isoform 1 of Polyadenylate-binding protein 4	501	1	275.58	400.461	330.432	497.549	707.031	655.278	1.45316	1.19904	1.42103	1.31701
IPI:IPI00005792.2	PABPN1	Isoform 1 of Polyadenylate-binding protein 2	1334	1	50.5374	180.709	156.347	0.00194716	3.45704	3.08312	3.57574	3.09369	1775.42	1583.39
IPI:IPI00027009.2	PACSIN2	Isoform 1 of Protein kinase C and casein kinase substrate in neurons protein 2	208	12	889.857	1773	2232.11	1255.71	2504.84	2847.89	1.99246	2.50839	1.99476	2.26795
IPI:IPI00218728.4	PAFAH1B1	Isoform 1 of Platelet-activating factor acetylhydrolase IB subunit alpha	392	13	958.841	1951.64	2202.78	771.018	1899.65	1203.3	2.03541	2.29734	2.46382	1.56067
IPI:IPI00026546.1	PAFAH1B2	Platelet-activating factor acetylhydrolase IB subunit beta	1149	3	78.8101	53.1319	181.179	312.277	512.32	381.953	0.674176	2.29893	1.64059	1.22312
IPI:IPI00014808.1	PAFAH1B3	Platelet-activating factor acetylhydrolase IB subunit gamma	455	4	191.202	262.335	309.174	113.956	47.0905	49.0933	1.37203	1.617	0.413233	0.430808
IPI:IPI00217223.1	PAICS	Multifunctional protein ADE2	158	14	686.892	1030.32	2217.56	578.172	997.863	1345.07	1.49997	3.2284	1.72589	2.32642
IPI:IPI00021466.5	PAIP1	Isoform 1 of Polyadenylate-binding protein-interacting protein 1	200	4	167.67	611.386	456.008	0	0	0	3.64636	2.71967	#DIV/0!	#DIV/0!
IPI:IPI00419979.3	PAK2;LOC646214	Serine/threonine-protein kinase PAK 2	1157	7	429.364	362.271	1353.31	319.214	521.328	278.778	0.843739	3.1519	1.63316	0.873326
IPI:IPI00177543.6	PAM	peptidylglycine alpha-amidating monooxygenase isoform a preproprotein	252	79	2207.47	6148.18	10864	4078.92	1876.44	2232.3	2.78517	4.92146	0.460035	0.547277
IPI:IPI00298547.3	PARK7	Protein DJ-1	580	32	1765.79	3937.37	3159.85	1652.99	5762.73	4117.32	2.22981	1.78949	3.48624	2.49083
IPI:IPI00449049.5	PARP1	Poly [ADP-ribose] polymerase 1	664	45	1457.13	6904.79	8878.12	1680.85	3620.88	4308.82	4.73861	6.09286	2.1542	2.56348
IPI:IPI00218568.7	PCBD1	Pterin-4-alpha-carbinolamine dehydratase	782	2	153.029	357.082	282.63	295.854	1299.7	1377.88	2.33343	1.8469	4.39304	4.6573
IPI:IPI00016610.2	PCBP1	Poly(rC)-binding protein 1	264	15	527.154	1071.57	607.68	891.236	1531.47	1159.62	2.03274	1.15276	1.71837	1.30113
IPI:IPI00012066.2	PCBP2	poly(rC) binding protein 2 isoform b	264	25	1334.28	3319.39	2373.47	1385.77	3124.22	2688.17	2.48778	1.77884	2.2545	1.93984
IPI:IPI00000024.2	PCDH1	Isoform 1 of Protocadherin-1	680	8	1649.9	1420.39	291.17	2529.55	5789.53	714.592	0.860896	0.176478	2.28876	0.282498
IPI:IPI00411680.9	PCMT1	protein-L-isoaspartate (D-aspartate) O-methyltransferase 1	502	18	759.043	1556.3	2274.93	1041.43	1264.81	1309.01	2.05035	2.9971	1.21449	1.25693
IPI:IPI00021700.3	PCNA	Proliferating cell nuclear antigen	224	20	1028.6	2348.42	3791.8	1549.36	3893.9	3961.25	2.28313	3.68639	2.51323	2.5567
IPI:IPI00002280.1	PCSK1N	ProSAAS	219	2	608.229	124.251	288.89	1256	540.593	665.833	0.204283	0.474969	0.430407	0.530121
IPI:IPI00294862.2	PCSK5	Proprotein convertase subtilisin/kexin type 5	50	4	34.4901	806.937	96.311	530.718	1175.2	499.515	23.3962	2.79242	2.21436	0.941206
IPI:IPI00387168.2	PCSK9	Proprotein convertase subtilisin/kexin type 9	380	12	2472.82	359.076	312.517	3454.71	4859.22	31479.4	0.145209	0.126381	1.40655	9.11202
IPI:IPI00013297.1	PDAP1	28 kDa heat- and acid-stable phosphoprotein	461	8	684.05	662.233	1638.45	854.195	4042.36	964.573	0.968106	2.39522	4.73236	1.12922
IPI:IPI00023640.3	PDCD5	Programmed cell death protein 5	771	4	1391.77	241.257	948.68	275.607	410.946	227.752	0.173346	0.681636	1.49106	0.826365
IPI:IPI00025277.5	PDCD6	Programmed cell death protein 6	363	6	612.477	1248.36	951.177	1588.63	5050.38	3998.53	2.03821	1.553	3.17908	2.51697
IPI:IPI00924996.1	PDCD6IP	11 kDa protein	35	2	241.53	341.924	602.955	57.1304	211.014	147.59	1.41566	2.4964	3.69356	2.58338
IPI:IPI00246058.9	PDCD6IP	PDCD6IP protein	35	39	2909.14	4854.63	6884.28	4297.83	10776.9	8278.98	1.66875	2.36643	2.50752	1.92632
IPI:IPI00031629.1	PDCL3	Phosducin-like protein 3	1144	2	125.423	292.346	318.214	26.1799	42.3432	40.4326	2.33089	2.53714	1.61739	1.54441
IPI:IPI00015161.1	PDE6D	Retinal rod rhodopsin-sensitive cGMP 3',5'-cyclic phosphodiesterase subunit delta	1554	1	19.7651	66.6972	80.762	82.3284	173.496	280.694	3.37448	4.08608	2.10737	3.40944
IPI:IPI00006236.1	PDGFRL	Platelet-derived growth factor receptor-like protein	1327	4	39.4257	161.765	107.84	187.708	175.982	168.104	4.10304	2.73528	0.937531	0.895563
IPI:IPI00893541.1	PDIA3	14 kDa protein	125	3	467.96	229.458	216.107	363.285	495.669	302.185	0.490337	0.461807	1.36441	0.831812
IPI:IPI00025252.1	PDIA3	Protein disulfide-isomerase A3	125	97	14882.2	8274.09	7378.4	18373	21259.3	12320.8	0.555973	0.495788	1.1571	0.670596
IPI:IPI00009904.1	PDIA4	Protein disulfide-isomerase A4	125	50	9948.97	5738.34	4732.09	16224.6	8902.31	9207.1	0.576777	0.475636	0.548691	0.567477
IPI:IPI00299571.5	PDIA6	Isoform 2 of Protein disulfide-isomerase A6	1025	21	3973.15	1245.3	2183.32	6840.05	3684.41	5752.51	0.313429	0.549519	0.538652	0.841004
IPI:IPI00010414.4	PDLIM1	PDZ and LIM domain protein 1	68	26	2025.42	1630.31	851.113	1887.67	2060.59	727.091	0.804923	0.420216	1.0916	0.385178
IPI:IPI00007935.5	PDLIM5	PDZ and LIM domain protein 5	683	2	747.757	172.326	283.88	1593.66	2025.68	4001.21	0.230458	0.379642	1.27109	2.5107
IPI:IPI00013004.1	PDXK	Isoform 1 of Pyridoxal kinase	650	3	236.764	169.563	196.079	368.886	913.375	1760.36	0.716169	0.828162	2.47604	4.7721
IPI:IPI00014850.4	PEA15	Astrocytic phosphoprotein PEA-15	977	3	637.55	162.854	211.774	67.4311	83.771	59.1731	0.255437	0.332168	1.24232	0.877534
IPI:IPI00219446.5	PEBP1	Phosphatidylethanolamine-binding protein 1	643	42	759.273	3016.44	4002.06	1978.58	3866.55	3352.28	3.9728	5.27091	1.9542	1.69428
IPI:IPI00257882.7	PEPD	Xaa-Pro dipeptidase	814	11	432.255	1841.91	885.351	818.228	3220.61	2242.04	4.26117	2.04821	3.93608	2.74012
IPI:IPI00004534.4	PFAS	Phosphoribosylformylglycinamidine synthase	1643	2	0	18.8879	8.63206	124.712	222.125	231.24	#DIV/0!	#DIV/0!	1.78111	1.8542
IPI:IPI00006052.3	PFDN2	Prefoldin subunit 2	1226	7	675.638	518.893	1153.02	829.097	2397.94	1253.04	0.768004	1.70657	2.89223	1.51133
IPI:IPI00015361.1	PFDN5	Prefoldin subunit 5	880	1	129.021	82.3792	157.812	386.806	882.547	670.218	0.638493	1.22315	2.28163	1.7327
IPI:IPI00005657.1	PFDN6	Prefoldin subunit 6	1216	5	569.76	324.312	765.677	255.319	225.561	219.161	0.569208	1.34386	0.883448	0.858381
IPI:IPI00216691.5	PFN1	Profilin-1	1002	41	2863.92	3550.83	2697.29	7374.58	15997.4	8788.66	1.23985	0.941818	2.16926	1.19175
IPI:IPI00107555.4	PFN2	Profilin	825	10	266.414	624.439	1315.17	526.348	1108.95	1641.78	2.34387	4.93658	2.10688	3.11919
IPI:IPI00219525.1	PGD	6-phosphogluconate dehydrogenase, decarboxylating	354	23	1283.53	4281.33	1978.64	2579.8	10725.7	10305.2	3.3356	1.54157	4.15755	3.99456
IPI:IPI00169383.3	PGK1	Phosphoglycerate kinase 1	141	137	7542.59	21831.2	11954.5	12773.7	25397.7	18173.8	2.89439	1.58493	1.98828	1.42275
IPI:IPI00029997.1	PGLS	6-phosphogluconolactonase	1161	8	726.156	1196	671.593	715.136	1331.5	2216.22	1.64703	0.92486	1.86189	3.09902
IPI:IPI00163207.1	PGLYRP2	Isoform 1 of N-acetylmuramoyl-L-alanine amidase	1098	1	25.1572	36.0847	36.2086	852.743	83.4801	79.4713	1.43437	1.43929	0.097896	0.0931949
IPI:IPI00219526.6	PGM1	Isoform 1 of Phosphoglucomutase-1	206	7	691.011	1102.97	989.924	1808.96	5111.06	3544.78	1.59617	1.43257	2.82542	1.95957
IPI:IPI00550364.8	PGM2	Phosphoglucomutase-2	385	5	223.829	524.824	692.556	416.107	1318.28	897.63	2.34475	3.09413	3.16812	2.15721
IPI:IPI00030116.2	PGM3	cDNA FLJ55543, highly similar to Phosphoacetylglucosamine mutase	310	2	487.466	522.105	481.482	238.287	388.765	577.069	1.07106	0.987724	1.6315	2.42174
IPI:IPI00177008.1	PGP	Phosphoglycolate phosphatase	1330	1	39.3482	59.7607	107.624	255.888	1114.62	472.746	1.51877	2.73517	4.35589	1.84747
IPI:IPI00220739.3	PGRMC1	Membrane-associated progesterone receptor component 1	1291	2	133.304	174.085	650.628	290.685	117.493	166.412	1.30592	4.88077	0.404194	0.572481
IPI:IPI00011200.5	PHGDH	D-3-phosphoglycerate dehydrogenase	359	9	360.642	2474.04	843.184	92.1864	35.6054	369.687	6.8601	2.33801	0.386233	4.01021
IPI:IPI00299977.1	PHPT1	14 kDa phosphohistidine phosphatase	484	7	777.811	1109.93	625.008	198.483	162.729	869.854	1.42699	0.803547	0.819863	4.38251
IPI:IPI00216184.3	PICALM	Isoform 2 of Phosphatidylinositol-binding clathrin assembly protein	753	2	17.8192	25.8378	46.6427	199.087	349.246	295.095	1.45	2.61755	1.75424	1.48224
IPI:IPI00013723.3	PIN1	Peptidyl-prolyl cis-trans isomerase NIMA-interacting 1	1545	6	119.714	386.197	597.254	990.165	848.009	558.379	3.22601	4.98902	0.856432	0.563925
IPI:IPI00006658.4	PIN4	protein (peptidyl-prolyl cis/trans isomerase) NIMA-interacting, 4	1257	4	288.642	390.008	594.647	40.7866	89.4765	103.303	1.35118	2.06015	2.19377	2.53276
IPI:IPI00012575.1	PIR	Pirin	1815	1	106.92	203.303	344.112	418.937	1180.32	596.903	1.90144	3.21839	2.81742	1.4248
IPI:IPI00216048.9	PITPNA	Phosphatidylinositol transfer protein alpha isoform	819	3	107.479	365.026	305.685	300.815	837.836	607.616	3.39627	2.84415	2.78522	2.0199
IPI:IPI00334907.3	PITPNB	Isoform 1 of Phosphatidylinositol transfer protein beta isoform	819	1	120.492	134.408	314.424	389.982	513.907	589.961	1.1155	2.6095	1.31777	1.51279
IPI:IPI00220644.8	PKM2	Isoform M1 of Pyruvate kinase isozymes M1/M2	234	171	10920.9	16759.5	18668.8	12074.3	19757.8	32830.5	1.53463	1.70946	1.63635	2.71904
IPI:IPI00479186.7	PKM2	Isoform M2 of Pyruvate kinase isozymes M1/M2	234	16	444.669	655.682	671.45	1701.28	1491.46	2504.81	1.47454	1.51	0.876667	1.47231
IPI:IPI00218465.1	PLAA	Phospholipase A-2-activating protein	429	1	5.29609	9.8057	8.18535	0	34.0854	25.2627	1.8515	1.54555	#DIV/0!	#DIV/0!
IPI:IPI00169285.6	PLBD2	Putative phospholipase B-like 2	167	13	223.871	1690.16	596.912	592.592	1164.68	2158.52	7.5497	2.66632	1.96539	3.64251
IPI:IPI00016736.1	PLCG1	1-phosphatidylinositol-4,5-bisphosphate phosphodiesterase gamma-1	1423	1	15.9248	8.99183	12.136	14.1254	16.6404	30.0808	0.564642	0.762078	1.17805	2.12956
IPI:IPI00328243.2	PLD3	Phospholipase D3	539	14	657.754	2134.53	1805.09	0	17.1309	44.8421	3.24518	2.74432	#DIV/0!	#DIV/0!
IPI:IPI00019580.1	PLG	Plasminogen	296	7	58.741	1562.4	644.823	121.567	594.185	584.207	26.5982	10.9774	4.88772	4.80564
IPI:IPI00027192.6	PLOD1	cDNA, FLJ79184, highly similar to Procollagen-lysine, 2-oxoglutarate 5-dioxygenase 1	1266	6	684.586	545.386	167.862	5333.18	4280.62	19701.1	0.796665	0.245203	0.802639	3.69407
IPI:IPI00337495.3	PLOD2	Isoform 2 of Procollagen-lysine,2-oxoglutarate 5-dioxygenase 2	152	12	3479.83	405.473	679.405	3142.82	2189.24	3324.08	0.116521	0.195241	0.696585	1.05767
IPI:IPI00030255.1	PLOD3	Procollagen-lysine,2-oxoglutarate 5-dioxygenase 3	793	44	1527.16	7564.82	2693.86	6241.5	24241	21603.7	4.95352	1.76396	3.88384	3.4613
IPI:IPI00032304.2	PLS1	Plastin-1	512	8	312.876	429.845	1176.12	900.714	3119.66	1354.93	1.37385	3.75905	3.46354	1.50429
IPI:IPI00216694.3	PLS3	Plastin-3	512	14	1808.41	667.78	1701.58	3869.01	10908.3	4923.08	0.369264	0.940928	2.81941	1.27244
IPI:IPI00719621.3	PLXNA2	Isoform 1 of Plexin-A2	491	1	27.3538	134.48	9.91411	29.8778	111.363	8.57746	4.9163	0.36244	3.72728	0.287085
IPI:IPI00853369.1	PLXNB2	Plexin-B2	96	6	788.582	1198.54	946.174	1033.05	3211.97	1800.77	1.51987	1.19984	3.1092	1.74315
IPI:IPI00018272.3	PNPO	Pyridoxine-5'-phosphate oxidase	1247	1	91.622	128.797	190.658	357.18	859.215	928.761	1.40575	2.08092	2.40555	2.60026
IPI:IPI00419595.2	PODXL2	Isoform 1 of Podocalyxin-like protein 2	1036	11	145.435	977.4	1713.53	48.121	14.8076	19.2793	6.72053	11.7821	0.307716	0.400642
IPI:IPI00165506.4	POLDIP2	Polymerase delta-interacting protein 2	583	2	0.00159822	7.57849	8.86629	100.164	17.1636	25.9816	4741.83	5547.6	0.171355	0.25939
IPI:IPI00007960.4	POSTN	Isoform 1 of Periostin	8	40	811.2	2195.49	5594.43	56.3658	318.046	260.405	2.70647	6.89649	5.64254	4.61991
IPI:IPI00015018.1	PPA1	Inorganic pyrophosphatase	101	40	3282.87	2712.36	4836.48	2315.51	11686.9	4053.07	0.826216	1.47325	5.04723	1.7504
IPI:IPI00301109.4	PPA2	Isoform 1 of Inorganic pyrophosphatase 2, mitochondrial	101	3	299.107	174.447	323.792	346.876	1276.53	993.818	0.583228	1.08253	3.68006	2.86505
IPI:IPI00419585.9	PPIA	Peptidyl-prolyl cis-trans isomerase A	351	120	4535.89	12120.3	18090.1	7476.91	20567.4	24076.8	2.67209	3.98821	2.75079	3.22015
IPI:IPI00646304.4	PPIB	Peptidyl-prolyl cis-trans isomerase B	351	31	3434.78	4209.23	5048.15	7854.49	3924.61	9019.24	1.22547	1.46972	0.499665	1.14829
IPI:IPI00003927.5	PPID	40 kDa peptidyl-prolyl cis-trans isomerase	351	4	273.493	728.641	1082.52	401.469	1504.74	1817.98	2.6642	3.95814	3.74809	4.52831
IPI:IPI00009316.3	PPIE	Isoform A of Peptidyl-prolyl cis-trans isomerase E	1540	4	140.2	356.712	523.598	100.555	165.463	178.872	2.5443	3.73465	1.64549	1.77885
IPI:IPI00026519.1	PPIF	Peptidyl-prolyl cis-trans isomerase, mitochondrial	351	6	178.531	848.358	639.316	507.845	1318.76	1221.46	4.75188	3.58098	2.59677	2.40518
IPI:IPI00007346.1	PPIH	Peptidyl-prolyl cis-trans isomerase H	351	6	464.084	917.196	1422.31	1337.95	2956.4	3547.58	1.97636	3.06477	2.20964	2.6515
IPI:IPI00020950.3	PPM1A	Isoform Alpha-1 of Protein phosphatase 1A	1457	3	106.091	305.292	308.647	20.9547	48.1945	72.1139	2.87765	2.90928	2.29994	3.44142
IPI:IPI00291412.1	PPM1F	Protein phosphatase 1F	1694	1	0.00118077	2.3634	2.21382	97.2183	135.906	128.365	2001.58	1874.9	1.39795	1.32038
IPI:IPI00006167.1	PPM1G	Protein phosphatase 1G	410	25	2572.21	1743.34	3561.53	798.139	1880.41	1613.67	0.677758	1.38462	2.35599	2.02179
IPI:IPI00007694.5	PPME1	Isoform 1 of Protein phosphatase methylesterase 1	900	15	288.982	2462.68	1460.38	344.16	463.172	513.017	8.52191	5.05355	1.3458	1.49064
IPI:IPI00218236.6	PPP1CB	Serine/threonine-protein phosphatase PP1-beta catalytic subunit	386	13	402.505	1105.79	1225.33	222.207	316.393	282.429	2.74727	3.04425	1.42387	1.27102
IPI:IPI00398922.4	PPP1R14B	Protein phosphatase 1 regulatory subunit 14B	1158	4	272.157	96.2352	428.564	384.841	385.168	181.507	0.353602	1.57469	1.00085	0.471642
IPI:IPI00220402.3	PPP1R2	Protein phosphatase inhibitor 2	1440	1	132.719	149.513	196.316	22.7329	87.8324	28.1794	1.12654	1.47919	3.86367	1.23959
IPI:IPI00033600.1	PPP1R7	Isoform 1 of Protein phosphatase 1 regulatory subunit 7	1533	4	135.422	351.637	419.728	651.684	1252.37	532.848	2.59661	3.09941	1.92174	0.817648
IPI:IPI00008380.1	PPP2CA	Serine/threonine-protein phosphatase 2A catalytic subunit alpha isoform	1143	15	557.563	1077.62	1585.9	409.135	640.648	451.49	1.93273	2.84434	1.56586	1.10352
IPI:IPI00429689.3	PPP2CB	Serine/threonine-protein phosphatase 2A catalytic subunit beta isoform	1143	1	33.7107	81.8531	148.054	41.1856	138.624	114.618	2.4281	4.39189	3.36584	2.78297
IPI:IPI00554737.3	PPP2R1A	Serine/threonine-protein phosphatase 2A 65 kDa regulatory subunit A alpha isoform	443	17	779.98	1989.56	3176.66	2270.45	3777.78	2831.02	2.55078	4.07275	1.66389	1.2469
IPI:IPI00332511.5	PPP2R2A	Serine/threonine-protein phosphatase 2A 55 kDa regulatory subunit B alpha isoform	687	7	251.06	531.618	716.115	132.816	320.81	215.588	2.11749	2.85237	2.41545	1.62321
IPI:IPI00019812.1	PPP5C	Serine/threonine-protein phosphatase 5	120	13	859.18	2553.59	1609.93	417.471	1126.22	954.595	2.97212	1.87379	2.69773	2.28661
IPI:IPI00002412.1	PPT1	Palmitoyl-protein thioesterase 1	859	15	456.941	632.411	831.052	727.102	1296.12	2809.45	1.38401	1.81873	1.78259	3.8639
IPI:IPI00001593.1	PRCP	Lysosomal Pro-X carboxypeptidase	524	9	409.405	2343.53	473.259	972.95	655.082	3884.28	5.72423	1.15597	0.673295	3.99227
IPI:IPI00000874.1	PRDX1	Peroxiredoxin-1	182	62	2963.07	4712.93	10771	6440.3	18567.8	18470.4	1.59056	3.6351	2.88306	2.86794
IPI:IPI00027350.3	PRDX2	Peroxiredoxin-2	182	38	1551.72	3999.79	8032.1	2191.57	4270.04	5470.68	2.57765	5.17625	1.94839	2.49623
IPI:IPI00024919.3	PRDX3	Thioredoxin-dependent peroxide reductase, mitochondrial	297	10	543.982	1509.54	1047.15	1022.19	1337.34	1938.18	2.77497	1.92497	1.30831	1.8961
IPI:IPI00011937.1	PRDX4	Peroxiredoxin-4	182	13	744.296	720.71	911.318	1359.8	1128.65	979.72	0.968311	1.2244	0.83001	0.720488
IPI:IPI00024915.2	PRDX5	Isoform Mitochondrial of Peroxiredoxin-5, mitochondrial	549	19	3392.52	2104.77	1280.19	1176.83	1914.77	1335.75	0.620414	0.377357	1.62706	1.13504
IPI:IPI00220301.5	PRDX6	Peroxiredoxin-6	901	16	1005.64	2603.12	2056.82	2537.82	6989.43	7221.71	2.58852	2.04529	2.75411	2.84564
IPI:IPI00008164.2	PREP	Prolyl endopeptidase	308	6	622.712	588.986	414.077	193.264	272.551	221.814	0.94584	0.664957	1.41025	1.14772
IPI:IPI00021831.1	PRKAR1A	cAMP-dependent protein kinase type I-alpha regulatory subunit	1649	7	476.69	883.176	1795.49	251.178	861.967	544.319	1.85273	3.76659	3.4317	2.16706
IPI:IPI00026154.3	PRKCSH	cDNA FLJ59211, highly similar to Glucosidase 2 subunit beta	671	25	3927.21	3312.63	2080.09	6270.7	3519.6	3675.26	0.843507	0.529661	0.561277	0.5861
IPI:IPI00296337.2	PRKDC	Isoform 1 of DNA-dependent protein kinase catalytic subunit	747	2	71.5277	100.163	100.37	789.463	1179.84	1497.36	1.40034	1.40323	1.49449	1.89668
IPI:IPI00018522.4	PRMT1	HMT1 hnRNP methyltransferase-like 2 isoform 1	603	34	2046.16	6860.87	4680.3	1112.11	3308.32	2666.98	3.35304	2.28735	2.97482	2.39813
IPI:IPI00064328.3	PRMT5	protein arginine methyltransferase 5 isoform b	1452	1	106.94	170.969	102.446	370.883	760.628	473.621	1.59873	0.95798	2.05086	1.27701
IPI:IPI00009276.2	PROCR	Endothelial protein C receptor precursor	1092	3	1078.52	79.0993	108.895	1350.82	197.547	642.582	0.0733407	0.100967	0.146243	0.475699
IPI:IPI00294004.1	PROS1	Vitamin K-dependent protein S	697	2	128.706	397.169	242.725	1250.89	873.394	4786.11	3.08587	1.88589	0.698219	3.82617
IPI:IPI00016346.1	PROSC	Proline synthetase co-transcribed bacterial homolog protein	1804	2	48.0041	191.673	189.192	460.23	379.312	460.62	3.99285	3.94116	0.824179	1.00085
IPI:IPI00004968.1	PRPF19	Pre-mRNA-processing factor 19	554	15	431.614	1796.98	1755.19	634.749	1558.99	1238.15	4.16341	4.06658	2.45608	1.95061
IPI:IPI00150269.1	PRPF4	Isoform 1 of U4/U6 small nuclear ribonucleoprotein Prp4	1574	3	65.5812	218.377	167.517	40.7675	131.785	110.177	3.32987	2.55434	3.23261	2.70257
IPI:IPI00003168.1	PRPSAP2	Phosphoribosyl pyrophosphate synthetase-associated protein 2	709	1	0.00119328	1.71877	11.0295	74.9513	136.815	118.881	1440.37	9242.99	1.82539	1.58611
IPI:IPI00217053.6	PRRC1	Isoform 3 of Protein PPRC1	1461	1	102.607	161.507	309.74	171.391	639.835	377.675	1.57403	3.01869	3.73318	2.20358
IPI:IPI00005467.3	PRSS22	Brain-specific serine protease 4	638	4	258.363	1265.86	221.525	307.883	3382.18	592.427	4.89954	0.857416	10.9853	1.9242
IPI:IPI00012503.1	PSAP	Isoform Sap-mu-0 of Proactivator polypeptide	848	28	2447.04	6300.5	2633.72	2210.95	19145.3	6115.58	2.57474	1.07629	8.65932	2.76604
IPI:IPI00028122.1	PSIP1	Isoform 1 of PC4 and SFRS1-interacting protein	41	10	561.945	854.061	2628.54	222.257	97.6271	196.609	1.51983	4.67758	0.439253	0.884603
IPI:IPI00016832.1	PSMA1	Isoform Short of Proteasome subunit alpha type-1	184	18	785.263	1933.26	2129.34	2393.7	7155.95	4146.14	2.46193	2.71163	2.98949	1.73211
IPI:IPI00219622.3	PSMA2	Proteasome subunit alpha type-2	95	28	471.934	994	1097.49	1250.41	3599.3	1911.85	2.10623	2.32551	2.87849	1.52897
IPI:IPI00171199.5	PSMA3	Isoform 2 of Proteasome subunit alpha type-3	770	19	2003.25	3856.9	3900.63	1466.05	4045.58	2322.37	1.92533	1.94715	2.75951	1.5841
IPI:IPI00299155.5	PSMA4	Proteasome subunit alpha type-4	724	17	869.053	1825.21	1827.08	1155.93	3573.17	1919.6	2.10023	2.10238	3.09118	1.66066
IPI:IPI00291922.2	PSMA5	Proteasome subunit alpha type-5	411	14	975.68	1676.24	1475.56	1491.1	3511.7	1641.79	1.71802	1.51234	2.3551	1.10106
IPI:IPI00029623.1	PSMA6	Proteasome subunit alpha type-6	432	29	1687.11	3908.1	3714.89	1867.61	6299.31	3329.74	2.31644	2.20192	3.37293	1.78289
IPI:IPI00024175.3	PSMA7	Isoform 1 of Proteasome subunit alpha type-7	453	27	1950.95	3477.77	3601.14	1924.56	5805.26	3318.62	1.7826	1.84584	3.01641	1.72435
IPI:IPI00025019.3	PSMB1	Proteasome subunit beta type-1	332	9	328.484	802.808	876	676.453	1853.01	1359.78	2.44398	2.6668	2.73931	2.01017
IPI:IPI00028006.1	PSMB2	Proteasome subunit beta type-2	1822	2	145.446	258.052	308.808	1052.32	2402.54	1373.2	1.77421	2.12318	2.28308	1.30493
IPI:IPI00028004.2	PSMB3	Proteasome subunit beta type-3	1252	5	198.942	98.1269	114.983	581.657	1579.59	858.362	0.493244	0.577973	2.71567	1.47572
IPI:IPI00555956.2	PSMB4	Proteasome subunit beta type-4	1751	6	131.944	88.5286	84.8232	247.582	941.338	458.129	0.670954	0.642871	3.80213	1.85041
IPI:IPI00479306.1	PSMB5	Proteasome subunit beta type-5	458	11	431.065	869.854	1106.35	768.017	3053.35	1622.51	2.01792	2.56656	3.97563	2.1126
IPI:IPI00000811.2	PSMB6	Proteasome subunit beta type-6	921	11	769.615	1432.78	1469.16	856.748	2814.99	1447.26	1.86169	1.90896	3.28567	1.68925
IPI:IPI00003217.3	PSMB7	Proteasome subunit beta type-7	727	6	578.439	1064.76	1010.34	671.971	2527.63	1296.09	1.84074	1.74667	3.76152	1.92879
IPI:IPI00011126.6	PSMC1	26S protease regulatory subunit 4	397	12	1472.11	2189.28	2064.88	483.218	975.603	510.152	1.48717	1.40267	2.01897	1.05574
IPI:IPI00021435.3	PSMC2	26S protease regulatory subunit 7	497	7	871.502	1585.56	1505.84	506.806	1584.51	816.56	1.81934	1.72787	3.12646	1.61119
IPI:IPI00018398.4	PSMC3	26S protease regulatory subunit 6A	636	20	887.905	1034.39	981.526	288.803	804.259	435.939	1.16498	1.10544	2.7848	1.50947
IPI:IPI00020042.2	PSMC4	Isoform 1 of 26S protease regulatory subunit 6B	397	5	429.398	692.356	558.866	1132.43	1740.51	1033.74	1.61239	1.30151	1.53696	0.912852
IPI:IPI00023919.4	PSMC5	26S protease regulatory subunit 8	397	9	345.435	755.61	658.387	360.585	910.661	496.024	2.18742	1.90596	2.52551	1.37561
IPI:IPI00021926.4	PSMC6	26S protease regulatory subunit S10B	194	7	520.293	1042.16	918.069	433.734	715.911	481.106	2.00302	1.76452	1.65058	1.10922
IPI:IPI00003565.1	PSMD10	26S proteasome non-ATPase regulatory subunit 10	718	3	69.7656	134.65	333.529	179.974	547.984	221.424	1.93003	4.78071	3.04479	1.23031
IPI:IPI00105598.3	PSMD11	Proteasome 26S non-ATPase subunit 11 variant (Fragment)	451	10	1038.33	2270.15	1969.42	626.157	1764.6	954.577	2.18634	1.89671	2.81814	1.5245
IPI:IPI00185374.4	PSMD12	26S proteasome non-ATPase regulatory subunit 12	983	1	45.6439	72.6421	62.8382	315.611	1024.94	630.64	1.5915	1.37671	3.24749	1.99816
IPI:IPI00375380.4	PSMD13	proteasome 26S non-ATPase subunit 13 isoform 2	568	3	378.055	768.834	802.735	785.106	1079.04	774.251	2.03366	2.12333	1.37439	0.986174
IPI:IPI00024821.1	PSMD14	26S proteasome non-ATPase regulatory subunit 14	768	1	139.109	225.375	197.388	530.425	532.339	361.368	1.62013	1.41894	1.00361	0.68128
IPI:IPI00012268.3	PSMD2	26S proteasome non-ATPase regulatory subunit 2	1013	1	47.6586	74.2964	61.5717	1371.56	3283.22	1782.02	1.55893	1.29193	2.39378	1.29926
IPI:IPI00022694.3	PSMD4	Isoform Rpn10A of 26S proteasome non-ATPase regulatory subunit 4	1538	5	379.003	536.188	531.126	241.585	520.325	422.872	1.41473	1.40138	2.1538	1.75041
IPI:IPI00002134.4	PSMD5	26S proteasome non-ATPase regulatory subunit 5	526	7	335.922	833.098	425.096	272.939	725.608	733.81	2.48003	1.26546	2.6585	2.68855
IPI:IPI00014151.3	PSMD6	26S proteasome non-ATPase regulatory subunit 6	1294	2	49.3313	132.193	103.691	261.675	575.773	365.574	2.6797	2.10194	2.20034	1.39705
IPI:IPI00019927.2	PSMD7	26S proteasome non-ATPase regulatory subunit 7	1015	4	157.477	495.509	358.02	170.915	318.571	262.221	3.14654	2.27347	1.86392	1.53422
IPI:IPI00010860.1	PSMD9	Isoform p27-L of 26S proteasome non-ATPase regulatory subunit 9	609	3	518.9	403.044	434.587	328.183	570.353	480.159	0.776728	0.837516	1.73791	1.46308
IPI:IPI00479722.2	PSME1	Proteasome activator complex subunit 1	624	18	1198.18	3472.14	1443.54	3010.84	7532.21	7191.5	2.89785	1.20478	2.5017	2.38854
IPI:IPI00384051.6	PSME2	Putative uncharacterized protein PSME2	579	11	1109.65	1752.97	995.677	1154.45	3305.67	3409.4	1.57976	0.897292	2.86342	2.95327
IPI:IPI00030243.1	PSME3	Isoform 1 of Proteasome activator complex subunit 3	1597	8	417.235	755.012	1281.63	917.973	1796.02	1234.2	1.80956	3.07173	1.95651	1.34449
IPI:IPI00009949.2	PSMF1	Proteasome inhibitor PI31 subunit	527	3	265.896	239.003	350.836	16.1354	23.279	28.8499	0.898859	1.31945	1.44273	1.78799
IPI:IPI00103525.1	PSPC1	Isoform 1 of Paraspeckle component 1	102	6	218.908	672.537	912.301	472.62	1566.77	824.135	3.07224	4.16751	3.31507	1.74376
IPI:IPI00019178.2	PSPH	Phosphoserine phosphatase	1531	6	237.643	473.512	1209.84	118.565	163.277	327.435	1.99253	5.091	1.37711	2.76166
IPI:IPI00179964.5	PTBP1	Isoform 1 of Polypyrimidine tract-binding protein 1	1043	24	1113.66	2838.73	4174.28	1944.38	3580.5	2876.23	2.549	3.74824	1.84146	1.47925
IPI:IPI00015029.1	PTGES3	Prostaglandin E synthase 3	1026	8	742.569	865.483	1266.14	1444.99	2134.56	1815.61	1.16553	1.70508	1.47721	1.25648
IPI:IPI00022048.8	PTGFRN	Prostaglandin F2 receptor negative regulator	180	10	769.494	1880.55	2147.51	884.692	2068.28	2452.94	2.44388	2.79081	2.33785	2.77265
IPI:IPI00174794.1	PTK7	Isoform 5 of Tyrosine-protein kinase-like 7	190	22	2098.02	912.559	2648.94	579.596	490.996	569.318	0.434962	1.26259	0.847135	0.982267
IPI:IPI00550020.3	PTMS	Parathymosin	34	10	363.832	1342.05	1351.19	360.219	64.0918	179.442	3.68865	3.71378	0.177925	0.498146
IPI:IPI00298347.1	PTPN11	Isoform 2 of Tyrosine-protein phosphatase non-receptor type 11	1496	5	391.498	768.924	629.529	497.903	545.568	604.542	1.96406	1.608	1.09573	1.21418
IPI:IPI00107831.4	PTPRF	Isoform 1 of Receptor-type tyrosine-protein phosphatase F	54	43	5597.96	4374.93	3155.11	5870.19	20775.3	3831.23	0.781522	0.563618	3.53912	0.652659
IPI:IPI00011651.3	PTPRG	Isoform 1 of Receptor-type tyrosine-protein phosphatase gamma	698	3	91.7764	31.8791	40.8499	319.431	93.7037	358.727	0.347356	0.445102	0.293346	1.12302
IPI:IPI00023197.2	PTPRU	Isoform 2 of Receptor-type tyrosine-protein phosphatase U	1296	4	138.763	639.258	144.649	22.366	30.4685	20.9298	4.60682	1.04241	1.36227	0.935786
IPI:IPI00176903.2	PTRF	Isoform 1 of Polymerase I and transcript release factor	1595	1	507.429	55.0659	68.2529	52.2655	34.2113	24.6448	0.108519	0.134507	0.654568	0.471531
IPI:IPI00069750.2	PUF60	Isoform 1 of Poly(U)-binding-splicing factor PUF60	440	20	1213.68	3390.28	3477.51	654.579	1186.26	1152.91	2.79339	2.86526	1.81225	1.7613
IPI:IPI00023591.1	PURA	Transcriptional activator protein Pur-alpha	1449	2	28.5204	40.0667	35.3256	360.906	410.888	655.712	1.40484	1.23861	1.13849	1.81685
IPI:IPI00044761.4	PUS7	Pseudouridylate synthase 7 homolog	1754	1	18.9312	82.4171	119.71	43.3229	174.788	155.512	4.35352	6.32342	4.03453	3.5896
IPI:IPI00219425.3	PVR	Isoform Beta of Poliovirus receptor	1846	3	908.076	440.279	431.877	770.12	1814.53	779.136	0.484848	0.475596	2.35617	1.01171
IPI:IPI00003648.2	PVRL1	Isoform Delta of Poliovirus receptor-related protein 1	1060	10	1006.61	394.617	379.168	297.243	114.238	156.375	0.392025	0.376677	0.384326	0.526086
IPI:IPI00022661.3	PVRL2	Isoform Delta of Poliovirus receptor-related protein 2	192	6	383.661	1124.58	435.516	90.8503	90.6404	217.896	2.93119	1.13516	0.99769	2.39841
IPI:IPI00014298.3	PWP1	Periodic tryptophan protein 1 homolog	1865	3	42.5845	74.8012	100.223	136.553	289.939	175.173	1.75654	2.3535	2.12327	1.28282
IPI:IPI00016112.6	PXDN	Isoform 1 of Peroxidasin homolog	233	30	4610.11	2653.86	2501.68	25025	2730.98	2815.12	0.575661	0.542651	0.10913	0.112492
IPI:IPI00004358.4	PYGB	Glycogen phosphorylase, brain form	820	3	484.708	309.326	257.792	3910.76	8680.87	7839.12	0.63817	0.53185	2.21974	2.0045
IPI:IPI00783313.2	PYGL	Glycogen phosphorylase, liver form	820	1	336.164	75.9949	100.223	1475.63	1041.95	1490.02	0.226065	0.298137	0.706102	1.00975
IPI:IPI00025426.2	PZP	Isoform 1 of Pregnancy zone protein	307	9	179.64	2865.41	1021.71	176.378	2683.62	2055.76	15.9508	5.68753	15.2151	11.6554
IPI:IPI00026665.2	QARS	cDNA FLJ75085, highly similar to Homo sapiens glutaminyl-tRNA synthetase (QARS), mRNA	735	2	54.8183	235.856	242.108	719.664	2164.22	2030.54	4.3025	4.41655	3.00726	2.82151
IPI:IPI00014439.4	QDPR	Dihydropteridine reductase	1105	3	177.784	727.859	571.264	53.7441	74.4771	72.792	4.09405	3.21324	1.38577	1.35442
IPI:IPI00003590.2	QSOX1	Isoform 1 of Sulfhydryl oxidase 1	103	39	5440.8	5173.25	903.676	10521.7	17091.2	8904.94	0.950825	0.166092	1.62437	0.846337
IPI:IPI00376394.4	QSOX2	Sulfhydryl oxidase 2	323	16	740.784	2694.26	1216.25	1748.07	1108.53	891.11	3.63704	1.64185	0.634148	0.509769
IPI:IPI00020436.4	RAB11B	Ras-related protein Rab-11B	450	6	559.711	748.425	1147.31	367.797	827.603	621.325	1.33716	2.04982	2.25016	1.68932
IPI:IPI00005719.1	RAB1A	Isoform 1 of Ras-related protein Rab-1A	1292	11	806.605	1330.34	1765.67	1453.75	3483.22	1909.26	1.64931	2.18901	2.39603	1.31333
IPI:IPI00007755.3	RAB21	Ras-related protein Rab-21	1379	1	24.1567	40.8454	44.4898	55.1115	176.949	190.716	1.69085	1.84172	3.21075	3.46054
IPI:IPI00031169.1	RAB2A	Ras-related protein Rab-2A	1292	6	178.889	684.702	667.433	488.696	916.259	381.906	3.82752	3.73099	1.87491	0.78148
IPI:IPI00016339.4	RAB5C	Ras-related protein Rab-5C	1711	1	197.546	259.846	240.106	208.548	684.898	487.459	1.31537	1.21545	3.28412	2.33739
IPI:IPI00016342.1	RAB7A	Ras-related protein Rab-7a	738	12	619.227	1117.18	2145.62	906.144	3482.05	1078.36	1.80416	3.465	3.84271	1.19005
IPI:IPI00022664.3	RABGGTA	Geranylgeranyl transferase type-2 subunit alpha	1689	1	171.835	273.08	175.529	15.3997	11.8721	24.1322	1.5892	1.0215	0.770934	1.56706
IPI:IPI00010271.3	RAC1	Isoform A of Ras-related C3 botulinum toxin substrate 1	1602	6	236.783	478.72	1059.3	586.009	1988.01	1404.33	2.02177	4.4737	3.39245	2.39643
IPI:IPI00006715.3	RAD21	Double-strand-break repair protein rad21 homolog	1612	2	20.323	134.66	179.3	53.5181	184.51	183.071	6.62599	8.82253	3.44761	3.42074
IPI:IPI00008219.1	RAD23A	UV excision repair protein RAD23 homolog A	519	5	991.325	1039.14	1766.87	266.994	634.898	298.122	1.04823	1.78233	2.37795	1.11659
IPI:IPI00008223.3	RAD23B	UV excision repair protein RAD23 homolog B	519	11	1224.5	933.154	1345.39	900.954	1433	647.285	0.762072	1.09873	1.59053	0.718444
IPI:IPI00004397.2	RALB	cDNA FLJ55177, highly similar to Ras-related protein Ral-B	1834	1	92.615	370.083	172.23	180.556	1456.25	446.706	3.99593	1.85964	8.06538	2.47406
IPI:IPI00011268.2	RALY	RNA binding protein, autoantigenic (HnRNP-associated with lethal yellow homolog (Mouse)), isoform CRA_a (Fragment)	130	4	422.384	1478.77	606.723	180.765	508.838	442.078	3.501	1.43643	2.81491	2.44559
IPI:IPI00414127.3	RANBP1	Ran-specific GTPase-activating protein	822	7	623.475	600.095	956.258	963.184	1785.56	1190.08	0.962501	1.53376	1.85381	1.23557
IPI:IPI00026337.1	RANBP3	Isoform 1 of Ran-binding protein 3	1684	2	72.7446	134.708	245.599	280.504	286.287	158.417	1.85179	3.37618	1.02062	0.564758
IPI:IPI00294879.1	RANGAP1	Ran GTPase-activating protein 1	290	7	473.892	680.741	1246.27	416.321	902.562	889.193	1.43649	2.62985	2.16795	2.13584
IPI:IPI00643041.3	RANP1;RAN	GTP-binding nuclear protein Ran	1271	25	541.491	1801.64	4024.68	1529.81	3673.63	2555.17	3.32719	7.43259	2.40136	1.67025
IPI:IPI00015148.3	RAP1B	Ras-related protein Rap-1b	1196	9	502.314	854.734	1655.49	496.835	3023.98	949.336	1.70159	3.29573	6.08649	1.91077
IPI:IPI00783392.2	RB1CC1	RB1-inducible coiled-coil protein 1	1569	1	47.886	37.5773	53.104	13.8035	28.8491	19.4441	0.784724	1.10897	2.08998	1.40863
IPI:IPI00328319.8	RBBP4	Histone-binding protein RBBP4	898	33	594.718	2306.65	4356.63	992.089	3239.67	2443.24	3.87856	7.32554	3.2655	2.46272
IPI:IPI00395865.4	RBBP7	Histone-binding protein RBBP7	898	5	142.324	482.222	606.893	363.389	770.402	515.876	3.38821	4.26418	2.12005	1.41962
IPI:IPI00034181.1	RBBP9	Isoform 1 of Putative hydrolase RBBP9	786	1	263.445	135.917	74.5653	19.3342	9.66598	21.1683	0.515921	0.283039	0.499943	1.09487
IPI:IPI00375731.1	RBM10	Putative uncharacterized protein DKFZp686E2459	1332	2	45.3509	87.6382	172.259	80.7999	129.063	120.632	1.93245	3.79836	1.59732	1.49297
IPI:IPI00550308.1	RBM12;CPNE1	RNA-binding protein 12	732	5	387.819	1008.29	770.098	66.1903	192.54	368.113	2.59989	1.98571	2.90889	5.56143
IPI:IPI00004273.6	RBM25	Isoform 1 of RNA-binding protein 25	1663	1	184.858	220.65	141.384	21.675	65.0789	106.044	1.19362	0.764828	3.00249	4.89248
IPI:IPI00024320.1	RBM3	Putative RNA-binding protein 3	593	2	119.978	169.032	170.415	116.604	319.492	241.869	1.40886	1.42039	2.73997	2.07428
IPI:IPI00163505.2	RBM39	Isoform 1 of RNA-binding protein 39	1380	1	17.1773	208.925	227.254	77.4786	147.348	150.199	12.1629	13.2299	1.90179	1.93859
IPI:IPI00001757.1	RBM8A	Isoform 1 of RNA-binding protein 8A	1240	9	418.002	545.773	1101.48	1431.67	3059.27	2090.67	1.30567	2.63511	2.13685	1.4603
IPI:IPI00304692.1	RBMX	Heterogeneous nuclear ribonucleoprotein G	419	16	1742.03	3046.41	3468.1	883.523	1486.08	1255.72	1.74877	1.99083	1.68199	1.42127
IPI:IPI00022420.3	RBP4	Retinol-binding protein 4	1432	3	16.7218	572.622	304.756	174.794	572.981	1726.23	34.2441	18.2251	3.27803	9.87578
IPI:IPI00003386.3	RBX1	RING-box protein 1	1750	2	237.236	437.405	613.196	442.272	248.294	324.772	1.84375	2.58475	0.561406	0.734326
IPI:IPI00001661.3	RCC1	regulator of chromosome condensation 1 isoform a	1859	2	38.236	209.32	154.944	25.6181	14.9238	20.5761	5.47442	4.05229	0.582548	0.803184
IPI:IPI00465044.2	RCC2	Protein RCC2	329	29	890.02	3211.86	4114.5	588.41	939.14	989.665	3.60875	4.62293	1.59606	1.68193
IPI:IPI00015842.1	RCN1	Reticulocalbin-1	24	4	1178.22	173.119	686.379	2071.24	580.843	1423.74	0.146933	0.582557	0.280432	0.687386
IPI:IPI00017367.6	RDX	Radixin, isoform CRA_a	175	50	3185.48	3529.18	9057.81	8619.64	11448.5	13421.8	1.1079	2.84347	1.32819	1.55712
IPI:IPI00478231.2	RHOA	Transforming protein RhoA	1220	2	110.001	259.609	386.101	48.6685	376.439	212.232	2.36005	3.50996	7.73476	4.36076
IPI:IPI00414896.1	RNASET2	Isoform 1 of Ribonuclease T2	964	12	985.676	4511.36	433.157	2952.65	7253.93	7607.84	4.57692	0.439452	2.45675	2.57661
IPI:IPI00100673.6	RNF103;VPS24	Charged multivesicular body protein 3	1168	1	283.778	870.274	693.377	0.00107706	2.25609	0.00388632	3.06674	2.44338	2094.68	3.60828
IPI:IPI00550069.3	RNH1	Ribonuclease inhibitor	950	16	2151.46	1357.37	1149.51	516.539	873.065	699.263	0.630908	0.534291	1.69022	1.35375
IPI:IPI00647400.1	RNPEP	Putative uncharacterized protein RNPEP	400	20	952.716	2027.06	2781.17	1556.81	5157.78	3604.97	2.12766	2.9192	3.31304	2.31561
IPI:IPI00219798.1	ROBO1	Isoform 1 of Roundabout homolog 1	93	48	2025.57	5090.63	6685.64	777.099	1224.2	931.772	2.51318	3.30062	1.57535	1.19904
IPI:IPI00020127.1	RPA1	Replication protein A 70 kDa DNA-binding subunit	756	13	662.086	2912.14	1826.83	522.623	1290.1	1066.67	4.39843	2.75921	2.46851	2.041
IPI:IPI00013939.3	RPA2	Isoform 1 of Replication protein A 32 kDa subunit	169	5	144.848	752.112	852.227	118.534	248.663	221.301	5.19243	5.88361	2.09783	1.86699
IPI:IPI00412579.6	RPL10A	60S ribosomal protein L10a	765	10	1249.05	1082.09	1431.09	3615.74	5567.74	3864.18	0.866326	1.14574	1.53986	1.06871
IPI:IPI00374260.4	RPL10P16	similar to QM protein isoform 1	482	2	0.00171372	15.7719	16.512	183.953	399.344	296.882	9203.32	9635.16	2.1709	1.6139
IPI:IPI00376798.3	RPL11	Isoform 1 of 60S ribosomal protein L11	1530	5	163.478	480.279	488.28	246.914	369.243	227.312	2.93789	2.98683	1.49543	0.920612
IPI:IPI00024933.3	RPL12	Isoform 1 of 60S ribosomal protein L12	1130	16	763.491	1148.51	1339.03	1776.55	3972.35	2197.37	1.50429	1.75383	2.23599	1.23687
IPI:IPI00465361.4	RPL13	60S ribosomal protein L13	1050	6	381.469	1245.18	1319.13	684.234	1741.85	1202.66	3.26416	3.45804	2.54569	1.75768
IPI:IPI00304612.9	RPL13A	60S ribosomal protein L13a	1727	1	244.012	340.728	394.478	134.204	466.997	342.445	1.39636	1.61663	3.47976	2.55168
IPI:IPI00555744.6	RPL14	Ribosomal protein L14 variant	1285	8	614.855	1084.92	1430.47	201.346	349.443	435.037	1.76452	2.32651	1.73553	2.16064
IPI:IPI00470528.5	RPL15	60S ribosomal protein L15	1306	5	344.705	771.017	852.502	770.334	1926.22	1535.12	2.23674	2.47313	2.5005	1.9928
IPI:IPI00413324.6	RPL17;LOC100133931	60S ribosomal protein L17	1033	11	624.178	1559.13	1541.53	630.837	1495.53	1203.78	2.4979	2.46969	2.3707	1.90822
IPI:IPI00026202.1	RPL18A	60S ribosomal protein L18a	972	2	131.969	369.51	438	164.861	725.921	525.635	2.79998	3.31897	4.40322	3.18834
IPI:IPI00025329.1	RPL19	60S ribosomal protein L19	1581	7	347.095	707.854	931.123	636.574	1091.36	1140.09	2.03937	2.68262	1.71443	1.79098
IPI:IPI00247583.5	RPL21P19;RPL21;RPL21P16	60S ribosomal protein L21	1058	6	383.437	1081.11	1126.04	232.518	497.532	376.086	2.81953	2.9367	2.13976	1.61745
IPI:IPI00219153.4	RPL22	60S ribosomal protein L22	349	3	150.853	488.811	642.998	299.087	277.948	296.678	3.24032	4.26242	0.929322	0.991945
IPI:IPI00021266.1	RPL23A	60S ribosomal protein L23a	1065	8	777.806	1787.34	2305.23	324.507	621.58	540.006	2.29793	2.96376	1.91546	1.66408
IPI:IPI00306332.4	RPL24	60S ribosomal protein L24	445	3	324.719	470.415	568.583	208.847	553.508	406.151	1.44868	1.751	2.65031	1.94473
IPI:IPI00219155.5	RPL27	60S ribosomal protein L27	1021	6	609.76	1080.09	1114.7	763.655	1457.38	953.113	1.77134	1.82809	1.90843	1.24809
IPI:IPI00456758.4	RPL27A	60S ribosomal protein L27a	1431	3	93.5198	370.687	445.465	211.607	621.648	413.739	3.96373	4.76332	2.93775	1.95523
IPI:IPI00182533.5	RPL28	60S ribosomal protein L28	1606	4	492.822	956.465	941.858	563.836	1241.89	889.534	1.94079	1.91115	2.20257	1.57765
IPI:IPI00173589.2	RPL29P31	similar to ribosomal protein L29	649	4	196.946	459.683	530.698	42.3341	113.526	89.2559	2.33405	2.69463	2.68167	2.10837
IPI:IPI00550021.4	RPL3	60S ribosomal protein L3	347	11	730.054	2295.94	2263.6	557.081	993.133	815.597	3.14489	3.10059	1.78274	1.46405
IPI:IPI00219156.7	RPL30	60S ribosomal protein L30	1613	8	418.06	1273.67	1307.12	350.806	820.094	600.455	3.04663	3.12663	2.33774	1.71164
IPI:IPI00026302.3	RPL31	60S ribosomal protein L31	1172	4	308.129	468.755	765.019	193.614	178.599	132.588	1.52129	2.48279	0.92245	0.684808
IPI:IPI00219160.3	RPL34	60S ribosomal protein L34	827	3	302.611	802.767	761.472	517.283	1319.69	784.503	2.6528	2.51634	2.55119	1.51658
IPI:IPI00412607.6	RPL35	60S ribosomal protein L35	1581	5	392.096	702.128	841.544	1080.11	1398.32	1247.05	1.7907	2.14627	1.29461	1.15455
IPI:IPI00029731.8	RPL35A	60S ribosomal protein L35a	374	4	612.296	1017.16	1131.69	108.469	249.17	208.307	1.66123	1.84827	2.29716	1.92043
IPI:IPI00026230.1	RPL36AP37;HNRNPH2	Heterogeneous nuclear ribonucleoprotein H2	728	2	284.36	500.311	233.771	95.6979	276.19	150.963	1.75943	0.822095	2.88606	1.5775
IPI:IPI00003918.6	RPL4	60S ribosomal protein L4	0	14	632.234	1813.8	1948.48	1471.62	2667.46	1930.28	2.86888	3.08189	1.8126	1.31167
IPI:IPI00000494.6	RPL5	60S ribosomal protein L5	934	15	766.844	2966.04	2569.89	1420.27	2603.88	1819.52	3.86785	3.35126	1.83337	1.28111
IPI:IPI00329389.8	RPL6	60S ribosomal protein L6	438	7	534.591	1052.99	1254.48	438.988	793.845	821.217	1.96971	2.34662	1.80835	1.8707
IPI:IPI00030179.3	RPL7;RPL7P32	60S ribosomal protein L7	1064	5	402.652	1006.02	1415.11	523.382	1107.02	928.228	2.49849	3.51446	2.11513	1.77352
IPI:IPI00299573.1	RPL7A	60S ribosomal protein L7a	364	7	539.713	1141.65	1218.04	850.797	2074.55	1744.9	2.1153	2.25684	2.43836	2.05091
IPI:IPI00012772.8	RPL8	60S ribosomal protein L8	663	10	560.089	1501.58	1514.17	684.391	1659.25	1226.38	2.68096	2.70344	2.42442	1.79193
IPI:IPI00031691.1	RPL9	60S ribosomal protein L9	895	2	181.488	389.461	450.785	87.9839	210.298	159.468	2.14594	2.48383	2.39019	1.81247
IPI:IPI00008530.1	RPLP0	60S acidic ribosomal protein P0	316	18	1306.26	2436.8	3176.76	3239.19	5668.8	3805.5	1.86548	2.43196	1.75007	1.17483
IPI:IPI00008527.3	RPLP1	60S acidic ribosomal protein P1	55	2	108.666	57.2587	106.479	289.612	397.622	203.788	0.526925	0.979872	1.37295	0.70366
IPI:IPI00008529.1	RPLP2	60S acidic ribosomal protein P2	1548	11	2314.05	842.856	1532.57	2710.43	2734.71	1478.64	0.364234	0.662289	1.00896	0.545537
IPI:IPI00025874.2	RPN1	Dolichyl-diphosphooligosaccharide--protein glycosyltransferase subunit 1 precursor	749	3	70.4697	103.935	263.745	344.277	329.916	323.386	1.47489	3.74267	0.958286	0.939319
IPI:IPI00009659.3	RPRD1B	Regulation of nuclear pre-mRNA domain-containing protein 1B	555	8	419.888	753.487	672.956	424.497	781.356	563.78	1.7945	1.6027	1.84066	1.32811
IPI:IPI00008438.1	RPS10	40S ribosomal protein S10	32	14	491.046	1452.26	2209.81	860.787	884.386	1227.54	2.95748	4.50021	1.02742	1.42606
IPI:IPI00025091.3	RPS11	40S ribosomal protein S11	1029	6	357.43	1002.54	1113.53	1162.18	1998.77	1851.7	2.80485	3.11537	1.71984	1.5933
IPI:IPI00013917.3	RPS12	40S ribosomal protein S12	1024	11	1338.74	1051.43	2167.45	1661.95	2823.71	2105.83	0.785388	1.61903	1.69903	1.26708
IPI:IPI00221089.5	RPS13	40S ribosomal protein S13	1402	1	32.4637	46.5818	90.4047	274.852	426.036	415.704	1.43489	2.78479	1.55006	1.51246
IPI:IPI00026271.5	RPS14	40S ribosomal protein S14	1151	8	406.05	699.22	915.004	694.529	629.658	734.767	1.722	2.25343	0.906597	1.05794
IPI:IPI00479058.2	RPS15	40S ribosomal protein S15	1068	2	101.715	308.587	401.435	245.587	408.072	359.376	3.03384	3.94667	1.66162	1.46333
IPI:IPI00221091.9	RPS15A	40S ribosomal protein S15a	1723	1	145.23	226.958	323.442	262.89	385.92	317.08	1.56275	2.2271	1.46799	1.20613
IPI:IPI00221092.8	RPS16	40S ribosomal protein S16	575	10	692.238	1738.83	2675.18	710.171	1041.26	878.181	2.5119	3.86454	1.46621	1.23658
IPI:IPI00221093.7	RPS17	40S ribosomal protein S17	1648	4	209.601	436.432	678.504	233.152	338.576	264.431	2.0822	3.23712	1.45217	1.13416
IPI:IPI00013296.3	RPS18;LOC100130553	40S ribosomal protein S18	1560	4	266.656	429.811	645.696	794.77	889.309	834.266	1.61186	2.42146	1.11895	1.04969
IPI:IPI00215780.5	RPS19	40S ribosomal protein S19	486	15	966.343	2650.61	4178.73	558.924	895.142	692.152	2.74293	4.32427	1.60155	1.23837
IPI:IPI00013485.3	RPS2	40S ribosomal protein S2	730	16	1210.48	2137.33	2939.99	254.357	649.459	511.574	1.76568	2.42878	2.55334	2.01124
IPI:IPI00012493.1	RPS20	40S ribosomal protein S20	1009	2	62.8181	138.69	204.258	181.904	275.103	285.909	2.2078	3.25158	1.51235	1.57176
IPI:IPI00017448.1	RPS21	40S ribosomal protein S21	189	6	507.184	892.819	1492.7	596.589	1008.39	748.356	1.76035	2.94312	1.69027	1.25439
IPI:IPI00218606.7	RPS23	40S ribosomal protein S23	379	13	411.069	1032.31	1287.6	514.985	905.422	790.31	2.51129	3.13231	1.75815	1.53463
IPI:IPI00012750.3	RPS25	40S ribosomal protein S25	84	8	802.272	1765.97	2399.47	659.844	928.97	659.097	2.20121	2.99084	1.40786	0.998868
IPI:IPI00655650.2	RPS26;RPS26P25	40S ribosomal protein S26	943	4	175.656	391.261	442.584	86.6855	232.141	177.923	2.22742	2.5196	2.67797	2.05251
IPI:IPI00719622.1	RPS28	40S ribosomal protein S28	1103	11	756.179	1084.93	1500.62	1085.29	1471.64	1229.36	1.43475	1.98448	1.35599	1.13275
IPI:IPI00011253.3	RPS3	40S ribosomal protein S3	243	13	996.354	1689.36	2240.19	2325.61	3982.31	2734.17	1.69554	2.24839	1.71237	1.17568
IPI:IPI00419880.6	RPS3A	40S ribosomal protein S3a	172	13	951.891	2820.37	3414.33	918.631	1589.42	1273.41	2.96291	3.58689	1.73021	1.3862
IPI:IPI00217030.1	RPS4X	40S ribosomal protein S4, X isoform	1386	2	93.8286	230.938	270.843	1377.82	2388.33	1920.49	2.46128	2.88657	1.73341	1.39386
IPI:IPI00008433.4	RPS5	40S ribosomal protein S5	1805	2	37.711	63.3708	76.1335	78.2901	108	84.3701	1.68043	2.01887	1.37948	1.07766
IPI:IPI00021840.1	RPS6	40S ribosomal protein S6	942	9	998.481	1338.19	1489.51	1447.87	2711.22	2147.52	1.34023	1.49177	1.87256	1.48323
IPI:IPI00013415.1	RPS7	40S ribosomal protein S7	672	19	393.048	1503.9	2230.41	322.931	516.225	437.183	3.82626	5.67465	1.59856	1.3538
IPI:IPI00216587.9	RPS8	40S ribosomal protein S8	193	23	1335.87	2611.61	2632.27	362.634	1253.57	968.459	1.95499	1.97046	3.45685	2.67062
IPI:IPI00413108.4	RPSAP15;RPSA	33 kDa protein	197	22	928.631	1418.48	2374.89	671.633	1360.09	1105.37	1.52749	2.55741	2.02505	1.6458
IPI:IPI00215743.3	RRBP1	Isoform 3 of Ribosome-binding protein 1	1585	2	519.043	427.884	210.955	288.339	285.11	468.774	0.824371	0.406431	0.988801	1.62577
IPI:IPI00013871.1	RRM1	Ribonucleoside-diphosphate reductase large subunit	1868	1	3.68488	15.4373	17.8509	218.414	484.895	483.381	4.18936	4.84436	2.22007	2.21314
IPI:IPI00007004.4	RRP15	RRP15-like protein	891	2	128.886	108.063	306.837	68.1443	327.294	198.751	0.838438	2.38069	4.80295	2.91661
IPI:IPI00017256.6	RSU1	Ras suppressor protein 1	585	2	74.1749	193.314	241.11	45.3803	57.888	54.6292	2.60619	3.25056	1.27562	1.20381
IPI:IPI00021187.4	RUVBL1	Isoform 1 of RuvB-like 1	514	18	1010.34	3084.45	1557.47	1418.17	4051.68	3391.33	3.0529	1.54153	2.85698	2.39134
IPI:IPI00009104.7	RUVBL2	RuvB-like 2	57	18	1160.46	4339.53	2107	989.487	2591.88	1971.96	3.7395	1.81567	2.61942	1.99291
IPI:IPI00183695.9	S100A10	Protein S100-A10	1095	7	2655.45	77.7142	87.9324	4738.99	5210.83	2280.19	0.0292659	0.0331139	1.09957	0.481155
IPI:IPI00013895.1	S100A11	Protein S100-A11	847	6	2101.26	1134.14	116.203	1953.4	2619.47	1529.75	0.539746	0.0553018	1.34098	0.783123
IPI:IPI00062120.1	S100A16	Protein S100-A16	785	2	521.787	15.5988	13.0902	427.989	1670.01	1220.58	0.0298949	0.0250873	3.90198	2.8519
IPI:IPI00019869.3	S100A2	Protein S100-A2	1163	21	14011.6	409.239	663.719	22048.7	940.828	1253.58	0.0292072	0.0473694	0.0426704	0.0568548
IPI:IPI00027463.1	S100A6	Protein S100-A6	1101	8	3405.75	323.936	555.992	3488.84	14634.9	5254.96	0.0951144	0.163251	4.19478	1.50622
IPI:IPI00007047.1	S100A8	Protein S100-A8	548	1	156.308	7.43375	14.7851	187.43	109.93	209.19	0.0475583	0.0945894	0.586509	1.11609
IPI:IPI00027462.1	S100A9	Protein S100-A9	1644	5	1723.59	112.483	132.984	65.6722	55.2406	116.598	0.0652612	0.0771556	0.841157	1.77545
IPI:IPI00552578.2	SAA1;SAA2	Serum amyloid A protein	1246	2	126.631	70.773	58.8758	179.945	51.6977	63.468	0.558892	0.464941	0.287297	0.352707
IPI:IPI00033130.3	SAE1	SUMO-activating enzyme subunit 1	221	21	623.795	2334.72	2971.92	281.453	743.045	741.069	3.74277	4.76426	2.64003	2.63301
IPI:IPI00300631.3	SAFB	Scaffold attachment factor B1	401	6	178.367	569.597	520.898	406.429	824.228	784.168	3.19341	2.92038	2.02798	1.92941
IPI:IPI00014938.3	SARNP	Nuclear protein Hcc-1	1253	3	251.859	493.207	642.064	452.666	559.22	557.751	1.95827	2.5493	1.23539	1.23215
IPI:IPI00220637.5	SARS	Seryl-tRNA synthetase, cytoplasmic	1169	12	405.819	818.829	652.93	580.263	2063.81	936.628	2.01772	1.60892	3.55668	1.61414
IPI:IPI00427330.3	SBDS	Ribosome maturation protein SBDS	930	10	920.544	1421.25	1803.09	564.553	608.583	885.882	1.54393	1.95872	1.07799	1.56917
IPI:IPI00026105.1	SCP2	Isoform SCPx of Non-specific lipid-transfer protein	1593	1	139.831	231.103	283.5	309.753	562.786	364.751	1.65273	2.02745	1.81689	1.17755
IPI:IPI00012426.1	SCPEP1	Isoform 1 of Retinoid-inducible serine carboxypeptidase	1097	4	317.71	777.075	720.907	422.364	426.815	992.89	2.44586	2.26907	1.01054	2.35079
IPI:IPI00410666.1	SCRIB	Isoform 3 of Protein LAP4	1480	1	28.6903	197.511	70.4609	269.24	789.242	520.633	6.88424	2.45591	2.93137	1.93371
IPI:IPI00289862.5	SCRN1	Secernin-1	914	2	339.833	168.436	879.622	447.814	196.74	999.802	0.495643	2.58839	0.439334	2.23263
IPI:IPI00002441.2	SDC1	Syndecan-1	1104	4	339.466	78.1779	26.2778	644.207	180.913	162.868	0.230297	0.0774092	0.28083	0.25282
IPI:IPI00300407.4	SDC2	Syndecan-2	1603	1	49.406	174.394	13.9287	20.8829	15.3817	185.99	3.52982	0.281922	0.73657	8.90632
IPI:IPI00011564.1	SDC4	Syndecan-4	358	12	4246.26	1223.69	474.995	6390.36	7544.8	1937.26	0.288182	0.111862	1.18065	0.303154
IPI:IPI00299086.3	SDCBP	Syntenin-1	1006	43	892.893	1591.19	3231.85	422.871	2111.91	1693.93	1.78206	3.61953	4.99422	4.00579
IPI:IPI00025174.2	SDCCAG10	Isoform 1 of Peptidyl-prolyl cis-trans isomerase SDCCAG10	1767	1	4.89647	2.90717	5.71847	105.391	118.351	106.681	0.593728	1.16788	1.12298	1.01224
IPI:IPI00106646.1	SDF4	Isoform 1 of 45 kDa calcium-binding protein	766	22	5344.77	3226.08	1533.1	6597.18	14981.4	10350.3	0.603596	0.28684	2.27088	1.5689
IPI:IPI00217143.3	SDHA	57 kDa protein	1871	2	271.591	415.343	476.935	35.4267	60.9317	94.1668	1.5293	1.75608	1.71994	2.65807
IPI:IPI00375370.1	SEC13	Protein SEC13 homolog	1019	5	363.434	513.885	438.078	149.764	324.764	303.392	1.41397	1.20539	2.16851	2.0258
IPI:IPI00017375.2	SEC23A	Protein transport protein Sec23A	789	1	75.3884	93.3817	89.3286	685.396	1691.43	1451.24	1.23867	1.18491	2.46781	2.11737
IPI:IPI00305152.6	SEC31A	Isoform 3 of Protein transport protein Sec31A	1588	1	126.693	171.097	151.38	602.904	1418.81	1532.36	1.35048	1.19486	2.35329	2.54163
IPI:IPI00012303.3	SELENBP1	cDNA FLJ55757, highly similar to Selenium-binding protein 1	912	9	145.22	2054.32	291.945	93.645	145.799	556.743	14.1463	2.01037	1.55693	5.94525
IPI:IPI00019209.2	SEMA3C	cDNA FLJ55486, highly similar to Semaphorin-3C	986	7	616.611	420.906	225.723	1156.87	5155.31	1032.45	0.682612	0.36607	4.45625	0.892453
IPI:IPI00419724.2	SEMA4B	semaphorin 4B precursor	881	14	3355.89	1737.8	944.38	1061.61	1419.41	425.499	0.517835	0.28141	1.33703	0.400805
IPI:IPI00073763.4	SEMA4C	Semaphorin-4C	772	2	28.4244	156.45	110.937	130.115	380.511	222.208	5.50406	3.90288	2.92442	1.70778
IPI:IPI00025257.1	SEMA7A	Semaphorin-7A	7	7	1326	260.714	282.24	257.759	531.982	126.087	0.196616	0.21285	2.06387	0.489165
IPI:IPI00029056.2	SEPHS1	Selenide, water dikinase 1	1669	4	116.617	285.599	317.543	72.3927	121.536	132.747	2.44903	2.72295	1.67885	1.8337
IPI:IPI00410693.3	SERBP1	Isoform 1 of Plasminogen activator inhibitor 1 RNA-binding protein	1057	15	1016.72	1557.89	2567.57	1337.3	2186.88	1660.5	1.53227	2.52535	1.6353	1.24169
IPI:IPI00553177.1	SERPINA1	Isoform 1 of Alpha-1-antitrypsin	792	6	1715.3	1007.09	222.521	9356.99	3528.38	25622.6	0.587123	0.129727	0.377085	2.73834
IPI:IPI00292946.1	SERPINA7	Thyroxine-binding globulin	681	7	239.888	3379.6	1646.6	20.1682	333.132	269.82	14.0882	6.86402	16.5177	13.3785
IPI:IPI00027444.1	SERPINB1	Leukocyte elastase inhibitor	1071	6	881.997	1341.14	553.944	1050.11	2723.57	5357.42	1.52058	0.628057	2.59359	5.10175
IPI:IPI00007117.1	SERPINB2	Plasminogen activator inhibitor 2	1397	7	2658.77	131.267	206.255	6565.33	482.204	708.822	0.0493713	0.0775754	0.073447	0.107964
IPI:IPI00783625.2	SERPINB5	Isoform 1 of Serpin B5	160	27	8722.44	369.726	532.169	6213.33	8131.84	989.493	0.0423879	0.0610115	1.30877	0.159253
IPI:IPI00413451.1	SERPINB6	Putative uncharacterized protein DKFZp686I04222	186	12	1323.45	2477.76	305.453	660.59	1061.51	1380.11	1.8722	0.230801	1.6069	2.0892
IPI:IPI00021555.1	SERPINB7	Serpin B7	196	2	351.79	5.05177	8.64879	8173.16	926.798	781.481	0.0143602	0.0245851	0.113395	0.0956155
IPI:IPI00032179.3	SERPINC1	Antithrombin-III	1281	8	156.965	2229.07	870.148	528.862	5618.21	2498.28	14.2011	5.54356	10.6232	4.72388
IPI:IPI00292950.4	SERPIND1	Serpin peptidase inhibitor, clade D (Heparin cofactor), member 1	1481	2	5.83353	142.538	79.8636	326.414	880.034	690.653	24.4343	13.6904	2.69607	2.11588
IPI:IPI00007118.1	SERPINE1	Plasminogen activator inhibitor 1	1159	44	14989.9	908.157	1087.12	32258.3	1950.31	2069.22	0.0605847	0.0725237	0.060459	0.0641454
IPI:IPI00926285.1	SERPINE1	Protein	1159	2	1593.9	31.6846	36.0142	3867.39	73.8582	93.1601	0.0198786	0.022595	0.0190977	0.0240886
IPI:IPI00009890.3	SERPINE2	Glia-derived nexin	471	6	3166.68	618.055	787.458	10644	18626.1	56301.5	0.195174	0.24867	1.74991	5.2895
IPI:IPI00006114.4	SERPINF1	Pigment epithelium-derived factor	586	24	1679.82	7951.71	1044.27	70.3762	232.363	227.687	4.73367	0.621654	3.30173	3.23528
IPI:IPI00291866.5	SERPING1	Plasma protease C1 inhibitor	1276	1	4.88484	295.661	156.541	1146.88	1037.77	3269.52	60.5262	32.0463	0.904861	2.85079
IPI:IPI00032140.4	SERPINH1	Serpin H1	791	12	1007.44	1631.16	271.3	2356.43	1315.9	5554.7	1.61911	0.269296	0.55843	2.35725
IPI:IPI00016150.1	SERPINI1	Neuroserpin	520	45	1259.95	3496.74	10442.5	37.9513	39.1281	28.235	2.77529	8.288	1.03101	0.74398
IPI:IPI00301311.1	SET	Isoform 2 of Protein SET	1091	5	109.067	498.812	510.393	86.2375	232.039	134.057	4.57346	4.67965	2.6907	1.5545
IPI:IPI00072377.1	SET	Isoform 1 of Protein SET	1091	44	1002.33	3850.09	3349.61	1659.16	3615.94	2209.54	3.84113	3.34181	2.17938	1.33172
IPI:IPI00294627.3	SF1	Isoform 2 of Splicing factor 1	830	6	298.724	501.837	703.494	383.943	561.825	507.645	1.67994	2.355	1.4633	1.32219
IPI:IPI00017451.1	SF3A1	Splicing factor 3 subunit 1	658	21	674.641	1822.24	2135.36	637.094	1728.09	1744.33	2.70105	3.16518	2.71246	2.73795
IPI:IPI00017341.3	SF3A2	SF3A2 protein (Fragment)	1066	9	400.885	1487.36	1759.44	147.304	353.404	435.382	3.71019	4.38888	2.39915	2.95568
IPI:IPI00029764.1	SF3A3	Splicing factor 3A subunit 3	1084	23	732.933	1681.08	2240.92	554.208	1446.63	1340.54	2.29364	3.05747	2.61027	2.41884
IPI:IPI00026089.3	SF3B1	Splicing factor 3B subunit 1	1601	1	23.0304	29.9454	60.6152	1202.72	2462.69	2437.3	1.30026	2.63196	2.0476	2.02649
IPI:IPI00032827.1	SF3B14	Pre-mRNA branch site protein p14	1484	6	228.764	642.245	877.143	104.853	118.072	152.289	2.80746	3.83427	1.12607	1.4524
IPI:IPI00221106.5	SF3B2	splicing factor 3B subunit 2	1137	22	1024.73	2944.6	3871.02	1012.42	2372.14	2461.58	2.87355	3.77761	2.34303	2.43137
IPI:IPI00300371.5	SF3B3	Isoform 1 of Splicing factor 3B subunit 3	258	9	432.517	1540.38	1677.46	323.876	913.125	848.458	3.56143	3.87838	2.81937	2.6197
IPI:IPI00013890.2	SFN	Isoform 1 of 14-3-3 protein sigma	43	37	16885.9	1796.42	2837.68	11363.8	2334.9	2341.61	0.106386	0.16805	0.205468	0.206058
IPI:IPI00010740.1	SFPQ	Isoform Long of Splicing factor, proline- and glutamine-rich	240	28	1225.76	3476.81	3958.61	2269.44	2827.84	3697.43	2.83645	3.22951	1.24605	1.62923
IPI:IPI00749245.1	SFRP1	Secreted frizzled-related protein 1	1726	2	177.849	339.528	23.2477	2704.62	593.698	501.038	1.90908	0.130716	0.219513	0.185253
IPI:IPI00215884.4	SFRS1	Isoform ASF-1 of Splicing factor, arginine/serine-rich 1	923	20	1348.79	2409.61	2598.01	2693.14	4475.2	3623.21	1.7865	1.92618	1.6617	1.34535
IPI:IPI00005978.8	SFRS2	Splicing factor, arginine/serine-rich 2	867	8	495.921	761.535	1140.28	968.749	2279.65	1486.09	1.5356	2.29933	2.35319	1.53403
IPI:IPI00010204.1	SFRS3	Splicing factor, arginine/serine-rich 3	276	6	407.305	1273.38	1437.27	1592.73	3833.09	2978.82	3.12635	3.52872	2.40661	1.87026
IPI:IPI00012345.2	SFRS6	Isoform SRP55-1 of Splicing factor, arginine/serine-rich 6	499	3	300.001	785.698	746.067	2156.79	2277.27	1608.97	2.61898	2.48688	1.05586	0.746
IPI:IPI00003377.1	SFRS7	Isoform 1 of Splicing factor, arginine/serine-rich 7	303	8	595.691	1943.68	1536.41	1583.62	3527.13	2638.48	3.2629	2.57921	2.22725	1.6661
IPI:IPI00012340.1	SFRS9	Splicing factor, arginine/serine-rich 9	955	1	110.146	235.28	288.091	672.312	845.085	667.44	2.13607	2.61553	1.25698	0.992753
IPI:IPI00414984.3	SGCE	sarcoglycan, epsilon isoform 1	1219	6	181.818	526.338	734.677	391.679	2118.83	591.688	2.89486	4.04072	5.40961	1.51065
IPI:IPI00010402.2	SH3BGRL3	Putative uncharacterized protein	490	3	856.373	456.725	380.134	532.812	849.888	567.545	0.533325	0.443888	1.5951	1.06519
IPI:IPI00019169.3	SH3GL1	cDNA, FLJ96508, Homo sapiens SH3-domain GRB2-like 1 (SH3GL1), mRNA	714	6	721.459	789.917	1388.11	429.508	1238.81	561.183	1.09489	1.92403	2.88425	1.30657
IPI:IPI00002520.1	SHMT2	Serine hydroxymethyltransferase, mitochondrial	72	8	267.075	1322.15	850.947	1313.46	567.761	782.747	4.95049	3.18617	0.432262	0.595941
IPI:IPI00647217.2	SKIV2L2	Superkiller viralicidic activity 2-like 2	1237	1	66.7538	170.011	245.349	213.927	489.311	392.85	2.54684	3.67543	2.28728	1.83637
IPI:IPI00008085.5	SLC39A10	Zinc transporter ZIP10	1374	7	461.77	847.199	2527.61	226.402	1216.68	868.096	1.83468	5.47374	5.37397	3.83431
IPI:IPI00298702.2	SLC39A6	solute carrier family 39 (zinc transporter), member 6 isoform 1	1298	4	37.6161	163.588	273.734	257.421	369.945	179.297	4.34888	7.27704	1.43712	0.696513
IPI:IPI00003527.5	SLC9A3R1	Na(+)/H(+) exchange regulatory cofactor NHE-RF1	1061	7	737.037	1232.11	844.746	1024.91	2076.07	5386.93	1.67171	1.14614	2.0256	5.25598
IPI:IPI00006288.1	SLIT2	Isoform 1 of Slit homolog 2 protein	1212	1	44.2405	128.772	757.514	20.4617	17.4902	66.0901	2.91073	17.1226	0.854778	3.22994
IPI:IPI00176398.2	SLITRK6	Isoform 1 of SLIT and NTRK-like protein 6	1438	7	241.323	396.688	869.737	93.7826	483.447	148.21	1.64381	3.60404	5.15498	1.58036
IPI:IPI00008580.1	SLPI	Antileukoproteinase	361	2	1421.08	103.16	92.8926	6120.15	1890.72	15008.5	0.0725923	0.0653676	0.308934	2.4523
IPI:IPI00234252.3	SMARCC1	SWI/SNF complex subunit SMARCC1	12	1	117.272	294.548	294.642	15.3376	18.7753	21.5929	2.51166	2.51247	1.22414	1.40785
IPI:IPI00017669.5	SMARCE1	Isoform 1 of SWI/SNF-related matrix-associated actin-dependent regulator of chromatin subfamily E member 1	1592	5	76.5963	180.033	244.464	49.6138	78.9496	77.092	2.35042	3.19159	1.59128	1.55384
IPI:IPI00219420.3	SMC3	Structural maintenance of chromosomes protein 3	421	9	219.712	1258.37	1179.59	341.592	966.31	655.923	5.72735	5.36881	2.82884	1.92019
IPI:IPI00301812.3	SMOC1	Isoform 1 of SPARC-related modular calcium-binding protein 1	651	41	1448.17	2106.38	7394.52	992.105	7631.43	9438.94	1.45452	5.10613	7.69216	9.51405
IPI:IPI00178767.1	SMPDL3A	Acid sphingomyelinase-like phosphodiesterase 3a	1896	1	31.7595	67.7734	30.4573	76.2412	117.458	193.501	2.13396	0.958998	1.54061	2.53801
IPI:IPI00005102.3	SMS	Isoform 1 of Spermine synthase	187	15	1336.31	1256.6	2878.1	306.547	674.112	306.573	0.940349	2.15377	2.19905	1.00008
IPI:IPI00140420.4	SND1	Staphylococcal nuclease domain-containing protein 1	15	24	2327.03	3996.87	2592.74	3202.13	3359.44	5949.64	1.71758	1.11418	1.04913	1.85803
IPI:IPI00395998.5	SNORA7A;RPL32	60S ribosomal protein L32	1147	5	216.127	481.285	602.345	49.9725	78.3745	52.942	2.22686	2.787	1.56835	1.05942
IPI:IPI00420014.2	SNRNP200	Isoform 1 of U5 small nuclear ribonucleoprotein 200 kDa helicase	1409	3	30.0756	149.235	119.281	318.693	728.394	697.873	4.96201	3.96604	2.28557	2.1898
IPI:IPI00006723.5	SNRNP40	cDNA FLJ56825, highly similar to WD repeat protein 57	1527	3	130.902	558.827	486.762	97.2042	237.293	177.002	4.26904	3.71851	2.44118	1.82093
IPI:IPI00219483.1	SNRNP70	Isoform 2 of U1 small nuclear ribonucleoprotein 70 kDa	982	13	450.59	1899.58	2037.27	555.075	1445.47	759.019	4.21575	4.52134	2.6041	1.36742
IPI:IPI00012382.3	SNRPA	U1 small nuclear ribonucleoprotein A	870	3	314.205	566.197	800.876	97.3711	135.377	308.404	1.802	2.5489	1.39032	3.16731
IPI:IPI00297477.3	SNRPA1	U2 small nuclear ribonucleoprotein A'	1359	5	141.646	720.95	1243.33	568.176	872.973	954.359	5.08979	8.77771	1.53645	1.67969
IPI:IPI00017963.1	SNRPD2	Small nuclear ribonucleoprotein Sm D2	1175	12	695.044	1580.15	1676.87	703.175	1195.48	838.168	2.27345	2.41261	1.70012	1.19198
IPI:IPI00017964.1	SNRPD3	Small nuclear ribonucleoprotein Sm D3	1265	9	275.835	1097.23	1163.4	200.378	405.78	319.536	3.97786	4.21773	2.02507	1.59466
IPI:IPI00029266.1	SNRPE	Small nuclear ribonucleoprotein E	1315	5	177.063	1120.69	1367.28	131.3	338.807	229.916	6.32929	7.72198	2.58039	1.75107
IPI:IPI00220528.6	SNRPF	Small nuclear ribonucleoprotein F	1497	3	141.332	612.872	926.314	334.491	778.018	435.514	4.33639	6.55416	2.32598	1.30202
IPI:IPI00016572.1	SNRPG	Small nuclear ribonucleoprotein G	384	6	502.744	729.578	1044.85	321.765	799.289	549.591	1.45119	2.0783	2.48408	1.70805
IPI:IPI00438170.3	SNX12	Isoform 1 of Sorting nexin-12	1611	4	614.169	1302.85	710.337	442.019	841.264	730.894	2.12131	1.15658	1.90323	1.65354
IPI:IPI00299095.2	SNX2	Sorting nexin-2	795	2	167.205	195.83	308.061	263.782	481.799	447.465	1.1712	1.84242	1.8265	1.69634
IPI:IPI00258833.1	SNX6	sorting nexin 6 isoform a	1763	2	244.224	254.122	312.435	744.469	1196.16	1033.26	1.04053	1.2793	1.60673	1.38791
IPI:IPI00001883.1	SNX9	Sorting nexin-9	1342	1	57.7494	105.689	25.0383	203.892	532.05	316.574	1.83014	0.433568	2.60947	1.55265
IPI:IPI00218733.6	SOD1	Superoxide dismutase [Cu-Zn]	764	9	811.306	965.747	931.275	705.605	1939.02	2076.94	1.19036	1.14787	2.74803	2.94349
IPI:IPI00022314.1	SOD2	Superoxide dismutase [Mn], mitochondrial	457	4	241.438	573.16	312.474	672.012	1232.17	4067.17	2.37394	1.29422	1.83355	6.05223
IPI:IPI00027827.2	SOD3	Extracellular superoxide dismutase [Cu-Zn]	338	36	973.322	4778.82	370.719	312.324	266.756	1243.66	4.9098	0.38088	0.8541	3.98196
IPI:IPI00216057.5	SORD	Sorbitol dehydrogenase	504	11	467.206	1291.43	2441.21	391.261	227.386	903.928	2.76414	5.22513	0.581162	2.31029
IPI:IPI00217882.3	SORT1	Sortilin	202	11	189.563	2070.6	1478.41	122.944	204.331	60.3233	10.923	7.79906	1.66199	0.490657
IPI:IPI00014572.1	SPARC	SPARC	625	53	12128.8	1121.86	1215.37	19029.6	2081.98	2362.48	0.092496	0.100205	0.109408	0.124148
IPI:IPI00376403.2	SPINT1	Isoform 1 of Kunitz-type protease inhibitor 1	816	2	92.6576	153.449	62.8447	5394.26	6434.38	2289.21	1.65609	0.678247	1.19282	0.424379
IPI:IPI00005292.1	SPOCK1	Testican-1	745	23	5539.07	1172.69	815.064	1572.32	14592.2	1244.35	0.211713	0.147148	9.28071	0.791411
IPI:IPI00006128.1	SPOCK2	Testican-2	1000	7	199.797	213.18	2316.53	2998.28	37488.6	8580.52	1.06698	11.5944	12.5034	2.86181
IPI:IPI00011832.1	SPP2	Secreted phosphoprotein 24	1858	1	107.199	107.003	66.8894	56.3942	297.163	201.594	0.998172	0.623974	5.26939	3.57472
IPI:IPI00005614.6	SPTBN1	Isoform Long of Spectrin beta chain, brain 1	462	52	4732.4	3578.1	7366.28	13403	20486.5	19481	0.756086	1.55656	1.5285	1.45348
IPI:IPI00019372.1	SRGN	Serglycin	1453	3	1067.2	20.4832	33.8153	186.78	3899.26	334.81	0.0191935	0.0316861	20.8762	1.79254
IPI:IPI00027175.1	SRI	Sorcin	570	1	146.404	108.308	209.098	165.146	238.2	277.249	0.739789	1.42822	1.44236	1.67881
IPI:IPI00292020.3	SRM	Spermidine synthase	48	6	686.791	1214.42	682.387	353.867	731.843	678.349	1.76825	0.993588	2.06813	1.91696
IPI:IPI00293434.2	SRP14	Signal recognition particle 14 kDa protein	1227	5	316.067	836.181	1266.5	216.302	249.875	244.561	2.64558	4.00705	1.15521	1.13065
IPI:IPI00215888.4	SRP72	Signal recognition particle 72 kDa protein	933	1	10.2404	20.311	27.1145	86.4783	289.244	173.972	1.98341	2.64779	3.3447	2.01174
IPI:IPI00642816.2	SRP9;SRP9L1	Signal recognition particle 9 kDa protein	1869	1	15.0288	16.3721	39.0464	36.7251	111.754	167.373	1.08938	2.59811	3.04298	4.55744
IPI:IPI00328293.3	SRRM1	cDNA FLJ61739, highly similar to Serine/arginine repetitive matrix protein 1	1492	1	39.2365	132.19	138.344	317.783	746.102	565.418	3.36907	3.52591	2.34783	1.77926
IPI:IPI00782992.3	SRRM2	Isoform 1 of Serine/arginine repetitive matrix protein 2	1468	1	23.821	22.5167	21.7047	80.0028	111.079	94.1701	0.945245	0.911158	1.38844	1.17709
IPI:IPI00220038.1	SRRT	Isoform 2 of Serrate RNA effector molecule homolog	314	2	89.1896	416.024	311.374	223.273	753.693	823.226	4.66449	3.49115	3.37566	3.68708
IPI:IPI00009032.1	SSB	Lupus La protein	1087	34	1950.93	4860.79	5655.65	3836.04	8196.86	7651.81	2.49152	2.89895	2.1368	1.99472
IPI:IPI00005154.1	SSRP1	FACT complex subunit SSRP1	215	15	784.382	2679.87	2419.99	707.997	2233.93	1389.48	3.41654	3.08522	3.15528	1.96256
IPI:IPI00032826.1	ST13	Hsc70-interacting protein	398	18	868.599	2439.52	2339.96	1960.55	4347.96	3607.13	2.80857	2.69395	2.21772	1.83985
IPI:IPI00001922.1	ST14	Suppressor of tumorigenicity protein 14	1047	4	264.345	607.836	753.161	33.7747	81.0079	44.0311	2.2994	2.84916	2.39848	1.30367
IPI:IPI00007943.1	STAMBP	STAM-binding protein	1785	2	82.6814	138.276	127.622	20.4497	58.6281	40.0736	1.6724	1.54354	2.86694	1.95961
IPI:IPI00005564.1	STC1	Stanniocalcin-1	1536	5	391.148	364.211	400.837	1096.22	1183.45	7722.81	0.931133	1.02477	1.07958	7.04495
IPI:IPI00008780.3	STC2	Stanniocalcin-2	377	10	215.184	839.507	239.054	5721.2	2504.59	8023.04	3.90134	1.11093	0.437774	1.40234
IPI:IPI00013894.1	STIP1	Stress-induced-phosphoprotein 1	9	64	5526.77	8778.49	12874.5	7265.43	16323.9	10446.5	1.58836	2.32949	2.24679	1.43784
IPI:IPI00002212.1	STK24	Isoform B of Serine/threonine-protein kinase 24	1473	2	235.48	238.896	472.259	395.654	588.348	527.047	1.01451	2.00552	1.48703	1.33209
IPI:IPI00479997.4	STMN1	Stathmin	508	21	784.542	1405.15	4328.84	3530.33	4766.76	5054.05	1.79105	5.51767	1.35023	1.43161
IPI:IPI00294536.2	STRAP	cDNA FLJ51909, highly similar to Serine-threonine kinase receptor-associatedprotein	124	20	2014.15	2450.58	3678.62	634.727	756.336	419.466	1.21668	1.82639	1.19159	0.66086
IPI:IPI00046057.1	STXBP1	Isoform 2 of Syntaxin-binding protein 1	63	6	80.734	483.684	404.254	256.087	178.118	282.81	5.99108	5.00723	0.695536	1.10435
IPI:IPI00019971.4	STXBP2	cDNA FLJ54775, highly similar to Syntaxin-binding protein 2	60	2	66.5968	103.437	127.776	197.275	606.238	332.724	1.55318	1.91865	3.07305	1.6866
IPI:IPI00221222.7	SUB1	Activated RNA polymerase II transcriptional coactivator p15	885	22	551.367	1932.23	3084.83	2488.41	4932.26	3187.71	3.50443	5.59488	1.98209	1.28102
IPI:IPI00297252.6	SULF2	Isoform 1 of Extracellular sulfatase Sulf-2	1881	1	64.6132	30.9548	24.1874	11005.3	1018.34	1601.92	0.479079	0.374341	0.0925321	0.14556
IPI:IPI00171412.2	SUMF2	sulfatase modifying factor 2 isoform b precursor	1760	1	26.1412	55.2726	29.72	964.118	5047.59	2343.68	2.11439	1.1369	5.23545	2.43091
IPI:IPI00303105.3	SUMO1	Small ubiquitin-related modifier 1	1845	1	50.7809	94.1898	124.748	94.6982	116.21	122.322	1.85483	2.4566	1.22716	1.2917
IPI:IPI00299149.1	SUMO2	Small ubiquitin-related modifier 2	1114	8	980.44	777.79	1299.64	294.831	606.385	730.042	0.793307	1.32557	2.05672	2.47614
IPI:IPI00026970.4	SUPT16H	FACT complex subunit SPT16	80	4	310.017	864.266	787.674	575.726	1958.51	1161.55	2.7878	2.54074	3.40181	2.01753
IPI:IPI00298058.1	SUPT5H	Isoform 1 of Transcription elongation factor SPT5	1516	2	67.3683	359.576	261.5	29.9218	51.1761	50.261	5.33747	3.88165	1.71033	1.67975
IPI:IPI00018140.3	SYNCRIP	Isoform 1 of Heterogeneous nuclear ribonucleoprotein Q	350	20	1301.01	2787.3	3287.14	2386.85	3136.67	3792.93	2.14241	2.52661	1.31415	1.58909
IPI:IPI00020194.1	TAF15	Isoform Short of TATA-binding protein-associated factor 2N	1184	4	219.266	340.972	509.649	351.801	366.779	660.194	1.55506	2.32434	1.04258	1.87661
IPI:IPI00216138.6	TAGLN	Transgelin	1618	1	395.265	60.0727	121.243	722.832	233.485	947.155	0.151981	0.306738	0.323014	1.31034
IPI:IPI00550363.3	TAGLN2	Transgelin-2	884	42	5246.66	2469.24	4996.71	5424.63	14591.9	9410.45	0.470631	0.95236	2.68994	1.73476
IPI:IPI00744692.1	TALDO1	Transaldolase	106	30	2445.57	3141.09	8244.76	3884.19	11622.5	11210.2	1.2844	3.3713	2.99226	2.88611
IPI:IPI00329633.5	TARS	Threonyl-tRNA synthetase, cytoplasmic	205	16	1062.53	2785.05	2403.08	2613.05	6276.24	4054.17	2.62115	2.26166	2.40188	1.55151
IPI:IPI00217236.4	TBCA	Tubulin-specific chaperone A	956	8	1477.96	1245.74	1159.35	1103.63	1090.23	1027.31	0.842878	0.784425	0.987856	0.930846
IPI:IPI00293126.1	TBCB	Tubulin folding cofactor B	670	8	752.297	1281.64	1855.17	342.486	605.804	856.671	1.70364	2.46601	1.76884	2.50133
IPI:IPI00333215.1	TCEA1	Isoform 1 of Transcription elongation factor A protein 1	639	7	191.755	1022.82	916.687	173.925	413.428	554.24	5.33401	4.78052	2.37705	3.18667
IPI:IPI00300341.5	TCEB1	Transcription elongation factor B polypeptide 1	592	5	199.907	602.464	450.824	465.373	1431.75	1033.5	3.01372	2.25517	3.07656	2.2208
IPI:IPI00026670.3	TCEB2	Transcription elongation factor B polypeptide 2	1715	1	214.201	109.335	205.119	993.47	2132.92	1948.03	0.510428	0.957598	2.14694	1.96083
IPI:IPI00247871.2	TCERG1	Isoform 1 of Transcription elongation regulator 1	731	4	241.262	610.909	660.646	620.913	384.599	437.124	2.53214	2.73829	0.619409	0.704002
IPI:IPI00219465.5	TCN2	Transcobalamin-2	677	1	0	16.2163	0.0177807	36.7344	44.2056	137.82	#DIV/0!	#DIV/0!	1.20338	3.7518
IPI:IPI00165041.5	TCOF1	Treacher Collins-Franceschetti syndrome 1 isoform a	353	4	363.094	1395.3	1069.25	65.0403	127.884	168.27	3.8428	2.94482	1.96623	2.58716
IPI:IPI00290566.1	TCP1	T-complex protein 1 subunit alpha	278	21	1303.18	2330.06	3310.13	1515.2	5772.79	5391.56	1.78798	2.54004	3.80992	3.55831
IPI:IPI00024097.3	TES	Isoform 1 of Testin	1102	1	133.509	170.282	116.478	1047.74	5429.06	1281.14	1.27544	0.872441	5.1817	1.22277
IPI:IPI00022463.1	TF	Serotransferrin	209	2141	548701	25721.3	27024	1188360	64986	82162.1	0.0468767	0.0492509	0.0546854	0.0691391
IPI:IPI00294619.2	TFG	Protein TFG	1680	4	376.757	381.916	921.392	230.231	448.787	611.238	1.01369	2.44559	1.94929	2.65489
IPI:IPI00022462.2	TFRC	Transferrin receptor protein 1	3	38	1289.33	6330.07	6723.35	2347.96	6349.11	7588.72	4.9096	5.21462	2.7041	3.23205
IPI:IPI00018219.1	TGFBI	Transforming growth factor-beta-induced protein ig-h3	129	61	17291.8	1424.97	1499.33	81357.1	11784.6	32742.9	0.0824069	0.0867076	0.14485	0.402459
IPI:IPI00294578.1	TGM2	Isoform 1 of Protein-glutamine gamma-glutamyltransferase 2	543	2	58.136	68.4723	42.398	93.8022	220.514	485.584	1.1778	0.72929	2.35084	5.17668
IPI:IPI00012545.2	TGOLN2	Isoform TGN51 of Trans-Golgi network integral membrane protein 2	1778	1	31.7141	47.1492	76.9118	38.1186	80.782	54.9953	1.4867	2.42516	2.11923	1.44274
IPI:IPI00296099.6	THBS1	Thrombospondin-1	360	194	63866.5	5209.63	5378.77	38564.3	12936.7	17562.3	0.0815706	0.084219	0.335459	0.455402
IPI:IPI00328840.9	THOC4	THO complex 4	137	11	650.596	629.088	1405.91	148.291	137.998	136.641	0.966941	2.16095	0.930589	0.921437
IPI:IPI00549189.4	THOP1	Thimet oligopeptidase	866	10	764.656	2050.89	1749.11	398.513	1161.78	764.455	2.68211	2.28744	2.91528	1.91827
IPI:IPI00104050.3	THRAP3	Thyroid hormone receptor-associated protein 3	691	8	668.159	1120.66	1293.46	246.036	914.397	629.288	1.67723	1.93586	3.71652	2.55771
IPI:IPI00465054.2	THUMPD1	Putative uncharacterized protein DKFZp686C1054	284	3	328.802	531.116	526.286	153.859	296.394	364.068	1.61531	1.60062	1.9264	2.36624
IPI:IPI00032292.1	TIMP1	Metalloproteinase inhibitor 1	1189	41	5865.11	694.68	532.203	6155.45	4336	6362.45	0.118443	0.0907405	0.704416	1.03363
IPI:IPI00027166.1	TIMP2	Metalloproteinase inhibitor 2	931	60	1622.83	3169.55	10194.6	3269.8	19570	4788.6	1.9531	6.282	5.98508	1.46449
IPI:IPI00005563.1	TINAGL1	Isoform 1 of Tubulointerstitial nephritis antigen-like	1141	14	2255.24	397.922	222.543	6510.15	4670.38	1743.22	0.176443	0.0986782	0.7174	0.267769
IPI:IPI00641815.1	TIPRL	Isoform 2 of TIP41-like protein	1223	9	415.683	838.349	1263.22	261.28	303.019	233.723	2.0168	3.0389	1.15975	0.894531
IPI:IPI00216219.3	TJP1	Isoform Long of Tight junction protein ZO-1	1056	1	49.1296	64.37	100.383	122.711	415.928	246.902	1.31021	2.04324	3.38949	2.01206
IPI:IPI00003843.2	TJP2	cDNA FLJ53324, highly similar to Tight junction protein ZO-2	1622	2	350.377	347.314	393.29	118.248	464.727	187.386	0.991258	1.12248	3.9301	1.58469
IPI:IPI00643920.3	TKT	cDNA FLJ54957, highly similar to Transketolase	275	63	5651.4	8739.74	4845.83	11877	12052.6	20910.2	1.54647	0.857457	1.01479	1.76057
IPI:IPI00298994.6	TLN1	Talin-1	368	41	3340.55	4736.67	6063.5	3148.13	3397.49	4017.35	1.41793	1.81512	1.07921	1.27611
IPI:IPI00101374.6	TM9SF1	cDNA FLJ61658, highly similar to Transmembrane 9 superfamily protein member 1	1136	1	94.0015	174.643	191.634	171.902	262.835	347.829	1.85787	2.03862	1.52898	2.02341
IPI:IPI00296259.4	TMED4	Isoform 1 of Transmembrane emp24 domain-containing protein 4	946	2	75.5907	165.743	682.961	80.9861	109.62	205.861	2.19264	9.03499	1.35356	2.54193
IPI:IPI00301865.5	TMEM132A	Isoform 1 of Transmembrane protein 132A	227	15	289.423	1252.1	835.857	21.08	27.9877	46.7554	4.3262	2.88801	1.32769	2.218
IPI:IPI00005087.1	TMOD3	Tropomodulin-3	1177	4	292.95	228.652	229.693	369.062	476.132	399.712	0.780515	0.784069	1.29011	1.08305
IPI:IPI00216230.3	TMPO	Lamina-associated polypeptide 2, isoform alpha	509	2	27.6204	372.649	459.793	110.017	235.62	246.449	13.4918	16.6469	2.14166	2.24009
IPI:IPI00180240.2	TMSL3	Thymosin beta-4-like protein 3	1215	4	1582.59	466.931	582.248	412.328	200.186	155.683	0.295042	0.367908	0.485502	0.377571
IPI:IPI00031008.1	TNC	Isoform 1 of Tenascin	640	8	1863.76	1094.38	546.075	8177.99	33328.8	26303.2	0.587188	0.292996	4.07543	3.21634
IPI:IPI00304589.4	TNKS1BP1	Isoform 1 of 182 kDa tankyrase-1-binding protein	1761	1	146.634	63.3677	67.2202	307.175	310.533	198.819	0.432149	0.458422	1.01093	0.64725
IPI:IPI00100154.1	TOLLIP	Toll-interacting protein	1460	5	177.18	273.463	552.982	15.6496	78.5713	107.567	1.54342	3.12101	5.02066	6.87349
IPI:IPI00023191.5	TOM1	cDNA FLJ54710, highly similar to Target of Myb protein 1	1407	1	28.3048	37.5646	35.1487	33.7438	67.4361	96.8521	1.32715	1.24179	1.99847	2.87022
IPI:IPI00015602.1	TOMM70A	Mitochondrial import receptor subunit TOM70	4	3	283.734	717.073	1061.18	22.9169	110.746	126.098	2.52727	3.74007	4.83252	5.50239
IPI:IPI00384643.2	TP53I3	Isoform 1 of Putative quinone oxidoreductase	1676	1	92.8997	107.85	151.97	141.087	43.1838	329.906	1.16093	1.63585	0.306079	2.33831
IPI:IPI00619951.3	TPD52	tumor protein D52 isoform 2	1513	5	232.402	712.778	1445.33	645.115	3541.03	1575.44	3.067	6.2191	5.48899	2.4421
IPI:IPI00465028.7	TPI1;RCTPI1	triosephosphate isomerase 1 isoform 2	878	78	3723.08	5463.29	8241.29	7114.15	15050.9	14540.7	1.46741	2.21357	2.11563	2.04392
IPI:IPI00218319.3	TPM3	Isoform 2 of Tropomyosin alpha-3 chain	229	30	3232.88	2133.28	3642.98	4383.3	5543.23	7252.3	0.65987	1.12685	1.26462	1.65453
IPI:IPI00010779.4	TPM4	Isoform 1 of Tropomyosin alpha-4 chain	229	51	9663.79	4017.22	6003.48	9159.51	6549.52	7569.1	0.415698	0.621235	0.715051	0.826365
IPI:IPI00216975.1	TPM4	Isoform 2 of Tropomyosin alpha-4 chain	229	2	673.456	221.809	129.859	2828.06	309.557	689.478	0.329359	0.192825	0.109459	0.243799
IPI:IPI00554538.5	TPP1	Putative uncharacterized protein TPP1	833	19	946.58	2300.47	1459.73	2711.8	3150.7	6530.86	2.4303	1.54211	1.16185	2.40831
IPI:IPI00020416.8	TPP2	Tripeptidyl-peptidase 2	1656	1	18.6801	26.1508	65.4962	716.612	691.151	1098.96	1.39993	3.50621	0.96447	1.53354
IPI:IPI00742682.2	TPR	Nucleoprotein TPR	406	24	1144.74	3097.6	3329.75	455.809	713.878	904.854	2.70593	2.90873	1.56618	1.98516
IPI:IPI00009943.2	TPT1	Tumor protein, translationally-controlled 1	911	11	2261.31	622.193	1647.62	2071.69	2455.91	1248.49	0.275147	0.728612	1.18546	0.602643
IPI:IPI00013891.1	TRA2A	Isoform Long of Transformer-2 protein homolog alpha	605	2	142.951	246.991	218.755	54.3934	262.071	166.54	1.7278	1.53028	4.81807	3.06177
IPI:IPI00301503.8	TRA2B	Isoform 1 of Transformer-2 protein homolog beta	108	5	163.687	408.398	428.639	307.958	848.904	678.061	2.49499	2.61865	2.75656	2.2018
IPI:IPI00438229.2	TRIM28	Isoform 1 of Transcription intermediary factor 1-beta	216	24	1296.2	3472.49	1758.74	1591.33	6766.13	3663.2	2.67897	1.35684	4.25188	2.30198
IPI:IPI00019450.2	TROVE2	Isoform Long of 60 kDa SS-A/Ro ribonucleoprotein	391	7	556.387	1480.03	1937.22	853.312	981.065	901.187	2.66007	3.48178	1.14971	1.0561
IPI:IPI00018434.1	TSG101	Isoform 1 of Tumor susceptibility gene 101 protein	706	5	241.897	466.381	770.811	685.809	2221.25	1197.02	1.92801	3.18653	3.23888	1.74541
IPI:IPI00018768.1	TSN	Translin	1131	7	188.137	314.981	1073.1	690.21	1375.41	1427.29	1.67421	5.7038	1.99275	2.06791
IPI:IPI00293350.3	TSNAX	Translin-associated protein X	452	12	499.043	1002.57	2546.96	302.139	642.498	626.14	2.00899	5.10369	2.1265	2.07236
IPI:IPI00015872.3	TSPAN8	Tetraspanin-8	1736	1	4.8515	36.144	33.1171	8.11691	664.836	405.621	7.45007	6.82616	81.9075	49.9723
IPI:IPI00014361.1	TSTA3	GDP-L-fucose synthetase	1553	2	95.9102	479.676	194.416	223.44	581.924	510.155	5.0013	2.02706	2.60439	2.28319
IPI:IPI00007750.1	TUBA4A	Tubulin alpha-4A chain	309	138	3762.86	7248.9	11865.9	4277.91	16833.5	7677.77	1.92643	3.15342	3.93499	1.79475
IPI:IPI00011654.2	TUBB	Tubulin beta chain	425	34	575.351	1611.05	2757.65	729.363	4267.41	1223.11	2.80011	4.79299	5.85087	1.67696
IPI:IPI00007752.1	TUBB2C	Tubulin beta-2C chain	425	132	2365.9	7282.22	10883.3	4230.69	14186.8	5866.75	3.07799	4.60008	3.35331	1.38671
IPI:IPI00013683.2	TUBB3	Tubulin beta-3 chain	425	31	229.749	1062.66	2253.62	18.9161	67.1597	79.7851	4.6253	9.80905	3.5504	4.21784
IPI:IPI00027107.5	TUFM	Tu translation elongation factor, mitochondrial precursor	957	3	135.572	667.345	304.234	344.224	439.369	1058.76	4.92245	2.24408	1.2764	3.0758
IPI:IPI00183508.3	TWF1	twinfilin 1	1039	5	275.422	601.067	497.3	579.824	826.885	1047.11	2.18235	1.80559	1.4261	1.80591
IPI:IPI00550917.3	TWF2	Twinfilin-2	790	10	679.4	659.309	1129.84	359.108	246.94	413.883	0.970428	1.66299	0.687648	1.15253
IPI:IPI00470779.2	TXLNA	Alpha-taxilin	1230	2	50.3881	158.304	395.056	197.557	731.203	569.522	3.1417	7.84026	3.70123	2.88282
IPI:IPI00216298.6	TXN	Thioredoxin	854	13	1941.23	1203.05	895.278	2635.94	3164.24	4744.91	0.619734	0.46119	1.20042	1.80008
IPI:IPI00026328.3	TXNDC12	Thioredoxin domain-containing protein 12	1049	1	106.566	27.5567	42.328	1848.09	751.435	1222.25	0.258589	0.397201	0.4066	0.661357
IPI:IPI00646689.1	TXNDC17	Thioredoxin domain-containing protein 17	1796	3	771.997	324.721	213.736	817.82	1455.96	992.225	0.420625	0.276861	1.78029	1.21326
IPI:IPI00171438.2	TXNDC5;MUTED	Thioredoxin domain-containing protein 5	492	19	4256.14	1950.23	1971.46	3956.29	3289.46	3576.7	0.458215	0.463205	0.831451	0.904054
IPI:IPI00305692.5	TXNL1	Thioredoxin-like protein 1	319	6	742.488	1028.84	1234.39	503.989	3006.69	1381.02	1.38566	1.66251	5.96578	2.74018
IPI:IPI00554786.5	TXNRD1	Isoform 5 of Thioredoxin reductase 1, cytoplasmic	1234	18	692.548	1863.73	1819.28	2845.57	6241.44	13510.4	2.69112	2.62694	2.19339	4.74787
IPI:IPI00005613.3	U2AF1	Splicing factor U2AF 35 kDa subunit	784	5	311.492	794.026	649.115	366.2	440.565	275.92	2.54911	2.08389	1.20307	0.753468
IPI:IPI00031556.7	U2AF2	Isoform 1 of Splicing factor U2AF 65 kDa subunit	997	12	349.361	2416.5	1457.41	623.265	1549.59	1204.1	6.91691	4.17166	2.48624	1.93193
IPI:IPI00000684.4	UAP1	Isoform AGX2 of UDP-N-acetylhexosamine pyrophosphorylase	1090	1	50.2961	37.7183	42.6851	308.448	318.717	418.604	0.749925	0.848676	1.03329	1.35713
IPI:IPI00645078.1	UBA1	Ubiquitin-like modifier-activating enzyme 1	245	49	2562.07	4562.65	6557.47	4826.89	10746.2	7710.62	1.78085	2.55944	2.22632	1.59743
IPI:IPI00023234.3	UBA2	SUMO-activating enzyme subunit 2	602	21	948.45	2777.19	2961.64	323.818	875.317	1108.08	2.92814	3.12261	2.70311	3.42193
IPI:IPI00328154.4	UBA3	NEDD8-activating enzyme E1 catalytic subunit	256	4	85.0671	218.647	194.685	99.071	174.053	177.757	2.57029	2.28861	1.75685	1.79424
IPI:IPI00029019.6	UBAP2L	Isoform 2 of Ubiquitin-associated protein 2-like	435	7	550.903	782.763	1338.55	15.4204	54.3675	48.6817	1.42087	2.42974	3.5257	3.15698
IPI:IPI00179330.6	UBC;RPS27A;UBB	ubiquitin and ribosomal protein S27a precursor	1077	52	3231.94	5834.14	9099.9	5153.86	9797.71	8192.19	1.80515	2.81562	1.90104	1.58953
IPI:IPI00032957.1	UBE2I	SUMO-conjugating enzyme UBC9	850	12	466.732	697.17	1778.64	903.713	2017.83	1849.53	1.49373	3.81083	2.23283	2.0466
IPI:IPI00021370.1	UBE2K	Isoform 1 of Ubiquitin-conjugating enzyme E2 K	1224	13	371.307	838.829	1565.66	347.359	521.31	290.558	2.25913	4.21663	1.50078	0.836478
IPI:IPI00021347.1	UBE2L3	Ubiquitin-conjugating enzyme E2 L3	1469	26	1045.51	2361.31	1856.65	1727.8	3102.12	2334.99	2.25853	1.77584	1.79541	1.35142
IPI:IPI00022597.1	UBE2M	NEDD8-conjugating enzyme Ubc12	940	5	493.234	994.947	1070.44	422.896	828.304	470.086	2.01719	2.17025	1.95865	1.11159
IPI:IPI00003949.1	UBE2N	Ubiquitin-conjugating enzyme E2 N	246	11	411.036	1341.38	2235.41	753.937	2042.04	1674.68	3.26341	5.43848	2.7085	2.22125
IPI:IPI00217949.1	UBE2S	Ubiquitin-conjugating enzyme E2 S	1673	3	107.194	351.364	292.787	4.99471	11.6685	15.3773	3.27783	2.73137	2.33617	3.07871
IPI:IPI00019600.3	UBE2V2	Ubiquitin-conjugating enzyme E2 variant 2	1179	24	1024.84	2138.35	2139.15	95.0695	435.066	472.678	2.08651	2.08729	4.57629	4.97192
IPI:IPI00005194.1	UBFD1	Ubiquitin domain-containing protein UBFD1	1275	2	318.764	503.942	714.036	156.8	167.876	285.481	1.58093	2.24001	1.07064	1.82067
IPI:IPI00071180.1	UBQLN1	Isoform 2 of Ubiquilin-1	565	7	120.723	368.209	434.02	340.332	1101.2	622.035	3.05003	3.59517	3.23567	1.82773
IPI:IPI00014533.1	UBTF	Isoform UBF1 of Nucleolar transcription factor 1	1610	3	172.546	136.087	314.246	15.789	45.5443	42.088	0.788702	1.82123	2.88456	2.66565
IPI:IPI00742124.2	UBXN7	UBX domain-containing protein 7	1198	1	60.7174	110.945	221.876	28.0389	62.8445	45.8428	1.82723	3.65424	2.24133	1.63497
IPI:IPI00018352.1	UCHL1	Ubiquitin carboxyl-terminal hydrolase isozyme L1	30	37	616.719	1857.43	7159.63	852.991	1188.03	8286.8	3.01179	11.6092	1.39278	9.71499
IPI:IPI00219512.2	UCHL5	Isoform 2 of Ubiquitin carboxyl-terminal hydrolase isozyme L5	1633	2	257.969	372.677	701.752	87.0274	139.894	69.4136	1.44466	2.7203	1.60748	0.797606
IPI:IPI00294495.5	UFC1	Ufm1-conjugating enzyme 1	1500	2	146.249	322.441	647.287	123.114	563.892	388.727	2.20474	4.42592	4.58025	3.15746
IPI:IPI00218292.2	UFD1L	Isoform Short of Ubiquitin fusion degradation protein 1 homolog	787	3	240.57	475.048	1003.14	12.1614	48.6435	45.613	1.97468	4.16985	3.99983	3.75064
IPI:IPI00010207.1	UFM1	Ubiquitin-fold modifier 1	1239	8	89.0313	132.253	393.948	40.3387	147.084	110.363	1.48547	4.42483	3.64622	2.73592
IPI:IPI00024466.2	UGCGL1	Isoform 1 of UDP-glucose:glycoprotein glucosyltransferase 1	832	2	162.272	122.842	157.336	1234.43	1913.09	1265.06	0.757014	0.969584	1.54978	1.02482
IPI:IPI00031420.3	UGDH	UDP-glucose 6-dehydrogenase	799	1	18.9746	39.0312	30.0957	2029.31	3371.23	11753.1	2.05702	1.58611	1.66127	5.79168
IPI:IPI00329331.6	UGP2	Isoform 1 of UTP--glucose-1-phosphate uridylyltransferase	1209	8	747.8	1286.66	1117.38	2183.59	4950.1	2794.21	1.72059	1.49423	2.26695	1.27964
IPI:IPI00034049.1	UPF1	Isoform 1 of Regulator of nonsense transcripts 1	344	3	475.933	871.041	549.952	530.257	1094.07	908.923	1.83018	1.15552	2.06327	1.71412
IPI:IPI00301489.3	UROD	Uroporphyrinogen decarboxylase	107	2	608.24	389.495	619.714	190.549	307.53	368.887	0.640364	1.01886	1.61391	1.93591
IPI:IPI00219913.1	USP14	Ubiquitin carboxyl-terminal hydrolase 14	661	15	1048.37	1105.42	1736.29	905.641	2554	1255.23	1.05442	1.65619	2.8201	1.38601
IPI:IPI00024664.1	USP5	Isoform Long of Ubiquitin carboxyl-terminal hydrolase 5	679	15	1183.67	1459.92	1240.83	1159.72	2496.13	1748.02	1.23338	1.04829	2.15235	1.50727
IPI:IPI00003965.5	USP7	Ubiquitin carboxyl-terminal hydrolase 7	327	4	76.6353	199.24	408.961	345.647	632.393	551.46	2.59985	5.33646	1.82959	1.59544
IPI:IPI00170692.4	VAPA	Vesicle-associated membrane protein-associated protein A	797	4	160.864	756.883	900.286	356.454	704.46	696.564	4.70511	5.59656	1.9763	1.95415
IPI:IPI00301058.5	VASP	Vasodilator-stimulated phosphoprotein	1813	5	997.018	534.101	495.124	1329.1	2656.81	1815.24	0.535698	0.496605	1.99895	1.36577
IPI:IPI00156689.3	VAT1	Synaptic vesicle membrane protein VAT-1 homolog	157	4	248.082	353.112	766.217	395.423	802.894	405.559	1.42337	3.08856	2.03047	1.02563
IPI:IPI00334159.6	VBP1	Von Hippel-Lindau binding protein 1	721	11	1178.65	1734.2	4108.12	567.651	2622.83	1487.3	1.47135	3.48544	4.6205	2.62009
IPI:IPI00291175.7	VCL	Isoform 1 of Vinculin	136	33	4635.93	3582.75	3175.2	6943.53	14838.1	8038.77	0.772822	0.684911	2.13696	1.15774
IPI:IPI00022774.3	VCP	Transitional endoplasmic reticulum ATPase	389	113	8445.34	8303.56	12989.2	10637.9	13399.9	13043.7	0.983212	1.53803	1.25965	1.22616
IPI:IPI00289501.2	VGF	Neurosecretory protein VGF	98	119	2846.28	18685.3	6644.14	1864.08	3069.33	16852.1	6.56482	2.33432	1.64657	9.04045
IPI:IPI00418471.6	VIM	Vimentin	44	52	19973.8	1163.71	1792.53	3928.26	1365.54	11084.4	0.0582619	0.0897442	0.347619	2.8217
IPI:IPI00024273.1	VLDLR	Isoform Long of Very low-density lipoprotein receptor	376	2	406.351	211.322	444.798	35.4518	48.8275	44.7003	0.520047	1.09462	1.37729	1.26088
IPI:IPI00007155.3	VPS28	Vacuolar protein sorting-associated protein 28 homolog	587	3	136.369	103.565	347.025	144.828	398.071	220.323	0.75945	2.54475	2.74858	1.52128
IPI:IPI00017160.3	VTA1	Vacuolar protein sorting-associated protein VTA1 homolog	759	4	173.427	341.166	523.158	328.238	861.395	602.324	1.96721	3.0166	2.6243	1.83502
IPI:IPI00298971.1	VTN	Vitronectin	804	7	35.4335	1139.17	621.674	1362.91	3951.14	15627.4	32.1494	17.5448	2.89904	11.4662
IPI:IPI00295400.1	WARS	Tryptophanyl-tRNA synthetase, cytoplasmic	348	20	1304.88	1727.14	3497.54	2106.14	2487.04	8077.45	1.32361	2.68036	1.18085	3.83519
IPI:IPI00011676.2	WASL	Neural Wiskott-Aldrich syndrome protein	77	3	200.573	503.052	694.129	135.039	1002.31	286.744	2.50807	3.46072	7.4224	2.12342
IPI:IPI00170786.1	WBP11	WW domain-binding protein 11	179	3	90.8022	222.808	380.522	122.436	87.8798	71.3998	2.45377	4.19067	0.717759	0.583159
IPI:IPI00032050.4	WBP2	WW domain-binding protein 2	1587	3	249.42	211.342	811.488	314.178	506.384	291.874	0.847335	3.2535	1.61177	0.929008
IPI:IPI00411614.1	WDHD1	WD repeat and HMG-box DNA-binding protein 1	1367	1	157.598	87.0984	167.554	25.6669	58.5087	81.7203	0.552661	1.06317	2.27954	3.18388
IPI:IPI00746165.2	WDR1	Isoform 1 of WD repeat-containing protein 1	370	49	5312.72	7109.13	4971.06	4754.14	11673.4	7728.57	1.33813	0.93569	2.45542	1.62565
IPI:IPI00304232.1	WDR12	Ribosome biogenesis protein WDR12	1573	1	9.0411	40.1543	36.4205	59.5754	374.933	257.249	4.44131	4.02833	6.29342	4.31804
IPI:IPI00005492.2	WDR5	WD repeat-containing protein 5	668	5	155.042	676.369	710.606	23.5862	88.7352	57.3838	4.36248	4.5833	3.76217	2.43294
IPI:IPI00012202.1	WDR77	Methylosome protein 50	367	7	371.576	400.881	313.703	123.586	340.244	223.399	1.07887	0.84425	2.7531	1.80765
IPI:IPI00298961.3	XPO1	Exportin-1	779	3	54.315	238.425	306.654	218.573	579.103	703.296	4.38967	5.64584	2.64947	3.21767
IPI:IPI00220834.8	XRCC5	ATP-dependent DNA helicase 2 subunit 2	298	48	1926.64	6720.9	5087.77	4109.97	7484.28	8089.1	3.48841	2.64075	1.82101	1.96817
IPI:IPI00644712.4	XRCC6	ATP-dependent DNA helicase 2 subunit 1	532	37	1934.84	8603.64	6746.81	3576.71	7182.01	8609.62	4.44669	3.48701	2.00799	2.40713
IPI:IPI00432723.3	XYLT2	Isoform 1 of Xylosyltransferase 2	1677	1	296.356	284.729	93.2933	650.128	629.934	281.889	0.960767	0.314801	0.968938	0.43359
IPI:IPI00007074.5	YARS	Tyrosyl-tRNA synthetase, cytoplasmic	266	15	801.332	1708.73	2348.83	484.404	1271.43	1159.19	2.13237	2.93116	2.62473	2.39303
IPI:IPI00031812.3	YBX1	Nuclease-sensitive element-binding protein 1	1078	38	352.767	1348.27	3960.99	650.165	794.09	634.724	3.82198	11.2283	1.22137	0.976251
IPI:IPI00013981.4	YES1	Proto-oncogene tyrosine-protein kinase Yes	961	2	117.878	451.22	584.971	140.219	515.325	611.5	3.82785	4.9625	3.67515	4.36104
IPI:IPI00008569.1	YKT6	Synaptobrevin homolog YKT6	146	4	823.557	860.616	1245.3	272.031	438.627	313.937	1.045	1.5121	1.61242	1.15405
IPI:IPI00306043.1	YTHDF2	Isoform 1 of YTH domain family protein 2	1027	1	154.515	135.97	230.682	100.382	319.732	273.08	0.879976	1.49294	3.18516	2.72041
IPI:IPI00396131.4	YTHDF3	cDNA FLJ56221, highly similar to YTH domain protein 3	431	2	289.241	800.224	712.012	210.026	199.976	207.667	2.76663	2.46166	0.952151	0.988769
IPI:IPI00216318.5	YWHAB	Isoform Long of 14-3-3 protein beta/alpha	43	19	1249.07	1183.48	1576.98	2798.31	4091.62	1937.88	0.94749	1.26252	1.46218	0.692518
IPI:IPI00000816.1	YWHAE	14-3-3 protein epsilon	43	54	6481.81	6584.91	9564.54	9375.25	13243.9	6492.55	1.01591	1.4756	1.41265	0.69252
IPI:IPI00220642.7	YWHAG	14-3-3 protein gamma	43	35	1871.01	1826.32	3898.55	2024.59	3724.79	3463.74	0.976116	2.08367	1.83977	1.71083
IPI:IPI00216319.3	YWHAH	14-3-3 protein eta	43	5	316.591	467.358	739.811	697.816	912.268	992.306	1.47622	2.3368	1.30732	1.42202
IPI:IPI00018146.1	YWHAQ	14-3-3 protein theta	43	38	2025.76	1801.7	4913.2	5778.01	6189.8	4455.43	0.889396	2.42536	1.07127	0.771101
IPI:IPI00021263.3	YWHAZ	14-3-3 protein zeta/delta	43	54	3056.5	4056.08	5618.6	6890.07	15841	8897.2	1.32703	1.83825	2.2991	1.29131
IPI:IPI00013457.1	ZNF207	Isoform 1 of Zinc finger protein 207	1655	4	296.413	487.655	796.051	133.767	193.531	241.826	1.64519	2.68561	1.44679	1.80782
IPI:IPI00029400.2	ZRANB2	Isoform 1 of Zinc finger Ran-binding domain-containing protein 2	780	1	122.277	169.604	197.73	121.938	489.751	360.338	1.38705	1.61706	4.01639	2.95509
IPI:IPI00020513.2	ZYX	67 kDa protein	1645	1	80.5648	3.19506	2.73286	918.347	563.201	1111.29	0.0396583	0.0339213	0.613277	1.2101
