# Supplementary material for: Subtype-specific secretomic characterization of pulmonary neuroendocrine tumor cells
Source: Nat Commun. 2019 Jul 19;10:3201. doi: 10.1038/s41467-019-11153-5 (PMC6642156; doi:10.1038/s41467-019-11153-5)
Supplement: Supplementary file 8 — Source Data [file 41467_2019_11153_MOESM8_ESM.xlsx]

## Sheet: Fig. 2b
Fig. 2b
Gene Symbol	H889	H1092	H69	H2107	H128	H378	HCC970	H82	H2171	H524	HCC4018	H2081	STDEV.P	AveExpr	ASCL1	NEUROD1		ratio	LOG2(ratio)	AveExpr
LGALS3	-6.72209	-4.40577	-4.63076	-4.06999	-3.82926	-8.73863	-2.9446	-4.59549	-3.49091	-4.44476	-3.54609	-3.09889	-0.372255	-4.5431	-4.32898	-4.84288		0.993944	-0.00876417	-4.5431	LGALS3
MMP14	-5.4129	-4.21704	-4.52169	-4.19195	-3.71785	-5.36737	-4.46169	-4.30581	-3.65716	-4.22625	-3.99062	-3.46097	-0.137247	-4.29427	-4.21615	-4.40365		1.14463	0.194883	-4.29427	MMP14
IGHG4	-5.65487	-4.02913	-3.92888	-3.43871	-2.74551	-5.05732	-3.96965	-4.09366	-3.489	-4.2166	-5.34665	-4.30281	-0.195221	-4.1894	-4.20665	-4.16525		1.1208	0.164531	-4.1894	IGHG4
IGHA1	-4.64664	-4.66768	-4.71043	-3.85567	-3.85693	-6.65918	-4.05284	-3.80044	-3.28688	-3.98857	-3.29037	-3.32691	-0.228089	-4.17854	-4.05066	-4.35758		1.06297	0.0881009	-4.17854	IGHA1
KLK10	-4.46225	-4.00983	-4.28514	-3.61801	-3.10297	-5.36169	-4.08783	-4.25488	-3.11888	-4.26021	-4.04062	-3.93981	-0.142011	-4.04518	-3.92266	-4.2167		1.13815	0.186693	-4.04518	KLK10
HPX	-5.28637	-4.48442	-4.30046	-3.89257	-3.5263	-4.27353	-3.9224	-3.9547	-3.62393	-3.97681	-3.4295	-3.50139	-0.127206	-4.01436	-4.06014	-3.95027		0.997373	-0.00379452	-4.01436	HPX
AHNAK	-5.19739	-3.79502	-3.89568	-3.71131	-3.37822	-5.09812	-3.49823	-3.78805	-3.27477	-3.8848	-4.15233	-4.08081	-0.150789	-3.97956	-4.03011	-3.90879		0.898707	-0.154077	-3.97956	AHNAK
LAMA5	-4.72845	-3.40509	-3.55927	-3.63621	-3.22303	-3.90798	-2.92236	-3.59516	-3.0664	-3.78181	-3.3794	-3.03862	-0.134082	-3.52032	-3.56715	-3.45474		0.938987	-0.0908222	-3.52032	LAMA5
ANXA3	-4.41348	-3.68033	-3.0584	-3.15937	-3.00253	-5.7071	-1.83884	-4.0942	-3.60792	-3.90166	-2.58387	-2.65357	-0.284631	-3.47511	-3.22165	-3.82994		1.13938	0.188247	-3.47511	ANXA3
SRPX	-3.79113	-3.15306	-3.30158	-3.00753	-3.17106	-3.45084	-3.41523	-3.36028	-2.89747	-3.48434	-4.64227	-3.6524	-0.128608	-3.44393	-3.53129	-3.32163		0.904656	-0.144559	-3.44393	SRPX
LAMB2	-4.83919	-3.54841	-3.89789	-3.83038	-3.39587	-3.04048	-3.27107	-3.34158	-2.79999	-3.32241	-1.78583	-3.52673	-0.20387	-3.38332	-3.54633	-3.1551		0.918543	-0.12258	-3.38332	LAMB2
EFNB2	-9.56482	-4.11754	-0.951522	-4.64366	-2.94921	-1.13486	-5.67542	-2.05904	-2.10857	-3.43789	-2.05242	-0.866749	-0.942324	-3.29681	-3.59228	-2.88316		1.05517	0.0774768	-3.29681	EFNB2
IGFBP4	-5.8288	-4.40902	-3.7165	-3.2174	-3.86618	-6.39662	-2.02846	-3.50242	-1.13768	-2.57315	-1.1672	-1.18829	-0.497711	-3.25264	-3.34191	-3.12766		0.88639	-0.173986	-3.25264	IGFBP4
SEMA7A	-4.65107	-3.03436	-2.99428	-3.21746	-2.898	-4.38865	-2.45682	-3.03872	-2.7385	-2.76198	-2.34655	-2.23209	-0.242074	-3.06321	-3.0534	-3.07693		1.03315	0.0470493	-3.06321	SEMA7A
PRNP	-2.35542	-3.25567	-3.64161	-2.47407	-2.77704	-3.85183	-2.60899	-2.48979	-2.49739	-3.15096	-3.50722	-3.08502	-0.167426	-2.97459	-3.01372	-2.91979		0.929338	-0.105725	-2.97459	PRNP
ADA	-2.08551	-0.147619	-1.65201	-1.01236	-1.00584	-2.96417	-0.0497816	-2.16421	-2.16331	-2.23953	-3.11995	-3.17934	-0.482406	-1.8153	-1.74323	-1.9162		1.09066	0.125206	-1.8153	ADA
FLRT3	-2.93415	-3.02637	-0.554973	-2.64701	-2.66083	-2.185	-1.95015	-2.10335	-0.928908	-1.15212	-0.36652	-1.13841	-0.444347	-1.80398	-1.90404	-1.66391		1.05109	0.0718873	-1.80398	FLRT3
PTPRK	-3.11256	-2.26811	-0.199733	-1.93862	-1.93263	-0.708647	-1.96486	-1.8989	-1.56331	-1.91297	-0.886973	-1.05866	-0.395917	-1.6205	-1.62818	-1.60974		1.12372	0.168281	-1.6205	PTPRK
NPEPPS	1.63035	1.75529	1.92635	1.12591	1.29084	1.89732	1.31918	1.31733	1.6214	1.51985	1.03002	1.57913	0.178094	1.50108	1.47684	1.53502		0.971354	-0.0419305	1.50108	NPEPPS
CHGB	0.415492	1.74224	2.33843	1.7454	1.07776	0.827967	-0.589238	1.76988	2.92739	1.52745	1.72353	2.54751	0.533359	1.50448	1.65577	1.29269		1.06438	0.0900161	1.50448	CHGB
LPL	2.04485	0.0285788	-0.785123	0.83617	0.609232	1.39897	2.38683	2.61769	2.00051	1.25443	4.4138	1.25959	0.966876	1.50546	1.20102	1.93168		1.14705	0.197923	1.50546	LPL
DDX17	1.78754	1.81054	1.21155	1.97353	1.42708	0.832982	1.39447	1.99772	1.00107	2.23519	1.18939	1.21352	0.300951	1.50622	1.51617	1.49229		0.968458	-0.0462386	1.50622	DDX17
RPL8	2.62277	1.67594	1.30766	1.31478	1.16932	1.59349	1.85359	1.512	0.333479	1.8696	1.42275	1.4348	0.345668	1.50918	1.564	1.43243		1.08898	0.122979	1.50918	RPL8
OXCT1	2.13896	1.52564	0.94004	0.893773	1.05258	1.43247	0.46623	2.52614	1.30287	1.38552	2.32831	2.17324	0.439677	1.51382	1.57894	1.42265		1.08512	0.117849	1.51382	OXCT1
RPL23A	2.79529	2.16006	1.33662	1.02664	0.851495	0.756493	2.45444	1.90241	0.150166	2.1559	1.20033	1.56743	0.516384	1.52977	1.56255	1.48388		0.99892	-0.00155902	1.52977	RPL23A
PPIF	2.28105	1.06083	1.05211	1.82025	1.02827	1.13004	1.8528	2.27023	0.818259	1.14735	2.2485	1.84036	0.359958	1.54584	1.61877	1.44374		1.12129	0.165157	1.54584	PPIF
ABHD10	2.10113	1.81365	0.781432	1.66743	0.932531	1.18787	2.14785	2.32911	0.262821	2.16563	0.896823	2.28436	0.387412	1.54755	1.49676	1.61866		0.875087	-0.192502	1.54755	ABHD10
DTD1	1.39904	1.23338	1.87098	1.53599	1.62388	0.960116	0.885256	1.09537	2.33637	1.71164	1.55174	2.41126	0.30234	1.55125	1.6609	1.39775		1.14644	0.197155	1.55125	DTD1
HNRNPD	1.23356	2.17745	1.42758	2.11552	1.14227	2.42252	1.3038	0.845759	1.47694	1.05447	1.48169	2.00871	0.331309	1.55752	1.65525	1.4207		1.13016	0.17653	1.55752	HNRNPD
RBBP7	1.01046	1.81911	1.73124	1.2051	1.85319	1.11268	1.45014	1.04097	1.68005	1.99736	1.76052	2.09227	0.215486	1.56276	1.63884	1.45624		1.13251	0.179522	1.56276	RBBP7
AEBP1	1.63099	0.902055	2.07295	0.878709	1.64853	1.65937	3.43734	-0.0223527	1.68677	0.888824	0.892544	3.12057	0.572034	1.56636	1.59234	1.52999		0.880101	-0.184259	1.56636	AEBP1
CXADR	0.58062	1.20495	2.73072	1.53035	2.01576	2.3018	1.94727	1.50212	1.68161	1.4511	-0.446926	2.37458	0.511073	1.57283	1.42715	1.77678		0.947292	-0.0781189	1.57283	CXADR
RPL31	3.39983	1.65837	1.78595	1.1167	1.01361	1.60077	1.9497	2.02521	0.135769	2.33424	0.6053	1.31196	0.49815	1.57812	1.55596	1.60914		1.05846	0.0819639	1.57812	RPL31
NELL1	1.17161	1.31239	2.66284	2.41181	1.52425	0.572637	3.90932	-0.122332	0.87771	0.871344	1.67746	2.23879	0.730497	1.59232	1.85702	1.22174		0.920376	-0.119705	1.59232	NELL1
SMU1	1.94219	1.80684	2.33012	2.00179	1.76422	1.37495	1.99096	1.49185	1.10468	1.89329	0.885498	0.651685	0.272345	1.60317	1.62605	1.57115		1.08645	0.119626	1.60317	SMU1
CCT8	1.81081	1.44933	1.20706	1.85634	1.47447	1.82478	1.72385	1.39474	1.80129	1.70707	1.30837	1.73256	0.12648	1.60756	1.54842	1.69035		0.913354	-0.130753	1.60756	CCT8
PDHB	1.65948	2.49268	1.08087	1.29594	1.49977	1.09671	1.86098	1.88631	0.600268	2.59553	1.38243	2.06044	0.357067	1.62595	1.6388	1.60796		0.963281	-0.0539711	1.62595	PDHB
IDH2	0.84649	1.94108	1.04804	1.39808	1.68119	1.54318	0.454283	2.25782	0.949951	2.35696	2.52666	2.54105	0.420489	1.62873	1.7118	1.51244		1.11343	0.155007	1.62873	IDH2
CCT4	1.6507	1.27691	1.16007	1.73127	1.38303	1.92567	1.87431	1.56853	1.58964	1.59411	1.76525	2.07059	0.157478	1.63251	1.57683	1.71045		0.925434	-0.111798	1.63251	CCT4
SEZ6L	2.31081	1.13	1.47573	1.13894	0.792895	3.64255	-0.206978	1.60474	2.14847	0.8946	1.34808	3.61063	0.762482	1.65754	1.68673	1.61668		0.901227	-0.150037	1.65754	SEZ6L
LMNB1	1.09121	1.71366	2.40097	1.44456	2.25539	2.33412	1.10974	1.08546	2.18494	1.55806	1.22103	1.50511	0.319101	1.65869	1.6617	1.65446		0.992275	-0.0111882	1.65869	LMNB1
PRDX2	1.75605	1.58563	1.85883	1.39566	1.75058	2.49316	0.352912	1.19766	2.29228	1.72875	1.36605	2.37191	0.320997	1.67912	1.72639	1.61296		0.974448	-0.0373433	1.67912	PRDX2
STXBP1	1.15428	2.12958	1.60157	1.38782	1.10473	3.21164	-0.0728089	1.91312	1.54951	1.27281	2.58282	2.32401	0.511262	1.67992	1.75497	1.57485		0.938928	-0.0909136	1.67992	STXBP1
RPS20	2.44579	1.78808	1.7585	1.75719	1.07283	1.4842	2.14133	2.0616	0.786438	2.09752	1.14261	1.70114	0.266685	1.68644	1.66659	1.71422		0.954193	-0.0676473	1.68644	RPS20
XRCC5	1.67253	1.71076	1.71911	1.94783	1.85277	0.955603	1.96786	1.94407	1.7291	1.60147	1.80257	1.40095	0.157174	1.69205	1.7295	1.63962		1.03934	0.0556731	1.69205	XRCC5
TUBB	1.51223	1.72552	1.55377	1.93336	1.64755	1.8662	1.24386	1.08345	2.06823	2.0165	1.48548	2.26093	0.197154	1.69976	1.73126	1.65565		1.03136	0.0445471	1.69976	TUBB
HNRNPU	1.14198	2.0929	1.68162	1.88957	1.91157	2.08563	1.42377	1.5524	1.5253	2.07316	2.02937	1.37826	0.174345	1.73213	1.73218	1.73205		1.00439	0.00631716	1.73213	HNRNPU
HMGCS1	1.88234	1.49823	2.15528	1.71255	1.97707	1.77728	1.28761	1.88251	1.57052	1.77691	2.05179	1.40802	0.14265	1.74834	1.81218	1.65897		1.11847	0.161525	1.74834	HMGCS1
PRPF19	1.21139	1.57221	1.87778	1.75257	1.41751	2.34324	1.43917	1.63243	1.90519	1.76106	2.05776	2.02382	0.172718	1.74951	1.70187	1.81622		0.920931	-0.118835	1.74951	PRPF19
CS	1.95603	1.8103	1.37682	2.13304	1.57293	1.66245	1.60142	2.34584	0.79794	1.83203	2.1861	1.72659	0.22215	1.75012	1.82311	1.64794		1.08573	0.118659	1.75012	CS
RPL3	2.4653	1.8241	1.56701	1.71039	1.49766	1.67462	2.03347	1.91772	0.99501	2.0328	1.65301	1.63254	0.202043	1.7503	1.76429	1.73072		1.01494	0.0213884	1.7503	RPL3
THBS3	1.00713	1.93403	1.85064	2.26575	1.84634	2.25439	1.67451	1.86142	1.83891	1.41681	1.40922	1.77749	0.1839	1.76139	1.72723	1.80921		0.957757	-0.062269	1.76139	THBS3
ILF2	1.73969	0.669324	2.17532	2.27673	1.55161	1.43596	2.02316	1.99728	1.83369	1.55956	1.67405	2.26526	0.240256	1.7668	1.76457	1.76993		1.0429	0.0606068	1.7668	ILF2
RPL13	2.77068	1.79854	1.33662	1.5062	1.21346	1.70406	2.15554	1.84014	1.12314	2.30263	1.70671	1.78995	0.257587	1.77064	1.73174	1.82511		0.95895	-0.0604728	1.77064	RPL13
NPTX2	0.444672	1.38318	3.12686	1.16338	0.862747	1.48817	2.5345	1.14137	3.04787	1.35174	3.70048	1.02854	0.733769	1.77279	1.67284	1.91273		1.05038	0.0709161	1.77279	NPTX2
HMGB2	1.60296	2.13487	1.60398	2.3994	1.94695	1.56408	1.87795	1.48131	2.37482	1.45304	1.05041	1.85355	0.220495	1.77861	1.79887	1.75024		1.04106	0.0580554	1.77861	HMGB2
CHGA	2.43056	1.94053	1.29901	2.18531	1.318	0.287846	0.139254	0.099014	3.80207	2.17662	2.06386	3.61156	0.585367	1.77947	2.12126	1.30096		1.14793	0.199034	1.77947	CHGA
RPL23	2.77101	1.98273	1.55096	2.00443	1.53166	1.52529	2.13654	2.07984	0.983782	2.43202	1.34498	1.05295	0.294383	1.78302	1.74839	1.83149		0.954547	-0.0671122	1.78302	RPL23
RPS16	2.60552	1.69201	1.80832	1.69335	1.41038	1.42645	2.21227	2.14379	0.973674	2.1945	1.32878	1.9503	0.251806	1.78661	1.78409	1.79014		0.980189	-0.0288674	1.78661	RPS16
CHRDL1	1.13527	1.87832	3.35095	0.873855	1.1623	1.01279	3.42671	0.187463	2.89908	1.10934	1.64032	2.97947	0.745193	1.80465	1.86007	1.72707		0.945767	-0.080444	1.80465	CHRDL1
RPS23	2.2291	1.72821	1.38817	1.92066	2.52447	1.73939	2.3453	2.21529	0.53589	2.32196	1.32843	1.64723	0.294232	1.82701	1.82375	1.83157		0.944443	-0.0824639	1.82701	RPS23
NASP	1.63914	3.2959	2.1567	1.81754	2.15003	2.62837	1.79591	1.23991	2.26375	1.45406	0.429457	1.53496	0.382897	1.86714	1.86053	1.8764		1.08104	0.112423	1.86714	NASP
SSRP1	2.2716	1.77801	2.24828	2.24561	1.70442	1.56907	1.3903	2.45883	2.025	1.97979	1.77253	1.62537	0.169785	1.9224	1.9494	1.8846		1.02886	0.0410481	1.9224	SSRP1
DDC	1.48522	2.8562	1.48887	1.26204	1.65385	2.67485	1.62345	0.933647	3.47369	0.560443	2.65384	2.45983	0.512926	1.92716	1.97998	1.85322		0.899901	-0.152162	1.92716	DDC
SCG3	1.35962	2.31425	1.41355	2.2758	1.8146	1.71125	0.33678	1.27652	3.86014	1.75279	2.41397	3.00467	0.486067	1.96116	2.08521	1.7875		0.917416	-0.124352	1.96116	SCG3
STMN1	1.37793	2.44824	1.60598	1.92602	2.64101	2.41202	1.95253	1.6943	2.71748	1.49537	0.840803	2.46406	0.287818	1.96464	1.90058	2.05434		0.930985	-0.10317	1.96464	STMN1
GNB2	1.66035	2.74315	2.67818	2.39002	2.1875	3.2848	0.50576	1.60591	1.68858	1.57453	1.62012	1.87874	0.389363	1.9848	2.16544	1.73192		1.14799	0.199112	1.9848	GNB2
AHSG	0.167159	1.09248	0.113161	2.80595	3.70732	2.22508	1.63687	0.297736	4.51791	0.364623	3.95713	3.10109	0.797324	1.99888	2.1349	1.80844		1.04317	0.0609786	1.99888	AHSG
MARCKSL1	0.882764	2.39884	2.07752	3.27911	2.6307	3.06361	1.60567	1.81789	2.0748	1.86737	0.323122	2.03997	0.386902	2.00511	1.94743	2.08587		1.02178	0.0310888	2.00511	MARCKSL1
NCAM1	2.13616	1.99971	2.8124	2.29216	2.139	2.33066	1.43438	2.32895	2.87685	1.5899	0.409648	3.0467	0.311617	2.11638	2.1194	2.11215		1.06043	0.0846426	2.11638	NCAM1
PDXP	2.1591	2.00792	2.25633	2.29836	1.45209	2.33265	1.85957	2.42954	2.65415	2.05776	2.03706	2.91078	0.163052	2.20461	2.16024	2.26673		0.948397	-0.0764364	2.20461	PDXP
CADM1	2.1395	1.6756	3.15349	2.32192	1.51146	1.6041	2.99597	2.81542	2.18884	1.40658	1.84668	2.82188	0.27287	2.20678	2.21007	2.20218		0.989902	-0.0146425	2.20678	CADM1
KPNA2	2.13569	2.22276	3.11161	2.05758	1.83543	2.10588	2.29882	1.88506	1.87753	2.51721	2.24719	2.45471	0.154948	2.22912	2.295	2.1369		1.14152	0.190958	2.22912	KPNA2
PARP1	2.15061	2.06458	2.52087	2.37822	2.04147	2.20947	2.04165	2.40232	2.20093	1.96758	2.24446	2.60712	0.0881186	2.23577	2.28676	2.16439		1.09372	0.12924	2.23577	PARP1
COCH	2.23951	2.48017	2.93497	2.23264	1.78575	1.75971	2.66524	2.88933	2.98941	1.40384	2.2182	3.20847	0.227868	2.4006	2.44282	2.3415		1.03033	0.0431036	2.4006	COCH
AMBP	1.73754	4.07345	1.58899	6.22959	5.49615	2.82451	4.26351	3.18418	6.06781	2.22426	3.37351	2.32164	0.475157	3.61543	3.54584	3.71285		1.05821	0.0816307	3.61543	AMBP

## Sheet: Fig. 3a
Fig. 3a
	Gene Symbol	logFC	AveExpr	t	P.Value	adj.P.Val	B
	ST14	4.2433	-1.69992	6.25399	2.84e-05	0.00389082	2.7735
	SNRPE	3.39076	0.864609	12.0891	1.75e-08	2.15e-05	9.74551
	IGFBP5	3.1865	0.486569	10.3676	1.09e-07	6.74e-05	8.09399
	DLL1	3.0765	-1.42502	4.46167	0.000627907	0.0234418	-0.288096
	DCD	3.05538	-1.20323	6.11196	3.57e-05	0.00440369	2.54779
	PTPRZ1	2.97557	-0.996819	4.97181	0.00024902	0.0146092	0.62806
	NRP1	2.80415	-1.15599	4.5859	0.000611506	0.0234418	-0.17706
	HSPB11	2.73545	-2.2662	4.03653	0.0013888	0.0357754	-1.07265
	LSR	2.6547	-2.29516	4.15162	0.00111819	0.0338668	-0.858727
	CD44	2.6392	-3.64418	5.40343	0.00011693	0.0090036	1.37687
	LAMP1	2.5381	-0.493495	7.21863	6.44e-06	0.00132325	4.22653
	PAM	2.33614	-0.493256	4.78766	0.000346408	0.0185554	0.300983
	PROS1	2.257	0.812601	4.04575	0.00136481	0.0357754	-1.05547
	ADAM22	2.18606	1.03615	4.64317	0.000450173	0.0210661	0.0414045
	B4GALT1	2.14846	-2.98669	6.03689	4.04e-05	0.00442312	2.42728
	ADAM9	1.99121	-3.36839	4.03823	0.00138433	0.0357754	-1.06948
	SCYL2	1.89587	1.16508	7.40229	4.93e-06	0.00121377	4.4877
	VLDLR	1.87454	-1.0307	7.91651	2.37e-06	0.000773303	5.19356
	DSP	1.82991	-1.04169	4.58067	0.000504608	0.0210661	-0.0716525
	SPP2	1.81007	-0.695215	4.14741	0.00112706	0.0338668	-0.866532
	GOLM1	1.80163	0.503378	3.82421	0.00207789	0.046974	-1.46959
	F5	1.76294	2.14635	3.76959	0.00230615	0.048219	-1.57208
	JUP	1.66827	-0.242757	3.70198	0.00262452	0.0497447	-1.69911
	ADAM15	1.6157	-2.68399	4.62468	0.000465615	0.0210661	0.00799772
	KPNA6	1.57705	-0.15435	6.51521	1.88e-05	0.00330591	3.18066
	IGFBP6	1.55114	-2.30003	5.91475	4.94e-05	0.00451951	2.22938
	CIRBP	1.51327	1.16017	4.31082	0.000830362	0.0275493	-0.564602
	NRCAM	1.51055	0.342596	4.41116	0.000689301	0.024977	-0.38042
	NAPA	1.5004	0.522033	5.14798	0.00018235	0.011824	0.936803
	ROBO1	1.49186	0.326646	3.95677	0.00161504	0.0397945	-1.22146
	SH3GLB1	1.48469	0.594443	4.34067	0.00078553	0.0268826	-0.509709
	MANEAL	1.4732	-0.34978	4.38839	0.000718978	0.025308	-0.422131
	SMS	1.46052	0.0133478	4.68963	0.000413679	0.0203861	0.125151
	NUCB2	1.41773	-2.23441	4.26546	0.000903598	0.0285444	-0.648176
	TFRC	1.31416	1.15144	4.04747	0.00136041	0.0357754	-1.05228
	NIPSNAP3A	1.30251	0.542825	5.02876	0.000225054	0.0138633	0.72833
	PTK7	1.29723	-0.460236	3.71283	0.00257058	0.0497447	-1.67873
	UBXN1	1.27346	-0.160913	4.69082	0.000412789	0.0203861	0.127284
	HNRNPR	1.23615	1.24287	5.9975	4.31e-05	0.00442312	2.3637
	NT5E	1.11057	-2.18032	4.07741	0.0012857	0.0357754	-0.996543
	CHMP2A	1.05454	1.23451	5.29603	0.000140795	0.00963665	1.19297
	ACTR1A	0.956954	0.451131	4.57168	0.000512973	0.0210661	-0.0879358
	IRGQ	0.953619	1.22336	3.80441	0.00215788	0.046974	-1.50675
	TSG101	0.912496	0.484713	4.03461	0.00139385	0.0357754	-1.07623
	AKR1A1	0.877347	0.874276	3.76362	0.00233264	0.048219	-1.58331
	BUB3	0.857139	0.330845	4.12799	0.00116895	0.0342891	-0.902567
	PPP2R1A	0.853424	1.0075	3.70271	0.00262083	0.0497447	-1.69773
	UBA2	0.83652	1.34238	3.85616	0.0019552	0.0454491	-1.40971
	DARS	0.811302	1.04753	3.71386	0.0025655	0.0497447	-1.67678
	HNRNPK	0.77048	1.0413	3.87716	0.00187861	0.0445086	-1.37037
	FNTA	0.7469	0.681643	3.81861	0.0021002	0.046974	-1.4801
	G3BP1	-0.733851	0.826056	-3.74985	0.00239484	0.0483679	-1.60916
	PGM3	-0.811728	0.216397	-3.88241	0.00185993	0.0445086	-1.36053
	SARS	-0.826061	1.27598	-3.80067	0.00217331	0.046974	-1.51375
	PSMD14	-0.843446	1.22011	-3.9592	0.00160759	0.0397945	-1.21691
	PSMC3	-0.847967	0.448061	-4.29843	0.000849734	0.0275493	-0.587408
	PRDX4	-0.952162	0.67888	-3.76011	0.00234833	0.048219	-1.58989
	PSMD5	-1.0959	1.27022	-4.54272	0.000540936	0.0214978	-0.140495
	PSMD9	-1.17837	0.57684	-4.57878	0.000506349	0.0210661	-0.075064
	EIF2S1	-1.21142	0.757964	-5.42898	0.000111901	0.0090036	1.42039
	MVP	-1.8749	-2.6965	-5.3469	0.000128913	0.0093424	1.28028
	ANXA6	-1.91827	-1.34624	-4.94363	0.000261845	0.0146633	0.578299
	ZYX	-2.06162	-3.09487	-5.89079	5.14e-05	0.00451951	2.19031
	C21orf33	-2.2141	0.959552	-6.36529	2.38e-05	0.0036648	2.94823
	S100A16	-2.63915	-3.90139	-8.27057	2.51e-06	0.000773303	5.17564

## Sheet: Fig. 3d-i
Fig. 3d-i
	2015 George et al. 69 SCLC RNA-seq RPKM											2013 Sato et al. 23 SCLC Microarray
		ASCL1Low					ASCL1High						ASCL1Low					ASCL1High
	Sample ID	ASCL1	B4GALT1	IGFBP5		Sample ID	ASCL1	B4GALT1	IGFBP5			Sample ID	ASCL1	B4GALT1	IGFBP5		Sample ID	ASCL1	B4GALT1	IGFBP5
	S01556	0.104566	5.50988	14.2504		S02093	86.2097	45.1526	65.3025			SCLC239	1.325	20.2167	50.35		SCLC257	323.575	29.1333	30.0333
	S02296	0.11968	22.072	197.282		S00830	98.5905	24.4619	87.2982			SCLC231	4.475	24.5833	41.0667		SCLC229	568.925	34.6833	229.1
	S02209	0.126553	16.6932	73.5039		S02242	100.493	12.2954	40.6697			SCLC215	4.575	23.4833	99.8		SCLC209	1714.88	20.2667	59.25
	S02255	0.217934	18.2944	19.8148		S02378	117.455	44.3337	29.0638			SCLC253	7.375	27.6333	38.7667		SCLC249	2339.97	24.5333	129.45
	S02286	0.32108	36.6631	42.4442		S02342	124.614	8.91512	48.1207			SCLC247	7.575	13.25	30.3167		SCLC213	2421.68	27.3167	59.6
	S02256	0.351385	8.95119	19.1098		S00356	132.495	16.5723	102.897			SCLC255	8.05	31.8167	42.6167		SCLC207	2573.55	24.0333	525.5
	S02298	0.446896	8.16866	321.458		S00838	146.43	31.3776	58.6797			SCLC243	8.35	17	15.25		SCLC205	3050.05	42.2	345.917
	S02246	0.469693	28.8816	214.156		S00050	147.393	18.8854	69.2076			SCLC245	9	26	66.9333		SCLC233	3410.9	22.8167	244.25
	S01542	0.535751	18.7428	232.57		S02290	157.995	105.023	254.454			SCLC211	13	35.1667	50.15		SCLC227	3802.05	32.3333	949.683
	S02375	1.91356	8.61986	9.37741		S02382	173.65	13.0534	51.7665			SCLC237	15.4	16.15	151.867		SCLC235	4553.77	28.1167	254.55
	S01873	2.24986	25.0996	29.2426		S02347	174.278	13.9417	82.647			SCLC251	40.1	21.2167	43.7		SCLC241	4850.68	35.55	282.25
	S01494	4.47361	11.1721	7.8536		S02065	178.462	4.6908	79.3714								SCLC219	4907.07	27.2167	728.55
	S02288	4.63597	24.3392	24.0639		S01864	191.984	12.5414	74.5216			mean	10.8386	23.3197	57.347
	S02139	5.91915	20.0343	91.9014		S02352	195.621	45.8431	46.0734								mean	3108.5	29.0061	346.191
	S00837	7.40446	17.6057	36.2289		S02284	197.464	14.309	119.459
	S02294	20.3683	13.5811	8.0979		S02234	197.559	17.681	168.871
	S02293	21.7244	14.0352	10.9586		S01563	202.154	20.4311	68.8666
	S02328	24.3311	29.525	84.413		S01242	222.825	19.0115	24.7451
	S00829	29.0149	23.1586	458.175		S02354	269.6	17.7173	104.372
	S02350	30.497	23.0861	110.664		S02287	271.363	41.3414	40.2442
	S02194	57.8972	15.7835	26.8931		S02249	271.919	24.6915	308.02
	S02163	63.556	6.82462	31.037		S00022	283.334	5.49617	218.106
	S02299	67.5434	32.0236	41.7695		S02241	291.82	9.28385	18.7178
	S02243	77.1146	6.00146	76.2385		S02360	308.76	8.5746	70.7425
	S02322	78.9192	10.7143	192.145		S01453	309.984	31.9745	213.667
						S00827	316.105	9.51734	157.493
	mean	20.0102	17.8232	94.9459		S01578	316.858	15.1989	21.9782
						S00213	317.139	20.455	129.756
						S00825	332.892	64.5813	147.778
						S01524	333.063	24.6824	60.6817
						S02291	334.931	47.4937	273.288
						S00832	335.332	7.55203	88.7405
						S01512	338.633	11.9789	445.234
						S02351	348.596	12.1752	44.4576
						S02397	352.787	10.83	344.81
						S01792	353.749	25.0166	133.992
						S01248	367.217	19.2449	456.539
						S02295	367.781	8.27586	237.816
						S02285	367.801	12.4747	236.627
						S02244	392.962	23.5673	265.439
						S01861	394.475	42.3263	214.851
						S02289	405.099	7.6008	82.3492
						S02248	433.518	32.6339	124.138
						S01366	463.233	11.8973	47.4678
						S01297	486.273	26.3244	294.738
						S00831	537.566	40.1224	138.99
						S01728	545.634	30.5263	230.344
						S01698	560.464	35.9345	205.577
						S00472	577.812	24.3333	523.056
						S02120	605.025	9.01723	878.938
						S00501	633.227	50.9461	384.982
						S02376	681.423	16.887	154.813
						S00836	807.39	26.9598	317.21
						S00035	975.988	35.862	104.667
						mean	479.999	23.7865	251.59

## Sheet: Fig. 4d
Fig. 4d
	mRNA (IGFBP5/GAPDH)
	GFP-1ug	GFP-2ug	ASCL1-1ug	ASCL1-2ug	NEUROD1-1ug	NEUROD1-2ug
	0.0256051	0.0327828	0.0684875	0.154636	0.0372045	0.0391267
	0.0239995	0.0412241	0.0733023	0.175628	0.0764413	0.0372594
	0.04	0.039399	0.0674263	0.127723	0.0461934	0.0219292
	0.0400035	0.0397203	0.0748131	0.169012	0.0846773	0.041415
	0.0225894	0.0401991	0.0722607	0.180992	0.044457	0.0324704
	0.0258916	0.0333468	0.062615	0.113396	0.0348976	0.0237732
	0.037653	0.0387327	0.0737501	0.174173	0.0492469	0.0360918
	0.0153614	0.0340239	0.0671044	0.16069	0.0335858	0.0352007
	0.0404511	0.0404036	0.0683982	0.123938	0.0794269	0.0251636
																	Annotations
ANOVA summary							Dunnett's multiple comparisons test	Mean Diff.	95.00% CI of diff.	Significant?	Summary	Adjusted P Value	A-?				GFP-1ug	GFP-2ug	ASCL1-1ug	ASCL1-2ug	NEUROD1-1ug	NEUROD1-2ug
F	96.64																A	B	C	D	E	F
P value	<0.0001						Column A vs. Column B	-0.007586	-0.02509 to 0.009912	No	ns	0.6872	B	Column B
P value summary	****						Column A vs. Column C	-0.03962	-0.05712 to -0.02212	Yes	****	<0.0001	C	Column C
Significant diff. among means (P < 0.05)?	Yes						Column A vs. Column D	-0.1232	-0.1407 to -0.1057	Yes	****	<0.0001	D	Column D
R square	0.9096						Column A vs. Column E	-0.02384	-0.04134 to -0.006343	Yes	**	0.0041	E	Column E
							Column A vs. Column F	-0.002319	-0.01982 to 0.01518	No	ns	0.9965	F	Column F
Brown-Forsythe test
F (DFn, DFd)	5.04 (5, 48)
P value	0.0009						Test details	Mean 1	Mean 2	Mean Diff.	SE of diff.	n1	n2	q	DF
P value summary	***
Are SDs significantly different (P < 0.05)?	Yes						Column A vs. Column B	0.03017	0.03776	-0.007586	0.006728	9	9	1.128	48
							Column A vs. Column C	0.03017	0.0698	-0.03962	0.006728	9	9	5.889	48
Bartlett's test							Column A vs. Column D	0.03017	0.1534	-0.1232	0.006728	9	9	18.31	48
Bartlett's statistic (corrected)	44.24						Column A vs. Column E	0.03017	0.05401	-0.02384	0.006728	9	9	3.544	48
P value	<0.0001						Column A vs. Column F	0.03017	0.03249	-0.002319	0.006728	9	9	0.3448	48
P value summary	****
Are SDs significantly different (P < 0.05)?	Yes
ANOVA table	SS	DF	MS	F (DFn, DFd)	P value
Treatment (between columns)	0.09843	5	0.01969	F (5, 48) = 96.64	P<0.0001
Residual (within columns)	0.009777	48	0.0002037
Total	0.1082	53
Data summary
Number of treatments (columns)	6
Number of values (total)	54

## Sheet: Fig. 4g
Fig. 4g
			GFP				ASCL1				NEUROD1
		P1	0.898613	1.03156	0.943667	1.12616	0.46341	0.492481	0.48645	0.512746	0.268255	0.254544	0.282549	0.266667
		P2	0.970835	0.988268	1.01479	1.0261	0.441825	0.404429	0.441051	0.442389	0.223347	0.210639	0.244334	0.219041
		P3	0.893929	1.01659	0.985824	1.10365	0.43265	0.534078	0.451857	0.544808	0.288081	0.272793	0.294891	0.304342
		P4	0.996427	0.954313	1.04102	1.00824	0.926337	0.910723	0.997261	0.962746	0.467932	0.487654	0.492156	0.512235
		P5	0.947832	0.992717	1.0315	1.02795	3.65134	4.58967	3.76584	4.67911	0.677655	0.792985	0.697744	0.849547
		P6	0.957276	1.0066	0.995452	1.04067	0.798076	0.770656	0.839088	0.786314	0.367318	0.370808	0.377186	0.391954
		P7	0.942704	1.01441	0.958491	1.0844	0.414044	0.382469	0.449838	0.409918	0.310533	0.368815	0.329265	0.369811
		P8	0.837974	1.0636	0.962909	1.13552	0.407561	0.412706	0.434486	0.425246	0.298103	0.316089	0.319776	0.317204
		P9	0.868046	1.05531	0.960738	1.11591	0.679076	0.617965	0.712023	0.631524	0.371044	0.384453	0.373627	0.387208
		P10	0.903327	1.07281	0.958696	1.06517	0.759402	0.623765	0.840235	0.656474	0.362959	0.901896	0.388064	0.925391
			GFP			ASCL1			NeuroD1
			Mean	SEM	N	Mean	SEM	N	Mean	SEM	N
		P1	1	0.0503027	4	0.488772	0.0101535	4	0.268004	0.00573425	4
		P2	1	0.0125446	4	0.432424	0.00933553	4	0.22434	0.00716788	4
		P3	1	0.0432735	4	0.490848	0.0284133	4	0.290027	0.00664188	4
		P4	1	0.017913	4	0.949267	0.0193575	4	0.489994	0.00909003	4
		P5	1	0.019468	4	4.17149	0.268897	4	0.754483	0.0404572	4
		P6	1	0.0171848	4	0.798534	0.0146383	4	0.376816	0.00544368	4
		P7	1	0.0320628	4	0.414067	0.01383	4	0.344606	0.0147696	4
		P8	1	0.0645746	4	0.42	0.00609163	4	0.312793	0.00495714	4
		P9	1	0.0543499	4	0.660147	0.0216949	4	0.379083	0.00397121	4
		P10	1	0.0414323	4	0.719969	0.049418	4	0.644578	0.155504	4

## Sheet: Fig. 4h
Fig. 4h
			P5			P5-Del1			P5-Del2			P5-Del1+2
		GFP	1.01188	0.987498	1.00062	0.875556	0.991762	1.13268	0.991941	0.95416	1.0539	0.961701	1.11846	0.919839
		ASCL1	3.13537	3.36008	4.1459	1.82328	1.20476	1.47893	0.98723	2.47157	1.51715	0.929033	0.840455	0.859076
		NeuroD1	1.01636	1.032	0.848754	0.885979	0.839081	0.733853	0.71317	0.782025	0.53981	0.542243	0.731671	0.479054
			P5			P5-Del1			P5-Del2			P5-Del1+2
			Mean	SEM	N	Mean	SEM	N	Mean	SEM	N	Mean	SEM	N
		GFP	1	0.00704642	3	1	0.0743401	3	1	0.0290728	3	1	0.0604505	3
		ASCL1	3.54712	0.30634	3	1.50232	0.178932	3	1.65865	0.434294	3	0.876188	0.0269637	3
		NEUROD1	0.965705	0.0586492	3	0.819638	0.0449782	3	0.678335	0.0720582	3	0.584323	0.0758988	3

## Sheet: Fig. 5e
Fig. 5e		H2081 cell viability (mean value of DMSO(JQ-1 0 uM) = 1)
	uM	JQ-1				JQ-1 + BMS-754807
	0	1.00603	1.04133	1.01003	1.01382	0.911515	0.926758	0.953273	0.975455
	0.0625	0.921091	1.02382	0.983061	1.0367	0.796303	0.800515	0.732667	0.619485
	0.125	1.01009	1.00064	0.758939	0.818273	0.652	0.607636	0.649788	0.552636
	0.25	0.712485	0.756121	0.830939	0.78403	0.551818	0.545606	0.504788	0.509182
	0.5	0.644788	0.725394	0.649879	0.650818	0.412758	0.480636	0.404758	0.376
	1	0.688242	0.568303	0.621606	0.572091	0.35503	0.375303	0.290606	0.300364
	2	0.366697	0.41003	0.322455	0.366091	0.210545	0.182606	0.155485	0.140667
		JQ-1			JQ-1 + BMS-754807
	uM	Mean	SEM	N	Mean	SEM	N
	0	1.0178	0.00800294	4	0.94175	0.0141649	4
	0.0625	0.991167	0.0260055	4	0.737243	0.0422091	4
	0.125	0.896985	0.0637631	4	0.615515	0.0233124	4
	0.25	0.770894	0.0248459	4	0.527849	0.0121453	4
	0.5	0.66772	0.0192703	4	0.418538	0.0221528	4
	1	0.61256	0.027997	4	0.330326	0.0206329	4
	2	0.366318	0.0178767	4	0.172326	0.0154172	4

## Sheet: Fig. 5f
Fig. 5f		cell viability (mean value of DMSO = 1)
		DMSO1	DMSO2	DMSO3	BMS1	BMS2	BMS3	JQ1-1	JQ1-2	JQ1-3	Combo-1	Combo-2	Combo-3
	HCC4018	1.00427	1.00472	0.991003	0.750265	0.747724	0.685602	0.556505	0.520715	0.541973	0.276968	0.257362	0.266907
	H2081	0.987145	1.02179	0.99107	0.597062	0.638036	0.659801	0.557635	0.609937	0.561352	0.288897	0.285151	0.294725
	H889	0.997877	0.996727	1.0054	0.632169	0.698999	0.621445	0.550017	0.558668	0.466028	0.259178	0.285977	0.270418
	H1092	1.018	0.988025	0.993973	0.975884	0.865105	0.889407	0.625341	0.591353	0.571953	0.2601	0.285695	0.261939
	H69	1.01431	1.00427	0.981423	0.587166	0.552853	0.597476	0.548291	0.597685	0.560103	0.255568	0.25459	0.220153
	H2107	0.978149	0.99379	1.02806	0.74433	0.756663	0.769075	0.480837	0.47422	0.504921	0.244794	0.244885	0.268375
	HCC970	1.13104	1.0036	0.865365	0.802036	0.828061	0.679852	0.826468	0.753601	0.776562	0.715831	0.651485	0.716677
	H524	0.989356	0.977613	1.03303	0.656069	0.731221	0.672192	0.542628	0.642215	0.635276	0.582628	0.627321	0.61131
	H82	0.947776	1.01836	1.03386	0.52214	0.536568	0.509069	0.471391	0.555198	0.480721	0.456308	0.470557	0.412281

## Sheet: Fig. 5g-i
Fig. 5g		H2081 xenograft tumor size (mm^3)
Days	Vehicle										BMS-754807										JQ-1										BMS+JQ-1
0	131.04	97.5	140.4	97.5	153.79	131.04	149.76	131.04	149.76	125.84	104	104	149.76	131.04	110.11	104	149.76	125.84	131.04	110.11	131.04	112.32	191.1	149.76	110.11	112.32	125.84	149.76	149.76	117.975	131.04	110.11	149.76	140.4	117.975	149.76	121.68	125.84	117.975
3	153.79	141.57	168.48	159.12	216.58	153.79	175.76	168.48	159.12	168.48	130	130	168.48	131.04	149.76	187.2	175.76	149.76	140.4	131.04	140.4	121.68	219.375	175.76	117.975	112.32	112.32	149.76	149.76	149.76	178.36	117.975	149.76	149.76	125.84	149.76	131.04	133.705	125.84
5	164.775	168.48	219.7	168.48	248.625	229.32	263.25	229.32	168.48	191.1	188.76	169	159.12	203.84	219.375	241.67	149.76	187.2	140.4	178.36	168.48	121.68	234	203.84	125.84	121.68	140.4	159.12	168.48	175.76	178.36	125.84	175.76	149.76	133.705	159.12	159.12	125.84	149.76
7	234	293.02	332.8	219.7	379.08	242.06	379.08	299.52	242.06	229.32	266.24	188.76	168.48	216.58	266.24	263.64	203.84	262.08	164.775	203.84	197.73	121.68	248.625	229.32	159.12	121.68	149.76	168.48	177.84	186.745	248.625	141.57	149.76	159.12	159.12	168.48	159.12	149.76	187.2
10	266.24	318.5	277.875	208.715	421.2	280.28	421.2	375.7	267.54	254.8	292.5	205.92	252.655	254.8	332.8	305.76	216.58	234	142.805	216.58	197.73	131.04	263.25	266.24	168.48	142.805	187.2	168.48	187.2	229.32	263.25	133.705	140.4	168.48	159.12	197.73	159.12	186.745	187.2
12	421.2	432.64	254.8	280.28	624	728	630.63	416	380.25	421.2	366.08	224.64	380.25	338.13	382.72	488.41	505.44	241.67	204.75	266.24	293.02	203.84	421.2	319.345	208.715	153.79	241.67	175.76	230.685	292.5	332.8	133.705	175.76	177.84	159.12	197.73	168.48	197.73	293.02
14	516.23	488.41	292.5	321.75	786.5	802.62	723.58	547.56	380.25	421.2	516.23	243.36	262.08	421.2	773.955	375.7	563.16	305.76	234	332.8	351	400.14	563.16	421.2	463.32	254.8	263.64	197.73	280.28	349.44	382.72	133.705	208.715	254.8	197.73	168.48	168.48	197.73	241.67
16	610.09	356.72	307.125	336.375	973.44	880.88	1010.88	589.68	449.28	292.5	703.95	285.61	343.98	516.23	505.44	750.88	610.09	432.64	266.24	400.14	399.36	400.14	586.625	442.26	516.23	305.76	263.64	208.715	219.7	366.08	382.72	117	197.73	267.54	229.32	168.48	168.48	197.73	331.24
21	755.04	465.92	267.54	321.75	1755	1362.14	1137.5	945.945	568.62	394.485	650	243.36	547.56	469.3	505.44	780	676	399.36	266.24	400.14	568.62	421.2	631.8	516.23	516.23	331.24	252.655	219.7	356.72	366.08	442.26	149.435	123.5	366.08	254.8	168.48	177.84	197.73	356.72
Fig. 5h		H2081 xenograft tumor weight(g)
	Vehicle	BMS	JQ1	JQ1+ BMS
	1.29	0.46	0.36	0.2
	0.89	0.71	0.31	0.06
	1.24	0.45	0.3	0.13
	0.65	0.68	0.22	0.14
	0.66	0.66	0.32	0.08
	0.84	0.68	0.36	0.08
	0.65	0.4	0.28	0.09
	0.56	0.3	0.19	0.08
Fig. 5i		PDX tumor size (mm^3)
Days	Vehicle										BMS-754807										JQ-1										BMS+JQ-1
0	87.5	171.5	126	171.5	87.5	126	183.75	171.5	108	171.5	75	108	108	108	126	126	117	183.75	183.75	171.5	126	126	171.5	171.5	117	108	117	108	171.5	144	144	147.875	183.75	147.875	81.25	105.875	126.75	117	135	147.875
8	190.125	232.375	405	307.062	253.5	269.5	526.5	425.25	726	232.375	368	211.25	415.438	320	433.5	245	526.5	320	578.812	400	245	586.625	384	320	526.5	256	221.812	304	232.75	550	245	117	190.125	121	105.875	162	100	118.75	128.562	352
10	245	416	384	361.25	384	445.5	689.062	451.25	756.25	451.562	232.75	726	405	221.812	269.5	320	750	433.5	550	650	665.5	211.25	405	405	416	267.188	269.5	336	416	606.375	337.5	320	269.5	108	144	220.5	162	144	144	352
12	336	469.625	864	500	1098.5	600	756.25	665.5	793.5	586.625	361.25	900	496.375	384	433.5	496.375	826.875	600	661.5	744.188	793.5	269.5	496.375	541.5	487.688	352	306.25	397.375	416	695.75	309.375	397.375	384.75	245	153	220.5	169	220.5	190.125	500
14	384	725	793.5	665.5	1519	756.25	925.75	936	1008	1296	864	1098.5	925.75	700	1008	500	968	864	550	1080	847	320	320	397.375	726	320	433.5	486	445.5	864	433.5	352	525	379.312	153	245	281.25	506.25	239.062	428.688
17	925.75	1224	864	1440	2994.75	1008	1152	1912.5	1666	1690	1250	1267.5	1267.5	1058	1640.25	1352	1296	864	936	1352	936	1098.5	1183	500	1568	600	1098.5	1183	650	1800	541.5	451.25	650	304	256	726	384	575	433.5	1044
20	1080	1296	1224	2156	3179	2176	2642.75	2176	1372	1960	1224	1764	1666	1224	1666	1080	1764	1568	936	2362.5	1568	864	750	700	1470	826.875	1044	826.875	793.5	1861.94	936	600	750	586.625	451.25	936	405	416	496.375	1470
Fig. 5j		PDX tumor weight(g)
	Vehicle	BMS	JQ1	JQ1+ BMS
	0.98	1.56	0.61	0.39
	1.82	1.36	0.42	0.26
	1.12	1.12	1.09	0.29
	1.16	1.1	0.55	0.41
	1.41	0.76	0.62	0.26
	1.12	1.3	0.49	0.28
	0.78	0.61	0.7	0.29

## Sheet: Fig. S1d
supplementary Fig. 1d
extracellular	cytosol	nuclei	exclusive nuclei	exclusive cytosol	other	unknown
1086	668		232	212	77	19
LDHB	LDHB	XRCC5	RPL17	TUBB2B
LDHA	CTHRC1	RPL17	TUBB2B	RANGAP1
BTD	LDHA	LDHA	H1FX	CIAPIN1
PGAM1	RPL19	TUBB2B	WDR82	RAE1
RPLP2	TUBB2B	TUBB2A	RAE1	WDR77
PGAM2	RPL14	RPL13	WDR77	PLS3
B2M	TUBB2A	RPL15	PDHA1	KIF5C
OGN	RP2	PGD	EIF2S2	EIF2S2
APP	XRCC6	XRCC6	RAD23B	MCTS1
RPLP0	PGAM1	FSTL3	RAD23A	SH3GL1
SERPINE1	RANGAP1	PGAM2	PABPC4	RAD23B
RPLP1	CIAPIN1	SYNCRIP	HMGCS1	HSD17B10
CAB39	CTNNB1	H1FX	RCC1	PABPC4
BSG	B2M	WDR82	PUS7	HMGCS1
C4A	APP	CTNNB1	DTD1	WARS2
PCBD1	DHX38	DHX38	RPS27	HSPA1A
PTBP1	RAE1	RAE1	PIR	RCC1
SERPING1	RPLP0	RPLP0	AHNAK2	DTD1
MYH9	RPLP1	WDR77	DHX8	PIR
JUP	WDR77	PDHA1	NPLOC4	AHNAK2
MAPK1	PLS1	YARS	PCNP	RPS21
GLUL	RPL11	PTBP1	WDR61	NUDC
PPP1CA	DDAH2	EIF2S3	UBA3	DHX8
NPC2	PLS3	SKP1	ZNF292	PAIP1
SERPINF1	YARS	MYH9	TCOF1	WDR61
F2	OPA1	JUP	NAP1L4	NOLC1
GC	KIF5B	MAPK1	ANP32A	LIMA1
ADSS	PCBD1	PPP1CA	HIST1H1C	SEPHS1
SERPINH1	KIF5C	RPS18	ACO2	TCOF1
SCRIB	EIF2S3	GLUL	AIFM1	QARS
ALCAM	SKP1	RCC2	ANP32E	NAP1L4
PFN1	MYH9	NME1	EXOSC5	ANP32A
PFN2	ST13	EIF2S1	PDCL3	MRI1
KLKB1	JUP	EIF2S2	TAF15	EXOSC5
RAC1	MAPK1	RPS15	PFDN5	EPB41L3
PABPC1	GLUL	RPS13	EEF1D	PDCL3
IGKC	PPP1CA	RAD23B	BCCIP	TAF15
SPP2	RPS19	AHCY	SF3B3	PFDN5
FH	NME1	GNAI1	HDGFRP3	EEF1D
GARS	EIF2S1	RAD23A	SF3B1	ABI2
GGH	RPS14	PABPC4	REXO2	SRRT
HBA1	EIF2S2	HMGCS1	DHX15	GPHN
UBE2L3	RPS15	PPT1	TCEA1	DHX15
SERPINI1	RPS11	RCC1	C21ORF59	SSRP1
GAS6	MCTS1	MANF	SSRP1	NUCKS1
GART	SH3GL1	PUS7	NUCKS1	NSFL1C
COL14A1	RAD23B	DTD1	NSFL1C	ETF1
HSPB11	HSD17B10	RPS25	TRIM28	NAE1
LASP1	TPPP3	PFN1	ETF1	LRP1
TSG101	ADSS	RPS27	SF3A2	HSPA4L
YBX1	AHCY	PIR	NAE1	GMPR2
ASAH1	GNAI1	RAC1	RLF	RBM3
AASDHPPT	PABPC4	AHNAK2	POLDIP2	EIF5
SERPINA1	HMGCS1	PABPC1	HSPA4L	RBM4
USP14	WARS2	DHX8	RNMT	NUDCD3
IAH1	HSPA1A	DHX9	RBM3	CDKN2A
HIST1H1E	RCC1	NPLOC4	EIF5	FNTA
ANP32B	ACP1	MAP2K1	RBM4	DNAJC8
HIST1H1B	SCRIB	GGH	TCEAL5	RPRD1B
SDK1	DTD1	PCNP	EBNA1BP2	TWF1
SLC3A2	RPS25	UBE2L3	CDKN2A	YTHDF2
CCT6A	PFN1	RPS6	CSNK2A1	YTHDF3
CLIC1	PFN2	RPS8	PSIP1	SLC34A3
SERPINB6	RPS28	RPS7	RPRD1B	EVC2
CLIC4	PIR	WDR61	YTHDF2	CCDC6
SERPINB5	RAC1	UBA1	EVC2	IGBP1
EIF4A1	CACYBP	UBA3	DCUN1D1	HDLBP
TXN	NAGA	PCNA	SMARCE1	HMGB3
EEF1G	AHNAK2	AREG	HDLBP	GLUD1
SERPINB1	PABPC1	PARP1	CNBP	C14ORF166
SRP9	RPS20	ZNF292	HMGB3	MDK
EPDR1	RPS21	PDIA3	C14ORF166	TROVE2
C3	NUDC	TCOF1	STIP1	AKAP8L
UGDH	RPS23	NAP1L1	TROVE2	FDPS
PCOLCE	FH	NAP1L4	TCERG1	NMT1
SERPINC1	DHX8	YBX1	AKAP8L	HDAC2
ETFA	DHX9	DYNLL2	HDAC2	ZNF207
ATRN	MAP2K1	ANP32A	GTF2F1	PRMT1
CS	PAIP1	HIST1H1E	GTF2F2	DKC1
AXL	GARS	ANP32B	LYAR	SPINT2
CSNK2B	TINAGL1	HIST1H1C	NIPSNAP3A	GRWD1
QPCT	UBE2L3	ACO2	DEK	PRMT5
NRAS	RPS6	AIFM1	SKIV2L2	LRRFIP1
CDH13	GAS6	ANP32E	RAB3IP	IRF2BP2
TFRC	RPS8	EXOSC5	ZNF207	PURA
GLA	GART	SLC3A2	PRMT1	TBCB
YKT6	FXR1	CLIC1	DKC1	CA8
SRP14	RPS7	FLNA	GRWD1	MAPRE1
CNDP2	AIDA	PFDN2	PRMT5	MAPRE3
SNRPD3	WDR61	PDCL3	MAGOHB	EPN1
SNRPD2	NOLC1	SERPINB6	LRRFIP1	DPF2
CMBL	LASP1	TAF15	TBL1XR1	BCLAF1
PACSIN2	UBA1	PFDN5	CYCS	WBP11
SND1	PCNA	EIF4A1	IRF2BP2	CCDC124
TGFBI	MAP4	TXN	PBK	NSUN2
DNAJC7	HGS	EEF1G	CDK4	SCRN1
RALB	DPP3	RUVBL2	HMGA2	DPYSL5
DNAJC3	LIMA1	CAND1	HMGA1	SMC3
COCH	SEPHS1	GNAS	PRPF4	ADI1
RPL35A	MARCKSL1	RUVBL1	PURB	ITPA
PDXK	TSG101	EEF1D	PURA	VSTM2L
PDXP	TCOF1	NACA	SARNP	CBS
HLA-A	UFC1	UGDH	UCHL5	HMGN1
EDF1	QARS	BCCIP	PTMS	HMGN2
NEU1	EIF2A	SF3B3	CPSF1	PDLIM1
STMN1	NAP1L4	HDGFRP3	EPN1	TPD52
PDCD6IP	YBX1	SF3B1	BCLAF1	DCPS
RAB7A	COPB1	RPL30	FKBP3	RBM8A
UBE2V1	ANP32A	NUMA1	WBP11	HARS
ARPC4	USP14	DDX19A	NSUN2	SRP72
UBE2V2	MRI1	PPP2CA	SCRN1	DBN1
TTYH3	ANP32B	REXO2	SMC3	CDV3
ARPC3	ACTA2	PPP2CB	PWP1	RBP1
ARPC2	ACO1	DHX15	ADI1	IFI30
DNAJA1	EXOSC5	TCEA1	ZRANB2	PXN
RPL10A	SLC3A2	PPP3CA	FAF1	TIPRL
SDF4	CCT6A	FEN1	CBS	HNRNPA3
ARHGDIA	CLIC1	C21ORF59	HMGN1	MACF1
DNAJA2	MMP14	SSRP1	HMGN2	CRMP1
FSCN1	FLNB	SHMT2	U2AF2	WDHD1
BPGM	FLNA	AIMP1	DCPS	HNRNPAB
GLOD4	EPB41L3	NUCKS1	RBM8A	UAP1
DNASE2	EIF4A3	NSFL1C	SUPT5H	TPD52L2
LAMP1	PFDN2	TRIM28	MAD2L1	HN1L
APEH	PDCL3	CS	FUS	TNKS1BP1
NRF1	SERPINB6	LMNA	TAGLN3	CHAF1B
DSG2	TAF15	CSNK2B	PIN1	NIF3L1
OTUB1	CLIC4	ELAVL1	HNRNPA3	COPS5
RPL37A	SERPINB5	RPL27	HNRNPAB	VBP1
DNAJB1	PFDN5	CAPN2	FTO	INPPL1
PTGES3	EIF4A1	ETF1	HNRNPA0	MBD3
IMPA1	SERPINB7	SF3A2	HN1L	GMPS
CLSTN3	TXN	SGTA	TNKS1BP1	ADK
HINT1	RRM1	NAE1	SUPT16H	SNRNP40
CLSTN1	SERPINB2	RLF	CHAF1B	UROD
SDC4	EEF1G	HNRNPUL2	NIF3L1	MTDH
PTMA	SERPINB1	RPL22	COPS5	SUMO1
WARS	GNAS	SFPQ	TSNAX	SET
ACOT7	RUVBL2	POLDIP2	VBP1	CD2BP2
MAN2B1	CAND1	HSPA4L	RBBP5	SNRNP70
AHNAK	RUVBL1	TCEB3	CTBP2	RBM25
IMPDH2	EEF1D	DNM2	RBBP4	TES
PPP2R1A	NACA	EIF6	UFD1L	UBXN1
SSBP1	RPL35	SRP14	SF1	GDI1
DDB1	RPL36	XPO1	MBD3	NASP
STXBP1	ABI2	RNMT	RBBP7	PSMD10
STXBP2	EEA1	RBM3	ADK	TJP2
SPINT1	SRRT	EIF5	RBM39	EIF5B
ARL3	GPHN	IDE	USP7	UBQLN4
SDC1	RPL30	RBM4	POLR2G	FAHD1
TBCA	NUMA1	TCEAL5	MTDH	CPOX
GAA	EZR	IQGAP1	POLR2E	ACIN1
CNTN1	DDX19A	EBNA1BP2	SUMO2	PPP4C
WASL	RPL34	CDKN2A	SUMO1	CARS
SNX12	PPP2CB	CSNK2A1	SET	STK3
UGP2	DHX15	SND1	CD2BP2	SNRPA
FKBP2	PCSK9	DNAJC9	ACTL6A	PPP5C
FKBP4	PPP3CA	PSIP1	SNRNP70	EEF1B2
ADH5	FLRT3	DDX21	TES	SNX6
OAF	SSRP1	ENOPH1	UBXN1	STRAP
APLP2	FLRT2	RPRD1B	NASP	ENSA
CD9	SHMT2	API5	RRP15	KARS
TMED4	AIMP1	EGFR	IWS1	DAZAP1
ATIC	NUCKS1	PDXK	UBTF	EIF3G
EHD1	ATRN	NUDT1	PSMD10	BTF3
GBA	NSFL1C	ACTN4	DTYMK	ASRGL1
GMDS	LMNA	NUDT3	EIF5B	UBAP2L
XPNPEP1	RTN4R	STK24	CBX3	EWSR1
COL5A1	CSNK2B	HNRNPA2B1	UBQLN4	GABARAPL2
NCSTN	ELAVL1	NUDT5	SAE1	EEF1A2
HSP90B1	ACLY	EEF2	CBX1	SNW1
DSC2	RPL24	YTHDF2	CBX5	CORO1C
VPS28	CAPN2	HNRNPU	ACIN1	PPIH
GDF15	ETF1	EVC2	PPP4C	PLCG1
VPS25	SGTA	DCUN1D1	RBM10	PPID
SCPEP1	RPL28	PA2G4	STK3	CIRBP
CADM1	CAPN1	SMARCE1	PPP5C	METAP2
CCT2	NAE1	HSPB1	EEF1B2	PSPH
CCT3	CDH13	EDF1	SNX6	SBDS
RAB1A	LRP1	SMARCA4	STRAP	PAK2
APOB	RPL23	HMGB1	KARS	TPP2
APOD	GLA	HDLBP	DAZAP1	PSMD4
CD44	RPL22	CNBP	EIF3G	RANBP1
APOE	SFPQ	HMGB2	ASRGL1	ZYX
CD46	HSPA4L	HMGB3	BTF3	PAK1
APOH	YKT6	ASS1	EWSR1	TPR
COL12A1	DNM2	UBE2V1	CSTF3	PPP1R14B
RAB21	EIF6	C14ORF166	CSTF2	PSMD9
FTL	SRP14	STIP1	EEF1A2	BRCC3
PLD3	XPO1	UBE2V2	WDR5	HMBS
TXNL1	GNPDA1	HNRNPL	SSB	G3BP1
F11R	GMPR2	TROVE2	SNW1	G3BP2
DBNL	CNDP2	TUBB	TSN	UBE2I
KRT10	RBM3	TCERG1	SUGT1	MCM2
DCTN2	SNRPD3	HNRNPK	PPIE	UBE2B
KRT19	EIF5	RPL7	PPID	EML2
KRT18	RBM4	RPL6	LAGE3	SMU1
KRT16	IDE	HNRNPF	CIRBP	DHPS
TXNDC5	TXLNA	RPL9	BUD31	UBE2S
KRT14	IQGAP1	RPL3	FUBP1	UBE2T
TUBA4A	NUDCD3	HNRNPD	SBDS	UBE2Z
EXT2	PRKAR2A	DNAJA1	PLCB4	CNN3
MDH2	CDKN2A	RPL5	TPP2	HAT1
MDH1	FNTA	RPL10A	RANBP3	ZNF706
GLG1	PACSIN2	RPL4	PSMD4	SH3GLB2
ALDOA	SND1	HNRNPC	RANBP1	PPP1R12A
RBP4	DNAJC9	RPL7A	ZYX	APEX1
ALDOC	DNAJC8	ARHGDIA	TPR	GPS1
CALR	DNAJC7	DDX42	PSMD9	NUP153
ACAT2	RPRD1B	AKAP8L	BRCC3	MAP1B
AHSG	DNAJC3	RPL23A	G3BP1	SCGN
PLAA	BPNT1	RBMX	UBE2I	PSPC1
STX12	API5	NRF1	MCM2
IDH2	EGFR	HDAC2	UBE2B
IDH1	TWF1	VCP	MCM6
TKT	PDXK	OTUB1	SMU1
OXSR1	TWF2	GTF2F1	UBE2T
DDX5	NUDT1	GTF2F2	TRA2B
HNRNPA1	ACTN4	RPL37A	TRA2A
PPA2	STK24	DNAJB1	HAT1
C1ORF123	NUDT3	HNRNPH1	RPA3
PPA1	HNRNPA2B1	PTGES3	RPA1
CCT7	ACTN1	HINT1	ZNF706
CCT5	EEF2	LYAR	RPA2
CCT4	YTHDF2	CLSTN1	SH3GLB2
CD59	YTHDF3	PRDX4	SAFB
CCT8	SLC34A3	NIPSNAP3A	NUDT21
PLAU	NCAM1	PRDX5	APEX1
IGHG1	EVC2	DEK	FAM50A
PXDN	CCDC6	SKIV2L2	SAP30BP
IGHG4	PA2G4	RPS2	SCGN
RAB5C	IGBP1	PTMA	PSPC1
TOLLIP	HSPB1	PRDX1
ATP5B	EDF1	RAB3IP
CANX	RELN	ZNF207
HSPH1	STMN1	RPS3
SAA1	PDCD6IP	WARS
SEMA3C	HDLBP	PRMT1
TUBB6	HMGB2	DKC1
CAP1	HMGB3	RPS3A
VWA1	ASS1	GRWD1
TUBB3	GLUD1	PRMT5
GOLM1	UBE2V1	MAGOHB
RBBP9	C14ORF166	RHOB
AMBP	UBE2V2	LRRFIP1
BLMH	MDK	LOXL2
BGN	HNRNPL	IMPDH2
G6PD	TROVE2	AHNAK
MTAP	TUBB	PPP2R1A
CHL1	HNRNPK	TBL1XR1
TF	RPL7	SSBP1
CARHSP1	ARPC3	DDB1
YWHAZ	ARPC2	CYCS
TFG	RPL9	IRF2BP2
FKBP1A	HNRNPF	PBK
PFAS	RPL8	CDK4
MIF	RPL3	HMGA2
TSTA3	RPL5	SLC9A3R1
RAB2A	HSPE1	NCL
AGA	RPL10A	HMGA1
GDI2	RPL4	PRPF4
YWHAB	RPL7A	PURB
HSPG2	SDF4	PURA
SOD1	ARHGDIA	ARL3
YWHAE	DDX42	SARNP
SOD2	FSCN1	PPM1G
APRT	AKAP8L	NCOA5
BLVRA	FDPS	IPO5
PROM1	RPL23A	SNRNP200
ERP44	EPS15	CPSF7
FBLN1	NMT1	UCHL5
YWHAG	LAMP1	CPSF6
YWHAH	APEH	WASL
GFPT1	HDAC2	PTMS
EEF1E1	VCP	CPSF1
PHGDH	OTUB1	EPN1
YWHAQ	PRKAR1A	UGP2
PLXNA1	DNAJB1	BCLAF1
NIT2	HSPD1	FKBP3
MMP9	HNRNPH1	PPM1A
EIF5A	PTGES3	WBP11
VTN	IMPA1	APLP2
PDHB	HINT1	ANXA7
PDGFD	UCHL1	UFM1
PLXNB2	PRDX5	HSPA5
ERP29	PRDX2	NSUN2
CST3	PRDX3	CHD4
LYPLA2	RPS2	HSPA8
LYPLA1	CXADR	ANXA1
NPEPPS	PTMA	SCRN1
IGSF8	PRDX1	COTL1
FNBP1L	ZNF207	SMC3
CSTB	RPS3	ANXA2
DSP	GLB1	PWP1
MVP	CDC42	ADI1
SNX9	WARS	HSP90B1
GRB2	ACOT7	RPL13A
SNX2	PRMT1	ZRANB2
ITGB4	DKC1	SH3BGRL3
NEDD8	SPINT2	FAF1
SNX3	RPS3A	GDF15
LMAN2	GRWD1	CBS
LMAN1	PRMT5	VPS25
ITGB1	LRRFIP1	HMGN1
EIF3B	IMPDH2	HRNR
EIF3H	AHNAK	S100A6
MTPN	SARS	ALAD
EIF3E	DDB1	HMGN2
EIF3K	STXBP1	S100A8
GLO1	IRF2BP2	CHMP5
EIF3I	IPO9	U2AF2
FN1	MAN1A1	S100A9
P4HB	SLC9A3R1	SNCA
CCDC25	VASP	NONO
AK1	PURA	DCPS
AK2	HAGH	DDX17
CORO1B	PPM1G	PICALM
CORO1A	SDC1	GOT1
EIF4E	TBCB	DNAJB11
PPIB	TBCA	H2AFV
NEDD4	PRDX6	APOE
PPIA	CA8	RBM8A
RAP1B	ARPC5L	H2AFY
PDCD5	IGF2R	SUPT5H
PDCD6	IPO5	TXNL1
PHPT1	DDT	EFNB1
DUT	AAMP	KRT10
AEBP1	MAPRE1	MAD2L1
GM2A	MAPRE3	HUWE1
IGFBP7	EPN1	KRT16
IGFBP6	ALDH9A1	KRT14
BCAM	UGP2	STC1
CLTC	DPF2	MDH2
DSTN	BCLAF1	FUS
EPCAM	FKBP4	ALDOA
TP53I3	VIM	TALDO1
ITIH1	RNH1	CALR
PCBP1	RPS15A	ACAT2
ACTR1A	CDH1	PIN4
PCBP2	WBP11	TAGLN3
ITIH4	RDX	PIN1
ITIH2	CDH2	HNRNPA3
MSN	CDH3	PLAA
ITIH3	UFM1	TPI1
PROSC	CCDC124	HNRNPAB
NUCB1	PAFAH1B3	C11ORF54
UBE2N	PNPO	LGALS3
TARS	PAFAH1B2	SUB1
DDR1	NSUN2	LGALS1
UBE2K	CHD4	FTO
CFL2	HSPA9	S100A11
UBE2M	GMDS	DDX1
CD81	PSAP	TKT
CFL1	SCRN1	CSRP1
SLPI	ANXA1	MCAM
TOM1	DPYSL5	DDX5
PRNP	DPYSL3	HNRNPA1
PROS1	DPYSL2	HNRNPA0
C1R	COTL1	HN1L
PLBD2	ANXA5	DDX6
COMP	ANXA3	TNKS1BP1
TGM2	XPNPEP1	LAMA5
IGHA1	SMC3	SUPT16H
YES1	ADI1	CHAF1B
GAPDH	ITPA	NIF3L1
STAMBP	RPL13A	COPS5
TCP1	VSTM2L	ATP5B
NFASC	AKR1B1	TSNAX
PARK7	DSC3	COPS4
HPX	SH3BGRL3	VBP1
THRAP3	GDF15	COPS8
LTA4H	VPS28	TUBB6
IGFBP2	CBS	TUBB3
SCP2	VPS25	RBBP5
IGFBP3	PVR	ADAM10
A2M	HMGN1	CTBP2
RPL14	HRNR	RBBP4
LTBP2	S100A6	UFD1L
TUBB2A	HMGN2	SF1
LSM6	PDLIM5	MBD3
RP2	PITPNA	RBBP7
PGD	SNCA	RBBP9
RPL15	CCT2	BLMH
SELENBP1	PDLIM1	G6PD
FSTL1	CCT3	GTF2I
CTNNB1	TPD52	ADK
PLS1	CD2AP	MTAP
RPL11	DCPS	RBM39
RPL12	APOB	USP7
DDAH2	GOT1	PREP
DDAH1	CD44	POLR2G
ADAM9	RBM8A	YWHAZ
PTPRF	APOE	MTDH
CRTAC1	FTL	POLR2E
PTPRS	TXNL1	SFN
EIF2S3	DBNL	PRPF19
TMEM132A	EFNB1	SUMO2
SKP1	SUCLG1	SUMO1
SIRPA	AARS	SET
ST13	OLA1	CD2BP2
RPS18	KRT10	FAT1
RPS19	DCTN1	FAT2
RPS16	DCTN2	ACTL6A
NME1	KRT18	SNRNP70
EIF2S1	HUWE1	NENF
RPS14	KRT14	TES
ST14	PGM1	RAB2A
RPS13	HARS	UBXN1
RPS10	STC1	NASP
RPS11	SRP72	RRP15
TPPP3	DBN1	YWHAB
NAGLU	MDH1	ILF3
AHCY	CDV3	SOD1
GGCT	TALDO1	IWS1
GNAI1	RBP1	PSMD14
PPT2	DAG1	PSMD13
ACP2	IFI30	ILF2
PPT1	CALR	PPP1R7
NAGK	ACAT2	UBTF
ACP1	PIN4	PSMD11
RPS25	CAPZB	EEF1E1
RPS28	PXN	PSMD10
PROCR	TIPRL	CALM1
CACYBP	ADA	PLXNA1
NAGA	CDC37	CHMP4B
RPS20	PLAA	DTYMK
MAP2K1	HNRNPA3	EIF5B
TINAGL1	MACF1	EIF5A
RPS5	CRMP1	CBX3
RPS8	IDH1	UBQLN4
RPS7	WDHD1	SAE1
UBA1	HNRNPAB	CBX1
PCNA	UAP1	MMP2
HGS	S100A16	PDHB
MAP4	LGALS3	CBX5
NUTF2	LGALS1	GSTM3
MARCKS	S100A11	TPT1
HSPA13	DDX1	ACIN1
RTN4	EPRS	PPP4C
DPP3	TPD52L2	RBM10
PDIA3	OXSR1	NPEPPS
FAM3C	CRYZ	BASP1
MARCKSL1	HNRNPA1	PPP1CB
UFC1	PPA2	STK3
PDIA6	PPA1	PSMA2
MTHFD1	HN1L	PSMA1
SMPDL3B	DDX6	ADRM1
SMPDL3A	CCT7	PSMA6
DPP7	TNKS1BP1	CPE
MINPP1	EPHA4	PSMA5
PEPD	CEL	PSMA4
ACO1	CCT5	TIAL1
ACTA2	CCT4	PSMA3
FLNB	CCT8	SNRPB
FLNA	AHSA1	DSP
PFDN2	CHAF1B	SDCBP
GNB2	ABCF1	CPD
GNB1	NIF3L1	SNRPE
RRM1	NARS	PPP5C
GNAS	COPS5	MVP
RUVBL2	COPS6	EEF1B2
CAND1	TOLLIP	SNX6
RUVBL1	VBP1	GRB2
RNPEP	COPS8	STRAP
TUFM	CKB	CLU
GANAB	HSPH1	ITGB4
NACA	ACTR2	NEDD8
SORD	TUBB6	PSMA7
EEA1	NT5E	CMPK1
GNG12	TUBB3	FTH1
ITM2B	ABCE1	KARS
NUMA1	ADAM10	DAZAP1
RPL30	INPPL1	PSMB5
EZR	MBD3	PSMB4
RPL31	GMPS	EIF3A
RPL34	RBBP9	PSMB7
RNASET2	BLMH	PSMB6
PPP2CA	BGN	EIF3G
PPP2CB	G6PD	PSMB1
RAB11B	GTF2I	CSE1L
COL6A1	ADK	C12ORF10
FLRT2	FARSB	PSMB3
SHMT2	ADAM17	EIF3E
VTA1	MTAP	MTPN
RTN4R	SNRNP40	PSMB2
RPL27	FARSA	NPM1
ACLY	UROD	EIF3K
RPL24	PREP	ASRGL1
NID1	YWHAZ	BTF3
CAPN2	MTDH	NDRG1
RPL28	LANCL1	EWSR1
PLG	TFG	CSTF3
CAPN1	FKBP1A	CSTF2
RPL23	SFN	EEF1A2
RPL22	HPRT1	WDR5
TCEB2	PFAS	SSB
DNM2	MIF	ABHD14B
GNPTG	PRPF19	SNW1
EIF6	SUMO1	TSN
GNPDA1	ATXN2L	SUGT1
ATP6AP2	SET	C9ORF142
CAPZA2	CD2BP2	PPIE
ATP6AP1	FASN	PSMC6
CAPZA1	PCMT1	CORO1A
IQGAP1	SNRNP70	PSMC5
VCL	TSTA3	PSMC4
PRKAR2A	RBM25	PPIB
FAM49B	TES	NEDD4
PGRMC1	UBXN1	PSMC3
ENOPH1	GDI1	PPIA
BPNT1	GDI2	PSMC2
NUDT1	BAIAP2L1	PPID
TWF2	NASP	LAGE3
LAD1	YWHAB	PSMC1
ACTN4	ILF3	CPNE1
STK24	SOD1	CIRBP
NUDT3	EIF2B1	TMPO
NUDT5	CAPRIN1	PDCD5
HNRNPA2B1	APRT	PDCD6
ACTN1	BLVRA	DUT
EEF2	AFP	HSP90AB1
NCAM1	YWHAH	AEBP1
ARPC1A	PSMD12	EPS15L1
ARPC1B	ILF2	BUD31
PA2G4	PPP1R7	FUBP1
COL1A2	PYGL	SBDS
HSPB1	EEF1E1	MCM7
MFAP4	PSMD10	PLCB4
PAM	YWHAQ	GSN
ASS1	PAICS	TPP2
TIMP2	TJP2	PCBP2
EXTL2	PYGB	RANBP3
TIMP1	CALM1	PSMD2
HNRNPL	CAST	LTF
HNRNPM	PLXNA1	PSMD4
TUBB	CHMP4B	RANBP1
HNRNPK	NIT2	ZYX
RPL7	EIF5B	MSN
FGB	EIF5A	TPR
HNRNPD	UBQLN4	PSMD7
RPL3	AIP	PSMD9
HSPE1	FAHD1	KHDRBS1
RPL5	GSTM3	HSP90AA1
HNRNPC	NANS	BRCC3
RPL7A	ROBO1	G3BP1
RPL4	CPOX	UBE2I
B4GALT1	TPT1	MCM2
CACNA2D1	ACIN1	MCM3
EFEMP1	PPP4C	MCM4
MYL12B	CARS	UBE2B
RPL23A	DARS	MCM6
RBMX	EFTUD2	EIF4G1
B3GAT3	QDPR	UBE2N
VCP	LYPLA2	NUCB1
SEC13	LYPLA1	LAP3
HDHD2	BASP1	SMU1
HSPD1	STK3	ALDH7A1
MYH14	PSMA2	C1QBP
PCSK1N	PTHLH	UBE2K
HEXA	PSMA1	CFL1
HEXB	ADRM1	PEBP1
UCHL1	PSMA6	KPNA6
PRDX4	PSMA5	PSME3
PRDX5	FNBP1L	PRNP
PRDX2	PSMA4	KPNA2
PRDX3	TIAL1	GSTP1
RPS2	PSMA3	MATR3
PRDX1	CSTB	UBE2T
GLB1	DSP	GLRX3
RPS3	SNRPA	TRA2B
CDC42	SDCBP	TRA2A
GPC3	PAF1	HCFC1
RPS3A	PPP5C	HAT1
RHOA	MVP	CTNND1
RHOB	SRI	RPA3
GPC1	SNX9	KRT9
CTBS	EEF1B2	RPA1
KNG1	SNX6	ZNF706
DDC	GRB2	RPA2
SARS	STRAP	KRT5
ATP6V1H	CLU	SH3GLB2
MAN1A1	HDGF	SAFB
RPS4X	SNX2	KRT8
SLC9A3R1	SNX1	NUDT21
NCL	ENSA	KRT1
VAT1	SNX3	KRT2
VASP	LMAN1	APEX1
HAGH	PSMA7	GAPDH
ATP6V1A	ITGB1	ENO1
PRDX6	CMPK1	STAMBP
IGF2R	KARS	FAM50A
ARPC5L	FTH1	SAP30BP
DDT	DAZAP1	PARK7
ALDH9A1	PSMB4	SCGN
GALNT2	EIF3A	THRAP3
DCD	PSMB7	PSPC1
GALNT7	EIF3B	LTA4H
VIM	PSMB6	CRK
RNH1	NDRG3	IGFBP3
RPS15A	EIF3G
CDH1	PSMB1
RDX	CSE1L
CDH2	PSMB3
ANXA6	EIF3E
ANXA7	PSMB2
AKR1A1	NPM1
UFM1	EIF3K
NUDT9	BTF3
PAFAH1B3	ASRGL1
PNPO	NDRG1
PAFAH1B1	UBAP2L
HSPA4	GLO1
PAFAH1B2	EWSR1
HSPA5	GABARAPL2
HSPA8	ACY1
HSPA9	EEF1A2
COL4A2	AK1
BOLA2	SNW1
PSAP	ABHD14B
ANXA1	CORO1C
GYG1	CORO1B
DPYSL2	PPIH
ANXA5	CORO1A
FUCA2	EIF4E
COTL1	PSMC5
DBI	PSMC4
ANXA3	PLCG1
ANXA2	NEDD4
AKR1B1	PSMC3
SH3BGRL3	PSMC2
PVR	PPID
HRNR	PSMC1
ATP1B1	CPNE1
ALAD	CIRBP
S100A6	TMPO
S100A8	WDR1
EFNA1	PDCD5
CHMP5	PDCD6
PITPNA	HSP90AB1
S100A9	NAMPT
PITPNB	TLN1
CD2AP	AEBP1
GOT2	METAP2
GOT1	ESD
PLOD1	PSPH
H2AFV	LARP1
PLOD2	BZW2
HTRA1	BZW1
PLOD3	CTTN
CFH	SBDS
H2AFY	MCM7
CFI	PAK2
CAPNS1	GSN
EFNB1	PCBP1
SUCLG1	ACTR1A
AARS	TPP2
OLA1	PCBP2
PGM2	ARHGAP1
PGLS	LTF
HUWE1	PSMD4
PGM1	RANBP1
LAMC1	ZYX
TALDO1	PAK1
DAG1	MSN
TAGLN2	TPR
PIN4	PPP1R14B
CAPZB	KPNB1
CDC37	PSMD9
LGALS3BP	HSP90AA1
TPI1	BRCC3
LAMB2	HMBS
LAMB1	G3BP1
S100A16	G3BP2
C11ORF54	PROSC
LGALS3	UBE2I
SUB1	MCM2
LGALS1	UBE2B
GUSB	EIF4G1
S100A11	EML2
S100A10	LAP3
CSRP1	UBE2N
CRYZ	TARS
ECM1	SMU1
HYOU1	ALDH7A1
CEL	PSME1
LAMA3	C1QBP
LAMA5	PSME2
AHSA1	UBE2K
PZP	UBE2M
NARS	CFL1
COPS6	ARCN1
COPS4	TOM1
COPS8	KPNA6
CANT1	DHPS
CKB	PSME3
ACTR3	PRNP
ACTR2	UBE2S
DYNC1H1	KPNA2
NT5E	GSTP1
ADAM10	UBE2T
CHMP1A	UBE2Z
CHMP1B	CNN3
ADAM15	HCFC1
ECH1	HAT1
LANCL1	CTNND1
SFN	SPOCK1
ATP6V1G1	ZNF706
HPRT1	KRT5
CBR1	SH3GLB2
FAT1	SH3GLB1
FAT2	KRT8
FASN	PPP1R12A
PCMT1	KRT2
THBS1	ENO3
QSOX1	GSTO1
BAIAP2L1	YES1
PSMD14	GAPDH
PSMD13	APEX1
PPP1R7	ENO1
PSMD12	STAMBP
PYGL	GPS1
PSMD11	ACTB
ATP6V1E1	TCP1
PGK1	NUP153
PAICS	DNM1L
PYGB	CPPED1
CALM1	MAP1B
CHMP4B	SPARC
LGMN	PARK7
GSTM3	SCGN
NANS	ANXA11
TPT1	PSPC1
NEGR1	LTA4H
DARS	CRK
QDPR	SCP2
BASP1
PPP1CB
PSMA2
GNS
PSMA1
PSMA6
CPE
PSMA5
PSMA4
TIAL1
PSMA3
SNRPB
SDCBP
CPD
SNRPE
MYL6
SRI
CHMP2A
CLU
NAPA
CTSA
ATP6V1B2
PSMA7
FTH1
CMPK1
PSMB5
PSMB4
PSMB7
PSMB6
NDRG3
PSMB1
CSE1L
C12ORF10
PSMB3
PSMB2
GALE
NDRG1
B3GNT2
LPL
ACY1
ABHD14B
C9ORF142
PSMC6
PSMC5
TXNDC17
TXNDC16
CPNE1
WDR1
KCTD12
HSP90AB1
NAMPT
TLN1
ESD
LSR
GSS
GSR
CTTN
GSN
TPP1
ARHGAP1
PSMD2
KLK11
ACYP1
LTF
PSMD6
KPNB1
PSMD7
RSU1
CTSZ
HSP90AA1
LAP3
ALDH7A1
CRKL
PSME1
PSME2
PEBP1
CTSD
CTSC
KPNA4
CTSB
SMS
CTSH
GSTP1
GLRX3
LUM
CTNND1
ECHS1
TPM4
TPM3
KRT9
KRT5
SH3GLB1
KRT8
KRT1
ENO2
KRT2
ENO3
CNN2
GSTO1
ENO1
ACTB
CPPED1
CPVL
ANXA11
CRK
SPTAN1
XRCC5
RPL19
RPL13
XRCC6
SYNCRIP
ACBD3
DHX38
PTPRK
OPA1
KIF5B
F5
RCC2
RPS15
RPS12
GORASP2
LFNG
RPS23
DHX9
HGF
RPS6
FXR1
AIDA
PARP1
LDLR
NAP1L1
SRPX
P4HA1
DYNLL2
COPB1
EIF4A3
RPL35
RPL36
PCSK2
RPL32
DDX19A
PPP3CA
FEN1
AIMP1
ELAVL1
SGTA
SDHA
HNRNPUL2
XPO1
IMPAD1
JAG1
TXLNA
LRRC59
RPN1
DDX21
API5
EGFR
MTA2
HNRNPU
SMARCA4
MIA3
RPL6
HNRNPF
RPL9
RPL8
DDX42
MRC2
GOLIM4
EPS15
PRKAR1A
HNRNPH1
HMOX2
LOXL2
KTN1
IPO9
PPM1G
IPO5
SNRNP200
CPSF7
CPSF6
PPM1A
CDH3
CHD4
RPL13A
DSC3
DYNC1LI2
PDLIM5
SNCA
NONO
DDX17
PICALM
DNAJB11
SEMA7A
EFNB2
DCTN1
EFNA5
LAMC2
LMNB1
ADA
CALU
GYS1
DDX1
EPRS
DDX6
RPL18A
ABCF1
NRP1
AP2B1
GBAS
ABCE1
GTF2I
FARSB
SEMA4C
SEMA4B
ADAM17
FARSA
PREP
RPL27A
KIT
DCHS1
PRPF19
ATXN2L
NENF
RRBP1
DLGAP4
ILF3
EIF2B1
CAPRIN1
ILF2
AP2A1
VLDLR
CAST
NRBP1
AIP
RAD21
EFTUD2
ADRM1
PAF1
SNX1
EIF3D
EIF3A
BCHE
NPM1
EIF3F
EIF3L
PPIF
PSMC4
PSMC3
EIF4H
PSMC2
PSMC1
TMPO
EPS15L1
LARP1
BZW2
BZW1
MCM7
NECAP2
KHDRBS1
MCM3
MCM4
EIF4G1
C1QBP
ARCN1
KHSRP
KPNA6
PSME3
KPNA2
MATR3
TNC
PRKDC
HCFC1
PSMF1
DNM1L
ERH
LTBP1
MMP2
TGFB2
SERPINE2
MATN2
COL1A1
CYR61
MMP14
FMOD
COL2A1
COL7A1
LMNA
COL5A2
SFPQ
CTHRC1
FSTL3
YARS
STC2
STC1
ENPP2
MANF
INS
PLTP
BMP1
MCAM
AREG
EIF2A
CPXM1
SERPINB7
SERPINB2
PCSK1
PCSK9
QSOX2
FLRT3
NLGN1
DKK3
AFP
TCEB3
IDE
DNAJC9
PTHLH
RELN
HMGB1
HMGB2
HDGF
SRGN
CPA4
CXADR
VGF
GPC2
CHGA
NCOA5
JAM3
SEZ6
CD109
SPOCK1
FGFBP1
SCG2
DPYSL3
SPARC
SULF2
IGFBP4
CLSTN2
L1CAM
PDIA4
SDC2
ROBO1
NRXN1
LRPAP1
NPTN
AAMP
SORT1
PTGFRN
SLC39A6
EPHA4
ITGA6

[truncated: 4 more sheets: Fig. S1f, Fig. S4d, Fig. S5b, Fig. S5d]
